# Supplementary material for: Taxonomic composition and carbohydrate-active enzyme content in microbial enrichments from pulp mill anaerobic granules after cultivation on lignocellulosic substrates
Source: Front Microbiomes. 2023 Sep 27;2:1094865. doi: 10.3389/frmbi.2023.1094865 (PMC12993600; doi:10.3389/frmbi.2023.1094865)
Supplement: Supplementary file 1 [file DataSheet_1.zip]

Archive with 8 entries (8 files):
- List of Supplementary Tables.DOCX
- Supplementary Figures.DOCX
- Table S1.DOCX
- Table S2.XLSX
- Table S3.DOCX
- Table S4.XLSX
- Table S7.XLSX
- Table S8.XLSX
