# Supplementary material for: Taxonomic composition and carbohydrate-active enzyme content in microbial enrichments from pulp mill anaerobic granules after cultivation on lignocellulosic substrates
Source: Front Microbiomes. 2023 Sep 27;2:1094865. doi: 10.3389/frmbi.2023.1094865 (PMC12993600; doi:10.3389/frmbi.2023.1094865)
Supplement: Supplementary file 1 [file DataSheet_1.zip › Table S2.XLSX]

## Sheet: Table S2a 16S OTUs
Table S2a. OTU table summarizing the results from OTU clustering using QIIME and taxonomic assignment by comparison to the Greengenes database.
		Inoculum			Cellulose			Cellulose + Lignosulphonate			Cellulose + Tannic acid			Poplar hydrolysate
#OTU ID	Taxonomic assignment	AGIN.1	AGIN.2	AGIN.3	AGC.1	AGC.2	AGC.3	AGCL.1	AGCL.2	AGCL.3	AGCT.1	AGCT.2	AGCT.3	AGPH.1	AGPH.2	AGPH.3	total	representative sequence
denovo2492	k__Bacteria; p__Fibrobacteres; c__TG3; o__TG3-1; f__TSCOR003-O20; g__; s__	0	0	0	0	0	1	3615	3137	3210	2	1	0	77	139	146	10328	AAGGCCCGGGAACGTATTCACCGCGGCATGCTGATCCGCGATTACTAGCGATTCCAGCTTCATGAAGTCGAATTGCAGACTTCAATCCGAACTGAGATAGATTTTAAGGGATTGGCTTGCTGTCACCAGCTTGCATCCCGCTGTATCTACCATTGTAGCACGTGTCTAGCCCTGGACGTAAGGGCCATGAGGATTTGACGTCATCCCCACCTTCCTCCTGGTTAAACCAGGCGGTCCCCCTAGAGTTCCCAGCATCACCTGATGGCAACTAAGGGCGAGGGTTGCGCTCGTTGCAGGACTTAACCTAACATCTCACGACACGAGCTGACGACAACCATGCAGCACCTGTGCGGGGTGTTCCTTGCGGAAGGCTCCATATCTCTACAGAGTTTCACCCCC…
denovo3820	k__Bacteria; p__Bacteroidetes; c__Bacteroidia; o__Bacteroidales; f__Porphyromonadaceae; g__Parabacteroides; s__	1	4	1	2625	2431	3477	0	0	0	0	0	0	0	0	0	5908	AAGGCCCGGGAACGTATTCACCGCGCCATGGCTGATGCGCGATTACTAGCGAATCCAGCTTCACGGAGTCGAGTTGCAGACTCCGATCCGAACTGAGATAAGGTTTAGAGATTCGCATCCGGTCGCCCGGTAGCTGCCCTTTGTCCTTACCATTGTAACACGTGTGTCGCCCCGGATGTAAGGGCCGTGCTGATTTGACGTCATCCCCACCTTCCTCACAGCTTACGCTGGCAGTCTCTCCAGAGTCCTCAGCATCACCTGTTAGTAACTGGAAATAAGGGTTGCGCTCGTTATGGCACTTAAGCCGACACCTCACGGCACGAGCTGACGACAACCATGCAGCACCTCGTAGGCAGTCATTGCTGAATAGGATGTTTCCACCCCTGTCTCCCTACGTTC…
denovo2617	k__Bacteria; p__Firmicutes; c__Clostridia; o__Clostridiales; f__Clostridiaceae; g__Clostridium; s__	0	2	5	1214	820	1561	12	2	4	928	253	348	542	849	563	5882	AAGGCCCGGGAACGTATTCACGGCAGTATGCTGACCTGCCATTACTAGCAATTCCGACTTCATGTGGGCGAGTTGCAGCCCACAATCTGAACTGGGACTATTTTTCGGGATTTGCTCCACCTTGCGGCTTCGCTTCCTGTTGTAATAGCCATTGTAGTACGTGTGTAGCCCAGGACATAAGGGGCATGATGATTTGACGTCGTCCCCACCTTCCTCCGATTTGTCACCGGCAGTCTCGCTAGAGTGCCCAACTTAATGATGGCAACTAGCAACAGGGGTTGCGCTCGTTGCGGGACTTAACCCAACATCTCACGACACGAGCTGACGACAACCATGCACCACCTGTATCCTCTGCCCCGAAGGGAATAGCTATCTCTAACTACGTCAGAGGTATGTCAA…
denovo2921	k__Bacteria; p__Bacteroidetes; c__Bacteroidia; o__Bacteroidales; f__; g__; s__	0	0	0	0	0	0	63	33	58	694	929	1061	1	10	13	2862	AAGGCCCGGGAACGTATTCACCGCGCCATGGCTGATGCGCGATTACTAGCGAATCCAGCTTCACGAAGTCGGGTTGCAGACTTCGATCCGAACTGAGACCGGATTTTACGGATTAGCATCTCCTTGCGGAGTAGCTGCCCTTTGTACCGGCCATTGTAACACGTGTGTAGCCCTGGACATAAGGGCCGTGCTGATTTGACGTCATCCCCGCCTTCCTCGCACCTTACGGTGGCAGTCCCGTTAGAGTCCCCAGCTTGACCTGATGGTAACTAACGGTAAGGGTTGCGCTCGTTATGGGACTTAACCCGACACCTCACGGCACGAGCTGACGACAACCATGCAGCACCTTGGAAAACTGTCCGAAGAAACACTCCTTTCATAGTGCGTCAGTTCCCATTT…
denovo337	k__Bacteria; p__Firmicutes; c__Clostridia; o__Clostridiales; f__Veillonellaceae; g__; s__	0	0	0	0	1	0	0	0	0	530	762	909	0	0	3	2205	AAGGCCCGGGAACGTATTCACCGCAGCATGCTGATCTGCGATTACTAGCGATTCCGACTTCACGCAGGCGAGTTGCAGCCTGCGATCCGAACTGAGAGCTTATTTATCGGGGTTCGCTCTGCCTCGCGGCTTCGCTTCCCTCTGTTTAAGCCCATTGTAGTACGTGTGTAGCCCAGGACATAAGGGGCATGATGACTTGACGTCATCCCCGCCTTCCTCCGCATTCTCTGCGGCAGTCTCCCATGAGTTCCCACCTTTACGTGCTGGCAACATAGGACAGGGGTTGCGCTCGTTGCGGGACTTAACCCAACATCTCACGACACGAGCTGACGACAGCCATGCACCACCTGTTTTCACGTCTCCCGAAGGAGAGGGACCTATCTCTAAGTCTTTCGCTCA…
denovo4415	k__Bacteria; p__Spirochaetes; c__Spirochaetes; o__Spirochaetales; f__Spirochaetaceae; g__Treponema; s__	0	1	0	0	0	0	0	0	0	0	0	0	577	983	609	2169	AAGGCCCGGGAACGTATTCACCGCGCCGTGCTGATGCGCGATTACTAGCGATTCCAACTTCATGGAGTCGGGTTTCAGACTCCAATCCGAACTACGGTAGCTTTTTTGCGTTTTGCGTGACCTCGCGGTTTAGCATCGCTCTGTAGCTACCATTGTAGCACGTGTGTAGCCCTGGACATAAGGGCCATGATGACTTGACGTCATCCCCACCTTCCTCCGGTTTGTCACCGGCAGTTCCGCCAGAGTCCTCAGCTTAACCTGTTAGTAACTGGCAGTAGGGGTTGCGCTCGTTGCGGGACTTAACCCAACACCTCACGGCACGAGCTGACGACAGCCATGCAGCACCTGTCAAGCGGCGTATTGCTACGCTGACGTATCTCTACGCCATTCCACTTGATG…
denovo2444	k__Bacteria; p__Firmicutes; c__Clostridia; o__Clostridiales; f__Lachnospiraceae; g__; s__	0	0	0	0	0	0	0	0	0	412	1181	516	0	0	2	2111	AAGACCCGGGAACGTATTCACCACGACATTCTGATTCGCGATTACTAGCGATTCCAGCTTCATGTAGTCGAGTTGCAGACTACAATCCGAACTGAGATGACCTTTTTGAGATTTGCTCCACTTCACAGCTTCGCTTCTCTTTGTAGTCACCATTGTAGCACGTGTGTAGCCCAGATCATAAGGGGCATGATGATTTGACGTCATCCCCGCCTTCCTCCAGGTTATCCCTGGCAGTCTCCCTAGAGTGCCCATCTTTCATGCTGGCTACTAAGAATAAGGGTTGCGCTCGTTGCGGGACTTAACCCAACATCTCACGACACGAGCTGACGACAACCATGCACCACCTGTCTCCTCTGTCCCGAAGGAACAGTCCCGTTACGGACTCGTCAGAGGGATGTC…
denovo4810	k__Bacteria; p__Firmicutes; c__Clostridia; o__Clostridiales; f__Lachnospiraceae; g__; s__	0	0	0	690	949	1020	0	0	0	3	0	0	0	0	1	1973	AAGACCCGGGAACGTATTCACCGCGACATGCTGATTCGCGATTACTAGCGATTCCAGCTTCATGTAGTCGAGTTGCAGACTACAATCCGAACTGGGATGGCTTTTTTGAGATTTGCTCACCTTCACAGGGTCGCTTCTCTTTGTAGCCACCATTGTAGCACGTGTGTAGCCCAGATCATAAGGGGCATGATGATTTGACGTCATCCCCGCCTTCCTCCAGGTTATCCCTGGCAGTCTCCCTAGAGTGCCCAGCCGAACTGCTGGCTACTAAGGATAGGGGTTGCGCTCGTTGCGGGACTTAACCCAACATCTCACGACACGAGCTGACGACAACCATGCACCACCTGTCTCCTCTGCCCCGAAGGGAAGGCCCCGTTACGGACCGGTCAGAGGGATGTC…
denovo1900	k__Bacteria; p__Spirochaetes; c__Spirochaetes; o__Spirochaetales; f__Spirochaetaceae; g__Treponema; s__	3	2	3	88	92	251	107	112	67	238	265	288	93	112	82	1707	AAGGCCCGGGAACGTATTCACCGCGCCATGCTGATGCGCGATTACTAGCGATTCCACCTTCATGGAGTCGGGTTTCAGACTCCAATCCGAACTGAGGGCGTTTTTCTGCGATTTGCTCCACCTCGCGGCTTCGCGTCACTCTGTCTCGCCCATTGTAGCACGTGTGTAGCCCTGGACATAAGGGCCATGATGACTTGACGTCATCCCCACCTTCCTCCGGTTTGTCACCGGCAGTTCCGCCAGAGTCCTCAGCTTCACCTGTTAGTAACTGGCAGTAGGGGTTGCGCTCGTTGCGGGACTTAACCCAACACCTCACGGCACGAGCTGACGACAGCCATGCAGCACCTGTACGGAGTCGTCTTGCGACACGGCGACATCGCTGCCACCTCCCTCCGTATG…
denovo3947	k__Bacteria; p__Spirochaetes; c__WWE1; o__[Cloacamonales]; f__[Cloacamonaceae]; g__W22; s__	10	14	16	0	2	0	22	33	15	0	0	0	384	589	499	1544	AAGGCCCGGGAACGTATTCACCGCGCCATGATGTTGCGCGATTACTAGCGATTCCTGCTTCATGAGGTCGAGTTGCAGACCTCAATCCGAACTGTGGTAGCTTTTCTGAGATTCGCTCCACATCACTGCTTCGCATCCCTCTGTAACTACCATTGTAGCACGTGTGTAGCCCCGGTCATAAGGACCATGATGACTTGACGTCGTCCCCATCTTCCTCTGCGTTGTTACCGCAGCGGTCCTTCCAGAGTCCCCAACTTAATGATGGTAACTGAAAGCAGGGGTTGCGCTCGTTGCGGGACTTAACCCAACATCTCACGACACGAGCTGACGACAGCCATGCAGCACCTGTCTTGCAGCTCCGGTAAAACCGGCACTCCTCCATCTCTGAAGAATTCTGCA…
denovo3779	k__Bacteria	1	1	0	0	0	1	281	370	273	0	0	0	88	120	117	1250	AAGGCCCGGGAACGTATTCACCGCGCCATGATGTTGCGCGATTACTAGCGATTCCGACTTCATGAGGCCGAGTTGCAGACCTCAATCCGAACTGCGGCAGCTTTTCTGAGTTTCGCTCCTCATTACTGAATCGCATCCCTCTGTAACTGCCATTGTAGCACGTGTGTAGCCCCGGCCATAAGGACCATGATGACTTGACGTCGTCCCCATCTTCCTCTGCGTTGTTACCGCAGCGGTCCCTCCAGAGTCCCCAACTTAATGATGGTAACTGAAGGCAAGGGTTGCGCTCGTTGCGGGACTTAACCCAACATCTCACGACACGAGCTGACGACAGCCATGCAGCACCTGTCTCACGGCTCCAGCTTACGCCGGCACAGCTCCATCTCTGAA
denovo1923	k__Bacteria; p__Firmicutes; c__Clostridia; o__OPB54; f__; g__; s__	0	0	0	325	558	393	91	78	63	0	0	1	0	0	0	1184	AAGGCCCGGGAACGTATTCACCTCGGTATGCTGACCCGAGATTACTAGCGATTCCGACTTCACGGAGTCGGGTTGCAGACTCCGATCTGAACTGGGACTGGCTTTATGCGATTCGCTTGCCTTCGCAGGCTTGCTGCGCTCTGTACCAGCCATTGTAGCACGTGTGTAGCCCAGGTCATAAGGGGCATGATGACTTGACGTCATCCCCACCTTCCTCCGGTTTGTCACCGGCAGTCTCATTAGAGTGCCCAACTTAATGATGGCAACTAATCATAGGGGTTGCGCTCGTTGCGGGACTTAACCCAACATCTCACGACACGAGCTGACGACAGCCATGCACCACCTGTCTCCTCTGTTCCGAAGAAGGCTCATATCTCTATGAGTTGCAGAGGGATGTCA…
denovo126	k__Bacteria; p__Proteobacteria; c__Gammaproteobacteria; o__Enterobacteriales; f__Enterobacteriaceae; g__Klebsiella; s__	0	0	0	0	0	0	0	0	0	308	574	186	2	0	1	1071	AAGGCCCGGGAACGTATTCACCGTAGCATTCTGATCTACGATTACTAGCGATTCCGACTTCATGGAGTCGAGTTGCAGACTCCAATCCGGACTACGACATACTTTATGAGGTCCGCTTGCTCTCGCGAGGTCGCTTCTCTTTGTATATGCCATTGTAGCACGTGTGTAGCCCTGGTCGTAAGGGCCATGATGACTTGACGTCATCCCCACCTTCCTCCAGTTTATCACTGGCAGTCTCCTTTGAGTTCCCGGCCGGACCGCTGGCAACAAAGGATAAGGGTTGCGCTCGTTGCGGGACTTAACCCAACATTTCACAACACGAGCTGACGACAGCCATGCAGCACCTGTCTCACAGTTCCCGAAGGCACCAATCCATCTCTGGAAAGTTCTGTGGATGTC…
denovo4495	k__Bacteria; p__Bacteroidetes; c__Bacteroidia; o__Bacteroidales; f__; g__; s__	0	0	0	53	44	70	254	235	162	106	0	0	48	85	65	1069	AAGGCCCGGGAACGTATTCACCGCGCCATGGCTGATGCGCGATTACTAGCGAATCCAACTTCATGGAGTCGAGTTGCAGACTCCAATCCGAACTGAGATGGACTTTAGAGATTCGCATCCCATCTCTGGGTAGCGCCCCTCTGTATCCACCATTGTAACACGTGTGTCGCCCCGGACGTAAGGGCCGTGCTGATTTGACGTCATCCCCCTCCTC
denovo6109	k__Bacteria; p__Bacteroidetes; c__Bacteroidia; o__Bacteroidales; f__; g__; s__	21	20	26	0	0	1	9	18	2	0	0	0	227	396	310	963	AAGGCCCGGGAACGTATTCACCGCGCCATTGCTGATGCGCGATTACTAGCGAATCCACCTTCATGGAGTCGAGTTGCAGACTCCAATCCGAACTGAGATAACTTTTCGAGATTCGCTCCTAGTCGCCTAGTCGCTGCCCTCTGTAGTTACCATTGTAGCACGTGTGTAGCCCTGGACATAAGGGCCGTGCTGATTTGACGTCATCCCCACCTTCCTCTCTGCTTGCGCAGGCAGTCCCTCTAGTGTCCCCAGCTTTACCTGCTGGCAACTAAAGGTAGGGGTTGCGCTCGTTGCTGGACTTAACCAAACACCTCACGGCACGAGCTGACGACAACCATGCAGCACCTCGTATGATATCCCTCGCAGGTCTGTAACCTTTCAGCTACATCTATCATACGT…
denovo1944	k__Bacteria; p__Firmicutes; c__Clostridia; o__Clostridiales; f__Clostridiaceae; g__Clostridium; s__	0	0	0	0	2	3	5	0	1	233	302	368	0	0	1	915	AAGGCCCGGGAACGTATTCACGGCAGTATGCTGACCTGCCATTACTAGCAATTCCGACTTCATGTGGGCGGGTTGCAGCCCACAATCTGAACTGGGACTATTTTTCAGGATTTGCTCCAGATTGCTCCTTCGCTTCCTGCTGTTATAGCCATTGTAGTACGTGTGTAGCCCAGGACATAAGGGGCATGATGATTTGACGTCGTCCCCACCTTCCTCCGATTTGTCACCGGCAGTCTCGTTAGAGTGCCCATCTTTCTTGCTGGCAACTAACAACAAGGGTTGCGCTCGTTGCGGGACTTAACCCAACATCTCACGACACGAGCTGACGACAACCATGCACCACCTGCACAGGCGTCCCGAAGGACTAGTCAATCTCTTGCCTATCCACCTGCATGTCAA…
denovo1724	k__Bacteria; p__Firmicutes; c__Clostridia; o__Clostridiales; f__Lachnospiraceae; g__; s__	0	0	0	0	1	0	0	0	0	340	204	344	0	0	2	891	AAGACCCGGGAACGTATTCACCGCAGCATTCTGATCTGCGATTACTAGCGATTCCAGCTTCATGTAGTCGGGTTGCAGACTACAATCCGAACTGAGACGTTATTTCTGAGGTTTGCTCCACCTCACGGCTTTGCCTCTCTTTGTTTACGCCATTGTAGCACGTGTGTAGCCCTGATCATAAGGGGCATGATGATTTGACGTCATCCCCGCCTTCCTCCAGGTTATCCCTGGCAGTCTCCCTAGAGTGCCCATCTTTATATGCTGGCTACTAAGGATAAGGGTTGCGCTCGTTGCGGGACTTAACCCAACATCTCACGACACGAGCTGACGACAACCATGCACCACCTGTCTCTTCCGCCCCGGAGGGAAGGCCCCGTTACGGACCCGTCGGAAGGATGT…
denovo1760	k__Bacteria; p__Synergistetes; c__Synergistia; o__Synergistales; f__Synergistaceae; g__; s__	1	2	1	19	13	33	26	17	19	246	217	277	0	0	8	856	AAGGCCCGGGAACGTATTCACCGCAGCTTGGCTGATCTGCGATTACTAGCGATTCCGGCTTCATGTAGTCGGGTTGCAGACTACAATCCGAACTGGGACCGGCTTTTGAGGATTCGCCAAGTGTCTCCACTAAGCTGCCGTCTGTGCCGGCCATTGTAGCACGTGTGTCGCCCTGGGCATATAGGCCATGATGACTTGACGTCATCCCCACCTTCCTCCGCCTTGTCGGCGGCAGTCTCGCCAGAGTGCTCAGCTCTCCTGTTAGCAACTGGCAATAGGGGTTGCGCTCGTTGCGGGACTTGACCCAACATCTCACGACACGAGCTGACGACAGCCATGCAGCACCTGTGGCGGCTCCGCACATCTCTGCGCGGTCGGCGCAATCTCTCGCGCCTAACA…
denovo4753	k__Bacteria; p__Firmicutes; c__Clostridia; o__Thermoanaerobacterales; f__Thermoanaerobacteraceae; g__Thermacetogenium; s__	0	0	0	1	2	0	0	0	0	268	256	315	0	0	4	845	AAGGCCCGGGAACGTATTCACCGCGGCATGCTGATCCGCGATTACTAGCGATTCCGACTTCATGCAGGCGGGTTGCAGCCTGCAATCCGAACTGGGGACGGCTTTATGGGATTCGCTTGCCATCGCTGGCTCGCTGCTCTCTGTACCGCCCATTGTAGCACGTGTGTAGCCCAGGGTATAAAGGGCATGATGATTTGACGTCATCCCCACCTTCCTCCGGTTTGTCACCGGCAGTCCTCTTAGAGTGCCCGGCTTTACCCGCTGGCAACTAAGTGTAGGGGTTGCGCTCGTTGCGGGACTTAACCCAACATCTCACGACACGAGCTGACGACAACCATGCACCACCTGTCTCTACTCTCCCCGAAGGGCACTCCCATATTTCTATAGGATTGGTAGGAT…
denovo2106	k__Bacteria; p__Firmicutes; c__Clostridia; o__Clostridiales; f__Lachnospiraceae; g__; s__	0	1	0	0	0	1	257	232	202	3	0	0	0	0	0	695	AAGACCCGGGAACGTATTCACCGCGACATTCTGATTCGCGATTACTAGCGATTCCAGCTTCATGTAGTCGAGTTGCAGACTACAATCCGAACTGGGATGACCTTTTTGGGATTCGCTTACCCTCGCGGGGTTGCCTCCCTTTGTAGTCACCATTGTAGCACGTGTGTAGCCCAGATCATAAGGGGCATGATGATTTGACATCATCCCCGCCTTCCTCCAGGTTATCCCTGGCAGTCTCCTCAGAGTGCCCAGCTTTACCTGCTGGCTACTGGGGATAGGGGTTGCGCTCGTTGCGGGACTTAACCCAACATCTCACGACACGAGCTGACGACAACCATGCACCACCTGTCTCCTCTGT
denovo6317	k__Bacteria	2	0	2	0	0	0	0	0	0	0	0	0	140	305	192	637	AAGGCCCGGGAACGTATTCACCGCACCATGATGTTGCGCGATTACTAGCGATTCCGGCTTCATGAGGTCGAGTTGCAGACCTCAATCCGAACTTGGGTAGCTTTTCTGAGATTCGCTCCACATCACTGCTTCGCTCCCCTCTGTAACTACCATTGTAGCACGTGTGTACGCCCCGGTCATAAGGACCATGATGACTTGACCTCGTCCCCATCTTCCTCTG
denovo5579	k__Bacteria; p__Bacteroidetes; c__Bacteroidia; o__Bacteroidales; f__; g__; s__	1	0	2	0	0	1	0	0	0	1	0	0	159	246	179	586	AAGGCCCGGGAACGTATTCACCGCGCCATGGCTGATGCGCGATTACTAGCGAATCCAGCTTCATGGAGTCGAGTTGCAGACTCCAATCCGAACTGAGAGAGGCTTTTTAAGGATTCGCTCCCATTCGCATGGTAGCTCCCCTCTGTACCCCCCATTGTAACACGTGTGTCGCCCCGGACATAAGGGCCGTGCTGATTTGACGTCATCCCTCCCTTCCTCTCACCTTACGGCGGCAGTCTCACTAGAGTCCTCAGCTTTACCTGCTAGTAACTAATGATAAGGGTTGCGCTCGTTATGGCACTTAAGCCGACACCTCACGGCACGAGCTGACGACAACCATGCAGCACCTTCACAGACGCCATTGCTGGCTAAC
denovo3072	k__Bacteria; p__Chlorobi; c__SJA-28; o__; f__; g__; s__	0	0	0	31	32	21	79	68	65	0	0	0	68	90	83	506	AAGGCCCGGGAACGTATTCACCGCGCCGTTCTGATGCGCGATTACTAGCAATTCCAACTTCATGGAGTCGAGTTGCAGACTCCAATCCGAACTGAGACAACTTTTTAGGGATTGGCTCCACCTTGCGGTATTGCAGCCCTTTGTAGTTGCCATTGTAGCACGTGTGTTGCCCTAGGCGTAAGAGCCATGCGGACTTGACGTCATCCCCACCTTCCTCACTACTTGCGTAGGCAGTCTCCTTAGAGTGCCCGACATTACTCGATGGCAACTAAGGACAGGGGTTGCGCTCGTTGCGGGACTTAACCCAACACCTCACGGCACGAGCTGACGACAGCCATGCAGCATCTGTACAGATTCGTATTGCTACACACAGATTTTCCTCTGTTTTAATCTGCATTT…
denovo3604	k__Bacteria; p__Firmicutes; c__Clostridia; o__OPB54; f__; g__; s__	0	0	0	114	213	160	54	51	26	0	0	0	0	0	0	504	AAGGCCCGGGAACGTATTCACCTCGGTATGCTGACCCGAGATTACTAGCGATTCCGACTTCACGGAGTCGGGTTGCAGACTCCGATCTGAACTGGGACTGGCTTTATGCGATTCGCTTGCTCTCGCGAGCTTGCTGCGCTCTGTACCAGCCATTGTAGCACGTGTGTAGCCCAGGTCATAAGGGGCATGATGACTTTGACGTCATCCCCGCCTTCCTCCGT
denovo1525	k__Bacteria; p__Chlorobi; c__BSV26; o__C20; f__; g__; s__	0	0	0	0	0	0	0	0	0	0	0	0	105	237	151	493	AAGGCCCGGGAACGTATTCACCGCGGCATGCTGATCCGCGATTACTAGCAATTCCAGCTTCATGAGGGCGAGTTGCAGCCCTCAATCTGTACTGAGACCGCTTTTAGGGATTGGCTCCCGCTTACGCGATTGCAGCCCATTGTAGCGGTCATTGTAGCACGTGTGTGGCCCTGGGTGTAAGGGCCATGAGGACTTGACGTCATCCCCACCTTCCTCACTACTTGCGTAGGCAGTCCACTTAGAGTGCCCAGCATTACCTGATGGCAACTAAGTGCAGGGGTTGCGCTCGTTGCAGGACTTAACCTAACACCTCACGGCACGAGCTGACGACAGCCATGCAGCACCTGTACTCCGCGCGTATTGCTACGCTAGCCGGCTTTCACCGGTTTACAGAGCTTT…
denovo5876	k__Bacteria; p__Firmicutes; c__Clostridia; o__Clostridiales; f__Clostridiaceae; g__Clostridium; s__	0	0	0	2	0	0	0	0	0	155	116	187	1	3	3	465	AAGGCCCGGGAACGTATTCACCGCGACATTCTGATTCGCGATTACTAGCAACTCCAGCTTCATGTAGGCGAGTTTCAGCCTACAATCCGAACTGAGATCGGTTTTAAAGTTTGGCTCCACCTCACGGTTTAGCATCTCTCTGTACCGACCATTGTAGCACGTGTGTAGCCCTAGACATAAGGGGCATGATGATTTGACGTCATCCCCACCTTCCTCCGCGTTAACCACGGCAGTCTCGCTAGAGTGCTCAACTTAATGGTAGCAACTAACAATAAGGGTTGCGCTCGTTGCGGGACTTAACCCAACATCTCACGACACGAGCTGACGACAACCATGCACCACCTGTCTTCCTGCCCCGAAGGGCTTCCTCGATTAAGAGTAATTCAGGAGATGTCAAGT…
denovo6306	k__Bacteria; p__Firmicutes; c__Clostridia; o__Clostridiales; f__; g__; s__	1	1	0	0	0	0	15	11	3	1	0	0	107	169	146	452	AAGACCCGGGAACGAATTCACCCGACGTGCTGATTCGGGATTACTAGCAACTCCGACTTCATGTGGGCGGGTTGCAGCCCACAATCTGAACTGGGACTATCTTTATGAGATTTGCTCCACGTTACCGTTTCGCTGCTCTTTGTAATAGCCATTGTAGCGCGTGTGTAGCCCAAGACGTAAGGGGCATGATGATTTGACGTCATCCTCACCTTCCTCCGTGTTATCCACGGCAGTCTCAATAGAGTTCCTAACTTAATATTGGCAACTATTGATAAGGGTTGCGCTCGTTGCGGGACTTAACCCAACATCTCACGACACGAGCTGACGACAACCATGCACCACCTGTCTGCATGCCCCGAAGGGCGTTTACATTTCTGTATCCTTCATGCGATGTCAAGC…
denovo2734	k__Bacteria; p__Firmicutes; c__Clostridia; o__OPB54; f__; g__; s__	0	0	0	40	4	0	1	0	0	157	126	133	0	1	0	422	AAGGCCCGGGAACGTATTCACCTCGGTATGCTGACCCGAGATTACTAGCGATTCCGACTTCACGGAGTCGGGTTGCAGACTCCGATCTGAACTGAGACCGGTTTTAAGCGATTTGCTTGCCCTTGCGAGTTCGCTGCGCGTTGTACCGGCCATTGTAGCACGTGTGTAGCCCAGGTCAGTAAGGGGCATGATGACTTGACGTCACT
denovo4445	k__Bacteria; p__Synergistetes; c__Synergistia; o__Synergistales; f__Aminiphilaceae; g__Aminiphilus; s__	10	8	15	76	72	81	71	65	35	0	0	1	23	45	24	417	AAGGCCCGGGAACGTATTCACCGCGGCTTGGCTGATCCGCGATTACTAGCGATTCCAGCTTCATGGAGTCGGGTTGCAGACTCCAATCCGAACTGGGAACGGCTTTCTTAGGATCCGCTCAGGGTCGCCCCTTCGCTTCCCGTTGTGCCGCCCATTGTAGCACGTGTGTCGCCCTGGACATAAGGGCCATGATGACTTGACGTCATCCCCACCTTCCTCCGGCTTGTCGCCGGCAGTCCGCCGAGAGTTCCCGCCCGTAGCGTTGGCAACTCGGCGCAGGGGTTGCGCTCGTTGCGGGACTTAACCCAACATCTCACGACACGAGCTGACGACAGCCATGCAGCACCTGTGCACGCTCCCTCACCGAAATGAGGGTCCTTCACCTTTCAGTTCCGTACT…
denovo2253	k__Bacteria; p__Firmicutes; c__Clostridia; o__Clostridiales; f__Veillonellaceae; g__; s__	0	0	0	0	0	0	0	0	0	94	138	174	0	0	0	406	AAGGCCGGGAACGTATTCACCGCAGCATGCTGATCTGCGATTACTAGCGATTCCGACTTCACGCAGGCGAGTTGCAGCCTGCGATCCGAACTGAGAGCTTATTTATCGGGGTTCGCTCTGCCTCGCGGCTTCGCTTCCCTCTGTTTAAGCCCATTGTAGTACGTGTGTAGCCCAGGACATAAGGGGCATGATGATTTGACGTCATCCCCGCCTTCCTCCGCATTCTCTGCGGCAGTCTCCCATGAGTTCCCACCTTTACGTGCTGGCAACATAGGACAGGGGTTGCGCTCGTTGCGGGACTTAACCCAACATCTCACGACACGAGCTGACGACAGCCATGCACCACCTGTTTTCATGTCTCCCGAAGGAGAGGTGCTAATCTCTTAAACATTTCACTCA…
denovo1287	k__Bacteria; p__Firmicutes; c__Clostridia; o__Clostridiales; f__Ruminococcaceae; g__Ruminococcus; s__	0	0	0	0	2	1	0	2	0	0	0	0	151	179	70	405	AAGGCCCGGGAACGTATTCACCGCAGCATGCTGATCTGCGATTACTAGCAATTCCGACTTCATGTAGGCGAGTTGCAGCCTACAATCTGAACTGAGACTATTTTTAGGGTTTTGCTCCACATCACTGTATTGCTTCCCTCTGTTAATAGCCATTGTAGTACGTGTGTAGCCCAGGTCATAAGGGGCATGATGATTTGACGTCATCCCCACCTTCCTCCGTTTTGTCAACGGCAGTCCCATTAGAGTGCTCTTGCGTAGCAACTAATGGTAAGGGTTGCGCTCGTTGCGGGACTTAACCCAACATCTCACGACACGAGCTGACGACAACCATGCACCACCTGTCTCAACTTTCCCCGAAGGGCACCTAATGCATCTCTGCTTCGTTAGTTGGATGTCAAG…
denovo1199	k__Bacteria; p__Proteobacteria; c__Betaproteobacteria; o__Rhodocyclales; f__Rhodocyclaceae; g__; s__	0	0	0	3	0	2	16	16	5	0	0	0	135	126	79	379	AAGACCCGGGAACGTATTCACCGCGGCATGCTGATCCGCGATTACTAGCGATTCCGACTTCATGCAGTCGAGTTGCAGACTGCAATCCGGACTACGATCGGCTTTCTGGGATTGGCTCCACCTCGCGGCTTGGCAACCCTCTGTACCGACCATTGTATGACGTGTGAAGCCCTACCCATAAGGGCCATGAGGACTTGACGTCATCCCCACCTTCCTCCGGTTTGTCACCGGCAGTCTCGATAGAGTGCCCAACCAAATGATGGCAACTATCGACAGGGGTTGCGCTCGTTGCGGGACTTAACCCAACATCTCACGACACGAGCTGACGACAGCCATGCAGCACCTGTGTCCGGGTT
denovo4974	k__Bacteria; p__Firmicutes; c__Clostridia; o__Clostridiales; f__Lachnospiraceae	0	0	0	0	0	0	0	0	0	161	50	135	0	0	1	347	AAGACCCGGGAACGTATTCACCGCAGCATTCTGATCTGCGATTACTAGCGATTCCAGCTTCATGTAGTCGGGTTGGCAGACTACAATCCGAACTGAGACGTTATTTCTTGAGGTTTGCTCCACCTCACGGCTTTGCCTCTCTTTGTTTACGCCATTGTAGCACGTGTGTAGCCCTGATCATAAGGGGCATGATGATTTGACCGTCATCCCCGCCTTCCTCCAGGTTATCCCTGGCAGTCTCCCTAGAGTGCCCACCTTTATATGCTGGCTACTAAGGATAAGGGTTGCGCTCGTTGACGGGACTTAACCCAACATCTCACGACACGAGCTGACGACAACCATGCACCACCTGTCTTGACTGCCCCGAAGGGAAGGCCCCGTTACGGACCGGTCAGTCAG…
denovo351	k__Bacteria; p__Chloroflexi; c__Anaerolineae; o__Anaerolineales; f__Anaerolinaceae	100	139	139	6	4	7	4	10	7	11	3	5	72	150	58	331	AATCCCCGGGAACGTATTCACCGCAGTATTGCTGACCTGCGGTTACTAGCAACTCCAACTTCATGCAGTCGAGTTGCAGACTGCAATCTGAACTGAGGCCAGCTTTTTAGGATTGGCTCCGCCTCGCGGCTTGGCAACCCATTGTACTGGCCATTGTAGCGTGTGTGTAGCCCTGGATATAAAGGTCATGCTGACTTGACGTCATCCCCACCTTCCTCCGACTTAATATCGGCAGTACCGTGTGACACTTGTAACACACAGCGAGGGTTGCGCTCGTTAGCGGACTTAACCGAACATCTCACGACACGAGCTGACGACAGCCATG
denovo1534	k__Bacteria; p__Synergistetes; c__Synergistia; o__Synergistales; f__Anaerobaculaceae; g__Anaerobaculum; s__	0	0	0	3	1	2	5	4	2	67	117	123	0	0	0	321	AAGGCCCGGGAACGTATTCACCGCCGTATGGCTGACCGGCGATTACTAGCGATTCCGGCTTCATGCAGTCGAGTTGCAGACTGCAATCCGAACTGAGACCAGCTTTAAGGGATTCGCTTGCCCTCGCGGACTTGCAGCCCTCTGTGCTGGCCATTGTAGCACGTGTGTCGCCCTGGGCTTAAAGGCCATGATGACTTGACGTCATCCCCACCTTCCTCCGACTTGTCGCCGGCAGTCCGCCTAGAGTGCCCAGCCTAACTGATGGCAACTAGGCGCAGGGGTTGCGCTCGTTGCGGGACTTAACCCAACATCTCACGACACGAGCTGACGACAGCCATGCAGCACCTGTGCAGGCTCCGCATCCGAAGATGCGGTCCTCACCCTTTCAGGCTCGTACCA…
denovo3212	k__Bacteria; p__SAR406; c__AB16; o__noFP_H7; f__; g__; s__	0	0	0	0	0	0	0	0	0	0	0	0	68	89	146	303	AAGGCCCGGGAACGTATTCACCGCGGCGTTCTGATCCGCGATTACTAGCGATTCCGACTTCACGGAGTCGAGTTGCAGACTCCGATCTGAACTGAGGCCAGTTTTGAGGGATTAGCTCCACCTCGCGGTTTAGCAACCCGTTGTACTGGCCATTGTAACACGTGTGTAGCCCTGGACGTAAGGGACATACTGACTTGACGTCATCCCCACCTTCCTCCGAGTTGTCCTCGGCAGTCCTCTTAGAGTCCCCAGCATTACCTGATGGCAACTAAGAGCAGGGGTTGCGCTCGTTGCGGGACTTAACCCAACATCTCACGACACGAGCTGACGACAGCCATGCACCACCTGTACACCAGTT
denovo830	k__Bacteria; p__Spirochaetes; c__Spirochaetes; o__Spirochaetales; f__Spirochaetaceae; g__Treponema; s__	0	0	0	0	1	0	91	105	54	0	0	0	28	15	7	301	AAGGCCCGGGAACGTATTCACCGCGCCATGCTGATGCGCGATTACTAGCGATTCCACCTTCATGGAGTCGAGTTTCAGACTCCAATCCGAACTGAGAGCGATTTTCTGCGATTTGCTCCACCTCTCGGCTTCGCTTCACTCTGTCTCGCCCATTGTAGCACGTGTGTAGCCCTGGACATAAGGGCCATGATGACTTGACGTCATCCCCACCTTCCTCCGGTTTGTCACCGGCAGTTCCGCCAGAGTCCTCAGCTTAACCTGTTAGTAACTGACAGTAGGGGTTGCGCTCGTTGCGGGACTTAACCCAACACCTCACGGCACGAGCTGACGACAGCCATGCAGCACCTGTACGGAGCCGTATCTCTACGCAGTGACATCTCTGCCACTTCCCTCCGTATG…
denovo3419	Unassigned	0	0	0	0	0	0	95	92	75	0	0	0	5	6	4	277	AAGACTCAGGAACACATTCACCGCGGCGTGGCTGATCCGCGATTACTAGCGATTCCAACTTCATGCAGACGAGTTGCAGCCTGCAATCCGGACTGGGAGGCGTTTTTTGGGATTAGCTCCCCCTCGCGGGTTGGCGACCCTTTGTACGCCCCATTGTAGCACGTGTGCAGCCCTGGGCATAAAGGCCATGAGGACTTGACGTCATCCCCACCTTCCTCCGGTTTAACACCGGCAGTCTCGCTAGAGTCCCCGGCATGACCCGCTGGCAACTAGCGACAAGGGTTTCGCTCGTTAAGGGACTTAACCCGACACTTCACAGCACGAGCTGACGACAGCCATGCAGCACCTGTGCACGTTTCACCCGTAAGGGCAGTCCCCGGCTTTCACCGGTTTCATCCG…
denovo1667	k__Bacteria; p__Bacteroidetes; c__Bacteroidia; o__Bacteroidales; f__; g__; s__	2	2	0	0	0	1	0	0	0	257	0	0	3	4	4	269	AAGGCCCGGGAACGTATTCACCGCGCCATGGCTGATGCGCGATTACTAGCGAATCCAACTTCATGGAGTCGAGTTGCAGACTCCAATCCGAACTGAGAGAGGTTTTTGAGATTGGCTCGTTATCACTAACTGGCTGCCCTCTGTACCTCCCATTGTAACACGTGTGTCGCCCCGGACATAAGGGCCGTGCTGATTTGACGTCATCCCCCTCCTC
denovo1353	k__Bacteria; p__Firmicutes; c__Clostridia; o__Clostridiales; f__Clostridiaceae; g__Clostridium; s__	0	1	0	61	38	83	0	0	0	39	11	10	14	39	23	257	AAGGCCCGGGAACGTATTCACGGCAGTATGCTGACCTGCCATTACTAGCAATTCCGACTTCATGTGGGCGAGTTGCAGCCCACAATCTGAACTGGGACTATTTTTCGGGATTTGCTCCACCTTGCGGCTTCGCTTCCTGTTGTAATAGCCATTGTAGTACGTGTGTAGCCCAGGACATAAGGGGCATGATGATTTGACGTCGTCCCCACCTTCCTCCGATTTGTCCACCGGCAGTCTCGCTAGAGTGCCCAACTTAATGATGGCAACTAGCAACAGGGGTTGCGCTCGTTGCGGGACTTAACCCAACATCTCACGACACGAGCTGACGACAACCATGCACCACCTGTATCCTCTGCCCCGAAGGGAATAGCTATCTCTAACTACGTCAGAGGTATGTCA…
denovo5173	k__Bacteria; p__Firmicutes; c__Clostridia; o__Clostridiales; f__Veillonellaceae; g__Thermosinus; s__	0	1	0	100	49	70	13	15	6	13	35	30	2	15	8	256	AAGGCCCGGGAACGTATTCACCGCAGCATGCTGATCTGCGATTACTAGCGATTCCGACTTCACGGAGGCGGGTTGCAGCCTCCGATCCGAACTGAGAGCTCGTTTTTGGGATTCGCTCTGCCTCGCGGCTTCGCTGCCCTCTATTTGAGCCCATTGTAGTACGTGTGTAGCCCAGGACATAAGGGGCATGATGACTTGACGTCATCCCCGCCTTCCTCCGCATTGTCTGCGGCAGTCTCCCTTGAGTTCCCACCTTTACGTGCTGGCAACAAGGGACAAGGGTTGCGCTCGTTGCGGGACTTAACCCAACATCTCACGACACGAGCTGACGACAGCCATGCACCACCTGTTTTCGTGTCTCCCGAAGGAGAGGCACTCATCTCTGAGTGTTTCACTCAA…
denovo1139	k__Bacteria; p__Synergistetes; c__Synergistia; o__Synergistales; f__TTA_B6; g__E6; s__	24	28	22	15	20	20	54	56	38	0	0	0	13	24	11	236	AAGGCCCGGGAACGTATTCACCGCGGCTTGGCTGATCCGCGATTACTAGCGATTCCGGCTTCATGGAGTCGGGTTGCAGACTCCAATCCGAACTGGGACCGGCTTTGATGGGATCCGCTCCGGGTCGCCCCCTCGCTTCCCTTTGTGCCGGCCATTGTAGCACGTGTGTCGCCCTGGACATAAGGGCCATGATGACTTGACGTCATCCCCACCTTCCTCCGGCTTGTCGCCGGCAGTCCATCCAGAGTCCCCGACTTCACTCGCTGGCAACTGGATGCAGGGGTTGCGCTCGTTGCGGGACTTAACCCAACATCTCACGACACGAGCTGACGACAGCCATGCAGCACCTGTGCACG
denovo2690	k__Bacteria; p__Bacteroidetes; c__Bacteroidia; o__Bacteroidales; f__; g__; s__	0	0	0	0	0	0	0	0	0	0	0	0	47	94	94	235	AAGGCCCGGGAACGTATTCACCGCGCCATGGCTGATGCGCGATTACTAGCGAATCCAGCTTCACGGAGTCGAGTTGCAGACTCCGATCCGAACTGAGAGGGGCTTTATGAGATTCGCATCCTGTTGCCAGGTAGCGGCCCTCTGTACCCCCCATTGTAACACGTGTGTCGCCCCGGACGTAAGGGCCGTGCTGATTTGACGTCATCCCCACCTTCCTCACACCTTACGGTGGCAGTCTCAATAGAGTCCCCAGCTTGACCTGATGGTAACTATTGATAAGGGTTGCGCTCGTTATGGCACTTAAGCCGACACCTCACGGCACGAGCTGACGACAACCATGCAGCACCTACACATCTGCTATTGCTAGAATACTG
denovo4625	k__Bacteria; p__Chloroflexi; c__Anaerolineae; o__Anaerolineales; f__Anaerolinaceae; g__T78; s__	0	0	0	0	0	0	0	0	0	34	108	90	0	0	0	232	AATCCCCGGGAACGTATTCACCGCAGTATGGCTGACCTGCGGTTACTAGCAACTCCGACTTCATGCAGTCGAGTTGCAGACTGCAATCTGAACTGAGGCCAGCTTTTTAGGATTGGCTCCGCCTCGCGGCTTGGCAACCCATTGTACTGGCCATTGTAGCGTGTGTGTGGCCCTGGATATAAAGGTCATGCTGACTTGACGTCATCCCCACCTTCCTCCGACTTAATACCGGCGGTCCTGTGTGATACATGTAACACACCGCGAGGGTTGCGCTCGTTAGCGGACTTAACCGAACATCTCACGACACGAGCTGACGACAGCCATGCAACACCTGTAGAGGCTCCCCGAAGGGTCGGTCTGCTTTCGCTTCCCTACTACCTCTATGTCAAACCCAGGTAA…
denovo5189	k__Bacteria; p__Firmicutes; c__Clostridia; o__Clostridiales; f__; g__; s__	0	0	2	0	0	0	30	24	28	0	0	0	32	59	50	223	AAGACCCGGGAACGCATTCACCGCGACATTCTGATTCGCGATTACTAGCAACTCCTTCTTCATGCGGGCGGGTTGCAGCCCACAATCTGAACTGAGACTGTTTTTATGAGATTTGCTCTATGTTGCCATATTGCTGCTCTTTGTAACAGCCATTGTAGCACGTGTGTAGCCCAAGACGTAAGGGGCGTGATGATTTGACGTCATCCCCACCTTCCTCCGTGTTATCCACGGCAGTCTGAACAGAGTTCCTAACTTAATATTGGCAACTGTTCATAAGGGTTGCGCTCGTTGCGGGACTTAACCCAACATCTCACGACACGAGCTGACGACAACCATGCACCACCTGTCTGCTTGTTATATTGCTATAACTTCGTATATCTCTATACTATGCAAGCGATG…
denovo3343	k__Bacteria; p__Acidobacteria; c__; o__; f__; g__; s__	3	3	2	0	0	2	50	50	29	8	0	0	15	32	23	209	AAGGCCCGGGAACGTATTCACCGCGACCTGCTGATTCGCGATTACTAGCGATTCCGACTTCATGCAGTCGAGTTGCAGACTGCAATCCGAACTGAGGCCGGATTTTTGGGATTGGCTCCCCCTCGCGGGTTGGCAACCCTTTGTGCCGGCCATTGTAGCACGTGTGTGGCCCTGGACATAAAGGCCGTGATGACTTGACGTCGTCCCCACCTTCCTCCTCGTTAACCAAGGCAGTCCCCTTAGAGTTCCCGGCATTACCCGCTGGTAACTAAGGGCAGGGGTTGCGCTCGTTACCGGACTTAACCGAACACCTCACGGCACGAGCTGACGACAGCCATGCAGCACCTCGACTTCCGCCATACGGAAAACCGTATGGAGGCCCTATTTCTAGGGCCGGCA…
denovo3088	k__Bacteria; p__Planctomycetes; c__Phycisphaerae; o__; f__; g__; s__	0	0	0	8	4	6	40	52	31	0	0	0	17	24	25	199	AAGGCTCAGGAACACATTCACCGCGTCGTAGCTGATACGCGATTACTAGCGATTCCAACTTCATGTAGTCGAGTTGCAGACTACAATCTGAACTGGGCCTGGTTTTTTGCGATTTGCTTCACCTCGCGGTCTAGCGTCGCTTTGTACCAGGCATTGTAGCACGTGTGCATCCCTAGGTATAAAGGCCATGATGATTTGACGTCATCCCCGCCTTCCTCCGGCTTAACGCCGGCAGTCCTGTTAGAGTTCCCGACATGACTCGCTGGCAACTAACAGCAGGGGTTTCGCTCGTTACGGGACTTAACCCAACACCTCACGGCACGAGCTGACGACAACCATGCAGCACCTGTGTACGTTTCACCACGAGGGCAATTAACCCTGTTTCCAGGGCAATATCCG…
denovo3249	k__Bacteria; p__OP3; c__koll11; o__GIF10; f__; g__; s__	17	28	17	0	0	0	0	0	0	0	0	0	51	87	53	191	AAGGCCCGGGAACGTATTCACGGCGGCGTAGCTGATCCGCCATTACTAGCGATTCCGTCTTCATGGAGTCGAATTGCAGACTCCAATCGGAACTGAGCCTACTTTTTTGCGATTAGCTCCACCTCGCGGTTTGGCAACGCTTTATAGTAGGCATTGTAACACGTGTGTAGCCCAAGGCATAAGGGCCGTACTGACTTGACGTCATCACCACCTTCCTCTCGCTTATCGCGAGCAGTCTTCCTAGAGTGCCTCTCTAAACCTTGCGGCCTTGAGAGTAGCAACTAAGAATAATGGTTGCGCTCGTTGCGGGACTTAACCCAACATCTCACGACACGAGCTGACGACAGCCATGCAACACCTGTGCAGATTCCTGACTTGACAGGTCGTTCCCCTTTCAGT…
denovo579	k__Bacteria; p__Chlorobi; c__OPB56; o__; f__; g__; s__	0	0	0	60	32	61	8	18	3	0	0	0	24	22	23	191	AAGGCCCGGGAACGTATTCACCGCAGCGTGCTGATCTGCGATTACTAGCGATTCCAGCTTCATGCAGTCGAGTTGCAGACTGCAATCCGAACTGAGGTCGGCTTTAGGGATTACCTCTGCCTCGCGGCTTTGCCCTCTGTACCGACCATTGTATCACGTGTGTAGCCCCGGACATAAGGGCCATGATGACTTGACGTCATCCCCACCTTCCTCTCCACTTGCGTGGGCAGTCTCCTTAGAGTGCCCGGCTTGACCCGTTGGCAACTAAGGATAGGGGTTGCGCTCGTTGCGGGACTTAACCCAACACCTCACGGCACGAGCTGACGACAGCCATGCAGCACCTCTATAGCGGCCCCGAAGGGCTGCAGGCTTTCACCCACATTCCGCTACACTTCAAGC…
denovo4735	k__Bacteria; p__Chlorobi; c__SJA-28; o__; f__; g__; s__	0	1	0	9	5	7	17	18	11	0	0	0	26	41	64	189	AAGGCCCGGGAACGTATTCACCGCGCCGTGCTGATGCGCGATTACTAGCAATTCCAGCTTCACGGAGTCGAGTTGCAGACTCCGATCCGAACTGAGACCGCTTTTTTGGGATTGGCTCCACCTCGCGGTTTCGCAGCCCTTTGTAGCGGCCATTGTAGCACGTGTGTGGCCCTAGGCGTAAGGGCCATGAGGACTTGACGTCATCCCCACCTTCCTCACTACTTGCGTAGGCAGTCCACTAAGAGTGCCCGGCTTTACCCGATGGCAACATAGTGCAGGGGTTGCGCTCGTTGCGGGACTTAACCCAACACCTCACGGCACGAGCTGACGACAGCCATGCAGCACCTGTACAAGCCCCCTTGCGGGAAACCGACTTTCATCGGCTGCGGCTTGCCTTTC…
denovo476	k__Bacteria; p__Firmicutes; c__Clostridia; o__Clostridiales; f__Veillonellaceae; g__; s__	0	0	0	0	0	0	0	0	0	79	32	76	0	0	0	187	AAGGCCCGGGAACGTATTCACCGCAGTATGCTGACCTGCGATTACTAGCGATTCCGACTTCACGTAGGCGAGTTGCAGCCTACGATCCGAACTGAGAGCCATTTTCTGGGGTTCGCTCCACCTCGCGGTTTTGCTTCCCTCTATTCTAGCCCATTGTAGTACGTGTGTTGCCCAGGACATAAGGGGCATGATGACTTGACGTCATCCCCACCTTCCTCCGTCTTGTCGACGGCAGTCTCCTATGAGTTCCCGACTCTACTCGCTGGCAACATAGGATAAGGGTTGCGCTCGTTGCGGGACTTAACCCAACATCTCACGACACGAGCTGACGACAGCCATGCACCACCTGTTTTTGTGTCTCCCGAAGGAGAGGTGCTAATCTCTTAACATTTCACTCAA…
denovo2391	k__Bacteria; p__Firmicutes; c__Clostridia; o__Clostridiales; f__Ruminococcaceae; g__Ruminococcus; s__	0	0	0	0	0	0	0	0	0	122	0	52	1	6	4	185	AAGGCCCGGGAACGTATTCACCGCGGCATGCTGATCCGCGATTACTAGCAATTCCGACTTCATGCAGGCGGGTTGCAGCCTGCAATCTGAACTGAGATGAGTTTTAGAGATTTGCATGCCCTCGCGGGTTAGCTGCCCTCTGTTCTCACCATTGTAGTACGTGTGTAGCCCAGGTCATAAGGGGCATGATGATTTGACGTCGTCCCCACCTTCCTCCGTTTTGTCAACGGCAGTCTGTCTAGAGTGCTCTTGCGTAGCAACTAAACATAAGGGTTGCGCTCGTTGCGGGACTTAACCCAACATCTCACGACACGAGCTGACGACAACCATGCACCACCTGTCTCAACTTTCCCCGAAGGGCACCTAATGCATCTCTGCTTCGTTAGTTGGATGTCAAGA…
denovo2791	k__Bacteria; p__Firmicutes; c__Clostridia; o__OPB54; f__; g__; s__	0	0	0	65	74	58	21	17	14	0	0	0	0	0	0	184	AGGGCCCGGGAACGTATTCACCTCGGTATGCTGACCCGACGATTACTAGCGATTCCGACTTCACGGAGTCGGGTTGGCAGACTCCGATCTGAACTGGGACGTGGCTTTATTGCGATTCGCTTGCTCTCGCGAGCTTGCTGCGCTCCGTACCAGCCATTGTAGCACGTGTGTAGCCCAGGTCATAAGGGGCGATGATGACTTGACGTCATCCCCACCCTTCCTCCGGTTTGTCACCGGCAGTCTCATTAGAGTGCCCAACTTAATGATGGCAACTAATCATAGGGGTTGCGCTCGTTGCGGGACTTAACCCAACATCTCACGACACGAGCTGACGACAGCCATGCACCACCTGTCTCCTCCGTTCCGAAGAAGGGCCATATCTCTATGGCTTGCAGAGGG…
denovo1431	k__Bacteria; p__Elusimicrobia; c__Elusimicrobia; o__Elusimicrobiales; f__; g__; s__	0	0	0	3	0	0	4	2	4	16	0	0	43	70	45	184	AAGGCCTGGGAACGTATTCACCGCACCAATGCTGATGTGCGATTACTAGCGATTCCAACTTCATGTGGGCGAATTGCAGCCCACAATCTGAACTGGGGCATAGTTTGGGGATTTGCTCTGTGTTACCACTTTGCTTCCTTCTGTCTATGCCATTGTATCACGTGTGTAGCCCTGGACATAAAGGCCATGATGATTTGACGTCATCCTCTCCTTCCTCCGACTTATCGCCGGCAGTCCCCTAAGAGTACCCAGCATAACCTGTTGGCAACATAGGGCGGGGGTTGCGCTCGTTGCGGGACTTAACCCAACATCTCACGACACGAGCTGACGACAACCATGCAGCACCTCGGCTGAGTCCCTCATCAGGTCCCCCAATATTTCTACTGGAGTACAACATCA…
denovo4214	k__Bacteria; p__Chloroflexi; c__Dehalococcoidetes; o__Dehalococcoidales; f__Dehalococcoidaceae; g__; s__	12	23	28	0	0	0	1	0	1	1	0	0	39	86	53	181	AAGGCCCGAGAACGTATTCACCGCAGTATGCTGACCTGCGGTTACTAGCAACTCCGGCTTCATGCAGGCGAGTTGCAGCCTGCAATCCGAACTGAGGATGGCTTTACAGATTAGCTCCAGATCGCTCTGTCGCAACCAATTGTACCACCCATTGTAGCGTGTGTGTGGCCCAGGGTATAAGGGCCATGCTGACTTGACGTCATCCCCACCTTCCTCCCCGTTTTGCGGGGCGGTCTGGCTAGAGAAATTCAACTAGCCACGAGGGTTGCGCTCGTTGCAGGACTTAACCGAACACCTCACGGCACGAGCTGACGACAGCCATGCAGCACCTGTTCTAGCTACTGACTTAACAGTTTGTTACCCTTTCGGGCTCCTACTTCTAGTATGTCAAACCCTGGT…
denovo3703	k__Archaea; p__Euryarchaeota; c__Methanobacteria; o__Methanobacteriales; f__Methanobacteriaceae; g__Methanobacterium; s__beijingense	32	25	63	2	2	4	0	3	2	32	46	83	2	3	1	178	AAGGAGCAGGGACGTATTCACCGCGCGATTATGACACGCGATTACTACGCATTCCAGCTTCATGAGGGCGAGTTACAGCCCTCAATCCGAACTAAGACTAGGTTTAGGAGATTACCTTCACTTTTCAGTGTTGGAACCCATTGTCCTAGCCATTGTAGCCCGCGTGTAGCCCAGGGGATTCGGGGCATACGGACCTACCGTCGTCCACTCCTTCCTCCAGTTTATCACTGGCGGTCCCCTTAGTGTGCCCGGCATCCTGTAAGGATCCGCTGGTAACTAAGGGCGTGGGTCTCGCTCGTTGCCTGACTTAACAGGACGCCTCACGGTACGAGCTGACGGCGGCCATGCACCTCCTCTCAGCTTGTCAAGCAAGATCGTCAATCTGGCCATCATCCTGCT…
denovo1750	k__Bacteria; p__Proteobacteria; c__Betaproteobacteria; o__Rhodocyclales; f__Rhodocyclaceae; g__Thauera; s__	0	0	0	27	35	28	0	1	0	0	0	0	42	37	26	169	AAGACCCGGGAACGTATTCACCGCAGCATGCTGATCTGCGATTACTAGCGATTCCGACTTCACGTAGTCGAGTTGCAGACTACGATCCGGACTACGATCGGCTTTAAGGGATTGGCTCCACCTCGCGGTTTGGCAACCCTCTGTACCGACCATTGTATGACGTGTGAAGCCCTACCCATAAGGGCCATGAGGACTTGACGTCATCCCCACCTTCCTCCGGTTTGTCACCGGCAGTCTCACTAGAGTGCCCAACTAAATGGTGGCAACTAGTGACAAGGGTTGCGCTCGTTGCGGGACTTAACCCAACATCTCACGACACGAGCTGACGACAGCCATGCAGCACCTGTGTTCTGGCTCCCGAAGGCACCCTCGCCTCTCAGCAAGGTTCCAGACATGTCA…
denovo3448	k__Bacteria; p__Chloroflexi; c__Anaerolineae; o__Anaerolineales; f__Anaerolinaceae; g__; s__	2	0	1	4	0	1	0	0	0	44	48	75	0	0	0	168	AAGCCCCGGGAACGTATTCACCGCAGTATGGCTGACCTGCGGTTACTAGCAACTCCAACTTCATGCAGGCGAGTTGCAGCCTGCAATCTGAACTGAGACCAGCTTTAAGGATTGGCTCCACCTCGCGGCTTCGCTACCTATTGTACTGGCCATTGTAGCGTGTGTGTAGCCCAGGACATAAAGGCCATGCTGACTTGACGTCATCCCCACCTTCCTCCGGTTTAGGACCGGCAGTCTCGTGTGACACATGTAACACACAACAGGGGTTGCGCTCGTTAGCGGACTTAACCGAACATCTCACGACACGAGCTGACGACAGCCATGCAGCACCTGTGCTGGCTCCCCGAAGGGTCGCTCCCTTTTCAGTTCGCTACCACCAGCATGTCAAACCCTGGTAAG…
denovo4473	k__Bacteria; p__Bacteroidetes; c__Bacteroidia; o__Bacteroidales; f__; g__; s__	10	9	10	0	0	0	0	0	0	0	0	0	30	65	72	167	AAGGCCCGGGAACGTATTCACCGCGCCATGGCTGATGCGCGATTACTAGCGAATCCAGCTTCACGGAGTCGAGTTGCAGACTCCGATCCGAACTGAGACCGGCTTTCGAGATTCGCATTGCCTCGCGGCATAGCTGCCCTCTGTACCGGCCATTGTAACACGTGTGTAGCCCTGGACATAAGGGCCGTGCTGATTTGACGTCATCCCCACCTTCCTCTCGGTTTACACCGGCAGTTTCGTTAGAGTTCCCGGCATTACCCGCTGGCAACTAACGATAAGGGTTGCGCTCGTTATGGGACTTAACCCGACACCTCACGGCACGAGCTGACGACAACCATGCAGCACCTTGCAGAGAGTCCCGAAGGAAATCAGCCTTTCAGCCGAATGCACTCTACATTT…
denovo2908	k__Bacteria; p__Firmicutes; c__Clostridia; o__Clostridiales; f__Lachnospiraceae; g__; s__	0	0	0	33	82	81	0	0	0	1	0	0	0	0	0	164	AAGACCCGGGAACGTATTCACCGCGACATTCTGATTCGCGATTACTAGCGATTCCAGCTTCATGTAGTCGAGTTGCAGACTACAATCCGAACTGGGATGGCCTTTTTGAGATTTGCTTACTCTCGCGAGGTTGCTTCTCTTTGTAGCCACCATTGTAGCACGTGTGTAGCCCAGATCATAAGGGGCATGATGATTTGACGTCATCCCCGCCTTCCTCCAGGTTATCCCTGGCAGTCTCCCTAGAGTGCCCAGCCGAACTGCTGGCTACTAAGGATAGGGGTTGCGCTCGTTGCGGGACTTAACCCAACATCTCACGACACGAGCTGACGACAACCATGCACCACCTGTCTCCTCTGTCCCGAAGGAAAGGTCCGGTTAAGGACCGGTCAGAGGGATGTC…
denovo4976	k__Bacteria; p__Bacteroidetes; c__Bacteroidia; o__Bacteroidales; f__; g__; s__	0	0	0	0	0	0	0	0	0	0	0	1	37	60	66	164	AAGGCCCGGGAACGTATTCACCGCGCCATGGCTGATGCGCGATTACTAGCGAATCCAGCTTCACGAAGTCGGGTTGCAGACTTCGATCCGAACTGGGACCGGCTTTTCCGGATTGGCATCTCCTTGCGGAGTAGCTCCCCTTTGTACCGGCCATTGTAACACGTGTGTAGCCCTGGACATAAGGGCCGTGCTGATTTGACGTCATCCCCCTCCTCNC
denovo5517	k__Bacteria; p__Bacteroidetes; c__Bacteroidia; o__Bacteroidales; f__; g__; s__	2	2	4	0	0	0	12	14	3	0	0	0	27	51	55	162	AAGGCCCGGGAACGTATTCACCGCGCCGTGGCTGATGCGCGATTACTAGCGAATCCAACTTCACGGAGTCGGGTTCCAGACTCCGATCCGAACTACGACCGGCTTTCGGGATCCGCTCCCCCTCCCGGGGTCGCCTCCCGCTGTACCGGCCATTGTAACACGTGTGTAGCCCTGGACGTAAGGGCCGTGCTGATTTGACGTCATCCCCCNCCCTC
denovo3281	k__Bacteria; p__Caldiserica; c__WCHB1-03; o__; f__; g__; s__	0	0	0	18	19	21	22	33	22	13	17	8	0	0	0	155	AAGGCCCGGGAACATATTCACCGCGGTGTAGCTGACCCGCGGTTACTAGCAACTCCATCTTCATGTAGACGAATTGCAGTCTGCAATCTGAACTGAGGCCGGTTTTTAGGGATTGGCTTCACCTCGCGGTGTTGCAACCCGTTGTACCGACCATTGTCGCATGTGTGTAGCCCTGGACATAAAGGCCATGAGGATTTGACGTCATCCCCTCCTTCCTCCAACTTTTAGCTGGCAGTATCGTCAGGGTGCGCCATTGCTGGTTTGCAACTGACGAAAGGGGTTGCGCTCGTTCAAGGACTTAACCTTACATCTCACGACACGAGCTGACGACAACCATGCAGCACCTGTGGATGAGCCATGACCTTGCGGTCATGGGGGGACCAGTTTCTTGGTCCTTTC…
denovo2776	k__Bacteria; p__Chloroflexi; c__Anaerolineae; o__Anaerolineales; f__Anaerolinaceae; g__WCHB1-05; s__	0	0	0	1	0	0	18	16	12	26	7	13	21	23	7	143	AAGCCCCGGGAACGTATTCAACGCAGTATAGCTGACCTGCGTTTACTAGCAACTCCATCTTCATGCAGGCGAGTTGCAGCCTACAATCTGAACTGAGACCAACTTTATTGGATTGGCTCCATCTCGCGATTTAGCAACCTATTGTGTTGGCCATTGTAGCGTGTGTGTAGCCCAGGATATAAAGGCCATGCTGACTTGACGTCATCCCCACCTTCCTCCGGCTTAAGACCGGCAGTACCGTGTGACACTTGTAACACACAGCGAGGGTTGCGCTCGTTAGCGGACTTAACCGAACATCTCACGACACGAGCTGACGACAGCCATGCAGCACCTGTGCAAGCTCCCCGAAGGGTCGGTCCCTTTTCAGTTTCCTACCACTTGCATGTCAAACCCTGGTAA…
denovo2830	k__Bacteria; p__Bacteroidetes; c__Bacteroidia; o__Bacteroidales; f__; g__; s__	1	0	0	0	0	0	27	27	18	0	0	0	15	30	26	143	AAGGCCCGGGAACGTATTCACCGCGCCATGGCTGATGCGCGATTACTAGCGAATCCAGCTTCATGAAGTCGAGTTGCAGACTTCAATCCGAACTGAGACCACTTTTAGAGATTAGCATCCGGTCGCCCGGTAGCTGCCCTTTGTAGTGGCCATTGTAACACGTGTGTGGCCCTGGACGTAAGGGCCGTGCTGATTTGACGTCATCCCCACCTTCCTCACAGCTTACGCTGGCAGTTTCGTTAGAGTCCCCGGCATTACCCGCTGGCAACTAACAATAAGGGTTGCGCTCGTTATGGAACTTAATCCGACACCTCACGGCACGAGCTGACGACAACCATGCAGCACCTCGTAGGCCGCCCCGAAGGGAATTCCGATTTTTCGGAACGTCGTCCTACGTTC…
denovo2208	k__Bacteria; p__Bacteroidetes; c__Bacteroidia; o__Bacteroidales; f__Porphyromonadaceae; g__; s__	36	21	26	2	0	0	39	39	30	4	8	6	5	7	4	142	AAGGCCCGGGAACGTATTCACCGCGCCGTGGCTGATGCGCGATTACTAGCGAATCCAGCTTCACGGAGTCGAGTTGCAGACTCCGATCCGAACTGAGAGTGGTTTTGGAGATTAGCATCCTGTCGCCAGGTAGCTGCCCTTTGTACCACCCATTGTAACACGTGTGTCGCCCCGGACGTAAGGGCCGTGCTGATTTGACGTCATCCCCACCTTCCTCGCATCTTACGATGGCAGTCTCGCCAGAGTCCCCAGCTTTACCTGATGGTAACTGACGATGAGGGTTGCGCTCGTTATGGCACTTAAGCCGACACCTCACGGCACGAGCTGACGACAACCATGCAGCACCTACACATCTGCCCCGTAGGGAATATCCGTTTCCGAATACGTCAGATGCATTTC…
denovo4422	k__Bacteria; p__Firmicutes; c__Clostridia; o__Clostridiales	0	0	0	0	0	0	0	0	0	52	19	65	0	0	0	136	GAGACCCGGGAACGTATTCACCGCAGCATTCTGATCTGCGATTACTAGCGATTCCAGCTTCATGTAGTCGGGTTGCAGACTACAATCCGAACTGAGACGTTATTTCTGAGGTTTGCTCCACCTCACGGCTTTGCCTCTCTTTGTTTACGCCATTGTAGCACGTGTGTAGCCCTGATCATAAGGGGCATGATGATTTGACGTCATCCCCGCCTTCCTCCAGGTTATCCCTGGCAGTCTCCCTAGAGTGCCCATCTTTAAATGCTGGCTACTAAGGATAAGGGTTGCGCTCGTTGCGGGACTTAACCCAACATCTCACGACACGAGCTGACGACAACCATGCACCACCTGTCTTGACTGCCCCGAAGGAGCCCGTTACGACCGGTCAGTCAGATGTCAAGA…
denovo4855	k__Bacteria; p__Thermotogae; c__Thermotogae; o__Thermotogales; f__Thermotogaceae; g__Kosmotoga; s__mrcj	2	2	0	4	2	6	6	2	1	0	0	0	27	47	42	133	AAGACCCGGGAACGTATTCACCGCAGCTTGGCTGATCTGCGATTACTAGCGATTCCGGCTTCATGCAGGCGGGTTTCAGCCTGCAATCTGAACTGGGGGTTGGTTTGAGGATTTCCTCCACATCGCTGTCTTGGTCCCTTCTGTCCAACCCATTGTAGCGCGTGTGTCGCCCAAGATATAAGGGGCACGATACCTGACTTCATCCCCCTCCTCC
denovo206	k__Bacteria; p__Proteobacteria; c__Deltaproteobacteria; o__Desulfovibrionales; f__Desulfovibrionaceae; g__Desulfovibrio; s__	0	1	2	0	1	2	0	0	0	27	50	50	0	0	0	130	AAGGCCCGGGAACGTATTCACCGGAGCATGCTGATCTCCGATTACTAGCGATTCCGACTTCACGGGGTCGAGTTGCAGACCCCGATCCGGACTGGGACGGGTTTTTTGGGATTGGCTCCACCTTGCGGTCTCGCTGCCCATTGTACCCGCCATTGTAGTACGTGTGTAGCCCTGGGCGTAAGGGCCATGATGACTTGACGTCGTCCCCACCTTCCTCCCCGTTGACCGAGGCGGTCTCCCTAGAGTGCCCCAGCTCTACCTGCTGGCAACTAAGGACAAGGGTTGCGCTCGTTGCGGGACTTAACCCAACACCTCACGGCACGAGCTGACGACAGCCATGCAGCACCTGTCACCGCCCTCCCCGAAGGGCACTCCTCCCTTTCAGGAGGATTGGCGGGA…
denovo5339	k__Bacteria; p__Spirochaetes; c__Spirochaetes; o__Spirochaetales; f__Spirochaetaceae; g__Treponema; s__	15	18	10	0	0	0	0	4	0	1	0	0	29	52	43	129	AAGGCCCGGGAACGTATTCACCGCGCCATGCTGATGCGCGATTACTAGCGATTCCACCTTCATGGAGTCGGGTTTCAGACTCCAATCCGAACTACGGATGATTTTCTGCGATTTGCTCCACCTCGCGGCTTCGCTTCACTCTGTCTCACCCATTGTAGCACGTGTGTAGCCCTGGACATAAGGGCCATGATGACTTGACGTCATCCCCACCTTCCTCCGGTTTGTCACCGGCAGTTCCGCCAGAGTCCTCAGCTTCACCTGTTAGTAACTGGCAGTAGGGGTTGCGCTCGTTGCGGGACTTAACCCAACACCTCACGGCACGAGCTGACGACAGCCATGCAGCACCTGTACAGCGCCGTATTGCTACGCTAGAGCATCTCT
denovo2238	k__Bacteria; p__Spirochaetes; c__Spirochaetes; o__Spirochaetales; f__Spirochaetaceae; g__Treponema; s__	1	0	0	4	7	8	13	3	4	17	29	26	6	8	7	128	GAAGGCCCGGGAACGTATTCACCGCGCCATGCTGATGCGCGATTACTAGCGATTCCACCTTCATGGAGTCGGGTTTCAGACTCCAATCCGAACTGAGGGCGTTTTTCTTGCGATTTTGCTCCACCTCGCGGCTTCGCGTCACTCTGTCTCGCCCATTGTAGCACGTGTGTAGCCCTGGACATAAGGGCCGATGATGACTTGACGTCATCCCCACCTTCCTCCGGTTTGTCACCGGCCAGTTCCGCCAGACGTCCTCAGCCTTCACCTTGTTAGTAACTGGCAGTAGGGGTTGCGCGTTCGTTGCGGGACTTTAACCCAACGACCTCAACGGCACGAGCTGACGACAGCCATGCAGCACCTGTACGGAGTCGTCTTGCGACACGGCGACATCGCTGCCAC…
denovo3067	k__Bacteria; p__Firmicutes; c__Clostridia; o__Clostridiales; f__Lachnospiraceae; g__; s__	0	0	0	59	65	62	0	0	0	0	0	0	0	0	0	127	AAGACCCGGGAACGTATTCACCGCGACATGCTGATTCGCGATTACTAGCGATTCCAGCTTCATGTAGTCGAGTTGCAGACTACAATCCGAACTGGGATGGCTTTTTTGAGATTTGCTCACCTTCACAGGGTCGCTTCTCTTTGTAGCCACCATTGTAGCACGTGTGTAGCCCAGATCATAAGGGGCATGATGATTTGACGTCATCCCCGCCTTCCTCCAGGTTATCCCTGGCAGTCTCCCTAGAGTGCCCAGCCGAACTGCTGGCTACTAAGGATAGGGGTTGCGCTCGTTGCGGGACTTAACCCAACATCTCACGACACGAGCTGACGACAACCATGCACCACCTGTCTCCTCTGTTCCGAAGAAGGCTCATATCTCTATGAGTTGCAGAGGGATGTC…
denovo3866	k__Bacteria; p__Firmicutes; c__Clostridia; o__Clostridiales; f__Lachnospiraceae; g__; s__	0	0	0	58	59	66	0	0	0	0	0	0	0	1	0	126	AAGACCCGGGAACGTATTCACCGCGACATGCTGATTCGCGATTACTAGCGATTCCAGCTTCATGTAGTCGAGTTGCAGACTACAATCCGAACTGGGATGGCTTTTTTGTAGATTTGTCTCACCTTCACAGGGTCGGCTTCTCTTTGTTAGCCACCATTGTAGCACGTGTGTAGCCCACGATCATAAGGGGCGATGATGATTTGTACGTCATCCCCG
denovo4956	k__Bacteria; p__Caldiserica; c__Caldisericia; o__Caldisericales; f__Caldisericaceae; g__; s__	0	0	0	57	35	43	16	9	9	1	2	6	0	0	0	121	AAGACCCGGGAACGTATTCATCGCCGTATAGCTGACCGGCGGTTACTAGCAACTCCAGCTTCATGAGGGTGAATTGCAACCCTCAATCCGTACTGAGGTCAATTTTATGCGATTAGCTAACCATCGCTGGCTTGCAACGCATTGTCTTGACCATTGTCGCATGTGTGTGGCCCTGGGCATAAGGGCCATGAGGATTTGACGTCATCCCCACCTTCCTCCAGCTTATCGCTGGCAGTCCTCTTAGAGTGCATAGGACGAATCCTATTAGCAACTAAGAGCAAGGGTTGCGCTCGTTCACGGACTTAACCGTACATCTCACGACACGAGCTGACGACAACCATGCAGCACCTGTGCATGTGTCATG
denovo4067	k__Bacteria; p__Firmicutes; c__Clostridia; o__Clostridiales; f__Veillonellaceae; g__; s__	0	0	0	0	0	0	0	0	0	28	30	56	0	0	0	114	AAGGCCCGGGAACGTATTCACCGCAGCATGCTGATCTGCGATTACTAGCGATTCCGACTTCACGCAGGCGAGTTGCAGCCTGCGATCCGAACTGGGAGCTCCTTTTTGGGATTGGCTTCACCTCGCGGTTTCGCTTCCCTCTATGAAGCCCATTGTAGTACGTGTGTAGCCCAGGACATAAGGGGCATGATGACTTGACGTCATCCCCGCCTTCCTCCGTCTTGTCGACGGCAGTCTCCTCTGAGTTCCCATCACTACATGCTGGCAACAGAGAATAAGGGTTGCGCTCGTTGCGGGACTTAACCCAACATCTCACGACACGAGCTGACGACAGCCATGCACCACCTGTTTTCATGGATTCCGAAGAATCGCGATCCATCTCTGAATCTTTCACTCAAT…
denovo2382	k__Bacteria; p__Bacteroidetes; c__Bacteroidia; o__Bacteroidales; f__Porphyromonadaceae; g__Parabacteroides; s__	0	0	0	38	40	72	0	0	0	0	0	0	0	0	0	112	AAGGCCCGGGAACGTATTCACCGCGCCATGGCTGATGCGCGATTACTAGCGAATCCAGCTTCACGGAGTCGAGTTGCAGACTCCGATCCGAACTGAGATAAGGTTTAGAGATTCGCATCCGGTCGCCCGGTAGCTGCCCTTTGTCCTTACCATTGTAACACGTGTGTCGCCCCGGATGTAAGGGCCGTGCTGATTTGACGTCATCCCCACCTTCCTCACAGCTTACGCTGGCAGTCTCTCCAGAGTCCTCAGCATTACCTGTTAGTAACTGGAATAAGGGTTGCGCTCGTTATGGCACTTAAGCCGACACCTCACGGCACGAGCTGACGACAACCATGCAGCACCTCGTAGGCAGTCATTGCTGAATAGAATGTTTCCACTCCTGTCTCCCTAGTTCAA…
denovo5334	k__Bacteria; p__Spirochaetes; c__Spirochaetes; o__Spirochaetales; f__Spirochaetaceae; g__Treponema; s__	0	0	0	0	0	0	0	0	0	0	0	0	41	45	25	111	AAGGCCCGGGAACGTATTCACCGCGCCGTGCTGATGCGCGATTACTAGCGATTCCAACTTCATGGAGTCGGGTTTCAGACTCCAATCCGAACTACGGTAGCTTTTTTGTCGTTTGTCGNGACCTCGCGGTTTAGTCATCGCTCTGTAGCTACCATTGTAGCACGTGTGTAGCCCTCGGACATAAGGG
denovo3215	k__Bacteria; p__Bacteroidetes; c__Bacteroidia; o__Bacteroidales; f__Porphyromonadaceae; g__Parabacteroides; s__	0	0	0	45	40	71	0	0	0	0	0	0	0	0	0	111	AAGGCCCGGGAACGTATTCACCGCGCCATGGCTGATGCGCGATTACTAGCGAATCCAGCTTCACGGAGTCGAGTTGCAGACTCCGATCCGAACTGAGATAAGGTTTAGAGATTCGCATCCGGTCGCCCGGTAGCTGCCCTTTGTCCTTACCATTGTAACACGTGTGTCGCCCCGGATGTAAGGGCCGTGCTGATTTGACGTCATCCCCACCTTCCTCACAGCTTACGCTGGCAGTCTCTCCAGAGTCCTCAGCATCACCTGTTAGTAACTGGAAATAAGGGTTGCGCTCGTTATGGGCACTTAAGCCGACACCTCACGGCACGAGCTGACGACAACCATGCAGCACCTCGTAGGCAGTCATTGCTGAATAGGGATTCGTTACCCCACCCGTGTCCTACC…
denovo1784	k__Bacteria; p__Fibrobacteres; c__TG3; o__TG3-1; f__TSCOR003-O20; g__; s__	0	0	0	0	0	0	34	37	36	0	0	0	0	1	0	108	AAGGCCCGGGGACGTATTCACCGCGGCATGCTGATCCGCGATTACTAGCGATTCCAGCTTCATGAAGTCGAATTGCAGACTTCAATCCGAACTGAGATAGATTTTAAGGGATTGGCTTGCTGTCACCAGCTTGCATCCCGCTGTATCTACCATTGTAGCACGTGTCTAGCCCTGGACGTAAGGGCCATGAGGATTTGACGTCATCCCCACCTTCCTCCTGGTTAAACCAGGCGGTCCCCCTACGAGTTCCCTACGCATCACCCTGATGGCGAACCTAAAGGGCGGAGGGTTGGTCGCTCGTTGCAGGACGTTAACCTTAACCATCTCACGACACGAGCTGACGACAACCATGCAGCACCTGTGCGGGGTGGTTCCTTGNGGAAGGCTCCATATCTCTAC…
denovo1246	k__Bacteria; p__Bacteroidetes; c__Bacteroidia; o__Bacteroidales; f__Porphyromonadaceae; g__; s__	0	0	0	0	0	0	34	20	33	6	3	12	0	0	0	108	AAGGCCCGGGAACGTATTCACCGCGCCGTGGCTGATGCGCGATTACTAGCGAATCCGACTTCACGGAGTCGAGTTGCAGACTCCGATCCGAACTGTGAGCGGCTTTCGGGATCGGCTCCCTGTCGCCAGGTAGCTCCCCGCTGTACCGCCCATTGTAACACGTGTGTCGCCCCGGACATAAGGGCCGTGCTGATTTGACGTCATCCCCACCTTCCTCGCATCTTACGATGGCAGTCTCGTCAGAGTCCCCGGCTTTACCCGATGGTAACTGACGATGAGGGTTGCGCTCGTTATGGCACTTAAGCCGACACCTCACGGCACGAGCTGACGACAACCATGCAGCACCTACACATCTGCCCATCACTGGGAAAGACCGTTTCCAGCCCCGTCAGATGCATT…
denovo6299	k__Bacteria; p__Fibrobacteres; c__TG3; o__TG3-1; f__TSCOR003-O20; g__; s__	0	0	0	0	0	0	47	35	23	0	0	0	0	1	0	106	AAGGCCCGGGAACGTATTCACCGCGGCATGCTGATCCGCGATTACTAGCGATTCCAGCTTCATGAAGTCGAATTGCAGACTTCAATCCGAACTGAGATAGATTTTAAGGGATTGGCTTGCTGTCACCAGCTTGCATCCCGCTGTATCTACCATTGTAGCACGTGTCTAGCCCTGGACGTAAGGGCCATGAGGATTTGACGTCATCCCCACCTTCCTCCTGGTTAAACCAGGCGGTCCCCCGTAGAGTTCCCAGCATCACCTGATGGCAACTAAGGGCGAGGGTTGCGCTCGTTGCAGGACTTAACCTAACATCTCACGACACGAGCTGACGACAACCATGCAGCACCTGTGCGGGGGTTGTTCCTTGCGGAAGGCTCCATATCTCTACAGACGTTTCAC…
denovo3901	k__Bacteria	1	4	4	1	2	1	0	1	1	0	0	0	21	44	35	105	AAGGCCCGAGAACGTATTCACCGCGGCGTAGCTGATCCGCGATTACTAGCGATTCCGACTTCATGCAGGCGAGTTGCAGCCTGCAATCCGAACTGAGGACGACTTTAGGGATTAGCTCTACCTTGCGGCCTTGCTTCCCTCTGTATCGCCCATTGTAGCACGTGTGTAGCCCTGGACATAAAGGCCATGCTGACTTGACGTCATCCCCGCCTTCCTCCCCGTTATCCGGGGCGGTCCCCTTAGAGTGCCCGGCATTACCCGCTGGCAACTAAGGGTAAGGGTTGCGCTCGTTGCGGGACTTAACCCAACATCTCACGACACGAGCTGACGACAGCCATGCAGCACCTCTACTGGCTCCCGGATTGCTCCGGGTCGTTACCCTTTCGGGCTTCTACCACC…
denovo1725	Unassigned	0	0	0	0	0	0	32	40	27	0	0	0	0	1	2	102	AAGGCCCGGGAACGTATTCACCGCGGCATGCTGATCCGCGATTACTAGCGATTCCAGCTTCATGAAGTCGAATTGCAGACTTCAATCCGAACTGAGATAGATTTTAAGGGATTGGCTTGCTGTCACCAGCTTGCATCCCGCTGTATCTACCATTGTAGCACGTGTCTAGCCCTGGACGTAAGGGCCATGAGGATTTGACGTCATCCCCACCTTCCTCCTGGTTAAACCAGGCGGTCCCCCTAGAGTTCCCAGCATCACCTGATGGCAACTAAGGGCGAGGGTTGCGCTCGTTGCAGGACTTAACCTAACATCTCACGACACGAGCTGACGACAACCATGCAGCACCTGTGCGGGGTGTTCCTTGCGGAAGGCTCCATATCTCTACAGGGTTACGTTACC…
denovo4475	k__Bacteria; p__Fibrobacteres; c__TG3; o__TG3-1; f__TSCOR003-O20; g__; s__	0	0	0	0	0	0	33	29	33	0	0	0	1	5	1	102	AAGGCCCGGGAACGTATTCACCGCGGCATGCTGATCCGCGATTACTAGCGATTCCAGCTTCATGAAGTCGAATTGCAGACTTCAATCCGAACTGAGATAGATTTTAAGGGATTGGCTTGCTGTCACCAGCTTGCATCCCGCTGTATCTACCATTGTAGCACGTGTCTAGCCCTGGACGTAAGGGCCATGAGGATTTGACGTCATCCCCACCTTCCTCCTGGTTAAACCAGGCGGTCCCCCTACGAGTTCCCAGCATCACCTGATGGCAACTAAGGGCGAGGGTTGCGCTCGTTGCAGGACTTAACCTAACATCTCACGACACGAGCTGACGACAACCATGCAGCACCTGTGCGGGGGTTGTTCCTTGCGGAAGGCTCCATATCTCGTACAGAGTTTCAC…
denovo4975	k__Bacteria; p__Fibrobacteres; c__TG3; o__TG3-1; f__TSCOR003-O20; g__; s__	0	0	0	0	0	0	46	26	22	0	0	0	1	3	1	99	GAAGGCCCGGGAACGTATTCACCGCGGCATGCTGATCCGCGATTACTAGCGATTCCAGCTTCATGAAGTCGAATTGCAGACTTCAATCCGAACTGAGATAGATTTTTAAGGGATTGGCTTGCTGTCACCAGCTTGCATCCCGCTGTATCTACCATTGTAGCACGTGTCTAGCCCTGGACGTAAGGGCCATGAGGATTTGACGTCATCCCCACTTCCTCCTGGTTAACCAGGCGGTCCCCCTAGAGTTCCCAGCATCACCTGATGGCAACTAAGGGCGAGGGGTTGCGCTCGTTGCAGGACTTAACCTAACATCTCACGACACGAGCTGACGACAACCATGCAGCACCTGTGCGGGTGTCCTTGCGGAAGGCTCCATATCTCTACCAGAGTTTTCACCCC…
denovo5200	k__Bacteria; p__Bacteroidetes; c__Bacteroidia; o__Bacteroidales; f__; g__; s__	2	0	2	0	0	0	11	10	4	0	0	0	17	29	22	93	AAGGCCCGGGAACGTATTCACCGCGCCATGGCTGATGTGCGATTACTAGCGAATCCGGCTTCATGGAGTCGGGTTGCAGACTCCAATCCGAACTGAGACCGGTTTTAGGGATTAGCTTCTACTTGCGTAGTTGCGGCCTTTTGTACCGGCCATTGTAGCACGTGTGTAGCCCAGGACATAAGGGCCGTGCTGATTTGACGTCATCCCCACCTTCCTCACTGCTTGCGCAGGCAGTTTTCATAGAGTCCCCATCGTAATATGCTGGCAACTATGAATAGGGGTTGCGCTCGTTATAGGACTTAACCTGACACCTCACGGCACGAGCTGACGACAACCATGCAGCACCTCGCAGGCGGCCATTGCTGGCTACATCCTTTCGGGTGTATTCCTCCTGCGTTC…
denovo5449	k__Bacteria; p__Synergistetes; c__Synergistia; o__Synergistales; f__Dethiosulfovibrionaceae; g__PD-UASB-13; s__	1	2	1	36	26	39	7	8	8	3	0	0	0	0	0	91	AAGGCCCGGGAACGTATTCACCGCGGCTTGGCTGATCCGCGATTACTAGCGATTCCGGCTTCATGAAGTCGGGTTGCAGACTTCAATCTGAACTGGGGCCGGCTTTCTGGGATCCGCTTGCCTTCGCAGGCTCGCTTCCCTCTGTACCGACCATTGTAGCACGTGTGTCGCCCTGGACATAAGGGCCATGATGACTTGACGTCATCCCCACCTTCCTCCAGCTTGTCGCCGGCGGTCCCGCCAGAGTGCCCGGCTTTACCCGATGGCAACTGGCAGCAGGGGTTGCGCTCGTTGCGGGACTTAACCCAACATCTCACGACACGAGCTGACGACAGCCATGCAGCACCTGTGTACGCTCTCCGGACGAATCCTTCGTCGCTCGCCTTTCAGCTCACTACT…
denovo1419	k__Bacteria; p__Firmicutes; c__Clostridia; o__Clostridiales; f__Lachnospiraceae; g__; s__	0	0	0	0	0	0	0	0	0	27	0	0	28	29	7	91	AAGACCCGGGAACGTATTCACCGCGACATTCTGATTCGCGATTACTAGCGATTCCAGCTTCATGTAGTCGGGTTGCAGACTACAATCCGAACTGGGATGACTTTTTTGGGATTCGCTCCGCATCACTGCTTCGCTTCCCTCTGTTGTCACCATTGTAGCACGTGTGTAGCCCAGATCATAAGGGGCATGATGATTTGACGTCATCCCCGCCTTCCTCCAGGTTATCCCTGGCAGTCTCCCTAGAGTGCCCAGCTTTACCTGCTGGCTACTAAGGATAGGGGTTGCGCTCGTTGCGGGACTTAACCCAACATCTCACGACACGAGCTGACGACAACCATGCACCACCTGTCTCCCCTGTCCCGAAGGAAAGGCCCCGTTACGGACCGGTCAGGGGGATGT…
denovo1522	k__Bacteria; p__Proteobacteria; c__Gammaproteobacteria	4	0	12	1	0	11	37	12	27	0	0	1	0	0	0	88	AAGGCCCGGGAACGTATTCACCGTGACATTCTGATTCACGATTACTAGCGATTCCGACTTCACGCAGTCGAGTTGCAGACTGCGATCCGGACTACGATCGGTTTTATGGGATTAGCTCCACCTCGCGGCTTGGCAACCCTTTGTACCGACCATTGTAGCACGTGTGTAGCCCAGGCCGTAAGGGCCATGATGACTTGACGTCATCCCCACCTTCCTCCGGTTTGTCACCGGCAGTCTCCTTAGAGTGCCCACCATAACGTGCTGGTAACTAAGGACAAGGGTTGCGCTCGTTACGGGACTTAACCCAACATCTCACGACACGAGCTGACGACAGCCATGCAGCACCTGTGTCAGAGTTCCCGAAGGCACCAATCCATCTCTGGAAAGTTCTCTGCATGT…
denovo4216	k__Bacteria; p__Bacteroidetes; c__Bacteroidia; o__Bacteroidales; f__; g__; s__	1	1	0	0	0	0	0	0	0	0	0	0	24	38	26	88	AAGGCCCGGGAACGTATTCACCGCGCCATGGCTGATGCGCGATTACTAGCGAATCCAACTTCACGAAGTCGGGTTGCAGACTTCGATCCGAACTGAGACCGGCTTTCGGGATTCGCATCACTTCGCAGTGTAGCTGCCCTCTGTACCGGCCATTGTAACACGTGTGTAGCCCTGGACATAAGGGCCGTGCTGATTTGACGTCATCCCCACCTTCCTCTCACCTTACGGTGGCAGTCCCGCTAGAGTCCCCGGCTTTACCCGATGGCAACTAACAGTAAGGGTTGCGCTCGTTATGGGACTTAACCCGACACCTCACGGCACGAGCTGACGACAACCATGCAGCACCTTGAAGAGTGTCCGAAGAAATTACCATCTCTGATAACGTCACTCCCCATTTAA…
denovo5673	k__Bacteria; p__Fibrobacteres; c__TG3; o__TG3-1; f__TSCOR003-O20; g__; s__	0	0	0	0	0	0	32	29	21	0	0	0	1	0	2	85	AAGGCCCGGGAACGTATTCACCGCGGCATGCTGATCCGCGATTACTAGCGATTCCAGCTTCATGAAGTCGAATTGCAGACTTCAATCCGAACTGAGATAGATTTTAAGGGATTGGCTTGCTGTCACCAGCTTGCATCCCGCTGTATCTACCATTGTAGCACGTGTCTAGCCCTGGACGTAAGGGCCATGAGGATTTGACGTCATCCCCACCTTCCTCCTGGTTAAACCAGGCGGTCCCCCTAGAGTTCCCAGCATCACCTGATGGCGACTAAGGGCGAGGGTTGCGCTCGTTGCAGGACTTAACCTAACATCTCACGACACGAGCTGACGACAACCATGCACCACCTGTCTTAACTGTCCCGAAGGAAAGGCCCCGTTACGGACCGGCCAGTTAGATGT…
denovo4616	k__Bacteria; p__Firmicutes; c__Clostridia; o__Clostridiales; f__Clostridiaceae; g__Clostridium; s__	0	0	0	15	23	29	0	0	0	14	5	4	1	4	3	83	AAGGCCCGGGAACGTATTCACGGCAGTATGCTGACCTGCCATTACTAGCAATTCCGACTTCATGTGGGCGAGTTGCAGCCCACAATCTGAACTGGGACTATTTTTCGGGATTTGCTCCACCTTGCGGCTTCGCTTCCTGTTGTAATAGCCATTGTAGTACGTGTGTAGCCCAGGACATAAGGGGCATGATGATTTGACGTCGTCCCCACCTTCCTCCGATTTGTCACCGGCAGTCTCGCTAGAGTGCCCAACTTAATGATGGCAACTAGCAACAGGGGTTGCGCTCGTTGCGGGACTTAACCCAACATCTCACGACACGAGCTGACGACAACCATGCACCACCTGTCTCCTCTGCCCCGAAGGGAAGGTCCCGTTACGGACCGGTCAGAGGGATGTCAA…
denovo5176	k__Bacteria; p__Firmicutes; c__; o__; f__; g__; s__	1	2	0	0	0	0	0	0	0	30	3	49	0	0	0	82	AAGGCCCGGGAACGCATTCACCGCGGCGTTCTGATCCGCGATTACTAGCAACTCCGACTTCATGCAGGCGAGTTGCAGCCTGCAATCTGAACTGAGATCTGTTTTATGGGATCCGCTCTGCCTCGCGACTTCGCTTCCCTCTGTACAGACCATTGTAGCGCGTGTGTAGCCCAAGACATAAGGGGCATGATGATTTGACGTCATCCCCACCTTCCTCCGGTTTGTCACCGGCAGTCTACCTAGAGTGCCCAACTCAATGCTGGCAACTAAGTACAAGGGTTGCGCTCGTTGCGGGACTTAACCCAACATCTCACGACACGAGCTGACGACAACCGTGCACCACCTGTCTCCTCGTCCCCAAAGGGAACTCTCACTTTCATGAGATAGCGAGGGATGTCA…
denovo2701	k__Bacteria; p__Firmicutes; c__Clostridia; o__Clostridiales; f__Veillonellaceae; g__; s__	0	0	0	5	5	6	15	32	15	2	0	0	1	0	0	76	AAGGCCCGGGAACGTATTCACCGCAGCATGCTGATCTGCGATTACTAGCGATTCCGACTTCACGGAGGCGAGTTGCAGCCTCCGATCCGAACTGAGAGCGTATTTATGGGATTGGCTCCACATCACTGTCTCGCTTCCCTCTGTTTACGCCCATTGTAGTACGTGTGTAGCCCAGGACATAAGGGGCATGATGACTTGACGTCATCCCCGCCTTCCTCCGTCTTGTCGACGGCAGTCTACCTTGAGTGCCCGACTCTACTCGCTGGCAACAAAGTATAAGGGTTGCGCTCGTTGCGGGACTTAACCCAACATCTCACGACACGAGCTGACGACAGCCATGCACCACCTGTTTTTGTGTCCCCGAAGGGAGGGACCTATCTCTAGGTCTTTCACTCAATG…
denovo1761	k__Bacteria; p__Bacteroidetes; c__Bacteroidia; o__Bacteroidales; f__; g__; s__	0	1	0	0	0	0	0	2	0	0	0	0	12	35	25	74	AAGGCCCGGGAACGTATTCACCGCACCATGGCTGATGTGCGATTACTAGCGAATCCAGCTTCACGGAGTCGAGTTGCAGACTCCGATCCGAACTGAGACCAGCTTTTGGGATTAGCGCCCTGTCACCAGGTGGCTGCCCTCTGTACTGGCCATTGTAACACGTGTGTCGCCCTGGACATAAGGGCCGTGCTGATTTGACGTCATCCCCACCTTCCTCTCGGTTTACACCGGCAGTTTCGCCAGAGTCCCCACCCTAAGTGTTGGTAACTGGCAATGAGGGTTGCGCTCGTTATGGGACTTAACCCGACACCTCACGGCACGAGCTGACGACAACCATGCAGCACCTTGTAGGTAGTCCCGAAGGAAATCAGACTTTCATCCGAATGCAACCTACATTTA…
denovo5223	k__Bacteria; p__Firmicutes; c__Clostridia; o__Clostridiales; f__Veillonellaceae; g__; s__	0	0	0	0	0	0	1	1	0	32	7	28	2	1	1	73	AAGGCCCGGGAACGTATTCACCGCAGCATGCTGATCTGCGATTACTAGCGATTCCGACTTTACGCAGGCGAGTTGCAGCCTGCGATCCGAACTGAGAGCTTGTTTTTGGGTTTGGCTTCGCCTCGCGGCTTCGCTTCCCTCTGTTAAAGCCCATTGTAGTACGTGTGTAGCCCAGGACATAAGGGGCATGATGACTTGACGTCATCCCCGCCTTCCTCCGCATTCTCTGCGGCAGTCTCCCTTGAGTGCCCGACCTGACTCGCTGGCAACAAGGAATAAGGGTTGCGCTCGTTGCGGGACTTAACCCAACATCTCACGACACGAGCTGACGACAGCCATGCACCACCTGTTTTTGTGTCTTTCGAAGAAGACCGGCCTATCTCTAGACCTTTCACTCAA…
denovo2328	k__Bacteria; p__Firmicutes; c__Clostridia; o__Clostridiales; f__Ruminococcaceae; g__; s__	0	0	0	0	0	0	2	0	2	10	36	23	0	0	0	73	AAGGCCCGGGAACGTATTCACCGCAGCATGCTGATCTGCGATTACTAGCAATTCCGACTTCATGCAGGCGGGTTGCAGCCTGCAATCCGAACTGAGACGCTTTTTCGGGATTCGCTTCACCTCGCGGTGTAGCAGCCCTCTGTTTAAGCGCCATTGTAGTACGTGTGTAGCCCAGGTCATAAGGGGCATGATGATTTGACGTCATCCCCACCTTCCTCCGTTTTGTCAACGGCAGTCTCATTAGAGTGCTCTTGCGTAGCAACTAATAATAAGGGTTGCGCTCGTTGCGGGACTTAACCCAACATCTCACGACACGAGCTGACGACAACCATGCACCACCTGTCTATGCGCCCCGAAGGGCTTCCCATATCTCTATGGTATGCGCACGATGTCAAGACC…
denovo1268	k__Bacteria; p__Bacteroidetes; c__Bacteroidia; o__Bacteroidales; f__Porphyromonadaceae; g__Parabacteroides; s__	0	0	0	40	32	39	0	0	0	0	0	0	0	0	0	71	GAAGGCCCGGGAACGTATTCACCGCGCCATGGCTGATGCGCGATTACTAGCGAATCCAGCTTCACGGGAGTCGAGTTGCAGACTCCGATCCGAACTGTAGATAAGGTTTAGAGGTTCGCATCCGGTCGCCCGGTAGCTGCCCTTTGTCCTTACCATTGTAACACGTGTGTCGCCCCGGATGTAAGGGCCGTGCTGGATTTGACGTCATCCCCACCTTCCTCACACGCTTACGCTGGCAGTCTCTCCAGAGCCCTCAGCATTACCTGTTAGTAACTGGAAATAAGGGTTGCGGTCTCGTTATGGCACTTAAGCCGACACCTCACGGCACGAGCTGACGACAACCATGCAGCACCTCGTAGGCAGTCATTGCTGAAAAGGATGTTTCCACCCCTGTCCTCC…
denovo1057	k__Bacteria; p__Spirochaetes; c__[Brachyspirae]; o__[Brachyspirales]; f__Brachyspiraceae; g__; s__	37	54	43	0	0	0	4	6	2	0	0	0	10	17	31	70	AAGTCTGGGGAACGTATTCACCGCAGCATGCTGATCTGCGATTACTAGCGATTCCGGCTTCATGGAGTCGAGTTGCAGACTCCAATCCGAACTGAGACCACTTTTTTGAGATTCGCTCCAGATTGCTCTTTAGCTACCCTTTGTAGTGGCCATTGTAGCACGTGTGTGGCCCAGGACATAAGGGCCATGAGGACTTGACGTCATCCCCACCTTCCTCCGGTTTATCACCGGCAGTCTGCTTAGAGTGCCCAGCTTAACCTGATGGCAACTAAGCATAAGGGTTGCGCTCGTTGCGGGACTTAACCCAACATCTCACGACACGAGCTGACGACAGCCATGCAGCACCTGT
denovo404	k__Bacteria; p__Planctomycetes; c__Phycisphaerae; o__; f__; g__; s__	0	0	0	0	0	0	5	9	1	0	0	0	10	24	21	70	AAGGCTCAGGAACACATTCACCGTGACATGGCTGATTCACGATTACTAGCGATTCCAACTTCATGAGGGCGAATTGCAGCCCTCAATCCGGACTGAGATACCTTTTATGCGATTAGCTCCGCCTTGCGGCCTTGCATCGCTTTGTAGGCACCATTGTAGCACGTGTGTCGCCCTGGGCATAAAGGCCATGAGGACTTGACGTCATCCCCGCCTTCCTCCGGTTTAACACCGGCAGTCCTGCTAGAGTCCTTCCATTGCTGGATGAGTAACTAACAGCAGGGGTTTCGCTCGTTATGGGACTTAACCCGACATCTCACGACACGAGCTGACGACAGCCATGCAGCACCTGTGCTTGTTTCACCCTTGCGGGTAGACTACACTGTTTCCAGTAAGCCATCC…
denovo5114	k__Bacteria; p__Chloroflexi; c__Anaerolineae; o__Anaerolineales; f__Anaerolinaceae; g__; s__	0	0	0	18	11	16	2	4	2	8	0	1	6	8	9	67	AAACCCCGGGAACGTATTCACCGCAGTATAGCTGACCTGCGGTTACTAGCAACTCCGACTTCATGCAGGCGAGTTGCAGCCTACAATCTGAACTGAGACAGGCTTTGGGGATTGGCTCCACCTCGCGGTTTCGCAACCTATTGTACCTGCCATTGTAGCGTGTGTGTAGCCCAGGATATAAAGGCCATGCTGACTTGACGTCATCCTCACCTTCCTCCGGCTTAATACCGGCGGTCTCGCGTGACACTTGTAACACACGACGAGGGTTGCGCTCGTTAGCGGACTTAACCGAACATCTCACGACACGAGCTGACGACAGCCATGCAGCACCTGTACAA
denovo4456	k__Bacteria; p__Fibrobacteres; c__TG3; o__TG3-1; f__TSCOR003-O20; g__; s__	0	0	0	0	0	0	37	14	12	0	0	0	1	0	1	65	GAGGCCCGGGAACGTATTCACCGCGGCATGCTGATCCGCGATTACTAGCGATTCCAGCTTCATGAAGTCGAATTGCAGACTTCAATCCGAACTGAGATAGATTTTAAGGGATTGGCTTGCTGTCACCAGCTTGCATCCCGCTGTATCTACCATTGTAGCACGTGTCTAGCCCTGGACGTAAGGGCCATGAGGATTTGACGTCATCCCCACCTTCCTCCTGGTTAAACCAGGCGGTCCCCCTAGAGTTCCCAGCATCACCTGATGGCAACTAAGGGCGAGGGTTGCGCTCGTTGCAGGACTTAACCTAACATCTCACGACACGAGCTGACGACAACCCATGCAGCACCTGTGCGGGGTGTTCCTTGCGGAAGGCTCCATATCTCTAACAGACGTTTTCAC…
denovo5727	k__Bacteria; p__TM6; c__SJA-4; o__; f__; g__; s__	1	0	1	0	0	0	0	0	0	0	0	0	14	29	21	64	AAGGCCCGAGAACGTATTCACCGCGTCGTTGCTGATACGCGATTACTAGCGATTTCAACTTCATGCGGTCGAGTTGCAGACCGCAATCTGAACTTAGACCAGTTTTATGAGATTAGCTCCCCCTTGCGGGTTCGCAGCCCTTTGTACTGGCCATTGTAACACGTGTGTAGCCCTAGGCATAAGGACCATGCTGACTTGACGTCATTCCCACCTTCCTCCTGGTTTCCCAGGCAGTTCCATCAGAGTGCCCTGCTTGCGCAGTAGCAACTGACAGTAAGAGTTGCGCTCGTTAGAGGACTTAACCAAACATCTCACGACACGAGCTGACGACAGCCATGCAGCACCTGTGTACCTGTCTAGACCGAAGCCTAAAAATCGTATTTCTACGACGGTCAGGCA…
denovo5894	k__Bacteria; p__Firmicutes; c__Clostridia; o__Clostridiales; f__Lachnospiraceae; g__; s__	0	0	0	29	33	30	0	0	0	0	0	0	0	0	0	63	AAGACCCGGGAACGTATTCACCGCGACATGCTGATTCGCGATTACTAGCGATTCCAGCTTCATGTAGTCGAGTTGCAGACTACAATCCGAACTTGGGATGGCTTTTTTGAGATTTGCTCACCTTCACAGGGTCGCTTCTCTTTGTAGCCACCATTGTAGCACGTGTGTAGCCCAGATCATAAGGGGCATGATGATTTGACCGTCATCCCCGCCTTCCTCCAGGTTATCCCTGGCAGTCTCCCTAGAGTGCCCAGCCGAAACTGCTGGCGTACTAAGGATAGGGGTTGCGGCTCGTTGCGGGACTTAACCCAGCATCTCACGACACGAGCTGACGACAACCATGCACCACCTGTCTCCTCTGTCCCCGAAGGAAAGGTCCCGTTACGGACCGGTCAGACG…
denovo142	k__Bacteria; p__Fibrobacteres; c__TG3; o__TG3-1; f__TSCOR003-O20; g__; s__	0	0	0	0	0	0	21	17	22	0	0	0	0	3	0	63	AAGGCCCGGGAACGTATTCACCGCGGCATGCTGATCCGCGATTACTAGCGATTCCAGCTTCATGAAGTCGAATTGCAGACTTCAATCCGAACTGAGATTAGATTTTAAGGGTATTGGCTTGCTGTCACCAGCTTGCATCCCGCTGTATCTACCATTGTAGCACGTGTCTAGCCCTGGACGTAAGGGCCATGAGGATTTTGACGTCATCCCCACCTTCCTCCTGGTTAAACCAGGCGGTCCCCCTAGAGTTCCCACGCATCACCCTGATGGCAACTAAAGGGGTCGGAGGGTTGCGCTCGTTGCAGGAACTTAACCTAACATCTCGACGACACGAGCTGACG
denovo3673	k__Bacteria; p__Acidobacteria; c__MVS-40; o__; f__; g__; s__	6	5	5	0	0	0	0	0	0	4	0	0	12	25	22	63	AAGGCCCGGGAACGTATTCACCGCAGCATGCTGATCTGCGATTACTAGCGATTCCGCCTTCATGCAGTCGAGTTGCAGACTGCAATCCGAACTGGGACTGGTTTTTTGGGATTAGCTCCCCCTCGCGGGTTGGCGACCCTTTGTACCAGCCATTGTAGCACGTGTGTAGCCCGGGACGTAAGGGCCATGAGGACTTGACGTCATCCCCACCTTCCTCCGGCTTTTCGCCGACAGTTCCCTTAGGGTGCCCAGCTTAACCTGATGGCAACTAAGGGCAAGGGTTGCGCTCGTTGCGGGACTTAACCCAACATCTCACGACACGAGCTGACGACAGCCATGCAGCACCTCTATAACCGTCTCCGAAGAGAATCCCATGTTTCCACGGGTAGCAGTTACAGT…
denovo3960	k__Bacteria; p__Bacteroidetes; c__Bacteroidia; o__Bacteroidales; f__; g__; s__	0	0	0	26	28	34	0	0	0	0	0	0	0	0	0	62	AAGGCCCGGGAACGTATTCACCGCGCCATGGCTGATGTGCGATTACTAGCGAATCCAGCTTCACGGAGTCGAGTTGCAGACTCCGATCCGAACTGAGATAAGGTTTAGAGATTCGCATCCGGTCGCCCGGTAGCTGCCCTTTGTCCTTACCATTGTAACACGTGTGTCGCCCCGGATGTAAGGGCCGTGCTGATTTGACGTCATCCCCACCTTCCTCACAGCTTACGCTGGCAGTCTCTCCAGAGTCCTCAGCATTACCTGTTAGTAACTGGAAATAAGGGTTGCGCTCGTTATGGCACTTAAGCCGACACCTCACGGCACGAGCTGACGACAACCATGCACCACCTGTCTCCTCTGCCCCGAAGGGAAGGTCCCGTTACGGACCGGTCAGAGGGATGT…
denovo1885	k__Bacteria; p__Firmicutes; c__Clostridia; o__Clostridiales; f__Veillonellaceae	0	0	0	0	0	0	0	0	0	14	19	27	0	0	0	60	AAGGCCCGGGAACGTATTCACCGCAGCATGCTGATCTGCGATTACTAGCGATTCCGACTTCACGCAGGCGAGTTGCAGCCTGCGATCCGAACTGAGAGCTTATTTATCGGGGTTCGCTCTGCCTCGCGGCTTCGCTTCCCTCTGTTTAAGCCCATTGTAGTACGTGTGTAGCCCAGGACATAAGGGGCATGATGACTTGACGTCATCCCCGCCTTCCTCCGCATTCTCTGCGGCAGTCTCCCATGAGTTCCCACCTTTACGTGCTGGCAACATAGGACAGGGGTTGCGCTCGTTGCGGGACTTAACCCAACATCTCACGACACGAGCTGACGACAACCATGCACCACCTGTATCCTCTGCCCCGAAGGGAATAGCTATCTCTAACTACGTCAGAGGTAT…
denovo4471	k__Bacteria; p__Firmicutes; c__Clostridia; o__Clostridiales; f__Lachnospiraceae	0	0	0	0	0	0	0	0	0	27	12	19	0	0	0	58	AAGACCCGGGAACGTATTCACCGCAGCATTCTGATCTGCGATTACTAGCGATTCCAGCTTCATGTAGTCGGGTTTGCAGACTACAATCCGAACTGAGACGTTATTTCTGAGGTTTGCTCCACCTCACGGCTTTGCCTCTCTTTGTTTACGCCATTGTAGCACGTGTGTAGCCCCGTGATCATAAGGGGGCATGATGATTTGACGTCATCCCCGGCCTTCCTCCAGGTTATCCCTGGCAGTCTCCCTAGAGTGCCCACCTTTATATGCTGGCTACTAAGGATAAGGGTTGCGCTCGTTGCGGGACTTAACCCAACATCTCACGACACGAGCTGACGACAACCCATGCACCACCTGTCTTGACTGCCCCGGAAC
denovo3602	k__Bacteria; p__Firmicutes; c__Clostridia; o__Clostridiales; f__Clostridiaceae; g__Clostridium; s__	0	0	0	0	0	0	10	27	21	0	0	0	0	0	0	58	AAGGCCCGGGAACGTATTCACGGCAGTATGCTGACCTGCCATTACTAGCAATTCCGACTTCATGTGGGCGGGTTGCAGCCCACAATCTGAACTGGGACTATTTTTGGGGATTTGCTCCACTTTGCAGCTTAGCTTCCCTCTGTAATAGCCATTGTAGTACGTGTGTAGCCCAAGACATAAGGGGCATGATGATTTGACGTCGTCCCCACCTTCCTCCGATTTATCACCGGCAGTCTCGCTAGAGTGATCATCTTAATGTTATCAACTAACGACAGGGGTTGCGCTCGTTGCGGGACTTAACCCAACATCTCACGACACGAGCTGACGACAACCATGCACCACCTGTACAGCAGCTCCGAAGAGCTACGACATCTCTGCCGTATTCCACTGTATGTCAAG…
denovo4659	k__Bacteria; p__Firmicutes; c__Clostridia; o__Clostridiales; f__Ruminococcaceae; g__Ruminococcus; s__	0	0	0	0	2	1	2	1	0	12	13	20	1	5	0	57	AAAGCCCGGGAACGTATTCACCGCGACATGCTGATTCGCGATTACTAGCAATTCCGACTTCATGCAGGCGGGTTGCAGCCTGCAATCTGAACTGGGACGCATTTTTGGGATTTGCTCTACCTCGCGGTTTTGCTCCCCTCTGTTTGCGCCATTGTAGTACGTGTGTAGCCCAGGGCGTAAGGGGCATGATGATTTGACGTCATCCCCACCTTCCTCCGTTTTGTCAACGGCAGTCCTGTTAGAGTGCTCTTCCGTAGCAACTAACAGTAAGGGTTGCGCTCGTTGCGGGACTTAACCCAACATCTCACGACACGAGCTGACGACAACCATGCACCACCTGTCTCACAGTTCCCCGAAGGGCACAGCCAATCTTACTCGGCCTCCTGTGGATGTCAAGCT…
denovo5504	k__Bacteria; p__Firmicutes; c__Clostridia; o__Clostridiales; f__Clostridiaceae; g__Clostridium; s__	0	0	0	12	10	14	0	0	0	11	1	1	6	10	4	57	AAGGCCCGGGAACGTATTCACGGCAGTATGCTGACCTGCCATTACTAGCAATTCCGACTTCATGTGGGCGAGTTGCAGCCCACAATCTGAACTGGGGACTATTTTTTCGGGGTATTTGCTCCACCTTGCGGCTTCGCTTCCTGTTGTAATAGCCATTGTAGTACGTGTGTAGCCCAGGACATAAGGGGCGATGATGATTTGACGTCGTCCCCACCTTCCTCCGATTTGTCACCGGCAGTCTCGCTAGAGTGCCCAACTTAATGATGGCAACTAGCAACAGGGGGTTGCGCTCGTTGCGGGACTTAAACCCAACATCTCACGACACGAGCTGACGACAACCATGCACCACCTGTATCCTCTGCCCCCGAAGGGGAATAGCTATCCCCTAACTACGTCAGA…
denovo4127	k__Bacteria; p__Firmicutes; c__Clostridia; o__Clostridiales; f__Lachnospiraceae; g__; s__	0	0	0	0	0	0	0	0	0	12	28	16	0	0	0	56	AAGACCCGGGAACGTATTCACCACGACATTCTGATTCGCGATTACTAGCGATTCCAGCTTCATGTAGTCGAGTTGCAGACTACAATCCGAACTGAGATGACCTTTTTGAGATTTGCTCCACTTCACAGCTTCGCTTCTCTTTGTAGTCACCATTGTAGCACGTGTGTAGCCCAGATCATAAGGGGCATGATGATTTGACGTCATCCCCGCCTTCCTCCAGGTTATCCCTGGCAGTCTCCCTAGAGTGCCCATCTTTCATGCTGGCTACTAAGAATAAGGGTTGCGCTCGTTGCGGGACTTAACCCAACATCTCACGACACGAGCTGACGACAACCATGCACCACCTGTCTCAACTTTCCCCGAAGGGCACCTAATGCATCTCTGCTTCGTTAGTTGGAT…
denovo3594	k__Bacteria; p__Firmicutes; c__Clostridia; o__Clostridiales; f__; g__; s__	4	2	7	0	2	5	0	0	0	11	0	6	7	17	7	55	AAGACCCGGGAACGCATTCACCGCGACATGCTGATTCGCGATTACTAGCAACTCCGGCTTCATGTGGGCGGGTTGCAGCCCACAATCCGAACTGAGACCGGCTTTATGGGATTCGCTCCACCTTACGGTATTGCAGCCCTTTGTACCGGCCATTGTAGCACGTGTGTAGCCCAAGACATAAGGGGCATGATGATTTGACGTCGTCCCCACCTTCCTCCGAGTTATCCCCGGCAGTCTCATTAGAGTTCCCGCCTTTACGCGCTGGCAACTAATGATAAGGGTTGCGCTCGTTGCGGGACTTAACCCAACATCTCACGACACGAGCTGACGACAACCATGCACCACCTGTCTCCTTGCCCCGAAGGGAAACCGTGTTTCCACGGCTGTCAAGGGATGTCA…
denovo380	k__Bacteria; p__Fibrobacteres; c__TG3; o__TG3-1; f__TSCOR003-O20; g__; s__	0	0	0	0	0	0	14	16	23	0	0	0	0	1	1	55	AAGGCCCGGGAACGTATTCACCGCGGCATGCTGATCCGCGATTACTAGCGATTCCAGCTTCATGAAGTCGAATTGCAGACTTCAATCCGAACTGAGATAGATTTTAAGGGATTGGCTTGCTGTCACCAGCTTGCATCCCGCTGTATCTACCATTGTAGCACGTGTCTATCCCTGGACGTAAGGGCCATGAGGATTTGACGTCATCCCCACCTTCCTCCTGGTTAAACCAGGCGGTCCCCCTACGAGTTCCCACGCACTCACCTGATGGCGAACTAAAGGGCGGAGGGTTGGTCGCTCGTTGCAGGACTTAACCTAACATCTCACGACACGAGCTGACGACAACCATGCAGCACCTCGTGCGGGGGTGGTTCCTTTGCGGAAGGGCTCCATATCTCTACA…
denovo4156	k__Bacteria; p__Firmicutes; c__Clostridia; o__Clostridiales; f__Catabacteriaceae; g__; s__	7	6	15	5	1	0	0	3	3	5	20	19	1	2	0	54	AAGGCCCGGGAACGTATTCACCGCGGCATGCTGATCCGCGATTACTAGCAACTCCGACTTCATGTGGGCGGGTTGCAGCCCACAATCCGAACTGGGACTGCTTTTATGAGATCCGCTTAAGCTTACGCTTTCGCTTCCCTTTGTTACAGCCATTGTAGCACGTGTGTAGCCCAAGACATAAGGGGCATGATGATTTGACGTCGTCCCCACCTTCCTCCGAGTTGTCCCCGGCAGTCTCACCAGAGTCCCCACCACTACGTGCTGGTAACTGGCAATAGGGGTTGCGCTCGTTGCGGGACTTAACCCAACATCTCACGACACGAGCTGACGACAACCATGCACCACCTGTCTTGCCTCCCCCGAAGGGACCTCATGTTTCCATGAGTTTAGGCAGATGTC…
denovo5665	k__Bacteria; p__Fibrobacteres; c__TG3; o__TG3-1; f__TSCOR003-O20; g__; s__	0	0	0	0	0	1	22	13	15	0	0	0	2	0	1	54	GAGGCCCGGGAACGTATTCACCGCGGCATGCTGATCCGCGATTACTAGCGATTCCAGCTTCATGAAGTCGAATTGCAGACTTCAATCCGAACTGAGATAGATTTTAAGGGATTGGCTTGCTGTCACCAGCTTGCATCCCGCTGTATCTACCATTGTAGCACGTGTCTAGCCCTGGACGTAAGGGCCATGAGGATTTGACGTCATCCCCACCTTCCTCCTGGTTAAACCCAGGCGGTCCCCCTAGAGTTCCCAGCATCACCTGATGGCAACTAAGGGCGAGGGTTGCGCTCGTTGCAGGACTTAACCTAACATCTCACGACACGAGCTGACGACAACCATGCAGCACCTGTGCTGGCTCCCTCGGAAAACCGAAGGTCGTCACCCTTTCGGGCTTCTACC…
denovo5426	k__Bacteria; p__BRC1; c__PRR-11; o__; f__; g__; s__	0	0	0	10	4	7	3	9	7	0	0	0	9	11	4	54	AAGGCCCGGGAACGTATTCACCGCGGCATGGCTGATCCGCGATTACTAGCGATTCCGACTTCACGGAGTCGAATTGCAGACTCCGATCCGAACTGGGACCGGGTTTAGAGATTTGCTCCACCTCGCGGCTTTGCGTCTCTCTGTGACCGGCCATTGTAGCACGTGTGTAGCCCCGGACGTAAGGGCCATGATGACTTGACGTCATCCCCACCTTCCTCCTGCTTGTCGCAGGCGGTCCCGTTAGAGTGCCCGGCATTATCCGCTGGCAACTAACGACAAGGGTTGCGCTCGTTGCGGGACTTAACCCAACATCTCACGACACGAGCTGACGACAGCCATGCAGCACCTCTGCAGCAGCCACCCGAAGGTGGAAGGTGTGTTTCCACACCGGTCCCCTGC…
denovo1726	k__Bacteria; p__Firmicutes; c__Clostridia; o__Clostridiales; f__Clostridiaceae; g__Clostridium; s__	0	0	0	8	3	21	0	0	0	8	4	5	4	7	1	53	AAGGCCCGGGAACGTATTCACGGCAGTATGCTGACCTGCCATTACTAGCAATTCCGACTTCATGTGGGCGAGTTGCAGCCCACAATCTGAACTGGGACTATTTTTCGGGTATTTGCTCCACCTTGCGGCTTCGCTTCCTGTTGTAATAGCCATTGTAGTACGTGTGTAGCCCAGGACATAAGGGGCGATGATGATTTGACGTCGTCCCCACCTTCCTCCGATTTGTCACCGGCAGTCTCGCTAGAGTGCCCAACTTAATGATGGCAACTAGCAACAGGGGTTGCGCTCGTTGCGGGACTTAACCCAACATCTCACGACACGAGCTGACGACAACCATGCACCACCTGTCTCCCCTGTCCCGAAGGAAAGGCCCCGTTTACGGACCGGTCAGGGGGAGTG…
denovo1558	k__Bacteria; p__Fibrobacteres; c__TG3; o__TG3-1; f__TSCOR003-O20; g__; s__	0	0	0	0	0	0	20	15	17	0	0	0	0	0	1	53	AAGGCCCGGGAACGTATTCACCGCGGCATGCTGATCCGCGATTACTAGCGATTCCAGCTTCATGAAGTCGAATTGCAGACTTCAATCCGAACTGAGATAGATTTTAAGGGATTGGCTTGCTGTCACCAGCTTGCATCCCGCTGTATCTACCATTGTAGCACGTGTCTAGCCCTGGACGTAAGGGCCATGAGGATTTGACGTCATCCCCACCTTCCTCCTGGTTAAACCAGGCGGTCCCCCTAGAGTTCCCAGCATCACCTGATGGCAACTAAGGGCGAGGGTTGCGCTCGTTGCAGGACTTAACCCAACACCTCACGGCACGAGCTGACGACAGCCATGCAGCACCTCTATAGCGGCCCCGAAGGGCTGCAGGCTTTCACCCACATTCCGCTACACTTC…
denovo4835	k__Bacteria; p__Chloroflexi; c__Anaerolineae; o__Anaerolineales; f__Anaerolinaceae; g__; s__	0	1	0	0	3	0	3	9	4	0	0	0	9	8	17	53	AAGGCCCGGGAACGTATTCACCGCAGTATAGCTGACCTGCGGTTACTAGCAACTCCGTCTTCACGCAGGCGAGTTGCAGCCTACGATCTGAACTGAGACCGACTTTGAGGATTGGCTCCGCCTCGCGGCTTGGCTACCCATTGTATCGGCCATTGTAGCGTGTGTGTAGCCCAGGATATAAAGGCCATGCTGACTTGACGTCGTCCCCACCTTCCTCCGGCTTAAGACCGGCGGTCCCGTGTGACACATATAACACACAGCGAGGGTTGCGCTCGTTAGCGGACTTAACCGAACATCTCACGACACGAGCTGACGACAGCCATGCAACACCTGTGCAAGCTCCCCGAAGGGTCGGTCACCTTTCGGCTTCCTACCACTTGCATGTCAAACCCTGGTAAG…
denovo4261	k__Archaea; p__Crenarchaeota; c__MCG; o__pGrfC26; f__; g__; s__	2	4	9	0	2	0	8	3	1	5	1	0	10	14	9	53	AAGGAGCAGGGACGTATTCACCGCGCGCTAGTGACACGCGATTACTAGGGATTCCATGTTCATGAGGGTGGGTTTCAACCCTCAATTCCAACTACGGCAAGCTTTCGAGATTGCCTCCCCCTTTCGAGGTCGGAACCCATTGTACTTGCCATTGCAGCTCGCGTGTGGCCCGGGAGATTCGGGGCATACTGACCTGCCGTGGCCCGCTCCTTCCTCCACTTTATCAGTGGCGGTCTCCTCAGTGTGCCCAGCACAAAGCTGGTTGCAACAGAGGACGCGGGTCTCGATCGTTGCCTGACTTAACAGGACACCTCACGGCACGAACTGGCGACGGCCATGCACCTCCTCTCAGCTCGTCTAGCAAGACCTTCAATCTGGCTTTCATACTGCTGTCGCTCC…
denovo696	k__Bacteria; p__Bacteroidetes; c__Bacteroidia; o__Bacteroidales; f__Porphyromonadaceae; g__Parabacteroides; s__	0	1	0	26	28	24	0	0	0	0	0	0	0	0	0	52	AAGGCCCGGGAACGTATTCACCGCGCCATGGCTGATGCGCGATTACTAGCGAATCCAGCTTCACGGAGTCGAGTTGCAGACTCCGATCCGAACTGAGATAAGGTTTAGAGATTCGCATCCGGTCGCCCGGTAGCTGCCCTTTGTCCTTACCATTGTAACACGTGTGTCGCCCCGGATGTAAGGGCCGTGCTGATTTGACGTCATCCCCACCTTCCTCACAGCTTACGCTGGCAGTCTCTCCAGAGTCCTCAGCATCACCTGTTAGTAACTGGAAATAAGGGTTGCGCTCGTTATGGCACTTAAGCCGACACCTCACGGCACGAGCTGACGACAACCATGCAGCACCTCGTAGGCAGTCATTGCTGAATAGGATGTTTCCCACCCCCTGTCCTCCCCTAC…
denovo4672	k__Bacteria; p__Bacteroidetes; c__Bacteroidia; o__Bacteroidales; f__; g__; s__	1	0	2	0	0	0	0	0	0	0	0	0	17	20	15	52	AAGGCCCGGGAACGTATTCACCGCGCCATGGCTGATGCGCGATTACTAGCGAATCCAGCTTCACGGAGTCGAGTTGCAGACTCCGATCCGAACTGAGAGAGGCTTTCAGAGATTAGCATCCTGTCGCCAGGTAGCTGCCCGCTGTACCCCCCATTGTAACACGTGTGTCGCCCCGGACGTAAGGGCCGTGCTGATTTGACGTCATCCCCACCTTCCTCACACCTTACGGTGGCAGTCTCATTAGAGTTCCCGGCATGACCCGATGGCAACTAATGATAAGGGTTGCGCTCGTTATGGCACTTAAGCCGACACCTCACGGCACGAGCTGACGACAACCATGCAGCACCTACACAATCGCCATTGCTGGAAGTAATGTTTCCACTACCGTCGATTGCATTT…
denovo2085	k__Bacteria; p__Spirochaetes; c__Spirochaetes; o__Spirochaetales; f__Spirochaetaceae; g__Treponema; s__	0	0	0	0	0	0	17	18	16	0	0	0	0	0	0	51	AAGGCCCGGGAACGTATTCACCGCGCCATGCTGATGCGCGATTACTAGCGATTCCACCTTCATGGAGTCGGGTTTCAGACTCCAATCCGAACTACGGGTGATTTTCTGCGATTTGCTCCACCTCGCGGCTTCGCGTCACTCTGTCTCACCCATTGTAGCACGTGTGTAGCCCTGGACATAAGGGCCATGATGACTTGACGTCATCCCCACCTTCCTCCGGTTTGTCACCGGCAGTTCCGCCAGAGTCCTCAGCATTACCTGTTAGTAACTGGCAGTAGGGGTTGCGCTCGTTGCGGGACTTAACCCAACACCTCACGGCACGAGCTGACGACAGCCATGCAGCACCTGTACAGCGTCATCTTGCGATGCTGCGCTATCTCTAACGCATCCCACTGTATG…
denovo768	k__Bacteria; p__Spirochaetes; c__Spirochaetes; o__Spirochaetales; f__Spirochaetaceae; g__Treponema; s__	2	2	2	10	13	25	5	2	1	0	1	0	1	1	1	50	AAGGCCCGGGAACGTATTCACCGCGCCATGCTGATGCGCGATTACTAGCGATTCCACCTTCATGGAGTCGGGTTTCAGACTCCAATCCGAACTGAGGGCGTTTTTCTGCGATTTGCTCCACCTCGCGGCTTCGCCTCACTCTGTCGCGCCCATTGTAGCACGTGTGTAGCCCTGGACATAAGGGCCATGATGACTTGACGTCATCCCCACCTTCCTCCGGTTTGTCACCGGCAGTTCCGCCAGAGTCCTCAGCTTCACCTGTTAGTAACTGGCAGTAGGGGTTGCGCTCGTTGCGGGACTTAACCCAACACCTCACGGCACGAGCTGACGACAGCCATGCAGCACCTGTACGGAGTCGTCTTGCGACACGGCGACATCGCTGCCCACCCTCCCCTCCCG…
denovo2410	k__Bacteria; p__Proteobacteria; c__Gammaproteobacteria; o__Enterobacteriales; f__Enterobacteriaceae; g__Klebsiella; s__	0	0	0	0	0	0	0	0	0	12	26	12	0	0	0	50	AAGGCCCGGGAACGTATTCACCGTAGCATTCTGATCTACGATTACTAGCGATTCCGACTTCATGGAGTCGAGTTGCAGACTCCAATCCGGACTACGACATACTTTATGTAGGTCCGCTTGCTCTCGCGAGGTCGCTTCTCTTTGTATATGCCATTGTAGCACGTGTGTAGCCCTGGTCCGTAAGGGCCATGATGACTTGACGTCATCCCCACCTTCCTCCACGTTTATCACCTGGCAGTCTCCTTTGAGTTCCCGGCCGAACCGCTGGCAACAAAGGATAAGGGTTGCGCTCGTTGCGGGACTTAACCCAACATTTTCACAACACGAAGCTGACGACAGCCATGCAGCACCTGTCTCACAGTTCCCGAAGGCACCAATCCATCTCTCGGAAAGTTTCTG…
denovo4900	k__Bacteria; p__Firmicutes; c__Clostridia; o__Clostridiales; f__Ruminococcaceae; g__; s__	1	3	0	0	0	0	0	0	0	11	0	0	10	17	12	50	AGGCCGGGACGTATTCACGCGGCATGCTGATCCGCGATTACTAGCAATTCCGACTTCATGCAGGCGAGTTGCAGCCTGCAATCTGAACTGAGACGCCTTTTAGGGTATTTGCTCCACCTCACGGCTTAGCATCCCTCTGTTAAACGCCATTGTATTACGTGTGTAGCCCAGGACATAAGGGGCATGATGATTTGACGTCGTCCCCACCTTCCTCCGTTTTGTCAACGGCAGTCTCGCTAGAGTGCTCTTGCGTAGCAACTAACAATAGGGGTTGCGCTCGTTGCGGGACTTAACCCAACATCTCACGACACGAGCTGACGACAACCATGCACCACCTGTCTCAACTTTCCCCGAAGGGCACCTAATGCATCTCTGCTT
denovo2940	k__Bacteria; p__Chloroflexi; c__Anaerolineae; o__Anaerolineales; f__Anaerolinaceae; g__WCHB1-05; s__	0	0	0	7	8	7	11	10	14	0	0	0	0	0	0	50	AAGCCCCGGGAACGTATTCAACGCAGTATAGCTGACCTGCGTTTACTAGCAACTCCATCTTCATGCAGGCGGGTTGCAGCCTACAATCTGAACTGAGACCAACTTTGAGGATTGGCTCCGCCTCGCGGCTTAGCTACCTATTGTGTTGGCCATTGTAGCGTGTGTGTAGCCCAGGATATAAAGGCCATGCTGACTTGACGTCATCCCCACCTTCCTCCGGCTTAAGACCGGCAGTTCCGCGTGACACATGTAACACGCAGCGAGGGTTGCGCTCGTTAGCGGACTTAACCGAACATCTCACGACACGAGCTGACGACAGCCATGCAGCACCTGTGCAAGCTCCCCGAGGGGTCGGTCACCTTTCGGATCCCTACCACTTGCATGTCAAACCCTGGTAAG…
denovo1739	k__Bacteria; p__Bacteroidetes; c__Bacteroidia; o__Bacteroidales; f__Porphyromonadaceae; g__Parabacteroides; s__	0	1	0	20	17	33	0	0	0	0	0	0	0	0	0	50	ACAAGGCCCGGGAACGTATTCACCGCGCCATGGCTGATGCGCGATTACTAGCGAATCCAGCTTCACGGAGTCGAGTTGCAGACTCCGATCCGAACTGAGATAAGGTTTAGAGATTCGCATCCGGTCGCCCGGTAGCTGCCCTTTGTCCTTACCATTGTAACACGTGTGTCGCCCCGGAGTGTAAGGGCCGGTCGCTGATTTGTACGTCATCCCCACCCTTCCTCCACCAGCTTACGCTGGCAGTCTCTCCAGAGTCCTCAGCATTACCT
denovo281	k__Bacteria; p__Bacteroidetes; c__Bacteroidia; o__Bacteroidales; f__; g__; s__	0	0	0	3	1	2	10	17	8	6	0	0	3	1	2	50	AAGGCCCGGGAACGTATTCACCGCGCCATGGCTGATGCGCGATTACTAGCGAATCCAACTTCATGGAGTCGAGTTGCAGACTCCAATCCGAACTGAGATGGACTTTAGAGATTCGCATCCCATCTCTGGGTANCGCCCCTNTGTATCCACCATTGTAAACACGTGTGTCGCCCCGGACGTAAGGGCCGTGCTGATTTGACGTCATCCCCCCGTCTCGCACCTTACGGTGGCAGTCTCGCTAGAGTCCCCAGCTTTACCTGATGGCAAC
denovo1480	k__Bacteria; p__Proteobacteria; c__Deltaproteobacteria; o__Desulfuromonadales; f__Pelobacteraceae; g__; s__	0	0	0	0	0	0	0	0	0	0	0	0	18	20	11	49	AAGGCCCGGGAACGTATTCACCGCGGCATGCTGATCCGCGATTACTAGCGATTCCAACTTCATGGAGTCGAGTTGCAGACTCCAATCCGAACTGAGACCGGCTTTCTGGGATTCGCTCAACCTCACGGTCTTGCAGCCCTTTGTACCGGCCATTGTAGCACGTGTGTAGCCCTGGACATAAGGGCCATGAGGACTTGACGTCATCCCCACCTTCCTCCGGTTTAACACCGGCAGTCTCCTTAGAGTGCCCAACTGAATGCTGGCAACTAAGGACAAGGGTTGCGCTCGTTGCGGGACTTAACCCAACATCTCACGACACGAGCTGACGACAGCCATGCAGCACCTGTCACCGATCCAGCCGAACTGACTCCCATGTTTCCATGGGATGCGATCGGGATG…
denovo3201	k__Bacteria; p__Firmicutes; c__Clostridia; o__Clostridiales; f__Lachnospiraceae; g__; s__	0	0	0	0	0	0	0	0	0	13	4	32	0	0	0	49	GAGACCCGGGAACGTATTCACCGCAGCATTCTGATCTGCGATTACTAGCGATTCCAGCTTCATGTAGTCGGGTTGCAGACTACAATCCGAACTGAGACGTTATTTCTGAGGTTCGCTCCACCTCACGGCTTTGCCTCTCTTTGTTTACGCCATTGTAGCACGTGTGTAGCCCTGATCATAAGGGGCATGATGATTTGACGTCATCCCCGCCTTCCTCCAGGTTATCCCTGGCAGTCTCCCTAGAGTGCCCATCTTTCTTGCTGGCTACTAAGGATAAGGGTTGCGCTCGTTGCGGGACTTAACCCAACATCTCACGACACGAGCTGACGACAACCATGCACCACCTGTCTCTTCTGTCCCGAAGGAAAGCCCCTGTTACGGGACGGTCAGAAGGATGTC…
denovo2528	k__Bacteria; p__Acidobacteria; c__Solibacteres; o__Solibacterales; f__Solibacteraceae; g__Candidatus Solibacter; s__	0	0	0	2	1	0	2	4	2	1	0	0	8	17	13	48	AAGGCCCGGGAACGTATTCACGGCGTCATTCTGATACGCCATTACTAGCGATTCCAGCTTCACGCAGGCGGGTTGCAGCCTGCGATCCGAACTGGGACTGGCTTTTTGCGATTAGCTCCCCCTCGCGGGTTGGCAACGCTCTGTACCAGCCATTGTAGCACGTGTGTAGCCCTGGACATAAAGGCCATGATGACTTGACGTCATCCCCACCTTCCTCCAGCTTATCGCTGGCGGTCTCCTGAGAGTGCGCCTTGCGGCTAGCAACACAGGACAAGGGTTGCGCTCGTTGCGGGACTTAACCCAACATCTCACGACACGAGCTGACGACAGCCATGCAGCACCTCGACTACGCGTCCCTTGCGGGAAAGTCCCTGTTTCCAAGAACAATCGGTAGCCGTT…
denovo5490	k__Bacteria; p__Acidobacteria; c__Solibacteres; o__Solibacterales; f__Solibacteraceae; g__Candidatus Solibacter; s__	0	0	1	0	0	0	0	0	0	0	0	0	12	15	21	48	AAGGCCCGGGAACGTATTCACGCAACCATTCTGATGTTGCATTACTAGCGATTCCAGCTTCATGCAGGCGAGTTGCAGCCTGCAATCCGAACTGAGACCGGCTTTTTGCGATTGCCTCCACCTCGCGGCTTCGGAACGCTTTGTACCGGCCATTGTAGCACGTGTGTAGCCCTGGACATAAAGGCCATGCTGACTTGACGTCATCCCCACCTTCCTCCAACTTATCGCTGGCGGTCCCCTGAGAGTGCTTCCTTTCGGAGTGGCAACACAGGGCAAGGGTTGCGCTCGTTGCGGGACTTAACCCAACATCTCACGACACGAGCTGACGACAGCCATGCAGCACCTCGACTCCCGTCCCTTGCGGGAAGCGCCTGTTTCCAAGCGCTGTCGTGAGCCGTT…
denovo5523	Unassigned	0	0	0	16	25	22	0	0	0	0	0	0	0	0	0	47	AAGACCCGGGAACGTATTCACCGCGACATGCTGATTCGCGATTACTAGCGATTCCAGCTTCATGTAGTCGAGTTGCAGACTACAATCCGAACTGGGATGGCTTTTTTGAGATTTGCTCACCTTCACAGGGTCGCTTCTCTTTGTAGCCACCATTGTAGCACGTGTGTAGCCCAGATCATAAGGGGCATGATGATTTGACGTCATCCCCGCCTTCCTCCAGGTTATCCCTGGCAGTCTCCCTAGAGTGCCCAGCCGAACTGCTGGCTACTAAGGATAGGGGTTGCGCTCGTTGCGGGACTTAACCCAACATCTCACGACACGAGCTGACGACAACCATGCACCACCTGTACTCCTCTGCCCCCGAAGGGGAAGTACCGTACGTAACGTCACGTAACGGTA…
denovo958	k__Bacteria; p__Firmicutes; c__Clostridia; o__Clostridiales; f__Ruminococcaceae; g__; s__	6	3	5	0	0	0	4	2	2	10	1	2	7	8	11	47	AAGGCCCGGGAACGTATTCACCGCGGCATGCTGATCCGCGATTACTAGCAATTCCGACTTCATACAGGCGAGTTGCAGCCTGCAATCCGAACTGAGGCGCCTTTTGGGGATTTGCTCCACCTCGCGGCTTCGCTTCCCTCTGTTAAACGCCATTGTATTACGTGTGTAGCCCAGGACATAAGGGGCATGATGATTTGACGTCGTCCCCACCTTCCTCCGTTTTGTCAACGGCAGTCTCGTTAGAGTGCTCTTGCGTAGCAACTAACAATAAGGGTTGCGCTCGTTGCGGGACTTAACCCAACATCTCACGACACGAGCTGACGACAACCATGCACCACCTGTCTCAACTTTCCCCGAAGGCACCTAACGCATCTCTGCCTCGTTAGTTGG
denovo4344	k__Bacteria; p__Chloroflexi; c__Anaerolineae; o__Anaerolineales; f__Anaerolinaceae; g__C1_B004; s__	9	18	18	0	1	1	12	11	10	2	0	0	3	4	3	47	AAGACCCGGGAACGTATTCACCGCAGTATAGCTGACCTGCGGTTACTAGCAACTCCATCTTCATGCAGGCGGGTTGCAGCCTGCAATCTGAACTGAGGCCTGCTTTTAGGATTGGCTCCGCCTCGCGGCTTGGCAACCTATTGTACAGACCATTGTAGCGTGTGTGTAGCCCAAGATATAAAGGCCATGCTGACTTGACGTCATCCTCGCCTTCCTCCGGCTTAAAACCGGCAGTCCCGTGTGACACTTGTAACACACAGTGAGGGTTGCGCTCGTTAGCGGACTTAACCGAACATCTCACGACACGAGCTGACGACAGCCATGCAGCACCTGTGTAAGCTCCCCGAAGGGTCGTTCACTTTTCAGATCACTACCACTTACATGTCAAACCTTGGTAAG…
denovo2823	k__Bacteria; p__Bacteroidetes; c__Bacteroidia; o__Bacteroidales; f__; g__; s__	0	0	0	0	0	0	2	2	0	11	12	17	0	0	1	45	ACAAGGCCCGGGAACGTATTCACCGCGCCATGGCTGATGCGCGATTACTAGCGAATCCAGCTTCACGAAGTCGGGTTGCAGACTTCGATCCGAACTGAGACCGGTATTTTACGGATTAGCATCTCCTTGCGGAGTAGCTGCCCTTTGTACCGGCCATTGTAACACGTGTGTACGCCCTGGACAGTAACGGGCCGTGCTGATTTGACGTCACTCCCCGCCTTCCTCGCACCTTACGGTGGCAGTCCCGTTAGACGTCCCCAGCTTGACCTGATGGTAACTAACGGTAAGGGTTGCGCTCGTTATGGGACTTAACCCGACACCTCACGGCACGAGCTGACGACAACCATGCAGCACCTTGGAAACTGTCCGAAGAACACTCCTTTCATAGTGCGTCAGTTC…
denovo6149	k__Bacteria; p__Chloroflexi; c__Dehalococcoidetes; o__; f__; g__; s__	3	6	6	0	0	0	0	0	0	2	0	0	13	17	12	44	AAGGCCCGAGAACGTATTCAACGCAATTTGCTGACTTGCGTTTACTAGCAACTCCGACTTCATGCAGGCGGGTTTCAGCCTGCAATCCGAACTGAGAACGGCTTTTAGGATTAGCTCCGAATCGCTCCCTTGCTACCCATTGTACCGTCCATTGTAGCGTGTGTGTAGCCCAAGGTATAAGGGCCGTGCTGACTTGACGTCATCCCCACCTTCCTCCCCGTTTTGCGAGGCAGTCTCGCCAGAGAATATAACTGGCAACAGGGGTTACGCTCGTTGGGGGACTTAACCCAACACCTCACGGCACGAGCTGACGACAGCCATGCAGCACCTGTGCAGGCTCCTGACTCAACAGGTGGCTCCCCTTTCGGTTCGCTACTTCCAGCATGTCAAACCTTGGTA…
denovo226	k__Bacteria; p__Chloroflexi; c__Anaerolineae; o__Anaerolineales; f__Anaerolinaceae; g__C1_B004; s__	9	17	25	1	0	2	1	2	4	13	0	0	1	10	10	43	AAGACCCGGGAACGTATTCACCGCAGTATTGCTGACCTGCGGTTACTAGCAACTCCATCTTCATGCAGGCGAGTTGCAGCCTACAATCTGAACTGAGGCCGGCTTTATGGATTGGCTCCGCCTCGCGGCTTGGCAACCTATTGTACCGACCATTGTAGCGTGTGTGTAGCCCAGGATATAAAGGCCATGCTGACTTGACGTCATCCCCACCTTCCTCCGGCTTAAAACCGGCAGTCCCGTGTGACACGTATAACACACAGTGAGGGTTGCGCTCGTTAGCGGACTTAACCGAACATCTCACGACACGAGCTGACGACAGCCATGCAGCACCTGTGCAA
denovo112	k__Bacteria; p__Spirochaetes; c__WWE1; o__[Cloacamonales]; f__[Cloacamonaceae]; g__W5; s__	0	0	0	0	0	0	11	9	8	0	0	0	1	7	6	42	AAGGCCCGGGAACGTATTCACCGCGCCATGATGTTGCGCGATTACTAGCGATTCCGACTTCATGAGGCCGAGTTGCAGACCTCAATCCGAACTGCGGCAGCTTTTTCTGAGTTTCGCTCCTCATTACTGAATCGCATCCCTCTGTAACTGCCATTGTAGCACGTGTGTAGCCCCGGCCATAAGGACCATGATGACTTGACGTCGTCCCCATCTTCCTCTGCGTTGTTACCGCAGCGGTCCCTCCAGAGTCCCCAACTTAATGATGGTAACTGAAGGCAAGGGTTGCGCTCGTTGCGGGACTTAACCCAACATCTCACGACACGAGCTGACGACAGCCATGCAGCACCTGTCTCCGCGCTCCCCGAAGGGCACCCCCTACTTTCATAGAGGTTCGCGGGA…
denovo3459	k__Bacteria; p__Bacteroidetes; c__Bacteroidia; o__Bacteroidales; f__; g__; s__	0	0	0	0	0	0	0	0	3	9	11	19	0	0	0	42	AAGGCCCGGGAACGTATTCACCGCGCCATGGCTGATGCGCGATTACTAGCGAATCCAGCTTCACGGAAGTCGGGTTGCAGACTTCGATCCGAACTGAGACCGGATTTTACGGATTAGCATCTCCTTGCGGAGTAGCTGCCCTTTGTACCGGCCATTGTAACACGTGTGTAGCCCTGGACATAAGGGGCCGTGCTGATTTGACGTCATCCCCCGCCTTCCTCGCACCTTACGGTGGCAGTCCCGTTAGAGTCCCAGCTTGACCTGATGGTAACTAACGGTAAGGTTGCGCTCGGTTATGGGACTTAACCCGACACCGTCAACGGCACGAGCTGACGACAACCATGCAGCAACCTTGGAAACTGTCCGAAGAAACACTCCTTTCATAGTGCGTCAGTTCCC…
denovo4743	k__Bacteria; p__Firmicutes; c__Clostridia; o__OPB54; f__; g__; s__	0	0	0	17	18	17	2	3	1	0	0	0	0	0	0	41	AAGGCCCGGGAACGTATTCACCTCGGTATGCTGACCCGAGATTACTAGCGATTCCGACTTCACGGAGTCGGGTTGCAGACTCCGATCTGAACTGGGACTGGCTTTATTGCGATTCGCTTGCTCTCGCGAGCTTGCTGCGCTCTGTACCCAGCCATTGTAGCACGTGTGTAGCCCAGGTCATAAGGGGCATGATGACTTGACGTCCATCCCCACCTTCCTCCGGTTTGTCACCGGCAGTCTCATTAGACGTGCCCAACTTAATGATGGCAACTAATCGATAGGGGTTGCGCTCGGTTGCCGGGACTTAACCCAACATCTCACGACACGAGCTGACGACAGCCATGCACCACCTGTCTCCTCCGTTCCGAAGAAGGGCCATATCTCTATGGCTTGCAGAGG…
denovo2028	Unassigned	0	0	0	0	0	0	0	0	0	8	18	14	0	0	0	40	AAGGCCCGGGAACGTATTCACCGCGGCATGCTGATCCGCGATTACTAGCGATTCCGACTTCATGCAGGCGGGTTGCAGCCTGCAATCCGAACTGGGGACGGGCTTTATGGGATTCGCTTGCCATCGCTGGCTCGCTGCTCTCTGTACCGCCCATTGTAGCACGTGTGTAGCCCAGGGTATAAAGGGCATGATGATTTTGACGTCATCCCCACCTTCCTCCGGTTTGTCACCGGCAGTCCTCTTAGAGTGCCCGGCTTTACCCGCTGGCAACTAAGTGTAGGGGTTGCGCTCGTTGCGGGACTTAACCCAACATCTCACGACACGAGCTGACGACAACCATGCACCACCTGTCTCCTCTGTCCCGAAGGAACAGTCCCGTTACGGACTCGTCAGAGGGGT…
denovo962	k__Bacteria; p__Firmicutes; c__Clostridia; o__Clostridiales; f__Clostridiaceae; g__Clostridium; s__	0	0	0	8	3	9	1	0	0	8	5	2	5	4	3	40	AAGGCCCGGGAACGTATTCGACGGCGAGTATGCTGACCTGCCATTACTAGCAATTCCGACTTCATGTGGGCGAGTTGCAGCCCACAATCTGAACTGGGACTATTTTTCGGGATTTGCTCCACCTTGCGGCTTCGCTTCCTGTTGTAATAGCCATTGTAGTACGTGTGTAGCCCAGGACATAAGGGGCATGATGATTTGACGTCGTCCCCACCTTCCTCCGATTTGTCACCGGCAGTCTCGCTAGAGTGCCCAACTTAATGATGGCAACTAGCAACGAGGGGTTGCGCTCGTTGCGGGACTTAACCCAACATCTCACGACACGGAGCTAGACGACAACCATCGACCACCAACCTGTACTTCCCTCTCGACCCCGGAAGGGAATAGCTATCTACTAACTAC…
denovo2287	k__Bacteria; p__Firmicutes; c__Clostridia; o__Clostridiales; f__Clostridiaceae; g__; s__	2	1	0	4	0	6	1	2	3	22	0	0	1	0	5	40	AAGACCCGGGAACGCATTCACCGCGACATTCTGATTCGCGATTACTAGCAACTCCAACTTCATGTAGGCGAGTTGCAGCCTACAATCCGAACTGGGACTGGTTTTTGAGATTTGCTCCACCTCGCGGTCTCGCTTCTCTTTGTACCAGCCATTGTAGCACGTGTGTAGCCCAGAACATAAGGGGCATGATGATTTGACGTCATCCCCACCTTCCTCCGAGTTATCCCCGGCAGTCTCACTAGAGTGCCCAGCCGAACTGCTGGCAACTAATGACAAGGGTTGCGCTCGTTGCGGGACTTAACCCAACATCTCACGACACGAGCTGACGACAACCATGCACCACCTGTCTCCTCTGCTCCGAAGAGAGATCCCGGTTAAGGGACTGTCAGAGGGATGTCA…
denovo1638	k__Bacteria; p__Firmicutes; c__Clostridia; o__Clostridiales; f__; g__; s__	4	3	1	0	0	0	1	2	0	8	10	15	2	2	0	40	AAGACCCGGGAACGCATTCACCGCGACATGCTGATTCGCGATTACTAGCAACTCCGGCTTCACGTGGGCGGGTTGCAGCCCACGATCCGAACTGGGACCGGCTTTTTGGGATTCGCTCCACCTTACGGCTTCGCAGCCCTCTGTACCGGCCATTGTAGCACGTGTGTAGCCCAAGACATAAGGGGCATGATGATTTGACGTCGTCCCCACCTTCCTCCGAGTTATCCCCGGCAGTCTCATTAGAGTTCCCACCTTGCGTGCTGGCAACTAATGATAAGGGTTGCGCTCGTTGCGGGACTTAACCCAACATCTCACGACACGAGCTGACGACAACCATGCACCACCTGTCTCCTTGCCCCGAAGGGAAACCATCTTTCGATGGCTGTCAAGGGATGTCAA…
denovo2289	k__Bacteria; p__Firmicutes; c__Clostridia; o__Clostridiales; f__Lachnospiraceae; g__; s__	0	0	0	15	19	20	0	0	0	0	0	0	0	0	0	39	AAGACCCGGGAACGTATTCACCGCGACATGCTGATTCGCGATTACTAGCGATTCCAGCTTCATGTAGTCGAGTTGCAGACTACAATCCGAACTGGGATGGCTTTTTTGAGATTTGCTCACCTTCACAGGGTCGCTTCTCTTTGTAGCCACCATTGTAGCACGTGTGTAGCCCAGATCATAAGGGGCATGATGATTTGACGTCATCCCCGCTTCCTCCAGGTTATCCCTGGCAGTCTCCCTAGAGTGCCCAGCCGAACTGCTGGCTACTAAGGATAGGGGTTGCGCTCGTTGCGGGACTTAACCCAACATCTCACGACACGAGCTGACGACAACCATGCACCACCTGTATCCTCTGCCCCGAAGGGAATAGCTATCTCTAACTACGTCAGAGGTATGTCA…
denovo1263	k__Bacteria; p__Fibrobacteres; c__TG3; o__TG3-1; f__TSCOR003-O20; g__; s__	0	0	0	0	0	0	16	7	15	0	0	0	0	1	0	39	AAGGCCCGGGAACGTATTCACCGCGGCATGCTGATCCGCGATTACTAGCGATTTCAGCTTCATGAAGTCGAATTGCAGACTTCAATCCGAACTGAGATAGATTTTAAGGGATTGGCTTGCTGTCACCAGCTTGCATCCCGCTGTATCTACCATTGTAGCACGTGTCTAGCCCTGGACGTAAGGGCCATGAGGATTTGACGTCATCCCCACCTTCCTCCTGGTTAAACCAGGCGGTCCCCTAGAGTTCCCTACGCATCACCTCGATGGCGAACTAAAGGGCGGAGGGTTGGTCGCTCGTTGCAGGACGTTAACCTAACATCTCACGACACGAGCTGACGACAACCATGCAGCACCTGTGCGGGGTGGTTCCTTGCGGAAGGCTCCATATCTCTGCAGAGT…
denovo2861	k__Bacteria; p__Bacteroidetes; c__Bacteroidia; o__Bacteroidales; f__; g__; s__	0	0	0	0	0	0	2	0	0	10	11	16	0	0	0	39	AAGGCCCGGGAACGTATTCACCGCGCCATGGCTGATGCGCGATTACTAGCGAATCCAGCTTCACGAAGTCGGGTTGCAGACTTCGATCCGAACTGAGACCGGATTTTACGGATTAGCATCTCCTTGCGGAGTAGCTGCCCTTTGTACCGGCCATTGTAACACGTGTGTAGCCCTGGACATAAGGGCCGTGCTGATTTGACGTCATCCCCGCCTTCCTCGCACCTTACGGTGGCAGTCCCGTTAGAGTCCCCAGCTTGACCTGATGGTAACTAACGGTAAGGGTTGCGCTCGTTATGGGACTTAACCCGACACCTCACGGCACGAGCTGACGACAACCATGCACCACCTGCACAGGCGTCCGAAGGACTAGTCAATCTCTTGACTATCCACCTGCATGTC…
denovo5827	k__Bacteria; p__Synergistetes; c__Synergistia; o__Synergistales; f__Anaerobaculaceae; g__; s__	4	5	7	2	5	2	1	4	4	1	0	0	4	9	8	38	AAGGCCCGGGAACGTATTCACGGCGTCATTCTGATACGCCATTACTAGCGATTCCGGCTTCACGCAGTCGGGTTGCAGACTGCGATCCGAACTGAGACCGGCTTTAACAGGATCTGCTCACCCTCGCGGGCTTGCCTCCCTCTGTGCCGGCCATTGTAGCGCGTGTGTCGCCCTGGACATAAGGGCCATGATGACTTGACGTCATCCCCGCCTTCCTCCGACTTGTCGCCGGCAGTCCCTCCAGAGTGCCCAGCTTGACCTGATGGCAACTGGAAGCGAGGGGTCGCGCTCGTTGCGGGACTTAACCCAACATCTCACGACACGAGCTGACGACAGCCATGCAGCACCTGTGCAGGCTCCGCA
denovo2470	k__Bacteria; p__Fibrobacteres; c__TG3; o__TG3-1; f__TSCOR003-O20; g__; s__	0	0	0	0	0	0	12	10	14	0	0	0	0	0	2	38	AAGGCCCGGGAACGTATTCACCGCGGCATGCTGATCCGCGATTACTAGCGATTCCAGCTTCATGAAGTCGAATTGCAGACTTCAATCCGAACTGAGATAGATTTTAAGGGATTGGCTTGCTGTCACCAGCTTGCATCCCGCTGTATCTACCATTGTAGCACGTGTCTAGCCCTGGACGTAAGGGCCATGAGGTATTTGACGTCACTCCCCCACCTTCCTCCTAGGTTAAACCAGGCCGGTCCCCCTAGACGTTCCCAGCATCACCTGATGGACAACGTAA
denovo3435	k__Bacteria; p__Fibrobacteres; c__TG3; o__TG3-1; f__TSCOR003-O20; g__; s__	0	0	0	0	0	0	14	13	11	0	0	0	0	0	0	38	AAGGCCGGGAACGTATTCACCGCGGCATGCTGATCCGCGATTACTAGCGATTCCAGCTTCATGAAGTCGAATTGCAGACTTCAATCCGAACTGAGATAGATTTTAAGGGTATTGGCTTGCTGTCACCAGCTTGCATCCCGCTGTATCTACCATTGTAGCACGTGTCTAGCCCTGGACGTAAGGGCCATGAGGATTTGACGTCATCCCCACCTTCCTCCTGGTTAAACCAGGCGGTCCCCCTACGAGTTCCCACGCATCACCTGATGGCAACTAAGGGCGGAGGGTTGGCGCTCGTTGCAGGACTTAACCTAACATCTCACGACACGAGCTGACGACAACCATGCAGCACCTGTGGCGGGTT
denovo5005	k__Bacteria; p__Spirochaetes; c__Spirochaetes; o__Sphaerochaetales; f__Sphaerochaetaceae; g__Sphaerochaeta; s__	8	7	11	1	1	0	3	5	2	0	0	0	9	13	4	37	AAGGCCCGGGAACGTATTCACCGCGCCATGCTGATGCGCGATTACTAGCGATTCCAACTTCATGGAGTCGGGTTGCAGACTCCAATCCGTACTGGGACCGGCTTTAAGCGATTCGCTCCGCCTCGCGGCCTCGCTGCGCTCTGTACCGGCCATTGTAGCACGTGTGTAGCCCAGGACATAAGGGCCATGATGACTTGACGTCGTCCCCACCTTCCTCCGGTTTGTCACCGGCGGTCCCGCCTGAGTCCCCACCTCTCGTGGTGGCAACAGGCAGCAGGGGTTGCGCTCGTTGCGGGACTTAACCCAACACTTCACAGCACGAGCTGACGACAGCCATGCAGCACCTGTACGCCGGCCGCAAGCGGCACGCACCTTTCGATGCGCTTCCGGCGTATGTCA…
denovo1552	k__Bacteria; p__Firmicutes; c__Clostridia; o__OPB54; f__; g__; s__	0	0	0	70	0	0	0	0	0	14	10	11	0	1	0	36	AAGGCCCGGGAACGTATTCACCTCGGTATGCTGACCCGAGATTACTAGCGATTCCGACTTCACGGAGTCGAGTTGCAGACTCCGATCTGAACTGAGACCGGTTTTAAGCGATTAGCTTGCCCTCGCGAGTTCGCTGCGCGTTGTACCGGCCATTGTAGCACGTGTGTAGCCCAGGTCATAAGGGGCATGATGACTTGACGTCATCCCCACCTTCCTCCGGTTTGTCACCGGCAGTCTCCTTAGAGTGCCCGGCCGAACCGCTGGCAACTAAGAATAGGGGTTGCGCTCGTTGCGGGACTTAACCCAACATCTCACGACACGAGCTGACGACAGCCATGCACCACCTGTCTCCTCTCCTCCGAAGAGCTACCCTATCTCTAGAGTATTAAGAGGGATGTC…
denovo4780	k__Bacteria; p__Firmicutes; c__Clostridia; o__Clostridiales; f__Syntrophomonadaceae; g__Syntrophomonas; s__	10	11	5	0	0	0	0	0	0	0	0	2	4	12	18	36	AAGGCCCGGGAACGCATTCACCGCGACGTGCTGATCCGCGATTACTAGCGATTCCGACTTCATGCAGTCGAGTTGCAGACTGCAATCCGAACTGAGAATGGTCTTTTTGAGATTCGCTCCACCTCGCGGCCTCGCTGCTCTCTGTACCATCCATTGTAGCACGTGTGTACGCCCAGAT
denovo2075	k__Bacteria; p__Firmicutes; c__Clostridia; o__Clostridiales; f__Ruminococcaceae; g__; s__	3	1	1	0	0	0	11	13	10	0	0	0	1	1	0	36	AAGGCCCGGGAACGTATTCACCGCGGCATGATGATCCGCGATTACTAGCAATTCCGACTTCATGCAGGCGAGTTGCAGCCTGCAATCCGAACTGAGACGCCTTTTTGGGATTTGCTCCACCTCGCGGCTTAGCTTCCCTTTGTTTTGCGCCATTGTATTACGTGTGTAGCCCAGGACATAAGGGGCATGATGATTTGACGTCGTCCCCACCTTCCTCCGTTTTGTCAACGGCAGTCTCGCTAGAGTGCTCTTGCGTAGCAACTAACAATAGGGGTTGCGCTCGTTGCGGGACTTAACCCAACATCTCACGACACGAGCTGACGACAACCATGCACCACCTGTGTGAGACGTCCCCGAAGGGAAAGTACTATCTCTAGTACGGTCGTCTCCATGTCAAGC…
denovo4380	k__Bacteria; p__Firmicutes; c__Clostridia; o__Clostridiales; f__Clostridiaceae; g__Clostridium; s__	0	0	0	16	15	16	0	0	1	2	0	0	1	1	0	36	AAGGCCCGGGAACGTATTCACGGCAGTATGCTGACCTGCCATTACTAGCAATTCCGACTTCATGTGGGCGAGTTGCAGCCCACAATCTGAACTGGGACTATTTTTCGGGATTTGCTCCACCTTGCGGCTTCGCTTCCTGTTGTAATAGCCATTGTAGTACGTGTGTAGCCCAGGACATAAGGGGCATGATGATTTGACGTCGTCCCCACCTTCCTCCGATTTGTCACCGGCAGTCTCGCTAGAGTGCCCAACTTAATGATGGCAACTAGCAACAGGGGTTGCGCTCGTTGCGGGACTTAACCCAACATCTCACGACACGAGCTGACGACAGCCATGCACCACCTGTCTCCTCCGTTCCGAAGAAGGGCCATATCTCTATGGCTTGCAGAGGGATGTCAA…
denovo3720	k__Bacteria; p__Firmicutes; c__Clostridia; o__Clostridiales; f__Clostridiaceae; g__Clostridium; s__	0	0	0	7	4	8	0	0	0	4	0	1	7	6	6	36	AAGGCCCGGGAACGTATTCACGGCAGTATGCTGACCTGCCATTACTAGCAATTCCGACTTCATGTGGGCGGAGTTGCAGCCCACAATCTGAACTGGGACTATTTTTCGGGTAGTTTGTCTCCGCCCTTGCGGCTTCGCTTCCTGTTGTAATAGCCATTGTAGTACGTGTGTAGCCCAGGACATAAGGGGCGATGATGATTTGACGTCGTCCCCACCCTTCCTCCGATTTGTCACCGGCAGTCTCGCTAGAGTGCCCAACTTAATGATGGCAACTAGCAACAGGGGTTGCGCTCGTTGCGGGACTTAACCCAACATCTCACGACACGAGCTGACGACAACCATGCACCACCTGTATCCTCTGCCCCGAACGGGAATAGCTATCTCTAACTACGCCAGAGG…
denovo4492	k__Bacteria; p__Firmicutes; c__Clostridia; o__Clostridiales; f__Clostridiaceae; g__Clostridium; s__	0	0	0	0	0	0	0	0	0	17	7	12	0	0	0	36	AAGGCCCGGGAACGTATTCACGGCAGTATGCTGACCTGCCATTACTAGCAATTCCGACTTCATGTGGGCGGGTTGCAGCCCACAATCCGAACTGGGACTATCTTTCAGGATTCGCTCCGGCTTGCGCCTTAGCTCCCTGCTGTTATAGCCATTGTAGTACGTGTGTAGCCCAGGACATAAGGGGCATGATGATTTGACGTCGTCCCCACCTTCCTCCGATTTCTCACCGGCAGTCCCGTTAGAGTGCCCATCTCTCTTGCTGGCAACTAACGACAAGGGTTGCGCTCGTTGCGGGACTTAACCCAACATCTCACGACACGAGCTGACGACAACCAT
denovo2377	k__Bacteria; p__Fibrobacteres; c__TG3; o__TG3-1; f__TSCOR003-O20; g__; s__	0	0	0	0	0	0	10	8	14	0	0	0	0	3	1	36	AAGGCCCGGGAACGTATTCACCGCGGCATGCTGATCCGCGATTACTAGCGATTCCAGCTTCATGAAGTCGAATTGCAGACTTCAATCCGAACTGAGATAGATTTTTAAGGGATTGGCTTGCTGTCACCAGCTTGCATCCCGCTGTATCTACCATTGTAGCACGTGTCTAGCCCTGGACGTAAGGGCCATGAGGATTTGACGTCATCCCCACCTCCTCCTGTTTAAACCAAGGGGTCCCCTCCAA
denovo3917	k__Bacteria; p__Firmicutes; c__Clostridia; o__Clostridiales; f__; g__; s__	0	0	0	0	0	0	0	0	0	0	0	0	12	17	6	35	AAGACCCGGGAACGAATTCACCCGACGTGCTGATTCGGGATTACTAGCAACTCCGACTTCATGTGGGCGGGTTGCAGCCCACAATCTGAACTGGGACTATCTTTATGAGTATTTGCTCCACGTTACCGTTTCGCTGCTCTTTGTAATTAGCCATTGTAGCGCGTGTGTAGCCCAAGACGTAAGGGGCATGATGATTTGACGTCATCCTCACCTTCCTCCGTGTTATCCACGGCAGTCTCAATAGAGTTCCTAACTTAACTATTGGCAACTATTGATAAAGGGTTGCGCGTCGTTGCGGGACTTAACCCAACGATCTCACGACACGAGCTGACGACAACCATGCACCACCTGTCTGCATGCCCCGAAGGGCGTTTTACATTTTCTGTATCCTTCATGTCG…
denovo5493	k__Bacteria; p__Firmicutes; c__Clostridia; o__Clostridiales	0	0	0	0	0	0	0	0	0	9	16	9	0	0	1	35	AAGACCCGGGAACGTATTCACCGCAGCATTCTGATCTGCGATTACTAGCGATTCCAGCTTCATGTAGTCGGGTTGCAGACTACAATCCGAACTGGGACGTTATTTCTGAGGTTTGCTCCACCTCACGGCTTTGCCTCTCTTTGTTTACGCCATTGTAGCACGTGTGTAGCCCTGATCATAAGGGGCATGATGATTTGACGTCATCCCCGCCTTCCTCCAGGTTATCCCTGGCAGTCTCCCTAGAGTGCCCATCTTTATATGCTGGCTACTAAGGATAAGGGTTGCGCTCGTTGCGGGACTTAACCCAACATCTCACGACACGAGCTGACGACAACCATGCACCACCTGTCTCCTCTGTCCCCGAAGGAACAGTCCCGTTACGGACTCGTCAGAGGGATG…
denovo442	k__Bacteria; p__Fibrobacteres; c__TG3; o__TG3-1; f__TSCOR003-O20; g__; s__	0	0	0	0	0	0	15	10	4	0	0	0	1	4	1	35	AAGGCCTGGGAACGTATTCACCGCGGCATGCTGATCCGCGATTACTAGCGATTCCAGCTTCATGAAGTCGAATTGCAGACTTCAATCCGAACTGAGATAGATTTTAAGGGATTGGCTTGCTGTCACCAGCTTGCATCCCGCTGTATCTACCATTGTAGCACGTGTCTAGCCCTGGACGTAAGGGCCATGAGGATTTGACGTCATCCCCACCTTCCTCCTGGTTAAACCAGGCGGTCCCCCTAGAGTTCCCAGCATCACCTGATGGCAACTAAGGGCGAGGGTTGCGCTCGTTGCAGGACTTAACCTAACATCTCACGACACGAGCTGACGACAACCATGCAGCACCTGTGCGGGGTGTTCCGTTGGCGGAAGGCTCCATATCTCTACAGACGTTTCCAC…
denovo5505	k__Bacteria; p__Bacteroidetes; c__Bacteroidia; o__Bacteroidales; f__; g__; s__	0	0	0	0	0	0	0	0	0	0	0	0	9	16	10	35	AAGGCCCGGGAACGTATTCACCGCGCCATGGCTGATGCGCGATTACTAGCGAATCCAGCTTCATGGAGTCGAGTTGCAGACTCCAATCCGAACTGAGAGAGGCTTTTTAAGGATTCGCTCCCATTCGCATGGTAGCTCCCCTCTGTACCCCCATGTACACGTGTGTCGCCCCGGACCGATAAGGGCCGGTCGCTG
denovo4014	k__Bacteria; p__Synergistetes; c__Synergistia; o__Synergistales; f__Aminiphilaceae; g__Aminiphilus; s__	10	6	10	13	8	15	3	1	0	0	0	0	3	2	2	34	GAGGCCCGGGAACGTATTCACCGCGGCTTGGCTGATCCGCGATTACTAGCGATTCCGGCTTCATGGAGTCGGGTTGCAGACTCCAATCCGAACTGGGAACGGCTTTATGAGGATCCGCTCCAGGTCTCCCCTTCGCTTCCCGTTGTGCCGCCATTGTAGCACGTGTGTCGCCCTGGACATAAGGGCCATGATGACTTGACGTCATCCCCA
denovo1101	k__Bacteria; p__Firmicutes; c__Clostridia; o__Clostridiales; f__Lachnospiraceae; g__; s__	0	0	0	10	20	14	0	0	0	0	0	0	0	0	0	34	AAGACCCGGGAACGTATTCACCGCGACATGCTGATTCGCGATTACTAGCGATTCCAGCTTCATGTAGTCGAGTTGCAGACTACAATCCGAACTGGGATGGCTTTTTTGTAGATTTGTCTCACCTTCACAGGGTCGGCTTCTCTTTGTTAGCCACCCATTGTTAGCACGTGTGTAGCCCACGATCATAAAGGGG
denovo868	k__Bacteria; p__Fibrobacteres; c__TG3; o__TG3-1; f__TSCOR003-O20; g__; s__	0	0	0	0	0	0	17	6	10	0	0	0	0	0	1	34	AAGGCCCGGGAACGTATTCACCGCGGCATGCTGATCCGCGATTACTAGCGATTCCAGCTTCATGAAGTCGAATTGCAGACTTCAATCCGAACTGAGATAGATTTTAAGGGATTGGCTTGCTGTCACCAGCTTGCATCCCGCTGTATCTACCATTGTAGCACGTGTCTAGCCCTGGACGTAAGGGCCATGAGGATTTGACGTCATCCCCACCTTCCTCCGTACGTAACGNGG
denovo3104	k__Archaea; p__Euryarchaeota; c__Methanobacteria; o__Methanobacteriales; f__Methanobacteriaceae; g__Methanobacterium; s__	6	4	15	16	6	19	4	4	1	0	0	0	0	0	0	34	AAGGAGCAGGGACGTATTCACCGCGCGGTTATGACACGCGATTACTACGCATTCCAGCTTCATGAGGGCGAGTTACAGCCCTCAATCCGAACTAAGGCTAGGTTTAGGAGATTACCTTCACCTTTCGGTGTCGGAACCCATTGTCCTAACCATTGTAGCCCGCGTGTAGCCCAGGGGATTCGGGGCATACGGACCTACCGTCGTCCACTCCTTCCTCCAGTTTATCACTGGCGGTCCCCTTAGTGTGCCCGGCATCCCGGAGGACCCGCTGGTAACTAAGGGCGTGGGTCTCGCTCGTTGCCTGACTTAACAGGACGCCTCACGGTACGAGCTGACGGCGGCCATGCACCTCCTCTCAGCTTGTCAAGCAAGGTCATCAACCTGGCTATCATTCTGCTG…
denovo3428	Unassigned	0	0	0	0	0	0	14	7	12	0	0	0	0	0	0	33	AAGGCCCGGGAACGTATTCACCGCAGCATAGCTGATCTGCAGTTACTAGCGATTCCGGCTTCATGCAGTCGAGTTGCAGACTGCAATCCGAACTAAGAGCGTATTTTTGGGATTGCCTCCACCTCGCGGTATCGGTACCCTTTGTTGCGCCCATTGTAGCATGTGTGAAGCCCCAGGCGTAGGCGCCATGCCGACTTGACGTCATCCGCTCCTTCCTCTCGGTTACCCGAGCAGTCTTCCAAGAGTTCCCGGCTTTACCCGATGGCAACATGGAACGCGGGTTGCGCTCGTTGCGGGACTTAACCCAACATCTCACGACACGAGCTGACGACAGCCATGCAACAGCGGTACAGACGCTCGATTGCTCGAGAACACCCATCTCTGAGTGCGGCGACTGTA…
denovo2643	k__Bacteria; p__GN04; c__; o__; f__; g__; s__	3	2	0	0	0	0	0	0	0	0	0	0	8	11	14	33	AAGGCCCGGGAACGTATTCACCGCGACGTGCTGATTCGCGATTACTAGCAATTCCAACTTCATGGAGTCGAGTTGCAGACTCCAATCTGAACTGAGGCCGGTTTTAGGGATTGGCTCCACCTCGCGGTCTTGCGACCCTCTGTGCCGGCCATTGTAGTACGTGTGTAGCCCTGGACATAAGGGCCATGAGGACTTGACGTCATCCCCACCTTCCTCCGGCTTGTCACCGGCAGTCTTTCTAGAGTCCCCGGCCGAACCGCTGGTAACTAGAAACAGGGGTTGCGCTCGTTGCGGGACTTAACCCAACACCTCACGGCACGAGCTGACGACAGCCATGCAGCACCTATGTGCCGACTCCTTGCGGAGGGGCCTCATCTCTGAGGCTTTCCAACACATTTC…
denovo4155	k__Bacteria; p__Firmicutes; c__Clostridia; o__OPB54; f__; g__; s__	0	0	0	1	0	0	0	0	0	11	10	11	0	0	1	33	AAGGCCCGGGAACGTATTCACCTCGGTATGCTGACCCGAGATTACTAGCGATTTCCGACTTCACGGAGTCGGGTTGCAGACTCCGATCTGAACTGAGACCGGTTTTTAAGCGATTTTGCTTGCCCTTTGCGAGTTCGCTGCGCGTTGTACCGGCCATTGTAGCACGTGTGTAGCCCAGGTCATAAGGGGCATCGATGACTTGACGTCATCCCCACCTTCCTCCGGTTTGTCACCCGGCAGTCTCCTTAGAGTGCCCGGCCGAACCGCTGGCAACTAAGAATAGGGGTTGCGCTCGTTGCGGGGACTTAACCCGAACATCTCACGACACGAGCTGACGACAGCCATGCACCACCTGTCTCCTCTCCTCCGAAGAGCTACA
denovo5532	k__Bacteria; p__Fibrobacteres; c__TG3; o__TG3-1; f__TSCOR003-O20; g__; s__	0	0	0	0	0	0	8	8	16	0	0	0	0	1	0	33	AAGGCCCGGGAACGTATTCACCGCGGCATGCTGATCCGCGATTACTAGGGATTCCAGCTTCATGAAGTCGAATTGCAGACTTCAATCCGAACTGAGATAGATTTTAAGGGATTGGCTTGCTGTCACCAGCTTGCATCCCGCTGTATCTACCATTGTAGCACGTGTCTAGCCCTGGACGTAAGGGCCATGAGGATTTGACGTCATCCCCACTTCCTCCTGGTTAACCAGGCGGTCCCCCTAGAGTTCCCAGCATCACCTGATGGCAACTAAGGGCGAGGGTTGCGCTCGTTGCAGGACTTAACCTAACATCTCACGACACGAGCTGACGACAACCATGCAGCACCTGTGCGGGGTGTTCCTTGCGGAAGGCTCCATAATCTCTACAGAGTTTCCACCCCC…
denovo3393	k__Bacteria; p__Synergistetes; c__Synergistia; o__Synergistales; f__Dethiosulfovibrionaceae; g__HA73; s__	56	97	72	1	1	1	0	0	0	3	0	0	4	13	10	32	AAGGCCCGGGAACGTATTCACCGCAGCTTGGCTGATCTGCGATTACTAGCGATTCCAGCTTCATGAAGTCGAGTTGCAGACTTCAATCCGAACTGAGACCGGCTTTAAGGGATCCGCTTGGCATCACTGCCTCGCTTCCCGCTGTGCCGACCATTGTAGCACGTGTGTCGCCCTGGACATAAGGGCCATGATGACTTGACGTCATCCCCACCTTCCTCCATCTTGTCGATGGCAGTCCCGCCAGAGTGCCCGGCTTCACCCGTTGGCAACTGGCAGCAGGGGTTGCGCTCGTTGCGGGACTTAACCCAACATCTCACGACACGAGCTGACGACAGCCATGCAGCACCTGTGTACGCTCCTCATCCGAAGACAAGGT
denovo6176	k__Bacteria; p__Synergistetes; c__Synergistia; o__Synergistales; f__Anaerobaculaceae; g__; s__	8	18	8	5	3	3	2	2	1	2	0	0	6	6	7	32	AAGGCCCGGGAACGTATTCACCGCGGCATGGCTGATCCGCGATTACTAGCGATTCCGGCTTCACGCAGTCGGGTTGCAGACTGCGATCCGAACTGAGACCGGCTTTAACAGGATCTGCTCACCCTCGCGGGCTTGCCTCCCTCTGTGCCGGCCATTGTAGCGCGTGTGTCGCCCTGGACATAAGGGCCATGATGACTTGACGTCACTCCCCG
denovo6214	k__Bacteria; p__OP3; c__koll11; o__GIF10; f__; g__; s__	0	0	0	0	0	0	0	0	0	0	0	0	5	8	19	32	AAGGCCCGGGAACGTATTCACGGCGGCGTAGCTGATCCGCCGTTACTAGCAATTCCAACTTCATGGAGTCGGGTTGCAGACTCCAATCTGAACTGGGGGATGCTTTTTGCGATTAGCTCCACCTCGCGGTTTGGCAACGCTCTGTACATCCCATTGTAACACGTGTGTAGCCCAGGGTATAAGGGCCATACGGACTTGACGTCATCTCCACCTTCCTCCCGTTTATCACGGGCAGTCTCCTTAGAGTGCTCGCCAGGACCCTTTCGGATCCCTCGGTAGCAACTAAGGATGATGGTTGCGCTCGTTGCGGGACTTAACCCAACACCTCACGGCACGAGCTGACGACAGCCATGCAACACCTGTATAGGCACTCGGCTTAACGAGTCGTCTCCCTTTCAG…
denovo189	k__Bacteria; p__Firmicutes; c__Clostridia; o__Clostridiales; f__Veillonellaceae	0	0	0	0	0	0	0	0	0	8	13	11	0	0	0	32	AAGGCCCGGGAACGTATTCACCGCAGCATGCTGATCTGCGATTACTAGCGATTCCGACTTCACGCAGGCGAGTTGCAGCCTGCGATCCGAACTGAGAGCTTATTTATCGGGGTTCGCTCTGCCTCGCGGCTTCGCTTCCCTCTGTTTAAGCCCATTGTAGTACGTGTGTAGCCCAGGACATAAGGGGCATGATGACTTGACGTCATCCCCGCCTTCCTCCGCATTCTCTGCGGCAGTCTCCCATGAGTTCCCACCTTTACGTGCTGGCAACATAGGACAGGGGTTGCGCTCGTTGCGGGACTTAACCCAACATCTCACGACACGAGCTGACGACAGCCATGCACCACCTGTCTCCTCTCCTCCGAAGAGCTACATTATCTCTAATGTATTAAGAGGGAT…
denovo4093	k__Bacteria; p__Firmicutes; c__Clostridia; o__Clostridiales; f__Ruminococcaceae; g__; s__	0	0	0	0	0	0	0	0	0	14	0	16	1	1	0	32	AAGGCCCGGGAACGTATTCACCGCGGCATGCTGATCCGCGATTACTAGCAATTCCGACTTCACGCAGGCGGGTTGCAGCCTGCGATCTGAACTGAGGCGGCTTTTAGGGGTTTGCTCCGGATCGCTCCCTTGCTTCCCTCTGTATGACCGCCATTGTAGTACGTGTGTAGCCCAGGACATAAGGGGCATGATGATTTGACGTCGTCCCCACCTTCCTCCGTTTTGTCAACGGCAGTCTGGCTAGAGTGATCTTAACGTATCAACTAACCATAAGGGTTGCGCTCGTTGCGGGACTTAACCCAACATCTCACGACACGAGCTGACGACAACCATGCACCACCTGTCTCTATGTTCCCCGAAGGGCACTCCCGCATCTCTGCGGGATTCATAGGATGTCAA…
denovo4776	k__Bacteria; p__Firmicutes; c__Clostridia; o__Clostridiales	0	0	0	0	0	0	0	0	0	15	7	9	0	0	1	32	AAGACCCGGGAACGTATTCACCGCAGCATTCTGATCTGCGATTACTAGCGATTCCAGCTTCATGTAGTCGGGTTGCAGACTACAATCCGAACTGAGACGTTATTTCTGAGGTTTGCTCCACCTCACGGCTTTGCCTCTCTTTGTTTACGCCATTGTAGCACGTGTGTAGCCCTGATCATAAGGGGCATGATGATTTGACGTCATCCCCGCCTTCCTCCAGGTTATCCCTGGCAGTCTCCCTAGAGTGCCCATCTTTATATGCTGGCTACTAAGGATAAGGGTTGCGCTCGTTGCGGGACTTAACCCAACATCTCACGACACGAGCTGACGACAACCATGCACCACCTGCACAGGCGTCCCGAAGGACTAGTCAATCTCTTGCCTATCCACCTGCATGTC…
denovo2089	k__Bacteria; p__Spirochaetes; c__Spirochaetes; o__Spirochaetales; f__Spirochaetaceae; g__; s__	0	0	3	0	0	0	1	0	0	1	0	0	9	13	7	31	AAGGCCCGGGAACGTATTCACCGCGCCATGCTGATGCGCGATTACTAGCGATTCCAACTTCATGAAGTCGAGTTTCAGACTTCAATCCGTACTTAAGATCGGCTTTCTGCGTTCCGCTTCACCTCTCGGCTTCGCTTCGCTCTGTACCGACCATTGTAGCACGTGTGTAGCCCAGGACATAAAGGCCATGATGACTTGACGTCGTCCCCACCTTCCTCCGGTTTGTCACCGGCAGTCCTTCTAGAGTTCCCAGCTTTACCTGTTGGCAACTAAAAGTAGGGGTTGCGCTCGTTGCGGGACTTAACCCAACACTTCACAGCACGAGCTGACGACAGCCATGCAGCACCTGTACAGAGGCCTATTGCTAGGCTGCGCAATCTCTTACACATCCCTCTGTAT…
denovo4148	k__Bacteria; p__Firmicutes; c__Clostridia; o__Clostridiales; f__Clostridiaceae; g__Clostridium; s__	0	0	0	3	2	5	0	0	0	9	0	3	2	4	6	31	AAGGCCCGGGAACGTATTCACGGCAGTATGCTGACCTGTCATTACTAGCAATTCCGACTTCATGTGGGCGAGTTGCAGCCCACAATCTGAACTGGGACGTATTTTTCGGGTAGTTTGTCTCCACCCTTGCGGCGTTCGCTTCCTGTTGTAATAGCCATTGTAGTACGTGTGTAGCCCAGGACATAAGGGGCGATGATGATTTGTACGTCCGTCCCCACCTTCCTCCGATTTGTCACCGGCAGTCTCGCTAGAGTGCCCAACCTTAATGATGGCAACTAGCAACAGGGGTTGCGCTCGTTGCGGGACTTAACCCAACATCTCACGACACGAGCTGACGACAACCACTGCACCACCCTGTATCCTCTGCCCCG
denovo670	k__Bacteria; p__Chloroflexi; c__Anaerolineae; o__Anaerolineales; f__Anaerolinaceae; g__SHD-231; s__	2	4	6	0	0	1	4	3	3	2	6	5	5	0	2	31	AAGGCCCGGGAACGTATTCACCGCAGTATCGCTGACCTGCGGTTACTAGCAACTCCATCTTCATGCAGGCGAGTTGCAGCCTGCAATCTGAACTGAGACCGACTTTTTAGGATTGGCTCCGCCTCGCGGCTTGGCTACCCATTGTATCGATCATTGTAGCGTGTGTGTAGCCCAGGATATATAGGCCATGCTGACTTGACGTCATCCCCACCTTCCTCCGGCTTTCTACCGGCGGTCTCGTGTGATACGTGTAACACACAACAAGGGTTGCGCTCGTTAGCGGACTTAACCGAACATCTCACGACACGAGCTGACGACAGCCATGCAGCACCTGTTCAGGCTCCCCGAAGGGTCGTTCCACTTTCGCTTCTCTACCACCTGTATGTCAAACCCTGGTAA…
denovo4389	k__Bacteria; p__Bacteroidetes; c__Bacteroidia; o__Bacteroidales; f__Porphyromonadaceae; g__Parabacteroides; s__	0	1	1	13	10	21	0	0	0	0	0	0	0	0	0	31	AAGGGCCCGGGAACGTATTCACCGCGCCATGGCTGATGCGCGATTACTAGCGAATCCAGCTTCACGGAGTCGAGTTGCAGACTCCGATCCGAACTGAGATTAAGGTTTAGAGATTCGCATCCGGTCGCCCGGTAGCTCGTCCCTTTGTCCTTACCATTGTAACACGTGTGTCCGCCCCGGATGGTAAGGGCCGTGCTGATTTGACGTCACTCCCCCACCCTTCCTCACAGTCTTACGCTGGCAGTCTCTCCAGAGTCCTCAGCATTACCTGTTAGTAACTGGAAATAAGGGTTGCGCTCGTTATGGCACTTAAGCCGACACCTCACGGCACGAGCTGACGACAACCATGCAGCACCTCGTAGGCAGTCATTGCTGAATAGAATGTTTCCACTCCTGTCT…
denovo384	Unassigned	0	0	0	0	0	0	0	0	0	7	18	5	0	0	0	30	AAGACCCGGGAACGTATTCACCACGACATTCTGATTCGCGATTACTAGCGATTCCAGCTTCATGTAGTCGAGTTGCAGACTACAATCCGAACTGAGATGACCTTTTTGTAGATTTGCTCCACTTCACAGCTTCGCTTCTCTTTGTAGTCACCATTGTAGCACGTGTGTAGCCCACGATCATAAGGGGCGATGATGATTTGACGTCATCCCCGCCTTCCTCCAGGTTATCCCTGGCAGTCTCCCTAGAGTGCCCACTCTTTCATGCTGGCTACTAAGAATAAGGGTTGCGCTCGTTGCGGGACGTTAAACCCAACCATCTCACGACACGAGCTGACGACAGCCATGCACCACCTGTTTTCTATGGGTTCCGGTAAGAAATCAAGATCCATCTCTGAATCT…
denovo6144	k__Bacteria; p__Firmicutes; c__Clostridia; o__Clostridiales; f__Veillonellaceae; g__Propionispora; s__	0	0	0	0	0	0	0	0	0	8	9	13	0	0	0	30	AAGGCCCGGGAACGTATTCACCGCAGCATGCTGATCTGCGATTACTAGCGATTCCGACTTCACGCAGGCGAGTTGCAGCCTGCGATCCGAACTGAGAGCTTATTTATCGGGGTTCGGCTCTGCCTCGCGGCTTCGCTTCCCTCTGTTTAAGCCCACTTGTAGTACGTGTGTAGCCCAGGACATAAGGGGCGATGATGACTTGACGTCATCCCCGCCTTCCTCCGCATTCTCTGCGGCAGTCTCCCATGAGTTCCCACCTTTACGTGCTGGCAACATAGGACAGGGGTTGCGCTCGTTGCGGGACTTAACCCAACATCTCACGACACGAGCTGACGACAACCATGCACCACCTGTCTCAACTTTCCCCGAAGGGCACCTAATGCATCTCTGCTTCGTTAG…
denovo1095	k__Bacteria; p__Fibrobacteres; c__TG3; o__TG3-1; f__TSCOR003-O20; g__; s__	0	0	0	0	0	0	11	8	11	0	0	0	0	0	0	30	AAGGCCCGGGAACGTATTCACCGCGGCATGCTGATCCGCGATTACTAGCGATTCCAGCTTCATGAAGTCGAATTGCAGACTTCAATCCGAACTGAGATAGATTTTAAGGGATTGGCTTGCTGTCACCAGCTTGCATCCCGCTGTATCTACCATTGTAGCACGTGTCTAGCCCTGGACGTAAGGGCCATGAGGATTTGACGTCATCCCCACCTTCCTCCTGGTTAAACCAGGCGGTCCCCCTAGAGTTCCCAGCATCACCTGATGGCAACTAAGGGCGAGGGTTGCGCTCGTTGCAGGACTTAACCTAACATCTCACGACACGAGCTGACGACAACCATGCACCACCTGTCTCCTCTGTCCCGAAGGAAACGACCCCGTTACGGGTCGGTCAGAGGGATG…
denovo532	Unassigned	0	0	0	13	15	14	0	0	0	0	0	0	0	0	0	29	AAGGCCCGGGAACGTNTTCACCGCGCCATGGCTGATGCGCGATTACTAGCGAATCCAGCTTCACGGAGTCGAGTTGCAGACTCCGATCCGAACTGAGATAAGGTTTAGAGATTCGCATCCGGTCGCCCGGTAGCTGCCCTTTGTCCTTACCATTGTAACACGTGTGTCGCCCCGGATGTAAGGGCCGTGCTGATTTGACGTCATCCCCACCTTCCTCACAGCTTACGCTGGCAGTCTCTCCAGAGTCCTCAGCATTCCACGTTAGTTAACGTACGTAAGTAAAGGTTAGGGTCGCGTCGTTACGTTAGGTCGACCTTAACGTTAACCGGACCCGAACCTACCCTACCGGACCGGACCGAACGGACGTCGTACGGAACCGAAACCCCAAACCTAGTCGAC…
denovo435	Unassigned	0	0	0	9	6	11	0	0	0	3	2	0	1	3	3	29	AAGGCCCGGGAACGTATTCACGGCAGTATGCTGACCTGCCATTACTAGCAATTCCGACTTCATGTGGGCGAGTTGCAGCCCACAATCTGAACTGGGACTATTTTTCGGGATTTGCTCCACCTTGCGGCTTCGCTTCCTGTTGTAATAGCCATTGTAGTACGTGTGTAGCCCAGGACATAAGGGGCATGATGATTTGACGTCGTCCCCACCTTCCTCCGATTTGTCACCGGCAGTCTCGCTAGAGTGCCCAACTTAATGATGGCAACTAGCAACAGGGGTTGCGCTCGTTGCGGGACTTAACCCAACATCTCACGACACGAGCTGACGACAACCATGCACCACCTGTATCCTCTGCCCCCGAAGGGAATAGTCTACTCTACTAACGTACGTACGAGGTAG…
denovo3037	k__Bacteria; p__Firmicutes; c__Clostridia; o__OPB54; f__; g__; s__	0	0	0	7	12	14	2	0	1	0	0	0	0	0	0	29	AAGGCCCGGGAACGTATTCACCTCGGTATGCTGACCCGAGATTACTAGCGATTCCGACTTCACGGAGTCGGGTTGCAGACTCCGATCTGAACTGGGACTGGCTTTATGCGATTCGCTTGCCTTCGCAGGCTTGCTGCGCTCTGTACCAGCCATTGTAGCACGTGTGTAGCCCAGGTCATAAGGGGCATGATGACTTGACGTCATCCCCACCTTCCTCCGGTTTGTCACCGGCAGTCTCATTAGAGTGCCCAACTTAATGATGGCAACTAATCATAGGGGTTGCGCTCGTTGCGGGACTTAACCCAACATCTCACGACACGAGCTGACGACAGCCATGCACCACCTGTCTTCTGTTCTCCGAAGNGAAGGGTTCTATCTCTAGAACTTTCAATCGATGTC…
denovo2160	k__Bacteria; p__Firmicutes; c__Clostridia; o__Clostridiales; f__Ruminococcaceae; g__; s__	115	158	129	0	0	0	0	0	0	6	0	0	8	9	6	29	AAGGCCCGGGAACGTATTCACCGCGGCATGCTGATCCGCGATTACTAGCAATTCCGACTTCACGCAGGCGAGTTGCAGCCTGCGATCCGAACTGAGACGCCTTTTAGGGATTTGCTCCACCTCGCGGCTTTGCTTCCCTCTGTTTAACGCCATTGTATTACGTGTGTAGCCCAGGACATAAGGGGCATGATGATTTGACGTCGTCCCCACCTTCCTCCGTTTTGTCAACGGCAGTCTCGCTAGAGTGCTCTCTCGTAGCAACTAACAATAAGGGTTGCGCTCGTTGCGGGACTTAACCCAACATCTCACGACACGAGCTGACGACAACCATGCACCACCTGTCTCAACTTTCCCCGAAGGGCACCTAATGCATCTCTGCTTCGTTAGTTGGATGTCAAG…
denovo4912	k__Bacteria; p__Firmicutes; c__Clostridia; o__Clostridiales; f__Lachnospiraceae; g__; s__	0	0	0	0	0	0	0	0	0	7	14	8	0	0	0	29	AAGACCCGGGAACGTATTCACCACGACATTCTGATTCGCGATTACTAGCGATTCCAGCTTCATGTAGTCGAGTTGCAGACTACAATCCGAACTGAGATGACCTTTTTGAGATTTGCTCCACTTCACAGCTTCGCTTTCTCTTTGTAGTCACCATTGTAGCACCGTGTGTAGCCCAGATCATAAGGGGCATGATGATTTTGACGTCATTCCCCGCTTCCTCCAGGTTATCCCTGGCAGTCTCCCTAGAGTGCCCATCTTTCATGCTGGCTACTAACGAATAAGGGTTGCGCTCGTTGCGGGACTTAACCCAACATCTCACGACACGAGCTAGACGACAACCATGCTACCACCTGTCTCCTCTGTTCCCCGAAGGTAACAGTCCCGTTACGGACTCGTCAG
denovo2876	k__Bacteria; p__Chloroflexi; c__Anaerolineae; o__Anaerolineales; f__Anaerolinaceae; g__Anaerolinea; s__	5	2	1	0	0	0	0	0	0	2	0	0	6	11	10	29	AAGGCCCGGGAACGTATTCACCGCAGTATAGCTGACCTGCGGTTACTAGCAACTCCGTCTTCATGCAGGCGGGTTGCAGCCTGCAATCTGAACTGAGACCGGCTTTGTGGATTGGCTCCGCCTCGCGGCTTCGCTACCTACTGTACCGGCCATTGTAGCGTGTGTGTAGCCCAGGACATAAAGGCCATGCTGACTTGACGTCATCCCCACCTTCCTCCAGCTTAAGACTGGCAGTCCCGCGTGACACGTATAACACGCGGCGAGGGTTGCGCTCGTTAGCGGACTTAACCGAACATCTCACGACACGAGCTGACGACAGCCATGCAGCACCTGTGTAAGCTCCCCGAAGGGTCGTTCCGCTTTCGCTTCACTACCACTTCCATGTCAAGCCCTGGTAAG…
denovo3386	k__Bacteria; p__Bacteroidetes; c__Bacteroidia; o__Bacteroidales; f__; g__; s__	0	0	0	2	0	1	6	2	5	1	0	0	4	5	5	29	AAGGCCCGGGAACGTATTCACCGCGCCATGGCTGATGCGCGATTACTAGCGAATCCAACTTCATGGAGTCGAGTTGCAGACTCCAATCCGAACTGAGATGGACTTTTAGAGATTTTGCATCCCATCTCTGGGTAGCGCCCTCTGTATCCACCATTGTAACACGTGTGTCGCCCCGGACGTAAGGGCCGTGCTGAATTTTGACGTCATTCCCCCGTCCT
denovo5404	k__Bacteria; p__Armatimonadetes; c__SHA-37; o__; f__; g__; s__	2	0	1	0	0	0	0	1	0	21	0	0	3	4	0	29	AAGGCCCGGGAACGTATTCACCGCAGTATCGCTGACCTGCGGTTACTAGCGATTCCGACTTCACGGAGTCGAGTTGCAGACTCCGATCCGAACTGGGACGCGCTTTTTGGGATTGGCTCCACCTCGCGGTATCGCTGCCCTCTGTACGCGCCATTGTAGCATGTTTGTAGCCCAGGTCGTAAGGGCCATGCTGACTTGACGTCA
denovo3938	Unassigned	0	0	0	20	12	16	0	0	0	0	0	0	0	0	0	28	AAGGCCCGGGAACGTATTCACCGCGCCATGGCTGATGCGCGATTACTAGCGAATCCAGCTTCACGGAGTCGAGTTGCAGACTCCGATCCGAACTGAGATAAGGTTTAGAGATTCGCATCCGGTCGCCCGGTAGCTGCCCTTTGTCCTTACCATTGTAACACGTGTGTCGCCCCGGATGTAAGGGCCGTGCTGATTTGACGTCATCCCCACCTTCCTCACAGCTTACGCTGGCAGTCTCTCCAGAGTCCTCAGCATTACCACGTTAGTTAACGTACGTAAGTAAAAGGTTAGGGTCGCGCGTTACGTTAGGTCGGACTTAAACGTTAACCGGCCGAACCCTACCCTACCGGACCGACCGAAACGGACGTCGTACGGAACCGAAACCCAAACCTAGTCGAC…
denovo2794	Unassigned	0	0	0	0	0	0	0	1	0	11	5	11	0	0	0	28	AAGGCCCGGGAACGTATTCACCGCGCCATGGCTGATGCGCGATTACTAGCGAATCCAGCTTCACGAAGTCGGGTTGCAGACTTCGATCCGAACTGAGACCGGATTTTACGGATTAGCATCTCCTTGCGGAGTAGCTGCCCTTTGTACCGGCCATTGTAACACGTGTGTAGCCCTGGACATAAGGGCCGTGCTGATTTGACGTCATCCCCGCCTTCCTCGCACCTTACGGTGGCAGTCCCGTTAGAGTCCCCAGCTTGACCTGATGGTAACTAACGGTAAGGGTTGCGCTCGTTATGGGGACTTAACCCGACACCTCACGGCACGAGCTGACGACAACCATGCAGCACCTGTCACCGCCTCCCCGAAGGGCACTCCTCCCTTTCAGGAGGATTGGCGGGA…
denovo1172	k__Bacteria; p__Caldiserica; c__OP5; o__WCHB1-02; f__SHBZ1169; g__; s__	0	1	0	0	1	0	6	5	4	0	0	0	1	6	5	28	AAGGCCCGGGAACATATTCAACGCAGTATAGCTGACCTGCGTTTACTAGCAACTCCATCTTCACGAGGGTGGGTTTCAACCCTCGATCTGTACTGGGGCTGGTTTTTAGGGATTTGCTCCAGATTACTCTATTGCTTCCCTCTGTACCAACCATTGTCGCATGTGTGTAGCCCTGGACATAAGGGGCTGATGATTTGACGTCATCCTCGTCTTCCTCTACCTTGTCGGTAGCGGTACTGTTATAGTGCTAAGCTCATAAGAACTTA
denovo5638	k__Bacteria; p__Bacteroidetes; c__Bacteroidia; o__Bacteroidales; f__Porphyromonadaceae; g__Parabacteroides; s__	0	0	0	19	13	14	0	0	0	1	0	0	0	0	0	28	AAGGCCCGGGAACGTATTCACCGCGCCATGGCTGATGCGCGATTACTAGCGAATCCAGCTTCACGGAGTCGAGTTGCAGACTCCGATCCGAACTGAGATAAGGTTTAGAGATTCGCATCCGGTCGCCCGGTAGCTGCCCTTTGTCCTTACCATTGTAACACGTGTGTCGCCCCGGATGTAAGGGCCGTGCTGATTTGACGTCATCCCCACCTTCCTCACAGCTTACGCTGGCAGTCTCTCCAGAGTCCTCAGCATCACCTGTTAGTAACTGGAAATAAGGGTTGCGCTCGTTATGGCACTTAAGCCGACACCTCACGGCACGAGCTGACGACAACCATGCAGCACCTCGTAGGCAGTCATTGCTGAATAGAATGTTTCCACCTCTCGTCCTACCGTTAC…
denovo2756	k__Bacteria; p__Bacteroidetes; c__Bacteroidia; o__Bacteroidales; f__; g__; s__	0	0	0	0	0	0	0	0	0	0	0	0	5	21	2	28	AAGGCCCGGGAACGTATTCACCGCACCATGGCTGATGTGCGATTACTAGCGAATCCAGCTTCACGGAGTCGGGTTGCAGACTCCGATCCGAACTGAGATCGGCTTTAAGGATTAGCTCCTTGTCACCAAGTGGCTGCCCTCTGTACCGACCATTGTAACACGTGTGTAGCCCTGGATATAAGGGCCGTGCTGATTTGACGTCATCCCCACCTTCCTCACAGCTTACGCTGGCAGTTTTATTAGAGTGCCCGGCATTACCCGCTGGCAACTAATAATAGGGGTTGCGCTCGTTATGGGACTTAACCCGACACCTCACGGCACGAGCTGACGACAACCATGCAGCACCTCGTAGGATGTCCATTGCTGGAAAATCACCTTTCGGCGACGGTCATCCAACGT…
denovo5205	k__Bacteria; p__Proteobacteria; c__Deltaproteobacteria; o__GW-28; f__; g__; s__	0	0	0	0	0	0	0	0	0	0	0	0	3	15	9	27	AAGGCCCGGGAACGTATTCACCGCGGCATGCTGATCCGCGATTACTAGCGATTCCGACTTCATGGAGTCGGGTTGCAGACTCCAATCCGAACTGAGGCCGGCTTTTTGGGATTTGTCTTGCACTCGCGTACTTGCTGCCCTTTGTACCGACCATTGTAGCACGTGCGTAGCCCTGGACATAAGGGCCAT
denovo2125	k__Bacteria; p__Firmicutes; c__Clostridia; o__Clostridiales; f__Lachnospiraceae; g__; s__	0	0	0	0	1	1	0	0	0	0	0	0	7	13	5	27	AAGACCCGGGAACGTATTCACCGCGACATTCTGATTCGCGATTACTAGCGATTCCAGCTTCATGTAGTCGGGTTGCAGACTACAATCCGAACTGGGATGGCCTTTTTGGGATTTGCTCACCTTCACAGGGCTGCTTCCCTTTGTAGCCACCATTGTAGCACGTGTGTAGCCCAGATCATAAGGGGCATGATGATTTGACGTCATCCCCGCCTTCCTCCAGGTTATCCCTGGCAGTCTCCCTAGAGTGCCCAGCCGAACTGCTGGCTACTAAGGATAGGGGTTGCGCTCGTTGCGGGACTTAACCCAACATCTCACGACACGAGCTGACGACAACCATGCACCACCTGTCTCCACTGCCCCGGAGGGAAGTTCCGGTTAAGGAACGGTCAGTGGGATGTC…
denovo1746	k__Bacteria; p__Fibrobacteres; c__TG3; o__TG3-1; f__TSCOR003-O20; g__; s__	0	0	0	0	0	0	5	8	11	0	0	0	0	3	0	27	AAGGCCCGGGAACGTATTCACCGCGGCATGCTGATCCGCGATTACTAGCGATTCCAGCTTCATGAAGTCGAATTGCAGACTTCAATCCGAACTGAGATTAGATTTTAAGGGATTGGCTTGCTGTCACCAGCTTGCATCCCGCTGTATCTACCATTGTAGCACGTGTCTAGCCCTGGACGTAAGGGCCATGAGGATTTGACGTCATCCCACTCNCCTGTTAACCNGCGTCCCTAGAGTCCCAGCATCACCTGATGGCAACTAAGGGCGAGGGTTGCGCTCGTTGCCAGGACTTAACCTAACATCTCACGACACGAGCTGACGACAACCATGCAGCACCTGTCGCGGGGTGTTCCTTGCGGAAGGCTCCATATCTCTACAGAGTTTCACCCCCC
denovo4623	k__Archaea; p__Euryarchaeota; c__Methanomicrobia; o__Methanosarcinales; f__Methanosarcinaceae; g__Methanosarcina; s__	0	0	0	1	2	1	0	0	0	11	6	7	0	0	0	27	AAGGAGCAGGGACGTATTCACCGCGCTATATTGAAACGCGATTACTACGGATTCCAGCTTCACGAGGGCGAGTTACAGCCCTCGATCCGAACTAAGGATGGGTTTGTGAGATTACCAGCCCTTTTCAGGGGAGGGACCCATTGTCCCATTCATTGTAGCCCGCGTGTAGCCCGGGAAATTCGGGGCATACTGACCTACCGTAGCCCGCACCTTCCTCCGATTTAACACCGGCGGTCCCCACAGAGTACCCCATCATCCCGGAGGATATGCTGGTAACAGTGGGCACGGGTCTCGCTCGTTGCCTGACTTAACAGGATGCTTCACAGTACGAACTGGCGACGGCCATGCACCTCCTCTCAGCGATTCAGGCAAGGTCTTCAGCCTGGCCTACATTTTGCT…
denovo5	k__Archaea; p__Euryarchaeota; c__Methanomicrobia; o__Methanomicrobiales; f__Methanomicrobiaceae; g__Methanoculleus; s__	0	0	1	3	0	0	4	6	2	0	0	0	3	8	4	27	AAGGAGCAGGGACACATTCACCGCGTTATTTTGAAACGCGATTACTACGGATTCCAGCTTCATGTGGGCGAGTTGCAGCCCACAATCCGAACTAAGGACAGGTTTAGGAGATTGCCTTCACCTTTCGGTGTCGATACCCATTGTCCTGCCCATTGTAGCCCGCGTGTAGCCCGGATAA
denovo3692	k__Bacteria; p__Firmicutes; c__Clostridia; o__Clostridiales; f__Veillonellaceae; g__; s__	0	0	0	0	0	0	0	0	0	6	5	15	0	0	0	26	AAGGCCCGGGAACGTATTCACCGCAGCATGCTGATCTGCGATTACTAGCGATTCCGACTTCACGCAGGCGAGTTGCAGCCTGCGATCCGAACTGAGAGCTTATTTATCGGGGTTCGCTCTGCCTCGCGGCTTCGCTTCCCTCTGTTTAAGCCCATTGTAGTACGTGTGTAGCCCTAGGACATAAGGGGCATGATGACTTGACGTCATCCCCGCTTCCTCCGCATTCTCTGCGGCAGTCTCCCATGAGTTCCCACCTTTACGTGCTGGGCAACATAGGACAGGGGTTGCGCTCGTTGCGGGACTTAACCCAACATCTCACGACACGAGCTGACGACAGCCATGCACCACCTGCACAGGCGTCCCGAAGGACTAGTCAATCTCTTGCCTATCCACCTGCAT…
denovo2210	k__Bacteria; p__Firmicutes; c__Clostridia; o__Clostridiales; f__Clostridiaceae; g__; s__	0	0	0	0	0	0	0	0	0	11	6	7	1	1	0	26	AAGACCCGGGAACGCATTCACCGTGACATTCTGATTCACGATTACTAGCAACTCCAACTTCATGCAGGCGGGTTGCAGCCTGCAATCCGAACTGGGACTGGTTTTTGAGATTTGCTCCACCTCGCGGTCTTGCTTCTCTTTGTACCAGCCATTGTAGCACGTGTGTAGCCCAGAACATAAGGGGCATGATGATTTGACGTCATCCCCACCTTCCTCCGAGTTATCCCCGGCAGTCTCACTAGAGTGCCCATCTTTCATGCTGGCAACTAATGACAAGGGTTGCGCTCGTTGCGGGACTTAACCCAACATCTCACGACACGAGCTGACGACAACCATGCACCACCTGTCTCCTCCGCCCCGAAGGGAAGGACGCGTTACCGTCCGGTCAGAGGGATGTCA…
denovo1856	k__Bacteria; p__Firmicutes; c__Clostridia; o__Clostridiales; f__; g__; s__	3	2	0	0	0	0	2	2	0	7	7	7	1	0	0	26	AAGACCCGGGAACGCATTCACCGCGACATGCTGATTCGCGATTACTAGCAACTCCGGCTTCATGTGGGCGGGTTGCAGCCCACAATCCGAACTGGGACCGGCTTTTTGGGATTCGCTCCGCCTTACGGCTTCGCAGCCCTCTGTACCGGCCATTGTAGCACGTGTGTAGCCCAAGACATAAGGGGCATGATGATTTGACGTCGTCCCCACCTTCCTCCGAGTTATCCCCGGNAGTCTCATTAGAGTTCCCGCCTTTACGCGCTGGCAACTAATGATAAGGGTTGCGCTCGTTGCGGGACTTAACCCAACATCTCACGACACGAGCTGACGACAACCATGCACCACCTGTCTCCTTGCCCCGAAGGGACGCATATTTCTATGCGCGTCAAGGGATGTCAA…
denovo3489	k__Bacteria; p__Fibrobacteres; c__TG3; o__TG3-1; f__TSCOR003-O20; g__; s__	0	0	0	0	0	0	9	7	10	0	0	0	0	0	0	26	AAGGCCCGGGAACGTATTCACCGCGGCATGCTGATCCGCGATTACTAGCGATTCCAGCTTCATGAAGTCGAATTGCAGACTTCAATCCGAACTGAGATAGATTTTAAGGGATTGGCTTGCTGTCACCAGCTTGCATCCCGCTGTATCTACCATTGTAGCACGTGTCTAGCCCTGGACGTAAGGGCCATGAGGATTTGACGTCATCCCCACCTTCCTCCTGGTTAAACCCAGGCGGTCCCCCCTAGAGTTCCCTACGCATCACCTGATGGCGACTAAGGGCGGAGGGTTGGTCGCTCGTTGGCAGGACTTAACCTAACATCTCACGACACGAGCTNACGACAACCATGCAGCACCTGTGCGGGGTGGTTCCTTGCGGAAGGCTCCACTATCTCTACAGAG…
denovo5866	k__Bacteria; p__Proteobacteria; c__Gammaproteobacteria; o__Enterobacteriales; f__Enterobacteriaceae; g__Enterobacter; s__hormaechei	0	0	1	0	0	0	0	0	0	23	0	0	2	0	0	25	AAGGCCCGGGAACGTATTCACCGTAGCATTCTGATCTACGATTACTAGCGATTCCGACTTCATGGAGTCGAGTTGCAGACTCCAATCCGGACTACGACGCACTTTATGAGGTCCGCTTGCTCTCGCGAGTTCGCTTCTCTTTGTATGCGCCATTGTAGCACGTGTGTAGCCCTACTCGTAAGGGCCATGATGACTTGACGTCATCCCCACCTTCCTCCAGTTTATCACTGGCAGTCTCCTTTGAGTTCCCGGCCGGACCGCTGGCAACAAAGGGTAAGGGTTGCGCTCGTTGCGGGACTTAACCCAACATTTCACAACACGAGCTGACGACAGCCATGCAGCACCTGTCTCAGAGTTCCCGAAGGCACCAATCCCATCTCTGGAAAGTTCTCTGGATGT…
denovo1837	k__Bacteria; p__Planctomycetes; c__Phycisphaerae; o__; f__; g__; s__	0	0	1	0	0	0	3	6	2	0	0	0	1	6	7	25	AAGGCTCAGGAACACATTCACCGCGTCGTGGCTGATACGCGATTACTAGCGATTCCGACTTCATGGAGTCGAATTGCAGACTCCAATCTGAACTGGGGCGTGCTTTTTGCGATTTGCTCCGCCTCGCGGCTTCGCGTCGCTCTGTTCACGCCATTGTAGCACGTGTGCGTCCCCGGGCATAAAGGCCATGATGACTTGACGTCATCCCCACCTTCCTCCGGCTTAACGCCGGCAGTCTCGCTAGAGTCCCCGCCATGACGCGCTGGCAACTAGCGACAGGGGTTTCGCTCGTTAAGGGACTTAACCCGACACTTCACAGCACGAGCTGACGACAGCCATGCAACACCTGTGCAAGTTTCACCCTTGCGGGCAGCCAACCGGAGTTATCCCCCCGGAGGC…
denovo3570	k__Bacteria; p__Fibrobacteres; c__TG3; o__TG3-1; f__TSCOR003-O20; g__; s__	0	0	0	0	0	0	7	11	6	0	0	0	1	0	0	25	AAGGCCCGGGAGCGTATTCACCGCGGCATGCTGATCCGCGATTACTAGCGATTCCAGCTTCATGAAGTCGAATTGCAGACTTCAATCCGAACTGAGATAGATTTTAAGGGATTGGCTTGCTGTCACCAGCTTGCATCCCGCTGTATCTACCATTGTAGCACGTGTCTAGCCCTGGACGTAAGGGCCATGAGGATTTTGACGTCATCCCCACCTTCCTCCTGGTTAAACCAGNGGTCCCCTAGAGTCCTAGCATCACCTGATGGCGAACTAAGGGCGGAGGTTGTCGCTCGTTGCAGGACTTAACCTAACCATTTCACGACACGAGCTGACGACAACCACTGCAGCACCCTGTGCGGGGGTGTTCCTTGCGGAAGGCTCCATATCTCTACAGAGTTTCAC…
denovo5530	k__Bacteria; p__Fibrobacteres; c__TG3; o__TG3-1; f__TSCOR003-O20; g__; s__	0	0	0	0	0	0	8	7	7	0	0	0	1	1	1	25	AAGGCCCGGGAACGTATTCACCGCGGCATGCTGATCCGCGATTACTAGCGATTCCAGCTTCATGAAGTCGAATTGCAGACTTCAATCCGAACTGAGATAGATTTTAAGGGATTGGCTTGCTGTCACCAGCTTGCATCCCGCTGTATCTACCATTGTAGCACGTGTCTAGCCCTGGACGTAAGGGCCATGAGGATTTGACGTCATCCCCACTTCCTCCTGGTTAAACCAGGCGGTCCCCCTACGAGTTCCCACGCATCACCTCGATGGCGAACCTAAAGGGCGGAGGGTTGGCGCGTCGTTGCACGGACTTAACCTTAACATCTCACGACACGAGCTGACGA
denovo3881	k__Bacteria; p__Elusimicrobia; c__; o__; f__; g__; s__	0	0	0	12	8	7	2	4	4	0	0	0	0	0	0	25	AAGGCCCGAGAACGTATTCACCGCGGCGTAGCTGATCCGCGATTACTAGCGATTCCAACTTCATGCAGGCGAATTGCAGCCTGCAATCTGAACTGGGGCCGGATTTATAGGTTTGCTCCCCCTCGCGGGTTTGCGTCTCACTGTTCCGGCCATTGTAGCACGTGTGTGGCCCAGGGCATAAAGGCCATGAGGACTTGACGTCATCCCCACCTTCCTCCCAGTTATACTGGGCAGTCTCCTTAGAGTGCACAGCACCTTGCGGCCTGTGGGCAACTAAGGATAAGGGTTGCGCTCGTTGCGGGACTTAACCCAACATCTCACGACACGAGCTGACGACAGCCATGCAGCACCTGTGTATGCTGCCAAGTATTTCTACAAGGCTCATCCCTCTTTCGAGTT…
denovo5048	k__Bacteria; p__Bacteroidetes; c__Bacteroidia; o__Bacteroidales; f__; g__; s__	0	0	0	0	0	0	0	2	0	0	0	0	6	7	10	25	AAGGCCCGGGAACGTATTCACCGCGCCATGGCTGATGCGCGATTACTAGCGAATCCAGCTTCACGAAGTCGGGTTGCAGACTTCGATCCGAACTGGGACCGGTTTTCGAGATTGGCATCCTGTCGCCAGGTAGCTGCCTTTTGTACCGGCCATTGTAACACGTGTGTAGCCCTGGACATAAGGGCCGTGCTGATTTGACGTCATCCCCCTCCTCGC
denovo1628	k__Bacteria; p__Spirochaetes; c__Spirochaetes; o__Spirochaetales; f__Spirochaetaceae; g__Treponema; s__	1	3	2	0	2	3	2	1	1	3	2	4	1	3	2	24	AAGGCCCGGGAACGTATTCACCGCGCCATGCTGATGCGCGATTACTAGCGATTCCACCTTCATGGAGTCGGGTTTCAGACTCCAATCCGAACTGAGGGCGTTTTTCTGCGATTTGCTCCACCTCGCGGCTTCGCGTCACTCTGTCTCGCCCATTGTAGCACGTGTGTAGCCCTGGACATAAGGGCCATGATGACTTGACGTCACTCCCCCACCTTTCC
denovo4174	k__Bacteria; p__Proteobacteria; c__Deltaproteobacteria; o__Syntrophobacterales; f__Syntrophaceae; g__; s__	11	15	14	0	0	0	0	0	0	0	0	0	6	9	9	24	AAGGCCCGGGAACGTATTCACCGCGGCATGCTGATCCGCGATTACTAGCGATTCCAACTTCATGAAGTCGAGTTGCAGACTTCAATCCGAACTGAGGATGGCTTTTTGAGATTAGCGCGCTCTCGCGAGTTGGCATCTCTTTGTACCACCCATTGTAGCACGTGTGTAGCCCTAAGCATAAAGGCCATGAGGACTTGACGTCATCCCCACCTTCCTCCGGTTTAACACCGGCAGTCTCTTTAAAGTGCCCAACTGAATGCTGGCAATTAAAGATAAGGGTTGCGCTCGTTGCGGGACTTAACCCAACATCTCACGACACGAGCTGACGACAGCCATGCAGCACCTGTCTCCTGGTTCCCCGAAAGGCACTTCCGTGTTTCCACGGAATTCCAGGGATGT…
denovo5774	k__Bacteria; p__LD1; c__; o__; f__; g__; s__	0	0	0	0	0	0	0	0	0	0	0	0	7	9	8	24	AAGGCCCGGGAACGTATTCACGGCGGCGTAGCTGATCCGCCATTACTAGCGATTCCAGCTTCATGAAGTCGAGTTGCAGACTTCAATCCGAACTGAGACCGGTTTTGGAGATTTGCTCCACCTCGCGGTGTCGCTACTCGCTGTACCGGCCATTGTAGCACGTGTGCAGCCCGGGATATAAGGGCCATGATGACTTGACGTCATCCCCACCTTCCTCCCCATTGACTGGGGCAGTCTCCTTAGAGTGCTCACCTTTCGTGTTAGCAACTAAGGACAAGGGTTGCGCTCGTTGCGGGACTTAACCCAACACCTCACGGCACGAGCTGACGACAGCCATGCAGCACCTGTGCCTCACCCTCGAAGGAGTCCTGCTTTCGCAGGATTAGCAGAGGCATGTCA…
denovo2233	k__Bacteria; p__Firmicutes; c__Clostridia; o__OPB54; f__; g__; s__	0	0	0	2	3	1	7	9	4	0	0	0	0	0	0	24	AAGGGCCCGGGAACGTATTCACCTCGGTATGCTGACCCGAGATTACTAGCGATTCCGACTTCACGGAGTCGGGTTGCAGACTCCGATCTGAACTGGGACTGGCTTTATGCGATTCGCTTGCCTTCGCAGGCTTGCTGCGCTCTGTACCAGCCATTGTAGCACGTGTGTAGCCCAGGTCATAAGGGGCATGATGACTTGACGTCATCCCCACCTTCCTCCGGTTTGTCACCGGCAGTCTCATTAGAGTGCCCAACTTAATGATGGCAACTAATCATAGGGGTTGCGCTCGTTGCGGGACTTAACCCAACATCTCACGACACGAGCTGACGACAGCCATGCACCACCTGTCTCCTCCGCTCCGAAGAGGGGCCATATCTCTATGGCTTGCAGAGGGATGTC…
denovo5362	k__Bacteria	0	0	0	0	0	0	0	0	0	0	0	0	7	14	3	24	AAGGCCCGGGAACGTATTCACCGCACCATGATGTTGCGCGATTACTAGCGATTCCGGCTTCATGAGGTCGAGTTGCAGACCTCAATCCGAACTTGGGTAGCTTTTCTGAGATTTCGCTCCACATCACTGCTTCGCTCCCCTCCTGTAACTACCCATTGTAGCACGTGTGTAGCCCCGGTCCATAAGGACCATGATGACTTGACCT
denovo5448	Unassigned	0	0	0	6	10	13	0	0	0	0	0	0	0	0	0	23	AAGGCCCGGGAACGTATTCACCGCGCCATGGCTGATGCGCGATTACTAGCGAATCCAGCTTCACGGAGTCGAGTTGCAGACTCCGATCCGAACTGAGATAAGGTTTAGAGATTCGCATCCGGTCGCCCGGTAGCTGCCCTTTGTCCTTACCATTGTAACACGTGTGTCGCCCCGGATGTAAGGGCCGTGCTGATTTGACGTCATCCCCACCTTCCTCACAGCTTACGCTGGCAGTCTCTCCAGAGTCCTCAGCATTCCACGTTAGTTAACGTACGGTAAGTAAAAGGGTTAGGGTCGGCGTCGTTACGTTAGGTCGGACCTTAAACGTTAACCGGACCCGAACCCTACCCTACCGGACCGGACCG
denovo6311	Unassigned	0	0	0	0	0	0	0	0	0	4	9	10	0	0	0	23	AAGGCCCGGGAACGTATTCACCGCAGCATGCTGATCTGCGATTACTAGCGATTCCGACTTCACGCAGGCGAGTTGCAGCCTGCGATCCGAACTGAGAGCTTATTTATCGGGGTTCGCTCTGCCTCGCGGCTTCGCTTCCCTCTGTTTAAGCCCATTGTAGTACGTGTGTAGCCCAGGACATAAGGGGCATGATGACTTGACGTCATCCCCGCCTTCCTCCGCATTCTCTGCGGCAGTCTCCCATGAGTTCCCACCTTTACGTGCTGGCAACATAGGACAGGGGTTGCGCTCGTTGCGGGACTTAACCCAACATCTCACGACACGAGCTGACGACAGCCATGCACCACCTGTTTTCACGTCTCCGTACCGGAAGGAGGACGTAGTCTACTACGTCTTTAA…
denovo5500	k__Bacteria; p__Spirochaetes; c__Spirochaetes; o__Spirochaetales; f__Spirochaetaceae; g__Treponema; s__	0	0	0	0	0	0	0	0	0	0	0	0	4	7	12	23	AAGGCCCGGGAACGTATTCACCGCGCCGTGCTGATGCGCGATTACTAGCGATTCCAACTTCATGGAGTCGGGTTTCAGACTCCAATCCGAACTACGGTAGCTTTTTTGCGTTTTGCGTGACCTCGCGGTTTAGCATCGCTCTGTAGCTACCATTGTAGCACGTGTGTAGCCCTGGACATAAGGGCCATGATGACTTGACGTCATCCCCACCTTCCTCCGGTTTGTCACCGGCAGTTCCGCCAGAGTCCTCAGCTTAACCTGTTAGTAACTGGCAGTAGGGGTTGCGCTCGTTGCGGGACTTAACCCAACACCTCACGGCACGAGCTGACGACAGCCATGCAGCACCTGTACGGAGTCGTCTTGCGACACGGCGACATCGCTGCCACCTCCCTCCGTATG…
denovo1796	k__Bacteria; p__Firmicutes; c__Clostridia; o__Clostridiales; f__Veillonellaceae; g__Thermosinus; s__	0	0	0	1	1	0	1	0	0	13	0	0	3	2	3	23	AAGGCCCGGGAACGTATTCACCGCAGCATGCTGATCTGCGATTACTAGCGATTCCGACTTCACGGAGGCGGGTTGCAGCCTCCGATCCGAACTGAGAGCTCGTTTTTGGGATTCGCTCTGCCTCGCGGCTTCGCTGCCCTCTATTTGAGCCCATTGTAGTACGTGTGTAGCCCAGGACATAAGGGGCATGATGACTTGACGTCATCCCCGCCTTCCTCCGCATTGTCTGCGGCAGTCTCCCTTGAGTTCCCACCTTTACGTGCTGGCAACAAAGGACAGGGGTTGCGCTCGTTGCGGGACTTAACCCAACATCTCACGACACGAGCTGACGACAGCCATGCACCACCTGTTTTCGTGTGTCCGAAGACAGGAGCGTGTCTCCACGCTTTTCACTCAATG…
denovo4438	k__Bacteria; p__Firmicutes; c__Clostridia; o__Clostridiales; f__; g__; s__	0	0	0	0	0	0	5	11	6	0	0	1	0	0	0	23	AAGGCCCGGGAACGTATTCACCGCGACGTGCTGATTCGCGATTACTAGCAACTCCAGCTTCATGAGGGCGGGTTGCAGCCCTCAATCCGAACTGAGACTACTTTTCAGGGTTTTGGTCTCCAGTTTGTCACTCTTGCTTCCCTCTGTTGTAGCCATTGTAGCACGTTTGTAGCCCAGGACATAAAGAGCATGATGATTTGACGTCGTCCCCACCTTCCTCCGGGTTA
denovo4809	k__Bacteria; p__Fibrobacteres; c__TG3; o__TG3-1; f__TSCOR003-O20; g__; s__	0	0	0	0	0	0	6	9	8	0	0	0	0	0	0	23	AAGGGCCCGGGAACGTATTCACCGCGGCATGCTGATCCGCGATTACTAGCGATTCCAGCTTCATGAAGTCGAATTGCAGACTTCAATCCGAACTGAGATAGATTTTTAAGGGGATTGGCTTGCTGCCACCAGCTTGCCATCCCGCTGTATCTACCATTGTAGCACGTGTCTAGCCCTGGGACGTAAGGGCCATGAGGATTTGACGTCATCCCCACCTTCCTCCTGGTTAAACCAGGCGGTCCCCCTAGAGTTCCCAGCATCACCTGATGGCAACTAAGGGGCGAGGGTTGCGCTCGTTGCCAGGACTTAACCTAACATCTCACGACACGAGCTGACGACAACCATGCAGCACCTCGTGCGGGTGTTCCTTGCGGAAGGCTCCATATCTCTACAGAGTTT…
denovo5598	k__Bacteria; p__Fibrobacteres; c__TG3; o__TG3-1; f__TSCOR003-O20; g__; s__	0	0	0	0	0	0	7	12	4	0	0	0	0	0	0	23	AAGGCCCGGGAACGTATTCACCGCGGCATGCTGATCCGCGATTACTAGCGATTCCAGCTTCATGAAGTCGAATTGCAGACTTCAATCCGAACTGAGATAGATTTTAAGGGATTGGCTTGCTGTCACCAGCTTGCATCCCGCTGTATCTACCATTGTAGCACGTGTCTAGCCCTGGACGTAAGGGCCATGAGGATTTGACGTCATCCCCACCTTCCTCCTGGTTAAACCAGGCGGTCCCCCTAGAGTTCCCACGNATCACCTGATGGCGAACTAAAGGGCGGAGGGTTGCGCTCGTTGCAGGACTTAACCTAACATCTCACGACACGAGCTGACGACAACCCTGNAGCACCTGTGCGGGGTGGTTCCTTGCGGAAGGCTCCATATCTCTACAGAGTTTCT…
denovo1267	k__Bacteria; p__WS6; c__SC72; o__WCHB1-15; f__; g__; s__	0	0	0	0	0	0	9	11	2	0	0	0	0	0	0	22	AAGACCCGAGAACGTATTCACCGTGACATGGCTGATTCACGATTACTAGCAAATCCAACTTCGCGAGGTCGAGTTTCAGACCTCGATCTGAACTGAGATCGGTCTTTTGGGATTAGCTCCGCCTTACGGCTTGGCTGCCTATTGTACCGACCATTGTAGCGCGTGTGTCGCCCAGGACA
denovo2534	k__Bacteria; p__Proteobacteria; c__Deltaproteobacteria; o__Syntrophobacterales; f__Syntrophaceae; g__; s__	21	26	33	0	0	0	0	1	1	0	0	0	5	4	11	22	AAGGCCCGGGAACGTATTCACCGCGGCATGCTGATCCGCGATTACTAGCGATTCCGACTTCATGGAGTCGAGTTGCAGACTCCAATCCGAACTGAGGATGGCTTTTTGAGATTTGCTCACTCTCGCGAGTTGGCTGCTCTTTGTACCACCCATTGTAGCACGTGTGTAGCCCTGGACATAAAGGCCATGAGGACTTGACGTCATCCCCACCTTCCTCCGGTTTAACGCCGGCAGTCTCTTTAAAGTGCCCAACTGAATGATGGCAATTAAAGACAAGGGTTGCGCTCGTTGCGGGACTTAACCCAACATCTCACGACACGAGCTGACGACAGCCATGCAGCACCTGT
denovo3421	k__Bacteria; p__Planctomycetes; c__Phycisphaerae; o__; f__; g__; s__	0	1	1	0	0	1	1	1	0	0	0	0	9	2	8	22	AAGGCTCAGGAACACATTCACCGCGACATAGCTGATTCGCGATTACTAGCGATTCCAACTTCATGCAGGCGAGTTGCCAGCCTGCAATCCGAACTGGGGCCGGTTTTTTGCGATTGGCTCCACCTCGCGGTCTTGCGTCGCTTTGTACCGGCCATTGTAGCACGTGTGATGCCCTAGGCATAAAGGCCATGATGACTTGACGTCATCCCCACCTTCCTCCGGTTTAACACCGGCAGTCCCGTTAGAGTTCCCGGCATGACCCGCTGGTAACTAACGGCAAGGGTTTCGCTCGTTAGAGGACTTAACCCGACATCTCACGACACGAGCTGACGACAGCCATGCAGCACCTGTGCAAGTTTCACCCCGAAGGGCAGCTTAACCTGTTTCCAGGCAAGCATC…
denovo3875	k__Bacteria; p__Firmicutes; c__Clostridia; o__Clostridiales; f__Lachnospiraceae; g__; s__	0	0	0	0	0	0	0	0	0	4	12	6	0	0	0	22	AAGACCCGGGAACGTATTCACCACGACATTCTGATTCGCGATTACTAGCGATTCCAGCTTCATGTAGTCGAGTTGCAGACTACAATCCGAACTGAGATGACCTTTTTGTAGATTTGTCTCCACTTCACAGCTTCGCTTCTCTTTGTTAGTCACCATTGTAGCGCGTGTGTAGCCCACGATCATAAGGGGCGATGATGATTTGTACGTCATCCCCGCCCTTCCTCCAGGTTATCCCTGGCAGTCTCCCTACGAGTGCCCACTCTTTCATGCTGGCTACTAAGAATAAGGGTTGCGCTCGTTGCGGGACTTAACCCAACATCTCACGACACGAGCTGACGACAGCCATGCACCACCTGTTTTCACGTCTCCCGAAGGAGAGGGACCTATCTCT
denovo3850	k__Bacteria; p__Firmicutes; c__Clostridia; o__Clostridiales; f__Catabacteriaceae; g__; s__	0	0	0	0	0	0	0	0	0	6	6	10	0	0	0	22	AAGGCCCGGGAACGTATTCACCGCGGCATGCTGATCCGCGATTACTAGCAACTCCGACTTCATGTGGGCGGGTTGCAGCCCACAATCCGAACTGGGACTGCTTTTCTGAGATCCGCTTCCCTTTGCAGGGTCGCTTCCCTTTGTTACAGCCATTGTAGCACGTGTGTAGCCCAAGACGTAAGGGGCATGATGATTTGACGTCGTCCCCACCTTCCTCCGAGTTGTCCCCGGCAGTCTCACCAGAGTCCCCAACATTACTTGCTGGTAACTGGCAACAGGGGTTGCGCTCGTTGCGGGACTTAACCCAACATCTCACGACACGAGCTGACGACAACCATGCACCACCTGTCTCACTTCCCCCGAAGGGACCTCATGTTTCCATGAGTTTAAGTGGATGTC…
denovo2597	k__Bacteria; p__Firmicutes; c__Clostridia; o__Clostridiales; f__; g__; s__	0	0	0	1	0	1	0	0	0	0	0	0	6	4	11	22	AAGGCCCGGGAACGTATTCACCGCGACGTGCTGATTCGCGATTACTAGCAACTCCATCTTCACGAGGGCGGGTTGCAGCCCTCAATCTGAACTGGGACCGCTTTTCTCGGTTTCGCTCCTGCTTGCGCACTCGCTTCCCTCTGTTGCGGCCATTGTAGCACGTTTGTAGCCCAGGTCATAAGGAGCATGATGATTTGACGTCGTCCCCACCTTCCTCCGAGTTACCCCGGCTGTCCCGTCAGAGTCCCCATCTTTCATGCTGGTAACTGACGGCAAGGGTTGCGCTCGTTGCGGGACTTAACCCAACATCTCACGACACGAGCTGACGACAACCATGCACCACCTGTCTCCACTTTCCTTGCGGCACTCCTCCGTTTCCGGAAGATTAGTGGGATGTCA…
denovo1721	k__Bacteria; p__Firmicutes; c__Clostridia; o__Clostridiales; f__; g__; s__	0	0	0	0	0	0	4	4	5	1	2	2	3	0	1	22	AAGGCCCGGGAACGCATTCACCGCGACATGCTGATTCGCGATTACTAGCAACTCCGGCTTCACGTGGGCGGGTTGCAGCCCACGATCCGAACTGGGACCGGCTTTTTGGGATTCGCTCCGCCTTGCGGCCTCGCTGCCCTTTGTACCGGCCATTGTAGCACGTGTGTAGCCCAAGACATAAGGGGCATGATGATTTGACGTCGTCCCCACCTTCCTCCGAGTTATCCCCGGCAGTCTCATTAGAGTTCCCACCTCTCGTGCTGGCAACTAATGATAAGGGTTGCGCTCGTTGCGGGACTTAACCCAACATCTCACGACACGAGCTGACGACAACCATGCACCACCTGTCTCTCTGCCCCGAAGGGACTCCGTATTTCTACGGCCGTCAGAGGATGTCAA…
denovo5266	k__Bacteria; p__Firmicutes; c__Clostridia; o__Clostridiales; f__; g__; s__	0	0	0	0	0	0	5	12	5	0	0	0	0	0	0	22	AAGGCCCGGGAACGTATTCACCGCGACGTGCTGATTCGCGATTACTAGCAACTCCATCTTCATGAGGGCGGGTTGCAGCCCTCAATCTGAACTGAGGCTACTTTTAGCGGTTTTGCTCCGGCTTGCGCCCTTGCTTCCTTCTGTTGTAGCCATTGTAGCACGTTTGTAGCCCAGGACATAAAGAGCATGATGATTTGACGTCGTCCCCACCTTCCTCCGGGTTACCCCGGCTGTCTCATCAGAGTCCCCAACGTTACTTGCTGGTAACTGACGACAAGGGTTGCGCTCGTTGCGGGACTTAACCCAACATCTCACGACACGAGCTGACGACAACCATGCACCACCTGTCTCTGCTTTCCTGCGGCACTCCAGTGTTTCCACCGGATTAGCAGGATGTCA…
denovo227	k__Bacteria; p__Fibrobacteres; c__TG3; o__TG3-1; f__TSCOR003-O20; g__; s__	0	0	0	0	0	0	9	5	8	0	0	0	0	0	0	22	AAGGCCCGGGAACGTATTCACCGCGGCATGCTGATCCGCGATTACTAGCGATTCCAGCTTCATGAAGTCGAATTGCAGACTTCAATCCGAACTGAGATAGATTTTAAGGGATTGGCTTGCTGTCACCAGCTTGCACTCCCGCTGTATCCTACCATTGTAGCACGTGTCTACGCCCGT
denovo1930	k__Bacteria; p__BRC1; c__NPL-UPA2; o__; f__; g__; s__	3	2	1	0	0	0	5	13	4	0	0	0	0	0	0	22	AAGGCCCGGGAACGTATTCACCGCAGCGTAGCTGATCTGCGATTACTAGCGGTTCCGGCCTCATGTGGGCGAGTTGCAGCCCACAATCCGAACTGAGACTGGTTTTTTCCGATTAGCTCCACCTTACGGTATCGCGACAGTTTGTACCAGCCATTGTAGCACGCGTGTAGCCCTGGACGTAAGGGCCGTGATGACTTGACGTCATCCCCACCTTCCTCCGCATTACTACGGCAGTTCCCTCAGAGTCCCCGGCATTATCCGCTGGTAACTGAGGGTAGGGGTTGCGCTCGTTGCGGGACTTAACCCAACATCTCACGACACGAGCTGACGACAGCCATGCAG
denovo2244	k__Bacteria	0	0	0	0	0	0	0	0	0	6	7	9	0	0	0	22	AAGACCCGGGAACGTATTCACCGCAGCATTCTGATCTGCGATTACTAGCGATTCCAGCTTCATGTAGTCGGGTTGCAGACTACAATCCGAACTGAGACGTTATTTCTGAGGTTTGCTCCACCTCACGGCTTTGCCTCTCTTTGTTTACGCCATTGTAGCACGTGTGTAGCCCTGATCATAAGGGGCATGATGATTTGACGTCATCCCCGCCTTCCTCCAGGTTATCCCTGGCAGTCTCCCTAGAGTGCCCACCTTTATATGCTGGCTACTAAGGATAAGGGTTGCGCTCGTTGCGGGACTTAACCCAACATTTCACAACACGAGCTGACGACAGCCATGCAGCACCTGTCTCACAGTTCCCGAAGGCACCAATCCATCTCTGGAAAGTTCTGTGGATGT…
denovo3319	k__Bacteria	0	0	0	0	0	0	1	1	1	0	0	0	5	6	8	22	AAGGCCCGGGAACGTATTCACCGCGCCATGATGTTGCGCGATTACTAGCGATTCCGACTTCATGAGGCCGAGTTGCAGACCTCAATCCGAACTGCGGCAGCTTTTCTGAGTTTCGCTCCTCATTACTGAATCGCATCCCTCTGTAACTGCTATTGTAGCACGTGTGTAGCCCCGGCCATAAGGACCATGATGACCTTGACGTCGTCCCCATCTTCCTCTGCGTTGTTACCGCAGCGGTCCCTCCAGAGTCCCCAACTTAATGATGGTAACTGAAAGCAGGGGTTGCGCTCGTTAGCGGGACTTAACCCAACATCTCACGACACGAGCTGACGACAGCCATGCAGCACCTGTCTTGCAGCTCCGGTAAAACCGGCACTCCTCC
denovo1951	Unassigned	0	0	0	2	1	8	0	0	0	1	2	1	2	3	3	21	AAGGCCCGGGAACGTATTCACGGCAGTATGCTGACCTGCCATTACTAGCAATTCCGACTTCATGTGGGCGAGTTGCAGCCCACAATCTGAACTGGGACTATTTTTCGGGTATTTGCTCCACCTTGCGGCTTCGCTTCCTGTTGTAATAGCCATTGTAGTACGTGTGTAGCCCAGGACATAAGGGGCGATGATGATTTGACGTCGTCCCCACCTTCCTCCGATTGTTCACCGGCCGAGTCTTCGCTAGAAGTGCCCAACCTTAAATTAGATGGCGAACCTAAGCAACAAGGGGTTGGGTCGCTCGTTGTCGGGACGTTAACCCTAACCATCTCACGACACGAGCTGACGACAACCACTGCACCACCTGTATCCTCTG
denovo3033	k__Bacteria; p__Synergistetes; c__Synergistia; o__Synergistales; f__Synergistaceae	0	0	0	0	0	1	2	0	1	6	2	9	0	0	0	21	AAGGCCCGGGAACGTATTCACCGCAGCTTGGCTGATCTGCGATTACTAGCGATTCCGGCTTCATGTAGTCGGGTTGCAGACTACAATCCGAACTGGGACCGGCTTTTTGAGGATTCGCCAAGTGTCTCCACTAAGCTGCCGTCTGTGCCGGCCATTGTAGCACGTGTGTCGCCCTGGGCATATAGGCCATGATGACTTGACGTCATCCCCACTTCCTCCGCCTTGTCGGCGGCAGTCTCGCCAGAGTGCTCAGCTCTCCTGTTAAGCAACTGGGCAATAGGGGTTGCGCTCGTTGCGGGACTTGACACAACATCTCACGACACGAGCTGACGACAGCCATGCAGCACCTGTGGCGGCTCCACGCATCTCTGCGCGGTCAGCGCAATCTCTGCGCCTACA…
denovo3903	k__Bacteria; p__Spirochaetes; c__Spirochaetes; o__Spirochaetales; f__Spirochaetaceae; g__za29; s__	6	7	5	0	0	0	0	2	0	0	0	0	4	6	9	21	AAGGCCCGGGAACGTATTCACCGCGCCATGCTGATGCGCGATTACTAGCGATTCCACCTTCATGGAGTCGAGTTTCAGACTCCAATCTGAACTGAGGTCGGCTTTCTGCGGTTCGCTCCACCTCACGGTTTCGCTTCGCTTTGTACCAACCATTGTAGTACGTGTGTAGCCCAGGACATAAGGGCCATGATGACTTGACGTCATCCCCACCTTCCTCCGGTTTGTCACCGGCAGTCTCTCTAGAGTGCCCAGCTTCACCTGATGGCAACTAAAGATAGGGGTTGCGCTCGTTGCGGGACTTAACCCAACACCTCACGGCACGAGCTGACGACAGCCATGCAGCACCTGTGTGCAGCCCCCGAAGGGCATCGTGATCTCTCACGACTCGCTGCACATGTC…
denovo6339	k__Bacteria; p__Spirochaetes; c__Spirochaetes; o__Spirochaetales; f__Spirochaetaceae; g__Treponema; s__	5	4	3	0	0	0	0	1	0	0	0	0	4	8	8	21	AAGGCCCGGGAACGTATTCACCGCGCCATGCTGATGCGCGATTACTAGCGATTCCACCTTCATGGAGTCGGGTTTCAGACTCCAATCCGAACTACGGACGATTTTCTGCGATTTGCTCCGCCTCGCGGCTTCGCGTCGCTCTGTCTCGCCCATTGTAGCACGTGTGTAGCCCTGGACATAAGGGCCATGATGACTTGACGTCATCCCCACCTTCCTCCGGTTTGTCACCGGCAGTTCCGCCAGAGTCCCCAGCTTCACCTGATGGTAACTGGCAGTAGGGGTTGCGCTCGTTGCGGGACTTAACCCAACACCTCACGGCACGAGCTGACGACAGCCATGCAGCACCTGTACGGAGGCGTATTGCTACGCTGCGATATCG
denovo1300	k__Bacteria; p__Spirochaetes; c__Spirochaetes; o__Spirochaetales; f__Spirochaetaceae; g__Treponema; s__	0	0	0	0	0	0	0	0	0	0	2	0	4	10	5	21	AAGGCCCGGGAACGTATTCACCGCGCCGTGCTGATGCGCGATTACTAGCGATTCCAACTTCATGGAGTCGGGTTTCAGACTCCAATCCGAACTGAGGGCGTTTTTTCTGCGATTTGCTCCACCTCGCGGCTTCGCGTCACTCTGTCTCGCCCATTGTAGCACGTGTGTAGCCCTGGACATAAGGGCCATGATGACTTGACGTCATCCCCACCTTCCTCCGGTTTGTCACCGGCAGTTCCGCCAGAGTCCTCAGCTTCACCTGTTAGTAACTGGCAGTAGGGGTTGCGCTCGTTGCGGGACTTAACCCAACACCTCACGGCACGAGCTGACGACAGCCATGCAGCACCTGTCAAGCGGCGTATTGCTACGCTGACGTATCTCTACGCCATTCCACTTGAT…
denovo2254	k__Bacteria; p__Proteobacteria; c__Deltaproteobacteria; o__Syntrophobacterales; f__Syntrophorhabdaceae; g__; s__	7	17	4	0	0	0	0	0	0	0	0	0	12	4	5	21	AAGGCCCGGGAACGTATTCACCGCGGCATGCTGATCCGCGATTACTAGCGATTCCAGCTTCATGGAGTCGGGTTGCAGACTCCAATCCGAACTGAGAACGGCTTTGTGGGATTAGCTCCCCTTCGCAGGTTTGCAACCCTTTGTACCGTCCATTGTAGCACGTGTGTAGCCCTGGGTATAAGGGCCATGAGGACTTGACGTCATCCCCACCTTCCTCCGCATTAACTGCGGCAGTTTCCTTAGGGTGCCCAACTCAATGATGGCAACTAAGGATGAGGGTTGCGCTCGTTGCGGGACTTAACCCAACACCTCACGGCACGAGCTGACGACAGCCATGCAGCACCTGTGTCCAAGCTCCCCTTACGGGGCACTCCAATGTTTCCACCGGATTCTCGGCAT…
denovo2205	k__Bacteria; p__Firmicutes; c__Clostridia; o__Thermoanaerobacterales; f__Thermodesulfobiaceae; g__Coprothermobacter; s__	0	0	0	0	0	0	0	0	0	4	5	12	0	0	0	21	AAGGCCCGAGAACGTATTCACCGCGGCTTTGCTGATCCACGGTTACTAGCGACTCCGACTTCACGCACGCGAATTGCAGCGTGCGGTCCGAACTGAGCAGGGCTTTTGGGGATTTGCTCCACCTCGCGGCTTCGCTTCCCGTTGTACCCTGCATTGTAGCATGTGTGTAGCCCAGGGCATAAAGGCCATGCTGACTTGACGTCATCCTCCCCTTCCTCTGGCTCTTCGCCAGCGGTCTCCCTATTGTGCTCTGACCCTTTTTACCTGCCAGGAGCAATTAGGGATGAGGGTTGCGCTCGTTACGGCACTTAAGCCGACACCTCACGGCACGAGCTGACGACAGCCATGCAACACCTGTGCTGGCTCCCTCCCTTACGGTCGGGTCGTCCCCCTTTCAGG…
denovo5014	k__Bacteria; p__Firmicutes; c__Clostridia; o__Clostridiales; f__Ruminococcaceae; g__; s__	0	0	0	0	0	0	0	0	0	8	4	9	0	0	0	21	AAGACCCGGGAACGTATTCACCGCAGCATTCTGATCTGCGATTACTAGCGATTCCAGCTTCATGTAGTCGGGTTGCAGACTACAATCCGAACTGAGACGTTATTTCTGAGGTTTGCTCCACCTCACGGCTTTGCCTCTCTTTGTTTACGCCATTGTAGCACGTGTGTAGCCCTGATCATAAGGGGCATGATGATTTGACGTCATCCCCGCCTTCCTCCAGGTTATCCCTGGCAGTCTCCCTAGAGTGCCCACCTTTATATGCTGGCTACTAAGGATAAGGGTTGCGCTCGTTGCGGGACTTAACCCAACATCTCACGACACGAGCTGACGACAACCATGCACCACCTGTATCCTCTGCCCCGAAGGGAATAGCTATCTCTAACTACGTCAGAGGTATGT…
denovo3096	k__Bacteria; p__Firmicutes; c__Clostridia; o__Clostridiales; f__Clostridiaceae; g__Clostridium; s__	0	0	0	4	1	6	0	0	0	5	2	1	1	4	1	21	GAAGGCCCGGGACGTATTCACGGCAGTATGCTGACCTGCCATTACTAGCAATTCCGACTTCATGTGGGCGAGTTGCAGCCCACAATCTGAACTGGGACTATTTTCGGTAGTTTGCTCCACCTTGCGGCTTCGCTTCCTGTTCGTAATAGCCATTGTAGTACGTGTGTAGCCCAGGACATAAGGGGCAGTGATGATTTGACGTCGTCCC
denovo2256	k__Bacteria; p__Firmicutes; c__Clostridia; o__Clostridiales; f__Clostridiaceae; g__Clostridium; s__	0	0	0	1	3	7	0	0	0	4	0	1	2	2	2	21	AAGGCCCGGGAACGTATTCACGGCAGTATGCTGACCTGCCATTACTAGCAATTCCGACTTCATGTGGGCGAGTTGCAGCCCACAATCTGAACTGGGACTTATTTTTCGGGATTTGCTCCACCTTGCGGCTTCGCTTCCTGTTGTAATAGCCTATTGTAGTACGTGTGTACGCCCA
denovo5295	k__Bacteria; p__Firmicutes; c__Clostridia; o__Clostridiales; f__; g__; s__	4	2	1	0	0	0	0	0	0	0	0	0	8	9	4	21	AAGGCCCGGGAACGTATTCACCGCGACATGCTGATTCGCGATTACTAGCAACTCCGACTTCATGAGGGCGGGTTGCAGCCCTCAATCCGAACTGGGACCGCTTTTTTCGGCTTCGCTTGGCCTTGCGACCTCGCTTCCCTTTGTGGCGGCCATTGTAGCACGTGTGTAGCCCAGGACATAAGGAGCATGATGATTTGACGTCGTCCCCACCTTCCTCCGAGTTATCCCCGGNAGTCTGACCAGAGTCCCCGGCATTGCCCGCTGGTAACTGATCACAAGGGTTGCGCTCGTTGCGGGACTTAACCCAACATCTCACGACACGAGCTGACGACAACCATGCACCACCTGTCTCTCCGCTCCTTGCGGCACTCCCGTATTTCTACGGGATTCGGAGGATGT…
denovo2932	k__Bacteria; p__Bacteroidetes; c__Bacteroidia; o__Bacteroidales; f__Porphyromonadaceae; g__Parabacteroides; s__	0	0	0	10	7	14	0	0	0	0	0	0	0	0	0	21	GAAGGCCCGGGAACGTATTCACCGCGCCATGGCTGATGCGCGATTACTAGCGAATCCAGCTTCACGGAGTCGAGTTGCAGACTCCGATCCGAAACTGAGATAAGGTTTTAGAGATTCGCATCCGGTCGCCCGGTAGCTGCCCCTTTGTCCTTAACCATTGTAACACGTGTGTCGCCCCGGATGTAAGGGCCGTGGCTGATTTGACGTCATCCCCACCTTCCCTCACCAGTCTTACGCTGGCAGTCTCTCCAGAGTCCTCAGCATTACCTGTTAGTAACTGGGAAATAAGGGTTGCGCTCGGTTAATGGCACTTAAGCCGACACCTCACGGCACGAGCTGACGACAACCATGCAGCACCTCGTAGGCAGTCATTGCTGAATAGAATGTTTCC
denovo1459	k__Bacteria; p__Proteobacteria; c__Gammaproteobacteria; o__Enterobacteriales; f__Enterobacteriaceae	0	0	0	0	0	0	0	0	0	4	12	4	0	0	0	20	AAGGCCCGGGAACGTATTCACCGTAGCATTCTTGATCTACGATTACTAGCGATTCCGACTTCATGGAGTCGAGTTGCAGACTCCAATCCGGACTACGACATACTTTATTGAGGTCCGCTTGCTCTCGCGAGGTCGCTTCTCTTTGTTATATGCCATTGTAGCACGTGTGTAGCCCTCGGTCGTAAGGGCCGATGATGACTTGACGTCATCCCCACCTTCCTCCAGTTTATCACTGGCAGTCTCCTTTGAGTTCCCGGCCGGACCGCTGGCAACAAAGGATAAGGGTTGCGCTCGTTGCGGGACTTAACCCAACATCTCACGACACGAGCTGACGACAACCATGCACCACCTGTCTCTTCCGCCCCGGAGGGAAGGCCC
denovo6056	k__Bacteria; p__Firmicutes; c__Clostridia; o__Clostridiales; f__Veillonellaceae; g__; s__	0	0	0	0	0	0	0	0	0	4	6	10	0	0	0	20	AAGGCCCGGGAACGTATTCACCGCAGCATGCTGATCTGCGATTACTAGCGATTCCGACTTCACGCAGGCGAGTTGCAGCCTGCGATCCGAACTGAGAGCTTATTTATCGGGGTTCGCTCTGCCTCGCGGCTTCGCTTCCCTCTGTTTAAGCCCATTGTAGTACGTGTGTAGCCCAGGACATAAGGGGCATGATGACTTGACGTCATCCCCGCCTTCCTCCGCATTCTCTGCGGCAGTCTCCCATGAGTTCCCACCTTTACGTGCTGGGCAACATAGGACAGGGGTTGCGCTCGTTGCGGGACTTAACCCAACATCTCACGACACGAGCTGACGACAACCATGCACCACCTGTCTTCCTGCCCCGAAGGGCTTCCTCGATTAAGAGTAATTCAGGAGATG…
denovo5744	k__Bacteria; p__Firmicutes; c__Clostridia; o__Clostridiales; f__Syntrophomonadaceae; g__Syntrophomonas; s__	0	0	0	0	0	0	0	0	0	4	7	9	0	0	0	20	AAGGCCCGGGAACGGATTCACCGCGACGTGCTGATTCGCGATTACTAGCGATTCCGACTTCATGCAGTCGAGTTGCAGACTGCAATCCGAACTGAGAGTGGCTTTTTGAGATTCGCTCCACTTCGCAGCTTCGCTGCTCTCTGTACCACCCATTGTAGCACGTGTGTAGCCCAGATCATAAAGGGTATGATGATTTGACGTCATCCCCACCTTCCTCCCGCTTGTCACGGGCAGTCCCATTAGAGTGCTCAGCTTTATCTGTTAGCAACTAATAGCAAGGGTTGCGCTCGTTGCGGGACTTAACCCAACATCTCACGACACGAGCTGACGACAACCATGCACCACCTGTCTCAGAGCTCCCGAAAGCACTCCCTAGTTCCTAAGGATTCTCTGGACGTC…
denovo3660	k__Bacteria; p__Firmicutes; c__Clostridia; o__Clostridiales; f__Lachnospiraceae; g__; s__	0	0	0	0	0	0	0	0	0	5	10	5	0	0	0	20	AAGACCCGGGAACGTATTCACCACGACATTCTGATTCGCGATTACTAGCGATTCCAGCTTCATGTAGTCGAGTTGCAGACTACAATCCGAACTGAGATGACCTTTTTGAGATTTGCTCCACTTCACAGCTTCGCCTCTCTTTGTAGTCACCATTGTAGCACGTGTGTAGCCCAGATCATAAGGGGCATGATGATTTGACGTCATCCCCGGCCTTCCTCCAGGTTATCCCTGGCAGTCTCCCTAGAGTGCCCATCTTTCATGCTGGCTACTAAGAATAAGGGTTGCGCTCGTTAGCGGGACTTAAACCCGAACATCTCACGACACGAGCTGACGACAACCATGCACCACCTGTCTCCTCTGTCCCGGAAGAACAGTCCCGTTACGGACCGGTCAGTCAGA…
denovo3719	k__Bacteria; p__Firmicutes; c__Clostridia; o__Clostridiales; f__Clostridiaceae; g__Clostridium; s__	0	0	0	3	3	6	0	0	0	2	1	1	4	2	1	20	AAGGCCCGGGAACGTATTCACGGCAGTATGCTGACCTGCCATTACTAGCAATTCCGACTTCATGTGGGCGAGTTGCAGCCCACAATCTGAACTGGGACTATTTTTCGGGTATTTGCTCCACCTTGCGGCTTCGCTTCCTGTTGTAATAGCCATTGTAGTACGTGTGTAGCCCAGGACATAAGGGGCGATGATGATTTGTACGTCGTCCCCACCTTCCTCCGATTGTCACCGGCCAGTCTCGCTAGAGTGCCCAACCTTAATGATGGCAACTAGCAACAGGGGTTGCGCTCGTTGCGGGACTTAACCCAACATCTCACGACACGAGCTGACGACAACCACTGCACCACCTGTATCCTCTGCCCCGAACGGGAAGTAGCTATCTCTAACTACGTCAGAGGT…
denovo3812	k__Bacteria; p__Firmicutes; c__Clostridia; o__Clostridiales; f__Clostridiaceae; g__Clostridium; s__	0	0	0	0	0	0	1	0	0	7	8	4	0	0	0	20	AAGGCCCGGGAACGTATTCACGGCAGTATGCTGACCTGCCATTACTAGCAATTCCGACTTCATGTGGGCGGGTTGCAGCCCACAATCTGAACTGGGACTATTTTTCAGGATTTGCTCCAGATTGCTCCTTCGCTTCCTGCTGTTATAGCCATTGTAGTACGTGTGTAGCCCAGGACATAAGGGGCATGATGATTTGACGTCGTCCCCACCTTCCTCCGATTTGTCACCGGCAGTCTCGTTAGAGTGCCCATCTTTCTTGCTGGCAACTAACAACAAGGGTTGCGCTCGTTGCGGGACTTAACCCAACATTTCACAACACGAGCTGACGACAGCCATGCAGCACCTGTCTCACAGTTCCCGAAGGCACCAATCCATCTCTGGAAAGTTCTGTGGATGTCA…
denovo3422	k__Bacteria; p__Firmicutes; c__Clostridia; o__Clostridiales; f__; g__; s__	0	1	0	1	0	0	0	0	0	3	0	0	1	4	12	20	AAGACCCGGGAACGCATTCACCGCGACGTGCTGATTCGCGATTACTAGCAACTCCGGCTTCATGTGGGCGGGTTGCAGCCCACAATCCGAACTGGGACCGGTTTTTTGAGATTCGCTCTACCTTACGATTTCGCAGCTCTTTGTACCGGCCATTGTAGCACGTGTGTAGCCCAAGACATAAGGGGCATGATGATTTGACGTCGTCCCCACCTTCCTCCGAGTTATCCCCGGCAGTCTCATTAGAGTTCCCACCCGAAGTGCTGGCAACTAATGATAAGGGTTGCGCTCGTTGCGGGACTTAACCCAACATCTCACGACACGAGCTGACGACAACCATGCACCACCTGTCTCCTTGCCCCGAAGGGAAGCCATATCTCTATGGCGATCAAGGGATGTCAA…
denovo677	k__Bacteria; p__Armatimonadetes; c__SHA-37; o__; f__; g__; s__	0	0	0	7	3	7	0	0	0	0	0	0	2	4	4	20	AAGGCCCGGGAACGTATTCACCGCAGTATGGCTGACCTGCGGTTACTAGCGATTCCGACTTCACGGAGTCGAGTTGCAGACTCCGATCCGAACTGAGACGCGCTTTTTGGGATTGGCTTGCCCTCGCGGACTCGCTGCCCTCTGTACGCGCCATTGTAGCATGTTTGTAGCCCAGGGCGTAAGGGCCATGCTGACTTGACGTCATCCCCACCTTCCTCCCGCTTGCACGGGCAGTTTCCTGAGAGTGCCCGGCCGAACCGGTAGCAACACAGGATGAGGGTTGCGCTCGTTGCGGGACTTAACCCAACATCTCACGACACGAGCTGACGACAGCCATGCAACACCTGTCTTGAGGCTCCCCGAAGGGCACCCCCACGTTTCCGCAGGGTTCCTCAGATG…
denovo638	Unassigned	0	0	0	9	5	14	0	0	0	0	0	0	0	0	0	19	AAGGCCCGGGAACGTATTCACCGCGCCATGGCTGATGCGCGATTACTAGCGAATCCAGCTTCACGGAGTCGAGTTGCAGACTCCGATCCGAACTGAGATAAGGTTTAGAGATTCGCATCCGGTCGCCCGGTAGCTGCCCTTTGTCCTTACCATTGTAACACGTGTGTCGCCCCGGATGTAAGGGCCGTGCTGATTTGACGTCATCCCCACCTTCCTCACAGCTTACGCTGGCAGTCTCTCCAGAGTCCTCAGCATCACCTGTTAGTAACTGGAAATAAGGGTTGCGCTCGTTATGGCACTTAAGCCGACACCTCACGGCACGAGCTGACGACAACCATGCAGCACCTCGTAGGCAGTCATTGCTGAATAGGACTTTCGTTACCCCNCCGTCGTCCCTAC…
denovo1091	Unassigned	0	0	0	0	0	0	0	0	0	5	7	7	0	0	0	19	AAGGCCCGGGAACGTATTCACCGCAGCATGCTGATCTGCGATTACTAGCGATTCCGACTTCACGCAGGCGAGTTGCAGCCTGCGATCCGAACTGAGAGCTTATTTATCGGGGTTCGCTCTGCCTCGCGGCTTCGCTTCCCTCTGTTTAAGCCCATTGTAGTACGTGTGTAGCCCAGGACATAAGGGGCATGATGACTTGACGTCATCCCCGCCTTCCTCCGCATTCTCTGCGGCAGTCTCCCATGAGTTCCCACCTTTACGTGCTGGCAACATAGGACAGGGGTATGCGCGTTCGTCGGACGGTAACCTTAAACCCAACTACTCTACCGACGAACCGAACGGACGTCGTACGGAACCGAACGACCGACCTAGTCGACCCAACCCCTACCGTTTTTCGTT…
denovo499	k__Bacteria; p__NKB19; c__; o__; f__; g__; s__	0	0	0	0	0	0	4	9	4	0	0	0	0	2	0	19	AAGGCCCGGGAACGTATTCACCGCGCCATGGCTGATGCGCGATTACTAGCGATTCCGACTTCATGGAGTCGAGTTGCAGACTCCAATCTGAACTGAGGCCAGCTTTTTGAGATTTGCTCCACCTCGCGGTTTTGCTTCTCATTGTGCTGACCATTGTAGCACGTGTGTCGCCCCAGGCGTAAGGGCCGTGATGACTTGACGTCGTCCCCACCTTCTCCGCTTATCGCGGGCAGTCCCCTTAGAGTGCCCGGCCGAACCGCTGGCAACTAAGGGCAGGGGTTGCGCTCGTTGCGGGACTTAACCCAACATCTCACGACACGAGCTGACGACAGCCATGCAGCACCTGTCTACTCGTTTCCGAAGAAAAACCTGCTTTCGCAGGCTGTCAAGTAGATGTCA…
denovo3395	k__Bacteria; p__Firmicutes; c__Clostridia; o__Clostridiales; f__Clostridiaceae; g__Clostridium; s__	0	0	0	2	2	3	0	0	0	2	0	0	4	5	3	19	ACAAGGCCCGGGAACGTATTCACGGCAGTATGCTGACCTGCCATTACTAGCAATTCCGACTTCATGTGGGCGAGTTGCAGCCCACCAATCTGAACTGGGTACGTATTTTTCGGGTATTTGCTCCACCTTGCGGCTTCGCTTCCTGTTGTAATAGCCATTGTAGTACGTGTGTAGCCCAGGACATAAGGGGCATGATGATTTGACGTCCGTCCCCACCTTCCTCCGATTTGTCACCGGCAGTCTCGCTAGAGTGCCCAACTTAATGATGGCAACTAGCAACAGGGGTTGCGCTCGTTGCGGGACCCTAACCCAACATCTCACGACACGAGCTGACGACAACCATGCACCACCTGTATCCTCTG
denovo3034	k__Bacteria; p__Firmicutes; c__Clostridia; o__Clostridiales; f__Clostridiaceae; g__Clostridium; s__	0	0	0	0	0	0	0	0	0	7	2	10	0	0	0	19	AAGGCCCGGGAACGTATTCACCGCGACATTCTGATTCGCGATTACTAGCAACTCCAGCTTCATGTAGGCGAGTTTCAGCCTACAATCCGAACTGAGATCGGTTTTAAAGTTTGGCTCCACCTCACGGTTTAGCATCTCTCTGTACCGACCATTGTAGCACGTGTGTAGCCCTAGACATAAGGGGCATGATGATTTGACGTCATCCCCACCTTCCTCCGCGTTAACCACGGCAGTCTCGCTAGAGTGCTCAACTTAATGGTAGCAACTAACAATAAGGGTTGCGCTCGTTGCGGGACTTAACCCAACATCTCACGACACGAGCTGACGACAGCCATGCACCACCTGTTTTCACGTCTCCCGAAGGAGAGGGACCTATCTCTAAGTCTTTCGCTCAATGTC…
denovo2527	k__Bacteria; p__Firmicutes; c__Clostridia; o__Clostridiales; f__; g__; s__	0	0	1	0	0	0	0	0	0	4	2	3	5	4	1	19	AAGGCCCGGGAACGCATTCACCGCGACATGCTGATTCGCGATTACTAGCAACTCCGGCTTCACGTGGGCGGGTTGCAGCCCACGATCCGAACTGAGACCGGCTTTTTGGGATTCGCTCCACCTTACGGCTTTGCTGCCATCTGTACCGGCCATTGTAGCACGTGTGTAGCCCAGAACATAAGGGGCATGATGATTTGACGTCGTCCCCACCTTCCTCCGAGTTATCCCCGGCAGTCTGATTAGAGTTCCCACCTTTCGTGCTGGCAACTAACCATAAGGGTTGCGCTCGTTGCGGGACTTAACCCAACATCTCACGACACGAGCTGACGACAACCATGCACCACCTGTCTCCTTGTCCCGAAGG
denovo5147	k__Bacteria; p__Firmicutes; c__Bacilli; o__Bacillales; f__Planococcaceae; g__Rummeliibacillus; s__	1	0	0	0	0	0	0	0	0	10	6	3	0	0	0	19	AAGGCCCGGGAACGTATTCACCGCGGCATGCTGATCCGCGATTACTAGCGATTCCGGCTTCATGTAGGCGAGTTGCAGCCTACAATCCGAACTGAGAACGGTTTTATGAGATTAGCATACTCTCGCGAGTTAGCGACTCTTTGTACCGTCCATTGTAGCACGTGTGTAGCCCAGGTCATAAGGGGCATGATGATTTGACGTCA
denovo557	k__Bacteria; p__Fibrobacteres; c__TG3; o__TG3-1; f__TSCOR003-O20; g__; s__	0	0	0	0	0	0	8	7	4	0	0	0	0	0	0	19	CAGGCCCGGGAACGTATTCACCGCGGCATGCTGATCCGCGATTACTAGCGATTCCAGCTTCATGAAGTCGAATTGCAGACTTCAATCCGAACTGAGATAGATTTTAAGGGATTGGCTTGCTGTCACCAGCTTGCATCCCGCTGTATCTACCATTGTAGCACGTGTCTAGCCCTGGACGTAAGGGCCATGAGGATTTGACGTCATCCCACTCTCTGTAACNGCGGTCCCCTAGAGTTCCAGCATCACCTGATGGCAACTAAGGGCGAGGGTTGCGCTCGTTGCAGGACTTAACCTAACATCTCACGACACGAGCTGACGACAACCATGCAGCACC
denovo2842	k__Bacteria; p__Bacteroidetes; c__Bacteroidia; o__Bacteroidales; f__; g__; s__	0	0	0	0	0	0	1	0	0	7	6	5	0	0	0	19	AAGGCCCGGGAACGTATTCACCGCGCCATGGCTGATGCGCGATTACTAGCGAATCCAGCTTCACGAAGTCGGGTTGCAGACTTCGATCCGGACTGAGACCGGATTTTACGGATTAGCATCTCCTTGCGGAGTAGCTGCCCTTTGTACCGGCCATTGTAACACGTGTGTAGCCCTGGACATAAGGGCCGTGCTGATTTGACGTCATCCCCGCCTCCTCGCACCTTACGGTGGCAGTCCGTTACGAGTCCCACGNTTGACCTGATGGTAACGTAACGGTAAGGGTTGCGCTCGTTA
denovo2310	k__Bacteria; p__Spirochaetes; c__WWE1; o__[Cloacamonales]; f__[Cloacamonaceae]; g__W22; s__	0	0	0	0	0	0	0	0	0	0	0	0	3	11	4	18	AAGGCCCGGGAACGTATTCACCGCGCCATGATGTTGCGCGATTACTAGCGATTCCTGCTTCATGAGGTCGAGTTGCAGACCTCAATCCGAACTGTGGTAGCTTTTCTTGAGATTCGCTCCACATCACTGCTTCGCATCCCTCTGTAACTACCATTGTAGCACGTGTGTAGCCCTGGTCATAAGGACCATGATGACCTTGACGTCGTCCCCATCTTCCTCTGCGTTGTTACCGCAGCGGTCCTTCCAGAGTCCCCAACTTAATGATGGTAACTGAAAGCAGGGTTGCGCTCGTTGCGGGACTTAACCCAACATCTCACGACACGAGCTGACGACAACCATGCACCACCTGTATCCTCTGCCCCGAAGGGAATAGCTATCTCTAACTACGTCAGAGGTATG…
denovo2959	k__Bacteria; p__Firmicutes; c__Clostridia; o__Clostridiales; f__Lachnospiraceae; g__; s__	0	0	0	0	0	0	0	0	0	1	12	5	0	0	0	18	AAGACCCGGGAACGTATTCACCACGACATTCTGATTCGCGATTACTAGCGATTCCAGCTTCATGTAGTCGAGTTGCAGACTACAATCCGAGCTGAGATGACCTTTTTGAGATTTGCTCCACTTCACAGCTTCGCCTCTCTTTGTAGTCACCATTGTAGCACGTGTGTAGCCCAGATCATAAGGGGCATGATGATTTTGACGTCATCCCCGCCTTCCTCCAGGTTATCCCTGGCAGTCTCCCTAGAGTGCCCATCTTTCATGCTGGCTACTAAGAATAAGGGTTGCGCTCGTTGCGGGACTTAACCCAACATCTCACGACACGAGCTGACGACAACCATGCACCACCTGTCTCTACTCTCCCCGAAGGGCACTCCCATATTTCTATAGGATTGGTAGGAT…
denovo5496	k__Bacteria; p__Firmicutes; c__Clostridia; o__Clostridiales; f__Lachnospiraceae; g__; s__	0	0	0	0	0	0	0	0	0	4	10	4	0	0	0	18	AAGACCGGGAACGTATTCACCACGACATCTGATTCGCGATTACTAGCGATTCCAGCTTCATGTAGTCGAGTTGCAGACTACAATCCGAACTGAGATGACCTTTTTGTAGATTTGTCTCCACTTCACAGCTTCGCTTCTCTTTGTTAGTCACCATTGTAGCACGTGTGTAGCCCACGATCATAAAGGGGGCGATGATGATTTGACGTCATCCCCGCCTTCCTCCAGGTTATCCCTGGCAGTCTCCCTAGAGTGCCCATCTTTCATGCTGGCTACTAAGAATAAGGGTTGCGCTCGTTGCGGGACTTAACCCAACATCTCACGACACGAGCTGACGACAACCATGCACCACCTGTCTCCTCTGT
denovo4674	k__Bacteria; p__Firmicutes; c__Clostridia; o__Clostridiales; f__Clostridiaceae; g__Clostridium; s__	0	0	0	6	1	6	0	0	0	4	1	0	3	2	1	18	AAGGCCCGGGAACGTATTCACGGCAGTATGCTGACCTGCCATTACTAGCAATTCCGACTTCATGTGGGCGAGTTGCAGCCCACAATCTGAACTGGGACTATTTTTCGGGATTTGCTCCACCTTGCGGCTTCGCTTCCTGTTGTAATAGCCATTGTAGTACGTGTGTAGCCCAGGACAGTAAGGGGCATGATGATTTGACGTCCGTCCCCACCTTCCTCCGTATTTGTCACCGGCAGTCTCGCTAGAGTCGACCC
denovo4520	k__Bacteria; p__Firmicutes; c__Clostridia; o__Clostridiales; f__Clostridiaceae; g__Clostridium; s__	0	0	0	1	2	1	0	0	0	0	0	0	5	4	6	18	AAGACCCGGGAACGAATTCACCCGACGTGCTGATTCGGGATTACTAGCAACTCCGACTTCATGTGGGCGGGTTGCAGCCCACAATCTGAACTGGGACTATTTTTCGGGATTTGCTCCACCTTGCGGCTTCGCTTCCTGTTGTAATAGCCATTGTAGTACGTGTGTAGCCCAGGACATAAGGGGCATGATGATTTGACGTCGTCCCCACCTTCCTCCGATTTGTCACCGGCAGTCTCGCTAGAGTGCCCAACTTAATGATGGCAACTAGCAACAGGGGTTGCGCTCGTTGCGGGACTTAACCCAACATCTCACGACACGAGCTGACGACAACCATGCACCACCTGTATCCTCTGCCCCGAAGGGAATAGCTATCTCTAACTACGTCAGAGGTATGTCAAG…
denovo3153	k__Bacteria; p__Firmicutes; c__Clostridia; o__Clostridiales	93	117	84	0	0	0	0	0	0	4	1	0	2	7	4	18	AAGGCCCGGGAACGCATTCACCGCGACATGCTGATTCGCGATTACTAGCAACTCCGACTTCATGTGGGCGGGTTGCAGCCCACAATCCGAACTGGGACCGCTTTTTAGGGTTTCGCTCCGAATTGCTCCTTCGCTTCCCTCTGTTGCGGCCATTGTAGCACGTGTGTAGCCCAAGACATAAGGGGCATGATGATTTGACGTCGTCCCCACCTTCCTCCGAGTCGTCCCCGGCGGTCTCCCCAGAGTCCCCGCCACTACGCGCTGGTAACTGAGGATAAGGGTTGCGCTCGTTGCGGGACTTAACCCAACATCTCACGACACGAGCTGACGACAACCATGCACCACCTGTCTCCCTGCCCCGAAGGGAAACTGCCTTTCGACAGCTGTCAGGGGATGTCA…
denovo277	k__Bacteria; p__Fibrobacteres; c__TG3; o__TG3-1; f__TSCOR003-O20; g__; s__	0	0	0	0	0	0	9	5	4	0	0	0	0	0	0	18	AAGGCCCGGGAACGTATTCACCGCGGCATGCTGATCCGCGATTACTAGCGATTCCAGCTTCATGAAGTCGAATTGCAGACTTCAATCCGAACTGAGATAGATTTTAAGGGATTGGCTTGCTGTCACCAGCTTGCATCCCGCTGTATCTACCATTGTAGCACGTGTCTAGCCCTGGACGTAAGGGCCATGAGGATTTGACGTCATCCCCACTTCCTCCTGGTTAAACCAGGCGGTCCCCCTAGAGTTCCCACGCATCACCTGATGGCAACTAAGGGCGAGGTTGCGCTCGTCGCAGGACTTAACCTAACATCTCACGACACGAGCTGACGGACAACCATGCAGCACCTGTGCGGGGTGGTTCCTTGCGGAAGGCTCCATATCTCTACGAGAGTTTCACCC…
denovo3141	k__Bacteria; p__Fibrobacteres; c__TG3; o__TG3-1; f__TSCOR003-O20; g__; s__	0	0	0	0	0	0	5	6	7	0	0	0	0	0	0	18	AAGGCCCGGGAACGTATTCACCGCGGCATGCTGATCCGCGATTACTAGCGATTCCAGCTTCATGAAGTCGAATTGCAGACTTCAATCCGAACTGAGTATAGATTTTTAAGGGATTGGCTTGCTGTCACCAGCTTGCATCCCGCTGTATCTACCATTGTAGCACGTGTCTAGCCCGTGGACGTAAGGGCCATGAGGATTTGACCGTCATCCCCACTTCCTCCTGGTTAAACCAGGCGGTCCCCCTAGAGTTCCCACGCATTCACCTGATGGCAACTAAGGGCGAGGGTTGCGCTCGTTGCACGGACTTAACCTAACATCTCACGACACGAGCTGACGACAACCATGCAGCACCTGTGCGGGTGTCCTTGCGAAGGCTCCATATCTCTACAGAGTTTCACC…
denovo4514	k__Bacteria; p__Fibrobacteres; c__TG3; o__TG3-1; f__TSCOR003-O20; g__; s__	0	0	0	0	0	0	8	6	4	0	0	0	0	0	0	18	AAGGCCCGGGAACGTATTCACCGCGGCATGCTGATCCGCGATTACTAGCGATTCCAGCTTCATGAAGTCGAATTGCAGACTTCAATCCGAACTGAGATAGATTTTAAGGGATTGGCTTGCTGTCACCAGCTTGCATCCCGCTGTATCTACCATTGTAGCACGTGTCTAGCCCTGGGACGTAAGGGCCATGAGGATTTGACGTTCACTCCCCACCTTCCTCCTGGTTAAACCAGGCCGGTCCCCTAGAGTTCCCAGCATCACCTGATGGCAACGTAAGGGGCGAGGGTTGCGCTCGTTGCAGGACTTAACCTAACATCTCACGACACGAGCTGACGAC
denovo6043	k__Bacteria; p__Fibrobacteres; c__TG3; o__TG3-1; f__TSCOR003-O20; g__; s__	0	0	0	0	0	0	5	4	9	0	0	0	0	0	0	18	AAGGCCCGGGAACGTATTCACCGCGGCATGCTGATCCGCGATTACTAGCGATTCCAGCTTCATGAAGTCGAATTGCAGACTTCAATCCGAACTGAGATAGATTTTTAAAGGGATTGGCTTGCTGTCACCAGCTTGCATCCCGCTGTATCTACCATTGTAGCACGTGTCTAGCCCTGGACGTAAAGGGCCATGAGGATTTTGACCGTCATCCCCGACCTTCCTCCTGGTTAAACCCAGGCGGTCCCCTAGAGTTCCCAGCATCACCTGATGGCAA
denovo3767	k__Bacteria; p__Bacteroidetes; c__Bacteroidia; o__Bacteroidales; f__Porphyromonadaceae; g__Parabacteroides; s__	0	1	0	9	10	8	0	0	0	0	0	0	0	0	0	18	CAAGGCCCGGGAACGTATTCACCGCGCCATGGCTGATGCGCGATTACTAGCGAATCCAGCTTCACGGAGTCGAGTTGCAGACTCCGATCCGAACTGAGATAAGGTTTAGAGATTCGCATCCGGTCGCCCGGTAGCTGCCCTTTGTCCTTACCATTGTAACACGTGTCGTCGCCCCGGATGGTAAGGGCCGTGCTGATTTTGACGTCACTCCCCCACCTTCCTCACAGCCTTACGCTGGCAGTCTCTCCAGAG
denovo2867	k__Bacteria; p__Bacteroidetes; c__Bacteroidia; o__Bacteroidales; f__Porphyromonadaceae; g__Parabacteroides; s__	0	0	0	6	8	10	0	0	0	0	0	0	0	0	0	18	AAGGCCCGGGAACGTATTCACCGCGCCATGGCTGATGCGCGATTACTAGCGAATCCAGCTTCACGGAGTCGAGTTGCAGACTCCGATCCGAACTGAGATAAGGTTTAGAGATTCGCATCCGGTCGCCCGGTAGCTGCCCTTTGTCCTTACCATTGTAACACGTGTGTCGCCCCGGATGTAAGGGCCGTGCTGATTTGACGTCATCCCCACCTTCCTCACAGCTTACGCTGGCAGTCTCTCCAGAGTCCTCAGCATTACCTGTTAGTAACTGGAAATAAGGGTTGCGCTCGTTATGGCACTTAAGCCTACACCTCACGGCACGAGCTGACGACAACCATGCAGCACCTCGACTCCAGCCATCGCTGGCTATACCATCTCTGATATATTCTAGAGCCGTTC…
denovo414	k__Bacteria; p__Bacteroidetes; c__Bacteroidia; o__Bacteroidales; f__; g__; s__	0	0	0	0	0	0	0	0	0	18	0	0	0	0	0	18	AAGGCCCGGGAACGTGTTCACCGCGCCATGGCTGATGCGCGATTACTAGCGAATCCAGCTTCACGAAGTCGGGTTGCAGACTTCGATCCGAACTGAGACCGGCTTTCAAGATTAGCATCTCCTCGCGGAGTAGCTGCCCTTTGTACCGGCCATTGTAACACGTGTGTAGCCCTGGACATAAGGGCCGTGCTGATTTGACGTCATCCCCGCCTTCTTCTCACCTTACGGTGGCAGTCCCGCTAGAGTCCCCAGCTTTACCTGATGGTAACTAACGGTAAGGGTTGCGCTCGTTATGGGACTTAACCCGACACCTCACGGCACGAGCTGACGACAACCATGCAGCACCTTGAAGACTGTCCGAAGAAAGACACCTTTCAGTATCCGTCAGTCCCCATTTAA…
denovo5144	k__Bacteria	8	10	5	0	0	0	0	0	2	1	0	0	6	5	4	18	AAGGCCCGGGAACGTATTCACCGCGGCATGCTGATCCGCGATTACTAGCGATTCCAGCTTCATGGAGTCGAGTTGCAGACTCCAATCCGAACTAGGAGCGGATTTCTGGGATTAGCTCCCCCTCGCGGGTTTGCGACCCTTTGTGCCGCTCATTGTAGCACGTGTGTAGCCCTGGATATAAGGGCCATGAGGACTTGACGTCACT
denovo4530	k__Archaea; p__Euryarchaeota; c__Methanomicrobia; o__Methanomicrobiales; f__Methanospirillaceae; g__Methanospirillum; s__	0	0	0	0	1	0	0	1	2	0	0	0	3	8	3	18	AAGGAGCAGGGACATATTCACCGCGCTATGTTGAAACGCGATTACTACGGATTCCAGCTTCATGCGGGTGAGTTACAACCCGCAATCCGAACTTCGGATAGGTTTAGGAGATTGTCATCACCTCTCGGTGTAGAAACCCATTGTCCTATCCATTGTAGCCCGCGTGTAGCCCGGATAATTCGGGGCATGCTGACCTACCGTTGCCCATTCCTTCCTCCCCTTTAGCAGAGGCGGTCCGAGCAGTGTCCCCATCAACCCGAAGGTCAAGCTGGCAACTGCTCGCGTGGGTCTCGCTCGTTGCCTGACTAAACAGGATGCTTCACAGTACGAACTGACGACGGCCATGCACCTCCTCTCAGCTAGTCAAGTAGAGTCTTCATCCCGACTATCATTCAGCTG…
denovo4325	Unassigned	0	0	0	0	0	0	2	9	5	0	0	0	0	1	0	17	AAGGCCCGGGAACGTATTCAACGCGGCATGGCTGATCCGCGTTTACTAGCGATTCCGGCTTCACGCAGTCGAGTTGCAGACTGCGATCTGAACTGGGGCCAGGTTTGACGATTGCCTCCACCTCGCGGTCTTGGTTCGCGCTGTCCTGGCCATTGTAGTACGTGTGTCGCCCTGGACGTAAGGGCCATGATGACTTGACGTCGTCCCCACCTTCCTCCGGCTTACGCCGGCAGTCTCGTTAGAGTCCCCGCCATGACGCGCTGGCAACTAACGACAAGGGTTGCGCTCGTTGCGGGACTTAACCCAACATCTCACGACACGAGCTGACGACAGCCATGCAGCACCTCTACGGCACCTCCCGAAGGAGCAAGGCCTTTCAGCCTCTGTAAGCCGTGGTTC…
denovo4286	k__Bacteria; p__Spirochaetes; c__WWE1; o__[Cloacamonales]; f__[Cloacamonaceae]; g__W5; s__	0	0	0	0	0	0	6	3	1	0	0	0	1	3	3	17	AAGGCCCGGGAACGTATTCACCGCGCCATGATGTTGCGCGATTACTAGCGATTCCGACTTCATGAGGCCGAGTTGCAGACCTCAATCCGAACTGCGGCAGCTTTTCTGAGTTTCGCTCCTCATTACTGAATCGCATCCCTCTGTAACTGCCATTGTAGCACGTGTGTAGCCCCGGCCATAAGGACCATGATGACTTGACGTCGTCCCCATCTTCCTCTGCGTTGTTACCGCAGCGGTCCCTCCAGACGTCCCCAACTTAATGATGGTAACTGAAGGCAAGGGTTGCGCTCGTTGCGGGACTTAACCCAACATCTCACGACACGAGCTGACGACAGCCATGCAGCACCTGTCGTACCCACCCCGTTACGGGCAGAGTATCTCTACTCCTGTAAGGTACATG
denovo2647	k__Bacteria; p__Spirochaetes; c__Spirochaetes; o__Spirochaetales; f__Spirochaetaceae; g__Treponema; s__	0	0	0	0	0	0	0	0	0	0	0	0	2	7	8	17	AAGGCCCGGGAACGTATTCACCGCGCCGTGCTGATGCGCGATTACTAGCGATTCCAACTTCATGGAGTCGGGTTTCAGACTCCAATCCGAACTACGGTAGCTTTTTTGCGTTTTGCGTGACCTCGCGGTTTAGCATCGCTCTGTAGCTACCATTGTAGCACGTGTGTAGCCCTGGACATAAGGGCCATGATGACTTGACGTCATCCCCACCTTCCTCCGGTTTGTCACCGGCAGTTCCGCCAGAGTCCTCAGCTTAACCTGTTAGTAACTGGCAGTAGGGGTTGCGCTCGTTGCGGGACTTAACCCAACACCTCACGGCACGAGCTGACGACAGCCATGCAACACCTGTATAGGCACTCGGCTTAACGAGTCGTCTCCCTTTCAGGTTCCTACTACCTA…
denovo645	k__Bacteria; p__Proteobacteria; c__Gammaproteobacteria; o__Enterobacteriales; f__Enterobacteriaceae; g__; s__	0	0	0	0	0	0	0	0	0	7	7	3	0	0	0	17	AAGGCCCGGGAACGTATTCACCGTAGCATTCTGATCTACGATTACTAGCGATTCCGACTTCATGGAGTCGAGTTGCAGACTCCAATCCGGACTACGACATACTTTATGAGGTCCGCTTGCTCTCGCGAGGTCGCTTCTCTTTGTATATGCCATTGTAGCACGTGTGTAGCCCTGGTCGTAAGGGCCATGATGACTTGACGTCATCCCCACCTTCCTCCAGTTTATCACTGGCAGTCTCCTTTGAGTTCCCGGCCGGACCGCTGGCAACAAAGGATAAGGGTTGCGCTCGTTGCGGGACTTAACCCAACATTTCACAACACGAGCTGACGACAGCCATGCAGCACCTGTCTCACAGTTCCCCGAAGGAGAGGGACCTATCTCTAAGTCTTTCGCTCAATG…
denovo2464	k__Bacteria; p__Proteobacteria; c__Deltaproteobacteria; o__Syntrophobacterales	0	0	0	0	0	0	0	0	0	0	0	0	7	5	5	17	AAGGCCCGGGAACGTATTCACCGCGGCATGCTGATCCGCGATTACTAGCGATTCCAGCTTCATGTAGTCGGGTTGCAGACTACAATCCGAACTGGGGACGGCTTTGGTGGATTAGCTCCCCCTTACGGGTTCGCGACCCTCTGTACCGCCCATTGTAGCACGTGTGTAGCCCTGGACATAAGGGCCATGAGGACTTGACGTCATCCCCGCCTTCCTCCCGGTTAACCCGGGCAGTTTCCTCAGAGTGCCCAACTTAATGATGGCAACTGGGGATGGGGGTTGCGCTCGTTGCGGGACTTAACCCAACACCTCACGGCACGAGCTGACGACAGCCATGCAGCACCTGTGTGAGAGCTCCTCTTACGAGGCACTCTTCTGTTTCCAGAAGATTCTCTCCAT…
denovo5360	k__Bacteria; p__Planctomycetes; c__Phycisphaerae; o__; f__; g__; s__	0	0	0	0	0	0	1	6	8	0	0	0	2	0	0	17	AGGGCTCAGGAACACATTCACCGTGACATGGCTGATTCACGATTACTAGCGATTCCAACTTCATGAGGGCGAATTGCAGCCCTCAATCCGGACTGAGATGACTTTTATGCGATTAGCTCCGCCTTACGGCCTTGCGTCGCTTTGTAGCCACCATTGTAGCACGTGTGTCGCCCTGGGCATAAAGGCCATGAGGACTTGACGTCATCCCCGCCTTCCTCCGGTTTAACACCGGCAGTCCTGCTAGAGTCCTTCCATTGCTGGATGAGTAACTAACAGCAGGGGTTTCGCTCGTTATGGGACTTAACCCGACATCTCACGACACGAGCTGACGACAGCCATGCAGCACCTGTGCACGTTTCACCCTTGCGGGCAAACTACTCTGTTTCCAGAAAGTCATCC…
denovo2403	k__Bacteria; p__Firmicutes; c__Clostridia; o__OPB54; f__; g__; s__	0	0	0	4	10	6	1	0	0	0	0	0	0	0	0	17	AAGGCCCGGGAACGTATTCACCTCGGTATGCTGACCCGAGATTACTAGCGATTCCGACTTCACGGAGTCGGGTTGCAGACTCCGATCTGAACTGGGACTGGCTTTATGCGATTCGCTTGCTCTCGCGAGCTTGCTGCGCTCTGTACCAGCCATTGTAGCCACGTGTGTAGCCCAGGTCATAAGGGGCATGACTGACTTGACGTCATCCCCACCTTCCTCCGGTTGTCACCGGCCAGTCTCATTAGAGTGCCCAACTTAATGATGGCAACTAATCATAGGGTTGCGCTCGTTGCGGGACTTAACCCAACATCTCACGACACGAGCTGACGACAGCCATGCACCACCTGTCTCCTCCGTTCCGAAGAAGGGCCATTATCTCTA
denovo1152	k__Bacteria; p__Firmicutes; c__Clostridia; o__Clostridiales; f__Syntrophomonadaceae; g__Syntrophomonas; s__	0	0	0	0	0	0	0	0	0	0	0	0	3	5	9	17	AAGGCCCGGGAACGTATTCACCGCGCCGTGCTGATCCGCGATTACTAGCGATTCCGACTTCATGCAGTCGAGTTGCAGACTGCAATCCGAACTGAGAATGGCTTTTTGAGATTCGCTCCACCTCGCGGCCTCGCTGCTCTCTGTACCATCCATTGTAGCACGTGTGTAGCCCAGATCATAAAGGGCATGATGATTTTGACGTCATCCCCACCTTCCTCCCGCTTGTCACGGGCAGTCCCATTAGAGTGCTCAGCTTAACCTGTTAGCAACTAATAGCAAGGGTTGCGCTCGTTGCGGGACTTAACCCAACATCTCACGACACGAGCTGACGACAACCATGCACCACCTGTCTCAAAAGCTCCCGAAGGCACCCCCTACTTTCGTAAAGGTTCTTTGGAT…
denovo2130	k__Bacteria; p__Firmicutes; c__Clostridia; o__Clostridiales; f__Clostridiaceae; g__Clostridium; s__	0	0	0	2	9	8	0	0	0	0	0	0	0	0	0	17	AAGGCCCGGGAACGTATTCACCTCGGTATGCTGACCCGAGATTACTAGCGATTCCGACTTCACGGAGTCGGGTTGCAGACTCCGATCTGAACTGGGACTGGCTTTATGCGATTCGCTTGCCTTCGCAGGCTTGCTGCGCTCTGTACCAGCCATTGTAGCACGTGTGTAGCCCAGGTCATAAGGGGCATGATGATTTGACGTCGTCCCCACCTTCCTCCGATTTGTCACCGGCAGTCTCGCTAGAGTGCCCAACTTAATGATGGCAACTAGCAACAGGGGTTGCGCTCGTTGCGGGACTTAACCCAACATCTCACGACACGAGCTGACGACAACCATGCACCACCTGTACTCCTCTGCCCCGAAGGGAATAGCTATCTCTAACTACGTCAGAGGTATGTC…
denovo1517	k__Bacteria; p__Fibrobacteres; c__TG3; o__TG3-1; f__TSCOR003-O20; g__; s__	0	0	0	0	0	0	6	2	6	0	0	0	1	2	0	17	GAGGCCCGGGAACGTATTCACCGCGGCATGCTGATCCGCGATTACTAGCGATTCCAGCTTCATGAAGTCGAATTGCAGACTTCAATCCGAACTGAGATAGATTTTAAGGGATTGGCTTGCTGTCACCAGCTTGCATCCCGCTGTATCTACCATTGTAGCACGTGTCTAGCCCTGGACGTAAGGGCCATGAGGATTTGACGTCATCCCCACTTCCTCTGGTTAAACCAGGCGTCCCCTAGAGTTCCCAGCATCACCTGATGGCAACTAAGGGCGAGGGTTGCGCTCGTTGCAGGACTTAACCTAACATCTCACGACACGAGCTGACGACAACCATGCAGCACCTGTGCGGGGTGTTCCTTGCGGAAGGCTCCATATCTCTACAGAGTTTCCACCCCCCAT…
denovo6199	k__Bacteria; p__Fibrobacteres; c__TG3; o__TG3-1; f__TSCOR003-O20; g__; s__	0	0	0	0	0	0	4	4	8	0	0	0	1	0	0	17	AAGGCCCGGGAACGTATTCACCGCGGCATGCTGATCCGCGATTACTAGCGATTCCAGCTTCATGAAGTCGAATTGCAGACTTCAATCCGAACTGAGATAGATTTTAAGGGATTGGCTTGCTGTCACCAGCTTGCATCCCGCTGTATCTACCATTGTAGCACGTGTCTAGCCCTGGACGTAAGGGCCATGAGGATTTGACGTCATCCCCACCTTCCTCCTGGTTAAACCAGGCGGTCCCCCTAGAGTTCCCAGCATCACCTGATGGCAACTAAGGGCGAGGGTTGCGCTCGTTGCAGGACTTAACCTAACATCTCACGACACGAGCTGACGACAACCATGCAGCACCTACACATCTGCCCATCGCTGGGAAAGACCGTTTCCGGCCCGGTCAGATGCATT…
denovo1833	k__Bacteria; p__Chloroflexi; c__Dehalococcoidetes; o__Dehalococcoidales; f__Dehalococcoidaceae; g__; s__	1	1	3	0	0	0	0	0	0	0	0	0	1	8	8	17	AAGGCCCGAGAACGTATTCACCGCAGTATGCTGACCTGCGGTTACTAGCAACTCCGGCTTCATGCAGGCGAGTTGCAGCCTGCAATCCGAACTGAGGGTGGTCTTTACAGATTACGCTCCAGATCGCTCTGTCGCAACCAATTGTACCACCCATTGTAGCGTGTGTGTGGCCCAGGGTATAAGGGCCATGCTGACTTGACGTCATCCCACCTTCCTCCCGTTTGCGGGCGTCTGGCTAGAGAAATTTAACTAACCGACGAGGGTTGCGCTCGTTGCAGGACTTAACCGAACACCTCACGGCACGAGCTGACGACAGCCAT
denovo2712	k__Bacteria; p__Bacteroidetes; c__Bacteroidia; o__Bacteroidales; f__; g__; s__	0	6	2	0	0	0	1	1	2	0	0	0	3	4	6	17	AAGGCCCGGGAACGTATTCACCGCGCCGTGGCTGATGCGCGATTACTAGCGAATCCAGCTTCACGGAGTCGGGTTCCAGGCTCCGATCCGAACTACGACCGGCTTTCGGGATCCGCTCCCCCTCCCGGGGTCGCCTCCCGCTGTACCGGCCATTGTAACACGTGTGTAGCCCTGGACGTAAGGGCCGTGCTGATTTGACGTCATCCCCCCNCTCGC
denovo2865	k__Bacteria; p__Synergistetes; c__Synergistia; o__Synergistales; f__Synergistaceae; g__; s__	0	0	0	0	2	1	0	0	0	4	4	5	0	0	0	16	AAGGCCCGGGAACGTATTCACCGCAGCTTGGCTGATCTGCGATTACTAGCGATTCCGGCTTCATGTAGTCGGGTTGCAGACTACAATCCGAACTGGGACCGGGCTTTTGAGGATTCGCCAAGTGTCTCCACTAAGCTGCCGTCTGTGCCGGCCATTGTAGCACGTGTGTCGCCCTGGGCATATAGGCCATGATGACTTGACGTCATCCCCACCTTCCTCCGCCTTGTCGGCGGCAGTCTCGCCAGAGTGCTCAGCTCTCCTGTTAGCAACTGGCAATAGGGGTTGCGCTCGTTGCGGGACTTAACCCAACATCTCACGACACGAGCTGACGACAGCCATGCAGCACCTGTGCAGGCTCCGCATCCGAAGATGCGGTCCTCACCCTTTCAGGCTCGTACC…
denovo3036	k__Bacteria; p__Spirochaetes; c__Spirochaetes; o__Spirochaetales; f__Spirochaetaceae; g__Treponema; s__	0	0	0	0	0	0	0	0	0	0	0	0	6	5	5	16	AAGGCCCGGGAACGTATTCACCGCGCCGTGCTGATGCGCGATTACTAGCGATTCCAACTTCATGGAGTCGGGTTTCAGACTCCAATCCGAACTACGGTAGCTTTTTTGCGTTTTGCGTGACCTCGCGGTTTAGCATCGCTCTGTAGCTACCATTGTAGCACGTGTGTAGCCCTGGACATGAGGGCCATGATGACTTGACGTCATCCCCACCTTCCTCCGGTTTGTCACCGGCAGTTCCGCCAGAGTCCTCAGCTTAACCTGTTAGTAACTGGCAGTAGGGGTTGCGCTCGTTGCGGGACTTAACCCGAACACCTCACGGCACGAGCTGACGACAGCCATGCAGCACCTGTCTTGCAGCTCCGGCAAGCCGGCACTCCTCCATCTCTGAAGAATTCTGCA…
denovo5328	k__Bacteria; p__Proteobacteria; c__Betaproteobacteria; o__Rhodocyclales; f__Rhodocyclaceae; g__Dechloromonas; s__	0	0	0	2	2	1	0	0	0	13	0	0	0	0	0	16	AAGACCCGGGAACGTATTCACCGCGACATGCTGATCCGCGATTACTAGCGATTCCGACTTCACGCAGGCGAGTTGCAGCCTACGATCCGGACTACGATCGGCTTTCTGGGATTGGCTCCACCTCGCGGCTTGGCAACCCTCTGTACCGACCATTGTATGACGTGTGAAGCCCTACCCATAAGGGCCATGAGGACTTGACGTCATCCCCACCTTCCTCCGGTTTGTCACCGGCAGTCTCGTTAAAGTGCCCAACTGAATGATGGCAATTAACGACAAGGGTTGCGCTCGTTGCGGGACTTAACCCAACATCTCACGACACGAGCTGACGACAGCCATGCAGCACCTGTGTTCCAGTTCCCTTTCGGGCACACCCAAATCTCTTCAGGCTCCTGGACATGT…
denovo3672	k__Bacteria; p__Nitrospirae; c__Nitrospira; o__Nitrospirales; f__Thermodesulfovibrionaceae; g__DCE29; s__	6	3	4	4	1	9	2	3	1	0	0	0	0	0	0	16	AAGGCCCGGGAACGTATTCACCGCGGCAATGCTGATCCGCGATTACTAGCGATTCCACGTTCACGAAGTCGAGTTGCAGACTTCGATCCCAACTGAGACTACCTTTAGGGATTTGCTCCACCTCACGGTCTTGCGCCCCTCTGTAGTAGCCATTGTAGCACGTGTGTAGCCCTGGACATAAGGGCCATGATGACTTGACGTCATCCCCACCTTCCTCCAACTTGTCGTTGGCAGTTTCCTCAGAGAGCCCTCATCAGGCAACAGAGGATAGGGGTTGCGCTCGTTGCGGGACTTAACCCAACACCTCACGGCACGAGCTGACGACAGCCATGCAGCACCTGTGCTGGCTCCCGTATTGCTACGGGTCATCCCCCTTTCGGGTTCTTACCACCAGCATGT…
denovo3968	k__Bacteria; p__Firmicutes; c__Clostridia; o__Coriobacteriales; f__; g__; s__	5	6	3	0	1	2	2	1	0	2	1	1	2	2	2	16	AAGGCCCGGGAACGTATTCACCGCGGCATGCTGATCCGCGATTACTTGCAACTCCAACTTCATGTGGGCGGGTTGCAGCCCACAATCCGAACTGAGATGGCTTTTATGAGATTCGCTCCCCCTTACGAGCTCGCGACTCTTTGTTACCACCATTGTAGCACGTGTGTAGCCCAGGTCATAAGGGGCATGATGATTTGACGTCGTCCCCACCTTCCTCCGAGTTGTCCCCGGCAGTCTCGTCAGAGTCCTCGGCTTTACCCGTTAGTAACTGACCATAAGGGTTGCGCTCGTTGCGGGACTTAACCCAACATCTCACGACACGAGCTGACGACAACCATGCACCACCTGTCTTCGGCCTCATTGCTGAACACCGCATCTCTGCGGCTTTGCCTCGATGTC…
denovo1752	k__Bacteria; p__Firmicutes; c__Clostridia; o__Clostridiales; f__Veillonellaceae; g__; s__	0	0	0	11	6	3	1	5	1	0	0	0	0	0	0	16	AAGGCCCGGGAACGTATTCACCGCAGCATGCTGATCTGCGATTACTAGCGATTCCGACTTCATGCAGGCGAGTTGCAGCCTGCAATCCGAACTGAGAGCTTGTTTCTGGGGTTCGCTCCACCTCGCGGCTTCGCTTCCCTCTATTTAAGCCCATTGTAGTACGTGTGTAGCCCAGGACATAAGGGGCATGATGACTTGACGTCATCCCCGCCTTCCTCCGCATTGTCTGCGGCAGTCTCCCATGAGTTCCCGACCTTACTCGCTGGCAACATAGGATAAGGGTTGCGCTCGTTGCGGGACTTAACCCAACATCTCACGACACGAGCTGACGACAGCCATGCACCACCTGTCTTCTTGTTCTCCGAAGAGAAGGGTTCTATCTCTAGAACTTTCAATCGA…
denovo1324	k__Bacteria; p__Firmicutes; c__Clostridia; o__Clostridiales; f__Ruminococcaceae; g__; s__	13	16	13	0	0	0	0	2	0	6	2	3	2	0	1	16	AAGGCCCGGGAACGTATTCACCGCGGCATGCTGATCCGCGATTACTAGCAATTCCGACTTCATGCAGGCGGGTTGCAGCCTGCAATCTGAACTGAGACGCCTTTTAGGGGATTCGCTCCACCTCGCGGCTTCGCATCCCTTTGTTCTGCGCCATTGTATTACGTGTGTAGCCCAGGATATAAGGGGCATGATGATTTGACGTCGTCCCCACCTTCCTCCGTTTTGTCAACGGCAGTCTCGCTAGAGTGCTCTTGCGTAGCAACTAACAATAAGGGTTGCGCTCGTTGCGGGACTTAACCCAACATCTCACGACACGAGCTGACGACAACCATGCACCACCTGTCTCAACTTTCCCCGAAGGGCACCTAATGCATCTCTG
denovo4384	k__Bacteria; p__Firmicutes; c__Clostridia; o__Clostridiales; f__Lachnospiraceae; g__; s__	0	0	0	0	0	0	0	0	0	3	9	4	0	0	0	16	AAGACCCGGGAACGTATTCACCACGACATTCTGATTCGCGATTACTAGCGATTCCAGCTTCATGTAGTCGAGTTGCAGACTACAATCCGAACTGAGATGACCTTTTTGAGATTTGCTCCACTTCACAGCTTCGCTTCTCTTTGTAGTCACCATTGTAGCACGTGTGTAGCCCTGATCATAAGGGGCATGATGATTTGACGTCATCCCCGCCTTCCTCCAGGTTATCCCTGGCAGTCTCCCTAGAGTGCCCACCTTTATATGCTGGCTACTAAGGATAAGGGTTGCGCTCGTTGCGGGACTTAACCCAACATCTCACGACACGAGCTGACGACAACCATGCACCACCTGTCTTGACTGCCCCGGAAGGGAAGGCCCCGTTACGGACCGGTCAGTCAGATG…
denovo4781	k__Bacteria; p__Firmicutes; c__Clostridia; o__Clostridiales; f__Clostridiaceae; g__Sedimentibacter; s__	0	0	0	0	0	0	0	0	0	0	0	0	7	5	4	16	AAGACCCGGGAACGCATTCACCGCGACGTTCTGATTCGCGATTACTAGCAACTCCGACTTCATGTAGGCGAGTTGCAGCCTACAATCCGAACTGGGATCGGTTTATTGGGATTCGCTCCAGATCACTCCTTCGCTGCCCTTTGTACCGACCATTGTAGCACGTGTGTAGCCCAAGACATAAGGGGCATGATGATTTGACGTCATCCCCACCTTCCTCCGATTTATCATCGGCAGTCTCCTTAGAGTGCCCAGCTTAACCTGCTGGCAACTAAGGATAAGGGTTGCGCTCGTTGCGGGACTTAACCCAACATCTCACGACACGAGCTGACGACAACCATGCACCACCTGTCACCCTTGCTCCCGAAGGAGAGGGCACATCTCTGTGCCGGTCAAGGGGAT…
denovo5733	k__Bacteria; p__Firmicutes; c__Clostridia; o__Clostridiales; f__Clostridiaceae; g__Clostridium; s__	0	0	0	5	4	9	0	0	0	1	0	0	0	1	1	16	AAGGCCCGGGAACGTATTCACGGCAGTATGCTGACCTGCCATTACTAGCAATTCCGACTTCATGTGGGCGAGTTGCAGCCCACAATCTGAACTGGGACTATTTTTCGGGTAGTTTGTCTCCACCCTTGCGGCTTCGCTTCCTGTTGTAATAGCCATTGTAGTACGTGTGTAGCCCAGGACATAAGGGGCGATGATGACTTGACGTCATCCCCACCTTCCTCCGGTTTGTCACCGGCAGTCTCATTAGAGTGCCCAACTTAATGATGGCAACTAATCATAGGGGTTGCGCTCGTTGCGGGACTTAACCCAACATCTCACGACACGAGCTGACGACAGCCATGCACCACCTGTCTCCTCTGTTCCGAAGAAGGCTCATATCTCTATGAGTTGCAGAGGGAT…
denovo6345	k__Bacteria; p__Firmicutes; c__Clostridia; o__Clostridiales; f__; g__; s__	2	2	2	0	0	0	4	5	2	1	0	4	0	0	0	16	AAGACCCGGGAACGCATTCACCGCGACATGCTGATTCGCGATTACTAGCAACTCCGGCTTCATGTGGGCGGGTTGCAGCCCACAATCCGAACTGGAGACCGGTCTTTTTGGGATTCGCTCCCCCTTACGGGTTCGCAGCCCTCTGTACCGGCCATTGTAGCACGTGTGTAGCCCAAGACATAAGGGGCATGATGATTTGACGTCGTCCCCACCTTCCTCCGAGTTNTCCCCGGCAGTCTCATCAGACGTTCCCGGCTTTACCCGNTGGCAACTAATGATAAGGGTTGCGCTCGTTGCGGGACTTAACCCAACATCTCACGACACGAGCTGACGACAACCAT
denovo1330	k__Bacteria; p__Chlorobi; c__Ignavibacteria; o__Ignavibacteriales; f__Ignavibacteriaceae; g__; s__	0	0	0	7	4	7	1	0	0	0	0	0	0	1	3	16	AAGGCCCGGGAACGTATTCACCGCGGCGTGCTGATCCGCGATTACTAGCAATTCCAACTTCATGGAGTCGAGTTGCAGACTCCAATCCGAACTGGGGACGCCTTTAAGGGATTGGCTCCACCTTGCGGCTTAGCAACCCGTTGTAGCGCCCATTGTAGCACGTGTGTAGCCCTAGGCGTAAGGGCCATGCGGACTTGACGTCATCCCCACCTTCCTCACTACTTGCGTAGGCAGTCCCATTAGAGTGCTCAGCATTACCTGATGGCAACTAATGGTAGGGGTTGCGCTCGTTGCGGGACTTAACCCAACACCTCACGGCACGAGCTGACGACAGCCATGCAGCACCTGTACAAGTGCCCCGAAGGGAAGGCTGCTTTCACAGCCGGTCACTTGCCTTTC…
denovo725	k__Bacteria; p__Bacteroidetes; c__Bacteroidia; o__Bacteroidales; f__; g__; s__	2	0	0	0	0	0	2	1	1	0	0	0	2	5	5	16	AAGGCCCGGGAACGTATTCACCGCGCCGTGGCTGATGCGCGATTACTAGCGAATCCAGCTTCACGGAGTCGGGTTCCAGACTCCGATCCGAACTACGACCGGCTTTCGGGATCCGCTCCCCTCCCGGGGTCGGCCTCCCGCTGTACCGGCCATTGTAACACGTGTGTAGCCCTGGACGTAAGGGCCGTGCTGATTTGACGTCA
denovo2692	k__Bacteria; p__Bacteroidetes; c__Bacteroidia; o__Bacteroidales; f__; g__; s__	0	0	0	0	0	0	0	0	0	5	3	7	0	0	1	16	AAGGCCCGGGAACGTATTCACCGCGCCATGGCTGATGCGCGATTACTAGCGAATCCAGCTTCACGAAGTCGGGTTGCAGACTTCGATCCGAACTGAGACCGGATTTTACGGATTTAGCATCTCCTTGCGGAGTAGCTGCCCTTTGTACCGGCCATTGTAACACGTGTGTAGCCCTGGACATAAGGGCCGTGCTGATTTGACGTCATCCCCGCCTTCCTCGCACCTTACGGTGGCAGTCCCGTTAGAGTCCCCAGCTTGACCTGATGGTAACTAACGGTAAGGGTTGCGCTCGTTATGGGACTTAAGCCGACACCTCACGGCACGAGCTGACGACAACCATGCAGCACCTCGATACATGTCCCGAAGGACTGTCCAATCTCTTGAACTTTCATGCACCGT…
denovo1917	k__Bacteria	0	0	0	0	0	0	2	2	2	0	0	0	2	7	1	16	AAGGCCGGGAACGTATTCACGCGCCATGATGTTGCGCGATTACTAGCGATTCCGACTTCATGAGGCCGAGTTGCAGACCTCAATCCGAACTGCGGCAGCTTTTCTTGAGTTTCGCTCCTCATTACTGAATCGCTTCCCTCTGTAACTGCCATTGTAGCACGTGTGTAGCCCCGGGCCATAAGGGACCATGATGAC
denovo3732	Unassigned	0	0	0	0	0	0	3	6	6	0	0	0	0	0	0	15	AAGACTCAGGAACACATTCACCGCGGCGTGGCTGATCCGCGATTACTAGCGATTCCAACTTCATGCAGACGAGTTGCAGCCTGCAATCCGGGACTGGGAGGCGTTTTTTGGGATTAGCTCCCCCTCCGCGGGTTGGTCGACCCTTTCGTTACGCCCCACTTGTAGCACGTGTGCAGCCCTCGGGCGATAAAAGGCCATGAGGACTTGACGTCATCCCCACCTTCCTCCGGTTTAACACCGGCAGTCTCGCTAGAGTCCCCGGCCATGACCCGCTGGCAACTAGCGACAAGGGTTTCGCTCGTTAAGGGACTTAACCCGACACTTCACAGCACGAGCTGACGACAGCCATGCAGCACCTGTGCACGTTTTCACCCCGTAAGGGCAGTCCCCGGGCTTTCA…
denovo4812	Unassigned	0	0	0	0	0	0	0	0	0	5	3	7	0	0	0	15	AAGGCCCGGGAACGTATTCACCGCGGCATGCTGATCCGCGATTACTAGCGATTCCGACTTCATGCAGGCGGGTTGGCAGCCTGCAATCCGAACTGGGGACGGGCTTTATGGGATTCGCTTGCCATCGCTGGCTCGCTGCTCTCTGTACCGCCCACTTGTAGCACGTGTGTAGCCCAGGGTATAAAGGGCATGATGATTTGACGTCATCCCCACCTTCCTCCGGTTTGTCACCGGCAGTCCTCTTAGAGTGCCCGGCTTCACCCGCTGGCAACTAAGTGTAGGGGTTTGCGCTCGTTGCGGGGACTTAAACCCAACATCTCACGACACGAGCTGACGACAACCATGCACCACCTGTCTCTACTCTCCCCGAACGGGCACTCCTATATTTCTATAGGTTTG…
denovo6091	k__Bacteria; p__Spirochaetes; c__Spirochaetes; o__Spirochaetales; f__Spirochaetaceae; g__Treponema; s__	0	0	0	0	0	0	0	0	0	0	0	0	3	11	1	15	AAGGCCCGGGAACGTATTCACCGCGCCGTGCTGATGCGCGATTACTAGCGATTCCAACTTCATGGAGTCGGGTTTCAGACTCCAATCCGAACTACGGTAGCTTTTTTNTCGTTTGTCGNGACCTCCGCGGTTTAGTCATCGCTCTGTAGCTACCACTGTTAGCACGTGTGTAGCCCTCGGACGATAA
denovo529	k__Bacteria; p__Proteobacteria; c__Deltaproteobacteria; o__Syntrophobacterales; f__Syntrophorhabdaceae; g__; s__	8	3	6	0	0	0	0	0	0	0	0	0	3	6	6	15	AAGGCCCGGGAACGTATTCACCGCGGCATGCTGATCCGCGATTACTAGCGATTCCAGCTTCATGGAGTCGGGTTGCAGACTCCAATCCGAACTGAGGACGGCTTTTATGGATTAGCTCCCCCTTACGGGTTCGCGACCCTTTGTACCGCCCATTGTAGCACGTGTGTAGCCCTGGACATAAGGGCCATGAGGACTTGACGTCATCCCCACCTTCCTCCGCATTAACTGCGGCAGTTTCTCTAGAGTGCCCAACTTAATGATGGCAACTAAAGATGAGGGTTGCGCTCGTTGCGGGACTTAACCCAACACCTCACGGCACGAGCTGACGACAGCCATGCAGCACCTGTGTGAGAGCTTCCCTTACGGGACACCCCCGACTTTCATCAGGGTTCTCTCCAT…
denovo3976	k__Bacteria; p__Firmicutes; c__Clostridia; o__Clostridiales; f__Veillonellaceae; g__Thermosinus; s__	0	0	0	0	0	0	0	0	0	0	0	0	1	7	7	15	AAGGCCCGGGAACGTATTCACCGCAGCATGCTGATCTGCGATTACTAGCGATTCCGCCTTCATGCAGTCGAGTTGCAGACTGCAATCCGAACTGAGAGCTCGTTTTTGGGATTCGCTCTGCCTCGCGGCTTCGCTGCCCTCTATTAGAGCCCATTGTAGTACGTGTGTAGCCCAGGACATAAGGGGCATGATGACTTGACGTCATCCCCGCCTTCCTCCGCATTGTCTGCGGCAGTCTTCCTTGAGTTCCCACCTTTACGTGCTGGCAACAAGGAACAAGGGTTGCGCTCGTTGCGGGACTTAACCCAACATCTCACGACACGAGCTGACGACAGCCATGCACCACCTGTTTTCACGTCTCCCGAAGGAGAGGGACTCATCTCTGAGTCTTGCGATCAA…
denovo3220	k__Bacteria; p__Firmicutes; c__Clostridia; o__Clostridiales; f__Ruminococcaceae; g__Ruminococcus; s__	0	0	0	0	0	0	0	0	0	0	0	0	8	5	2	15	AAGGCCCGGGAACGTATTCACCGCAGCATGCTGATCTGCGATTACTAGCAATTCCGACTTCATGTAGGCGAGTTGCAGCCTACAATCTGAACTGAGACTATTTTTAGGGTTTTGCTCCACATCACTGTATTGCTTCCCTCTGTTAATAGCCATTGTAGTACGTGTGTAGCCCAGGTCATAAGGGGCATGATGATTTGACGTCATCCCCACCTTCCTCCGTTTTGTCAACGGCAGTCCCATTAGAGTGCTCTTGCGTAGCAACTAATGGTAAGGGTTGCGCTCGTTGCGGGACTTAACCCAACATCTCACGACACGAACTGACGACAACCATGCACCACCTGTATCCTCTGCCCCGAAGGGAATAGCTATCTCTAACTACGTCAGAGGTATGTCAAGCCC…
denovo1367	k__Bacteria; p__Firmicutes; c__Clostridia; o__Clostridiales; f__Lachnospiraceae; g__; s__	0	0	0	3	8	7	0	0	0	0	0	0	0	0	0	15	AAGACCCGGGAACGTATTCACCGCGACATGCTGATTCGCGATTACTAGCGATTCCAGCTTCATGTAGTCGAGTTGCAGACTACAATCCGAACTGGGATGGCTTTTTTGTAGATTTGCTCGCCTTCACAGGGTCGCTCCTCTTTGTAGCCACCATTGTAGCACGTGTGTAGCCCAGATCATAAGGGGCATGATGATTTGACGTCATCCCCGCCTTCCTCCAGGTTATCCCTGGCAGTCTCCCTAGAGTGCCCAGCCGAACTGCTGGCTACTAAAGGATAGGGGTTTGCGCTCGTTGCGGGACTTAACCCAACATCTCACGACACGAGCTGACGACAACCATGCACCACCTGTCTCCTCTGCCCCGGAACGGGAAGGTCCCGGTTACGGACCGGTCAGAGG…
denovo1092	k__Bacteria; p__Firmicutes; c__Clostridia; o__Clostridiales; f__Lachnospiraceae; g__; s__	0	0	0	0	0	0	0	0	0	4	8	3	0	0	0	15	AAGACCCGGGAACGTATTCACCACGACATTCTGATTCGCGATTACTAGCGATTCCAGCTTCATGTAGTCGAGTTGCAGGCTACAATCCGAACTGAGATGACCTTTTTGAGATTTGCTCCACTTCACAGCTTCGCTTCTCTTTGTAGTCACCATTGTAGCACGTGTGTAGCCCAGATCATAAGGGGCATGATGATTTTGACGTCATCCCCGCCTTCCTCCAGGTTATCCCTGGCAGTCTCCCTAGAGTGCCCATCTTTATATGCTGGGCTACTAAGGATAAGGGTTGCGCTCGTTGCGGGACTTAACCCAACATCTCACGACACGAGCTGACGACAACCATGCACCACCTGTCTCTTCCGCCCCGGAGGGAAGCCCCGTTACGGACCCGTCGGAAGGATG…
denovo3605	k__Bacteria; p__Firmicutes; c__Clostridia; o__Clostridiales; f__Lachnospiraceae; g__; s__	0	0	0	0	0	0	0	0	0	5	5	4	0	0	1	15	AAGACCCGGGAACGTATTCACCACGACATTCTGATTCGCGATTACTAGCGATTCCAGCTTCATGTAGTCGAGTTGCAGACTACAATCCGAACTGAGGTGACCTTTTTGAGATTTGCTCCACTTCACAGCTTCGCTTCTCTTTGTAGTCACCATTGTAGCACGTGTGTAGCCCAGATCATAAGGGGCATGATGATTTGACGTCATCCCCGCCTTCCTCCAGGTTATCCCTGGCAGTCTCCCTAGAGTGCCCATCTTTCATGCTGGCTACTAAGAATAAGGGTTGCGCTCGTTGCGGGACTTAACCCAACATCTCACGACACGAGCTGACGACAACCATGCACCACCTGTCTCCTCTGTCCCGAAGGGAATAGCTATCTCTAACTACGTCAGAGGTATGTC…
denovo3985	k__Bacteria; p__Firmicutes; c__Clostridia; o__Clostridiales; f__Clostridiaceae; g__Clostridium; s__	0	0	0	4	3	4	0	0	0	3	2	0	1	2	0	15	AAGGCCCGGGAACGTATTCACGGCAGTATGCTGACCTGCCATTACTAGCAATTCCGACTTCATGTGGGCGAGTTGCAGCCCACAATCTGAACTGGGGACTATTTTTTCGGGTATTTGCTCCACCCTTGCGGCTTCGCTTCCTGTTGTAATAGCCATTGTAGTACGTGTGTAGCCCAGGACATAAGGGGCGATGATGATTTGACGTCGTCCCCACCTTCCTCCGACTTTGTTCACCGGCGAGTCTCGCTAGAGTGCCCAACCTTAAATGATGGCGAACTAAGCAACAAGGGGTTGGTCGCTCGTTGCGGGACGTTAACCCAACCATCTCACGACACGAGCTGACGACAACCATGCACCACCTGTATCCTCCTGCCCCGAACGGGAATAGCTATCTCTAAC…
denovo5251	k__Bacteria; p__Firmicutes; c__Clostridia; o__Clostridiales; f__Clostridiaceae; g__Clostridium; s__	0	0	0	0	0	0	0	0	0	2	0	0	7	4	2	15	AAGGCCCGGGAACGTATTCACGGCAGTATGCTGACCTGCCATTACTAGCAATTCCGACTTCATGTGGGCGGGTTGCAGCCCACAATCTGAACTGGGACTATTTTTGAGGATTTGCTCCGGCTTACGCCTTAGCTCCCTGCTGTTATAGCCATTGTAGTACGTGTGTAGCCCAGGACATAAGGGGCATGATGATTTGACGTCGTCCCCACCTTCCTCCGATTTGTCACCGGCAGTCTCGCTAGAGTGCCCAACTGAATGATGGCAACTAGCAACAAGGGTTGCGCTCGTTGCGGGACTTAACCCAACATCTCACGACACGAGCTGACGACAACCATGCACCACCTGCACAGGTGCTCCGAAGAGCTACGACATCTCTGCCGTATTCACCTGCATGTCAAG…
denovo5877	k__Bacteria; p__Fibrobacteres; c__TG3; o__TG3-1; f__TSCOR003-O20; g__; s__	0	0	0	0	0	0	5	6	4	0	0	0	0	0	0	15	AAGGCCCGGGAACGTATTCACCGCGGCATGCTGATCCGCGATTACTAGCGATTCCAGCTTCATGAAGTCGAATTGCAGACTTCAATCCGAACTGAGTATAGATTTTAAGGGATTGGCTTGCTGTCACCAGCTTGCATCCCGCTGTATCTACCATTGTAGCACGTGTCTAGCCCTGGACGTAAGGGCCATCGAGGATTTGACGTTCATCCCCACTTCCTCCTGGTTAAACCAGGCGGTCCCCCTACGTAGTTCCCTACG
denovo6284	k__Bacteria; p__Chloroflexi; c__Dehalococcoidetes; o__Dehalococcoidales; f__Dehalococcoidaceae; g__; s__	8	22	23	0	0	0	0	0	0	0	0	0	5	3	7	15	GAGGCCCGAGAACGTATTCAACGCAACATGCTGATTTGCGTTTACTAGCAACTCCGACTTCATGCAGGCGAGTTTCAGCCTGCAATCTGGACTGAGGATGGTTTTAAGGGATTGGCTTCAACTCACGTTGTTGCTACCCATTGTACCACCCATTGTAGCGTGTGTGTAGCCCAGGGTATAAAGGCCATGCTGACTTGACGTCATCCCCACCTTCCTCCCGTTTTGCGGGCGGTCTAGTTAGAGAAAACAACTAACCACGAGGTTGCGCTCGTTGCAGGACTTAACCATACACCTCACGGCACGAGCTGACGACA
denovo2027	k__Bacteria; p__Chlorobi; c__OPB56; o__; f__; g__; s__	0	0	0	0	0	0	3	1	0	0	0	0	3	6	2	15	AAGGCCCGGGAACGTATTCACCGCAGCATGCTGATCTGCGATTACTAGCGATTCCAGCTTCATGCAGTCGAGTTGCAGACTGCAATCCGAACTGAGGCAGGCTTTAGGGATTTCCTCAACCTCGCGGTTTTGCCCCATTATACCTGCCATTGTATCACGTGTGTAGCCCCGGACGTAAGGGCCGTGATGACTTGACGTCATCCCCACTTCCTCTCCACTTGCGTGGGCAGTCTCCTTAGAGTTCCCAGCCGAACTGATGGCAACTAAGGATAGGGGGTTGCGCTCGTTGCGGGACTTAACCCAACATCTCACGACACGAGCTGACGACAGCCATGCAGCACCTCTACAAGCGTCCCGAAGGAATGCTCCCTTTCAGAAGCTGTCGCTTGCACTTCAAGC…
denovo4133	k__Bacteria; p__Bacteroidetes; c__Bacteroidia; o__Bacteroidales; f__; g__; s__	1	2	1	0	0	0	0	1	0	0	0	0	4	3	7	15	AAGGCCCGGGAACGTATTCACCGCGCCATTGCTGATGCGCGATTACTAGCGAATCCACCTTCATGGAGTCGAGTTGCAGACTCCAATCCGAACTGAGATAACTTTTCGAGATTCGCTCCTAGTCGCCTAGTCGCTGCCCTCTGTAGTTACCATTGTAGCACGTGTGTAGCCCTGGACATAAGGGCCGTGCTGATTTGACGTCATCCCCACCTTCCTCTCTGCTTGCGCAGGCAGTCCCTCTAGTGTCCCCAGCTTACCTGCTGGCAACTAAAGGTAGGGTTGCGCTCGTTGCTGGACTTAACCAAACACCTCACGGCACGAGCTGACGACAACCATGCAGCACCTCGTATGATATCCCTCGCAGGACTGTAACCTTTCAGCTACATTTATCATACGTCT…
denovo1247	k__Bacteria; p__Acidobacteria; c__Solibacteres; o__Solibacterales; f__Solibacteraceae; g__Candidatus Solibacter; s__	0	1	1	0	0	0	2	1	3	0	0	0	2	5	2	15	GAGGCCCGGGAACGTATTCACGCTACCGTTCTGATGCAGCATTACTAGCGATTCCAGCTTCATGCAGGCGAGTTGCAGCCTGCAATCCGAACTGAGACCGGCTTTTTGCGATTACCTCCGCCTCGCGGCTTGGGAACGCTTTGTACCGGCCATTGTAGCACGTGTGTAGCCCTGGACATAAAGGCCATGCTGACTTGACGTCATCCCCACTTCCTCCAGCTTATCGCTGGCGGTCCCCTGAGAGTGCCTCCTTACGGAGTGGCAACACGAGGGCAAGGGTTGCGCTCGTTGCGGGACTTAACCCAACATCTCACGACACGAGCTGACGACAGCCATGCAGCACCTCGACTCCCGT
denovo5309	k__Bacteria	0	0	0	0	0	0	0	2	0	0	0	0	0	6	7	15	AAGGCCCGGGAACGTATTCACCGCGCCATGATGTTGCGCGATTACTAGCGATTCCTGCTTCATGAGGTCGAGTTGCAGACCTCAATCCGAACTGTGGTAGCTTTTTCTGAGATTCGCTCCACATCACTGCTTCGCATCCCCTCTGTAACTACCATTGTAGCACGTGTGTAGCCCCGGTCATAAGGACCATGATGACCTTGACCGTCGTCCCCATCTTCCTCTGCGTTGTTACCGCAGCGGTCCCTTACCAGAGTCCCCAACTTAATGATGGTAAACTGGAAAGCAGGGGTTGCGCGTCGTTGCGGGACTTAACCCAACATCTCACGACACGAGCTGACGACAGCCATGCAGCACCTGTCTTGCAGCTCCGGTAAAACCGGCACTCCTCCATCTCTGAAG…
denovo279	Unassigned	0	0	0	1	0	2	0	0	0	1	0	1	2	5	3	14	AAGGCCCGGGAACGTATTCACGGCAGTATGCTGACCTGCCATTACTAGCAATTCCGACTTCATGTGGGCGAGTTGCAGCCCACAATCTGAACTGGGACTATTTTTCGGGTATTTGCTCCACCTTGCGGCTTCGCTTCCTGTTGTAATAGCCATTGTAGTACGTGTGTAGCCCAGGACATAAGGGGCATGATGATTTGACGTCGTCCCCACCTTCCTCCGATTTGTCACCGGCAGTCTCGCTAGAGTGCCCAACTTAATGATGGCAACTAGCAACAGGGGTTGCGCTCGTTGCGGGACTTAACCCAACACCTCACGGCACGAGCTGACGACAGCCATGCAGCACCTGTCAAGCGGCGTATTGCTACGCTGACGTATCTCTACGCCATTCCACTTGATGTC…
denovo3937	Unassigned	0	0	0	0	6	8	0	0	0	0	0	0	0	0	0	14	AAGGCCCGGGAACGTATTCACCGCGCCATGGCTGATGCGCGATTACTAGCGAATCCAGCTTCACGGAGTCGAGTTGCAGACTCCGATCCGAACTGAGATAAGGTTTAGAGATTCGCATCCGGTCGCCCGGTAGCTGCCCTTTGTCCTTACCATTGTAACACGTGTGTCGCCCCGGATGTAAGGGCCGTGCTGATTTGACGTCATCCCCACCTTCCTCACAGCTTACGCTGGCAGTCTCTCCAGAGTCCTCAGCATTACCTACGTTGTTAACGTTACGTAAGTAAAAGGTTAAGGGTTCGGCGTCCGTTTACGTTAGGTCGGACCTTAAACGTTAACCGGACCCGAACCCTACCCTACCGGACCGGACCGAACGGACGTCGTACGGAACCGAAACCCCAA…
denovo6235	k__Bacteria; p__Planctomycetes; c__Planctomycetia; o__Pirellulales; f__Pirellulaceae; g__; s__	0	0	0	0	0	3	3	3	1	0	0	0	0	3	1	14	AAGGCTCAGGAACACATTCACCGCGGTATGCTGACCCGCGATTACTAGCGATTCCAGCTTCATGCAGGCGAGTTGCAGCCTGCAATCCGAACTGAGGCGCGTTTTTTGCGATTTGCTCCCTCTCGCGAGTTTGCATCGCTTTGTGCGCGCCATTGTATGACGTGTGCAGCCCTAGTCATAAAGGCCATGAGGACTTGACGTCATCCCCGCCTTCCTCCGGTTTAACACCGGCAGTCTCGCTAGAGTCCCCGGCATGACCCGCTGGCAACTAGCGACAAGGGTTTCGCTCGTTAAGCGACTTAACGCGACATCTCACGACACGAGCTGACGACAGCCATGCAGCACCTGTGCACGTTGTACCCGAAGGCCTGGCTCGCCTTTCGGCGAGTTAATCCGTGC…
denovo1034	k__Bacteria; p__OP9; c__OPB46; o__SHA-1; f__; g__; s__	6	19	15	0	0	0	1	1	0	0	0	0	2	5	5	14	AAGGCCCGGGAACGCATTCACCGCGCCGTAGCTGATACGCGATTACTAGCGATTCCGCGTTCATGCAGGCGAGTTGCAGCCTGCAATCCCAACTGGGGCCAGCTTTTTGGGATTGGCTCCCCCTCGCGGGTTCGCAACCCTCTGTACTGGCCATTGTAGCACGTGTGTCGCCCAGGACATAAGGGCCATGCGGATTTGACGTCATCCCCACCTTCCTCCGGTTTGTCACCGGCAGTCCCCTTAGAGTGCTCAAGCATAACCTGGTCGCAACTAAGGGTAAGGGTTGCGCTCGTTGCGGGACTTAACCCAACATCTCACGACACGAGCTGACGACAACCATGCAGCACCTGTGCTGGCTCCCTCGGAAAACCGAAGGTCGTCACCCTTTCGGGCTTCTAC…
denovo3146	k__Bacteria; p__OP3; c__koll11; o__GIF10; f__; g__; s__	3	6	5	0	0	0	0	0	0	0	0	0	5	7	2	14	AAGGCCCGGGAACGTATTCACGGCGGCGTAGCTGATCCGCCATTACTAGCGATTCCGTCTTCATGGAGTCGAATTGCAGACTCCAATCGGAACTGAGCCTACTTTTTTGCGATTAGCTCCACCTCGCGGTTTGGCAACGCTTTATAGTAGGCATTGTAACACGTGTGTAGCCCAAGGCATAAGGGCCGTACTGACTTGACGTCATCACCACCTTCCTCTCGCTTATCGCGAGCAGTCTTCCTAGAGTGCCTCTCTAAACCTTGCGGCCTTGAGAGTAGCAACTAAGAATAATGGTTGCGCTCGTTGCGGGACTTAACCCAACATCTCACGACACGAGCTGACGACAGCCATGCAACACCTGTACACCAGTTCCCGAGTAAACCCGGGAAGGGTCTGGTT…
denovo3144	k__Bacteria; p__Firmicutes; c__Clostridia; o__MBA08; f__; g__; s__	0	0	0	5	1	1	0	0	0	8	0	2	1	0	1	14	AAGGCCCGGGAACGTATTCACGGCAGTATGCTGACCTGCCATTACTAGCAATTCCGACTTCATGTGGGCGAGTTGCAGCCCACAATCTGAACTGGGACTATTTTTCGGGATTTGCTCCACCTTGCGGCTTCGCTTCCTGTTGTAATAGCCATTGTAGTACGTGTGTAGCCCAGGACATAAGGGGGCATGATGATTTGACGTCGTCCCCACCTTCCTCCGATTTGTCACCGGCAGTCTCGCTAGAGTGCCCAACTTAATGATGGCAACTAGCAACAGGGGTTGCGCTCGTTGCGGGACTTAACCCAACATCTCACGACACGAGCTGACGACAACCATGCACCACCTGCACAGGCGTCCCGAAGGACTAGTCAATCTCTTGCCTATCCACCTGCATGTCAA…
denovo33	k__Bacteria; p__Firmicutes; c__Clostridia; o__Clostridiales; f__Lachnospiraceae; g__; s__	0	0	0	0	0	0	0	0	0	4	3	6	0	0	1	14	AAGACCCGGGAACGTATTCACCGCGACATTCTGATTCGCGATTACTAGCGATTCCAGCTTCATGTAGTCGAGTTGCAGACTACAATCCGAACTGGGATGACTTTTCTGGGATTTGCTCCACTTCACAGCTTTGCTTCCCTTTGTTGTCACCATTGTAGCACGTGTGTAGCCCAGATCATAAGGGGCATGATGATTTGACGTCATCCCCGCCTTCCTCCAGGTTATCCCTGGCAGTCTCCCTAGAGTGCCCACCGTTAATGCTGGCTACTAAGGATAGGGGTTGCGCTCGTTGCGGGACTTAACCCAACATCTCACGACACGAGCTGACGACAACCATGCACCACCTGT
denovo4288	k__Bacteria; p__Firmicutes; c__Clostridia; o__Clostridiales; f__Lachnospiraceae; g__; s__	0	0	0	0	0	0	0	0	0	5	0	0	2	6	1	14	AAGACCCGGGAACGTATTCACCGCGACATTCTGATTCGCGATTACTAGCGATTCCAGCTTCATGTAGTCGGGTTGCAGACTACAATCCGAACTGGGATGACTTTTTTGGGATTCGCTCCGCATCACTGCTTCGCTTCCCTCTGTTGTCACCATTGTAGCACGTGTGTAGCCCAGATCATAAGGGGCATGATGATTTGACGTCATCCCCGCCTTCCTCCAGGTTATCCCTGGCAGTCTCCCTAGAGTGCCCAGCTTTACCTGCTGGCTACTAAGGATAGGGGTTGCGCTCGTTGCGGGACTTAACCCAACATCTCACGACACGAGCTGACGACAACCATGCACCACCTGTCTCCCCTGTCCCGAAGGGAAACTGCCTTTCGACAGCTGTCAGGGGATGTC…
denovo6182	k__Bacteria; p__Firmicutes; c__Clostridia; o__Clostridiales; f__Clostridiaceae; g__Clostridium; s__	0	0	0	3	2	8	0	0	0	1	0	1	0	1	1	14	AGGGCCCGGGAACGTATTCACGGCAGTATGCTGACCTGCCATTACTAGCAATTCCGACTTCATGTGGGCGAGTTGCAGCCCACAATCTGAACTGGGACTATTTTTCGGGATTTGCTCCACCTTGCGGCTTCGCTTCCTGTTGTAATAGCCATTGTAGTACGTGTGTAGCCCAGGACATAAGGGGCATGATGATTTGACGTCGTCCCCACCTTCCTCCGATTTGTCACCGGCAGTCTCGCTAGAGTGCCCAACTTAATGATGGCAACTAGCAACGAGGGGTTGCGCTCGTTGCGGGACTTAACCCAACACCTCACGGCACGAGCTGACGACAGCCATGCAGCACCTGTACGGAGTCGTCTTGCGACACGGCGACATCGCT
denovo429	k__Bacteria; p__Firmicutes; c__Clostridia; o__Clostridiales; f__Clostridiaceae; g__Clostridium; s__	0	0	0	2	5	6	0	0	0	0	1	1	0	1	0	14	GAAGGCCCGGGAACGTATTCACGGCAGTATGCTGACCTGCCATTACTAGCAATTCCGACTTCATGTGGGCGAGTTGCAGCCCACAATCTGAACTGGGACTATTTTTCGGGATTTGCTCCACCTTGCGGCTTCGCTTCCTGTTGTAATAGCCATTGTAGTACGTGTGTAGCCCAGGACATAAGGGGCATGATGATTTGACGTCGTCCCCACTTCCTCCGATTTGTCACCGGCAGTCTCGCTAGAGTGCCCAGCCGAACTGCTGGCTACTAAGGATAGGGGTTGCGCTCGTTGCGGGACTTAACCCAACATCTCACGACACGAGCTGACGACAACCATGCACCACCTGTCTCCTC
denovo2543	k__Bacteria; p__Firmicutes; c__Clostridia; o__Clostridiales; f__Clostridiaceae; g__Clostridium; s__	0	1	0	0	0	0	5	4	2	0	0	0	2	1	0	14	AAGGCCCGGGAACGTATTCACCGCGCCATGATGTTGCGCGATTACTAGCGATTCCGACTTCATGAGGCCGAGTTGCAGACCTCAATCCGAACTGCGGCAGCTTTTTCTGAGTTTCGCTCCTCATTACTGAATCGCATCCCTCTGTAACTGCCATTGTAGCACGTGTGTAGCCCCGGCCATAAGGACCATGATGACTTGACGTCGTCCCCATCTTCCTCCGATTTGTCACCGGCAGTCTCGCTAGAGTGCCCAACTTAATGATGGCAACTAGCAACAGGGGTTGCGCTCGTTGCGGGACTTAACCCAACATCTCACGACACGAGCTGACGACAACCATGCACCACCTGTATCCTCTGCCCCGAAGGGAATAGCTATCTCTAACTACGTCAGAGGTATGTC…
denovo3049	k__Bacteria; p__Firmicutes; c__Clostridia; o__Clostridiales; f__Clostridiaceae; g__Clostridium; s__	0	0	0	0	0	0	7	3	4	0	0	0	0	0	0	14	AAGGGCCCGGGAACGTATTCACGGCAGTATGCTGACCTGCCATTACTAGCAATTCCGGCTTCATGCGGGCGGGTTGCAGCCCACAATCCGAACTGAGACCGCTTTTTTGGGATTCGCTTCGCCTTGCGGCTTCGCTGCCCTCTGTAGCAGCCATTGTAGTACGTGTGTAGCCCAGGACATAAAGGGCATGATGATTTGACGTCATCCCCACCTTCCTCCGATTTATCACCGGCAGTCTCGTTAGAGTGCCCAACTTTACTTGATGGCAACTAACAACAAGGGTTGCGCTCGTTGCGGGACTTAACCCAACATCTCACGACACGAGCTGACGACAACCATGCACCACCTGTCTCCTCGTCCCGAAGGACTTGCATGTTTCCATGCAATTCGAGGGATGTC…
denovo4972	k__Bacteria; p__Firmicutes; c__Clostridia; o__Clostridiales; f__Clostridiaceae; g__Clostridium; s__	0	0	0	0	1	3	0	0	0	1	0	0	2	3	4	14	AAGGCCCGGGAACGTATTCACGGCAGTATGCTGACCTGCCATTACTAGCAATTCCGACTTCATGTGGGCGAGTTGCAGCCCACAATCTGAACTGGGACTATTTTTCGGGATTTGCTCCACCTTGCGGCTTCGCTTCCTGTTGTAATAGCCATTGTAGTACGTGTGTAGCCCAGGACATAAGGGGCATGATGATTTGACGTCGTCCCCACCTTCCTCCGATTTTGTCACCGGCAGTCTCGCTAGAGTGCCCAACTTAATGATGGCAACTAGCAACAGGGGTTTGCGCTCGTTGCGGGACTTAACCCAACATCTCACGACACGAGCTGACGACAACCATGCACCACCTGTCTTGCAGCTCCGGTAAAACCGGCACTCCTCCATCTCTGAAGAATTCTGCAG…
denovo3461	k__Bacteria; p__Firmicutes; c__Clostridia; o__Clostridiales; f__; g__; s__	0	0	0	0	0	0	0	2	0	0	0	0	3	8	1	14	AAGACCCGGGAACGAATTCACCCGACGTGCTGATTCGGGATTACTAGCAACTCCGACTTCATGTGGGCGGGTTGCAGCCCACAATCTGAACTGGGACTATCTTTATGAGATTTGCTCCACGTTACCGTTTCGCTGCTCTTTGTAATAGCCATTGTAGCGCGTGTGTAGCCCAAGACGTAAGGGGCATGATGATTTGACGTCATCCTCACCTTCCTCCGTGTTATCCACGGCAGTCTCAATAGAGTTCCTAACTTAATATTGGCAACTATTGATAAGGGTTGCGCTCGTTGCGGGACTTAACCCAACATCTCACGACACGAGCTGACGACAACCATGCACCACCTGTCTGCATGCCCCGAAGGGAAACTGCCTTTCGACAGCTGTCAGGGGATGTCAAGC…
denovo314	k__Bacteria; p__Firmicutes; c__Clostridia; o__; f__; g__; s__	0	0	0	0	0	0	3	2	9	0	0	0	0	0	0	14	AAGGCCCGGGAACGTATTCACCACGACATTCTGATTCGCGATTACTAGCGATTCCAACTTCACGCAGTCGAGTTGCAGACTGCGATCCGAACTGAGGCTGCTTTTTTGGGATTGGCTCCGGATCGCTCCTTTGCTTCCCTTTGTGGCAGCCATTGTAGCACGTGTGTAGCCCAAGACATAAGGGGCATGATGATTTGACGTCATCCCCACCTTCCTCCGTGTTATCCACGGCAGTCTCTCCAGAGTGCCCAGCTTTACCTGCTGGCTACTGAAGATAAGGGTTGCGCTCGTTGCGGGACTTTAACCCAACATCTCACGACACGAGCTGACGACAACCATGCACCACCTGTCACCGCTGTTACCGAAG
denovo1813	k__Bacteria; p__Fibrobacteres; c__TG3; o__TG3-1; f__TSCOR003-O20; g__; s__	0	0	0	0	0	0	5	4	5	0	0	0	0	0	0	14	AAGGCCCGGGAACGTATTCACCGCGGCATGCTGATCCGCGATTACTAGCGATTCCAGCTTCATGAAGTCGAATTGCAGACTTCAATCCGAACTGAGATAGATTTTAAGGGATTGGCTTGCTGTCACCAGCTTGCATCCCGCTGTATCTACCATTGTAGCACGTGTCTAGCCCTGGACGTAAGGGCCATGAGGATTTGACGTCATCCCCACCTTCTCCTGGTTAAACCAGGCGGTCCCCTAGAGTTCCCAGCATCACCTGATGGCAACTAAGGGCGAGGGTTGCGCTCGTTGCAGGACTTAACCCAACACCTCACGGCACGAGCTGACGACAGCCATGCAGCACCTGTACGGAGCCGTCTTGCGACGCTGCGACACC
denovo3730	k__Bacteria; p__Bacteroidetes; c__Bacteroidia; o__Bacteroidales; f__; g__; s__	1	3	2	0	0	0	0	0	0	0	0	0	5	4	5	14	AAGGCCCGGGAACGTATTCACCGCGCCATTGCTGATGCGCGATTACTAGCGAATCCACCTTCATGGAGTCGAGTTGCAGACTCCAATCCGAACTGAGATAACTTTTTCGAGATTCGCTCCTAGTCGCCTAGTCGCTGCCCTCTGTAGTTACCATTGTAGCACGTGTGTAGCCCTGGACGATAAGGGCCGTGCTGATTTGACGTCCATTCCCCACCTTCCTCTCTGCTTGCGCAGGCAGTCCCTCTAAGTGTCCCCAGCTTTACCTGATGGCAACGTAAAGGTAGGGGTTGCGCTCGTTAGCCTGGACTTAACCCAAACACCTCACGGCACGAGCTGACGACAACCATGCAGCACCTCGTATGATATCCCTCGCAGGTCTGTAACCTTTCAGCTACATCG…
denovo1407	k__Bacteria; p__Actinobacteria; c__Thermoleophilia; o__Gaiellales; f__; g__; s__	8	13	13	0	0	0	0	0	0	0	0	0	4	6	4	14	AAGGCCCGGGAACGTATTCACCGCGACGTTGCTGATTCGCGATTACTAGCAATTCCGCCTTCATGGAGTCGAGTTACAGACTCCAATCCGAACTGAGACCGGCTTTAAGGGATTCGCTCCACCTCGCGGTATTGCAGCCCGTTGTACCGGCCATTGTAGCACGTGTGTAGCCCTGGACATAAAGGGCATGATGACTTGACGTCATCCCCACCTTCCTCCGGTTTGTCACCGGCAGTCTCTGATGAGTCCCCAACTAAATGATGGCAACATCAAGACAGGGGTTGCGCTCGTTGCGGGACTTAACCCAACATCTCACGACACGAGCTGACGACAGCCATGCACCACCTGTGTACGCTCCCCGAGGGGTCGGGCACGTTTCCGCTTCCTACCACGTACATG…
denovo6014	k__Bacteria	0	0	0	0	0	0	4	4	3	0	0	0	0	2	1	14	AAGGCCCGGGAACGTATTCACCGCGCCATGATGTTGCGCGATTACTAGCGATTCCGACTTCATGAGGCCGAGTTGCAGACCTCAATCCGAACTGCGGGCAGCTTTTTCTGAGTTTTCGCTCCTCATTACTGAATCGCATTCCCTCTGTAACTGCCATTGTAGCACGTGTCGTAGCCCCGGCCATAAGGACCATGATGACTTTGACCGTCGTCCCCACTCTTCCTCTGCGTTCGTTACCGCAGCGGTCCCTCCAGAGTCCCCAACTTAACTGATGGTAACGTGAAGGCAAGGGTTGCGCTCGTTGCGGGACTTAACCCAACATCTCACGACACGAGCTGACGACAGCCATGCAG
denovo3471	Unassigned	0	0	0	0	0	0	2	6	5	0	0	0	0	0	0	13	AAGGCCCGGGAACGTATTCACCGCGGCATGCTGATCCGCGATTACTAGCGATTCCAGCTTCATGAAGTCGAATTGCAGACTTCAATCCGAACTGAGATAGATTTTAAGGGATTGGCTTGCTGTCACCAGCTTGCATCCCGCTGTATCTACCATTGTAGCACGTGTCTAGCCCTGGACGTAAGGGCCATGAGGATTTGACGTCATCCCCACCTTCCTCCTGGTTAAACCCAGGCGGTCCCCCTAGAGTTCCCCAGCACTCCACGTGNGTCGGACTAAACGGTAACGGGCGGGTTAGGGTTCGCGTCCGTTCGGTTCGACGGAACGGTTAACCTTTAAAACCCTAAACTACTTCCTACCGAACCGAACCGAACGGACGTCGTACGGAACCGAAACCCAAAA…
denovo4831	Unassigned	0	0	0	0	0	0	0	0	0	4	5	4	0	0	0	13	AAGACCCGGGAACGTATTCACCACGACATTCTGATTCGCGATTACTAGCGATTCCAGCTTCATGTAGTCGAGTTGCAGACTACAATCCGAACTGAGATGACCTTTTTGAGATTTGCTCCACTTCACAGCTTCGCCTCTCTTTGTAGTCACCATTGTAGCACGTGTGTAGCCCAGATCATAAGGGGCATGATGATTTGACGTCATCCCCGCCTTCCTCCAGGTTATCCCTGGCAGTCTCCCTAGAGTGCCCATCTTTCATGCTGGCTACTAAGAATAAGGGTTGCGCTCGTTGCGGGACTTAACCCAACATCTCACGACACGAGCTGACGACAACCATGCACCACCTGTCTCCTACTTCCGACCGGAGAACCTAAGTCCGTACGACTCGTCAGGACGGTC…
denovo2752	k__Bacteria; p__Verrucomicrobia; c__Verruco-5; o__WCHB1-41; f__RFP12; g__; s__	0	0	0	0	0	0	0	0	0	0	0	0	3	6	4	13	AAGGCCCGGGAACGTATTCACGGCGCCGTGGCTGATGCGCCGTTACTAGCAAATCCGGCTTCACGCGGTCGGGTTGCAGACCGCGATCCGAACTGGGGCCGGTTTTCGGGTTGGCTCCGCCTCGCGGCGTCGCTTCCCTCTGTGCCGGCCATTGTAGCACGTGTGCGGCCCCGGGCGTAAGGGCCATA
denovo1678	k__Bacteria; p__Spirochaetes; c__Spirochaetes; o__Spirochaetales; f__Spirochaetaceae; g__Treponema; s__	0	0	0	0	0	0	0	0	0	0	0	0	8	4	1	13	AAGGCCCGGGAACGTATTCACCGCGCCGTGCTGATGCGCGATTACTAGCGATTCCAACTTCATGGAGTCGGGTTTCAGACTCCAATCCGAACTACGGTAGCTTTTTTGCGTTTTGCGTGACCTTCGCGGTTTAGCATCGCTCTGTAGCTACCACTTGTAGCACGTGTGTAGCCCTGGACATAAGGGCCCATGATGGACTTGACGTCATCCCCACCTTCCTCCGGTTTGTCCACCGGCAGTTTCCGCCAGAGTCCTCCAGCTTAACCTGTTAGTAACTGGCAGTAGGGGTTGCGCGTCGGTTGCGGGGACTTAACCCAACACCGTCACGGCACGAGCTGACGACAGCCATGCAAGCACCTGTCAAGCGGCGTATTGCCTACGCTGACGTATCTCTACGCC…
denovo4099	k__Bacteria; p__Spirochaetes; c__Spirochaetes; o__Spirochaetales; f__Spirochaetaceae; g__Treponema; s__	0	0	0	0	0	0	0	1	0	3	4	3	2	0	0	13	AAGGCCCGGGAACGTATTCACCGCGCCATGCTGATGCGCGATTACTAGCGATTCCACCTTCATGGAGTCGGGTTTCAGACTCCAATCCGAACTGAGGGCGTTTTTCTGCGATTTGCTCCACCTCGCGGCTTCGCGTCACTCTGTCTCGCCCATTGTAGCACGTGTGTAGCCCTGGACATAAGGGCCATGATGACTTGACGTCATCCCCACCTTCCTCCGGTTTGTCACCGGCAGTTCCGCCAGAGTCCTCAGCTTCACCTGTTAGTAACTGGCAGTAGGGGTTGCGCTCGTTGCGGGACTTAACCCGACACCTCACGGCACGAGCTGACGACAACCATGCAGCACCTTGGAAACTGTCCGAAGAAACACTCCTTTCATAGTGCGTCAGTTCCCATTTAA…
denovo5464	k__Bacteria; p__Spirochaetes; c__Spirochaetes; o__Spirochaetales; f__Spirochaetaceae; g__Treponema; s__	0	0	0	0	0	0	0	0	0	0	0	0	3	5	5	13	AAGGCCCGGGAACGTATTCACCGCGCCGTGCTGATGCGCGATTACTAGCGATTCCAACTTCATGGAGTCGGGTTTCAGACTCCAATCCGAACTACGGTAGCTTTTTTGCGTTTTGTCGTGACCTCGCGGTTTAGCATCGCTCTGTAGCTACCATTGTAGCACGTGTGTAGCCCTGGACATAAGGGCCGATGATGACTTGACGTCATCCCCCACCTTCCTCCGGTTTGTCACCGGCAGTTCCGCCAGAGTCCTCAGCCTTAAACCTGTTAGTAACTGGCAGTAGGGTTGCGCGTCGTGCGGGACTTAACCCAACGACCTCAACGGCACGAGCTGACGACAGCCATGCAGCACCTGTCAAGCGCGTATGCTA
denovo1064	k__Bacteria; p__Planctomycetes; c__Phycisphaerae; o__; f__; g__; s__	0	0	0	0	1	2	1	6	3	0	0	0	0	0	0	13	AGGGCTCAGGAACACATTCACCGGGACATAGCTGATTCCCGATTACTAGCGATTCCAACTTCATGCAGGCGAGTTGCCAGCCTGCAATCCGAACTGGGGCCGGCTTTTTGCGATTAGCTCCACCTCACGGTCTTGCGTCGCTTTGTACCGACCATTGTAGCACGTGTGATGCCCTAGGCATAAAGGCCATGATGACTTGACGTCATCCCCACCTTCCTCCGGTTTAACACCGGCAGTCCCGCTAGAGTTCCCGGCATGACCCGCTGGTAACTAACGGCAAGGGTTTCGCTCGTTAAGGGACTTAACCCGACATCTCACGACACGAGCTGACGACAGCCATGCAGCACCTGTGCTAAGTTTCACTCCGAAGAGCAGCTTAACCT
denovo2097	k__Bacteria; p__Firmicutes; c__Clostridia; o__OPB54; f__; g__; s__	0	0	0	3	7	4	1	1	0	0	0	0	0	0	0	13	AAGGCCCGGGAACGTATTCACCTCGGTATGCTGACCCGAGATTACTAGCGATTCCGACTTCACGGAGTCGGGTTGCAGACTCCGATCTGAACTGGGACTGGCTTTATGCGATTCGCTTGCCTTCGCAGGTTTGCTGCGCTCTGTACCAGCCATTGTAGCACGTGTGTAGCCCAGGTCATAAGGGGCATGATGACTTGACGTCATCCCCACCTTCCTCCGGTTTGTCACCGGCAGTCTCATTAGAGTGCCCAACTTAATGATGGCAACTAATCATAGGGGTTGCGCTCGTTGCGGGACTTAACCCAACATCTCACGACACGAGCTGACGACAACCATGCACCACCTGTCTCCTCTGTCCCCGAAGGAAAGACCCCGTTACGGGTCGGTCAGAGGGATGTC…
denovo6088	k__Bacteria; p__Firmicutes; c__Clostridia; o__Clostridiales; f__Veillonellaceae; g__; s__	0	0	0	1	0	0	2	8	3	0	0	0	0	0	0	13	AAGGCCCGGGAACGTATTCACCGCAGCATGCTGATCTGCGATTACTAGCGATTCCGACTTCACGGAGGCGAGTTGCAGCCTCCGATCCGAACTGAGAGCGTTATTTATGGGATTGGCTCCACATCACTGTCTCGCTTCCCTCTGTTTACGCCCATTGTAGTACGTGTGTAGCCCCAGGACATAAGGGGCATGATGACTTGACGTCACTCCCCGCCTTCCTCCGTCTTGTCGACGGCAGTCTACCTTGACGTGCCCAGCTCTACCTGCTGGCAACAAAGTATAAGGGTTGCGCTCGTTGCGGGACTTAACCCAACATCTCACGACACGAGCTGACGACAGCCATGCACCACCTGTTTTTTGTGTTCCCCCGAAGGGAGGGACCTATCTCTAGGTCTTTCA…
denovo2990	k__Bacteria; p__Firmicutes; c__Clostridia; o__Clostridiales; f__Clostridiaceae; g__Clostridium; s__	0	0	0	6	1	8	0	0	0	2	0	0	2	0	0	13	AAGGCCCGGGAACGTATTCACGGCAGTATGCTGACCTGCCATTACTAGCAATTCCGACTTCATGTGGGCGAGTTGCAGCCCACAATCTGAACTGGGACTATTTTTCGGGATTTGCTCCACCTTGCGGCTTCGCTTCCTGTTGTAATAGCCATTGTAGTACGTGTGTAGCCCAGGACATAAGGGGCATGATGATTTGACGTCGTCCCCACCTTCCTCCGATTTGTCACCGGCAGTCTCGCTAGAGTGCCCAACTTAATGATGGCAAACTAGCAACGAGGGGTTGCGCTCGTTGCGGGGACTTAACCCAACATCTCACGACACGAGCTGACGACAACCATGCACCACCTGTATCCTCTCGACCCCGAAGGGAATAGCTATCTCTAACTACGTCAGAGGTAT…
denovo5825	k__Bacteria; p__Firmicutes; c__Clostridia; o__Clostridiales; f__Clostridiaceae; g__Clostridium; s__	0	0	0	3	3	10	0	0	0	0	0	0	0	0	0	13	AAGACCCGGGAACGTATTCGCCGCGACATGCTGATTCGCGATTACTAGCGATTCCAGCTTCATGTAGTCGAGTTGCAGACTACAATCCGAACTGGGATGGCTTTTTTGAGATTTGCTCACCTTCACAGGGTCGCTTCTCTTTGTAGCCACCATTGTAGCACGTGTGTAGCCCAGATCATAAGGGGCATGATGATTTGACGTCGTCCCCACCTTCCTCCGATTTGTCACCGGCAGTCTCGCTAGAGTGCCCAACTTAATGATGGCAACTAGCAACAGGGGTTGCGCTCGTTGCGGGACTTAACCCAACATCTCACGACACGAGCTGACGACAACCATGCACCACCTGTATCCTCTGCCCCGAAGGGAATAGCTATCTCTAACTACGTCAGAGGTATGTCA…
denovo5668	k__Bacteria; p__Firmicutes; c__Clostridia; o__Clostridiales; f__Clostridiaceae; g__Clostridium; s__	0	0	0	1	0	7	0	0	0	2	1	0	0	1	2	13	AAGGCCCGGGAACGTATTCACGGCAGTATGCTGACCTGCCATTACTAGCAATTCCGACTTCATGTGGGCGAGTTGCAGCCCACAATCTGAACTGGGACTATTTTTCGGGTATTTGCTCCACCTTGCGGCTTCGCTTCCTGTTGTAATAGCCATTGTAGTACGTGTGTAGCCCAGGACATAAGGGGGCATGATGATTTGACGTCGTCCCCACCTTCCTCCGATTTGTCACCGGCAGTCTCGCTAGAGTGCCCAACTTAATGATGGCAACTAGCAACAGGGGTTGCGCTCGTTGCGGGACTTAACCCACACTCTCGACGACACGACGCTAGACGANACCATGCACCACCTGTCTCCTCTGTCCC
denovo169	k__Bacteria; p__Firmicutes; c__Clostridia; o__Clostridiales; f__; g__; s__	0	0	0	0	0	0	1	0	1	0	0	0	2	8	1	13	AAGACCCGGGAACGCATTCACCGCGACATTCTGATTCGCGATTACTAGCAACTCCTTCTTCATGCGGGCGGGTTGCAGCCCACAATCTGAACTGAGACTGTTTTTATTGAGATTTGCTCTATGTTGCCATATTGCTGCTCTTTGTAACAGCCATTGTAGCACGTGTGTAGCCCGAAGACGTAAGGGGCGTGATGATTTTGACGTCATCCCCCACCTTCCTCCGTGTTATCCACGGCAGTCTGAACAGAGTTCCTAACTTAATATTGGCAACTGTTCATAAGGGTTGCGCTCGTTGCGGGACCTTAACCCAACACCTCACGGCACGAGCTGACGACAGCCATGCAGCACCTGTCAAGCGGCGTATTGCTACGCTGACG
denovo422	k__Bacteria; p__Fibrobacteres; c__TG3; o__TG3-1; f__TSCOR003-O20; g__; s__	0	0	0	0	0	0	2	3	8	0	0	0	0	0	0	13	AAGGCCCGGGAACGTATTCACCGCGGCATGCTGATCCGCGATTACTAGCGATTCCAGCTTCATGAAGTCGAATTGCAGACTTCAATCCGAACTGAGATAGATTTTAAGGGATTGGCTTGCTGTCACCAGCTTGCATCCCGCTGTATCTACCATTGTAGCACGTGTCTAGCCCTGGACGTAAGGGCCATGAGGATTTGACGTCATCCCCACCTTCCTCCTGGTTAAGCCAGGCGGTCCCCCTAGAGTTCCCAGCATCACCTGATGGCAACTAAGGGCGAGGGTTGCGCTCGTTACGGGACTTAACCCAACACCTCACGGCACGAGCTGACGACAACCATGCAGCACCTGTGTACGTTTCACCACGAGGGCAATTAACCCTGTTTCCAGGGCAATATCCGT…
denovo3824	k__Bacteria; p__Fibrobacteres; c__TG3; o__TG3-1; f__TSCOR003-O20; g__; s__	0	0	0	0	0	0	4	4	3	0	1	0	0	0	1	13	AAGGCCCGGGACGTATTCACCGCGGCATGCTGATCCGCGATTACTAGCGATTCCAGCTTCATGAAGTCGAATTGCAGACTTCAATCCGAACTGAGATAGATTTTAAGGGTATTGGCTTGCTGTCACCAGCTTGCATCCCGCTGTATCTACCATTGTAGCACGTGTCTAGCCCTGGACGAGTACGGC
denovo6158	k__Bacteria; p__Fibrobacteres; c__TG3; o__TG3-1; f__TSCOR003-O20; g__; s__	0	0	0	0	0	0	5	5	2	0	0	0	0	0	1	13	AAGGCCCGGGAACGTATTCACCGCGGCATGCTGATCCGCGATTACTAGCGATTCCAGCTTCATGAAGTCGAATTGCAGACTTCAATCCGAACTGAGATAGATTTTAAGGGNTTGGCTTGCTGTCACCAGCTTGCATCCCGNTGTATCTACCATTGTAGCACGTGTCTAGCCCTGGACGTAAGGGCCATGAGGTATTTGACGTCACTCCCCACCTTCCTCTGGTTAAACCAGGCGGTCCCCCTAGAGTTCCCCAGCATCACCTGATGGCAACGTAAGGGCGAGGGTTGCGCTCGTTGCAGGACTTAACCTAACATCTCACGACACGAGCTGACGACAACCAT
denovo3125	k__Bacteria; p__Chloroflexi; c__Dehalococcoidetes; o__Dehalococcoidales; f__Dehalococcoidaceae; g__; s__	0	0	1	0	0	0	0	0	0	0	0	0	6	4	3	13	AAGGCCCGAGAACGTATTCACCGCAGTATGCTGACCTGCGGTTACTAGCAACTCCGGCTTCATGCAGGCGGGTTTCAGCCTGCAATCTGTACTGAGGATGGCTTTAGGGATTAGCTTCAGTTCGCACTGTTGCGACCTATTGTGCCACCCATTGTAGCGTGTGTGTAGCCCAGGATATAAAGGCCATGCTGACTTGACGTCATCCCCCACCTTCCTCCCCGTTTTGCGAGGCAGTCTGGCTAGAGAAAACAACTAGCCATGAGGGTTGCGCTCGTTGCAGGACTTAACCATACACCTCACGGCACGAGCTGACGACAGCCATGCAGCACCTGTGACGGTTACTGGCTTAACAGTTAGTTCCCCTTTCGGTTCGCTACTTCCGACATGTCAAATCCTGGT…
denovo5044	k__Bacteria; p__Chloroflexi; c__Anaerolineae; o__SHA-20; f__; g__; s__	1	0	2	0	0	0	0	0	0	0	0	0	2	6	5	13	AAGGCCCGGGAACGTATTCACCGCAGTATGGCTGACCTGCGGTTACTAGCAACTCCGACTTCATGCGGGCGGGTTGCAGCCTACAATCTGAACTGGGATCGGCTTTCTGAGATTCGCTCCACCTCACGGCTTCGCATCCCTCTGTACCGACCATTGTAGCGTGTGCGTAGCCCTGGATATAAAGGCCATGCTGACTTGACGTCATCCCCACCTTCCTCCGGTTATATGCCGGCAGTCTCGCCAGACACTTGTAACTGGCAATAAGGGTTGCGCTCGTTGTGGGACTTAACCCAACACCTCACGGCACGAGCTGACGACAGCCATGCAGCACCTGTGTACGCT
denovo424	k__Bacteria; p__Chlorobi; c__SJA-28; o__; f__; g__; s__	0	0	0	2	0	0	3	1	1	0	0	0	2	4	2	13	AAGGCCCGGGAACGTATTCACCGCGCCGTTCTGATGCGCGATTACTAGCAATTCCAACTTCATGGAGTCGAGTTGCAGACTCCAATCCGAACTGAGACAACTTTTTAGGGTATTGGCTCCACCTTGCGGTATTGCAGCCCTTTCGTAGTTGCCATTGTAGCACGTGTGTTGCCCTACGGCGTAAGAGCCGATGCGGACTTGACGTCATCCCCACCTTCCTCACTACTTGCGTAGGCAGTCTCCTTAGAGTGCCCGACATTACTCGATGGCAACTAAGGACAGGGGTTGGCGCTCGTTGCGGGACTTAACCCAACACCTCACGGCACGAGCTGACGACAGCCATGCAGCATCTGTACAGATTCCGTAGTTGCTACACACAGAATTTTCCTCTGTTTTAAT…
denovo537	k__Bacteria; p__Bacteroidetes; c__Bacteroidia; o__Bacteroidales; f__Porphyromonadaceae; g__Parabacteroides; s__	0	0	0	8	4	9	0	0	0	0	0	0	0	0	0	13	AAGGCCCGGGAACGTATTCACCGCGCCATGGCTGATGCGCGATTACTGGCGAATCCAGCTTCACGGAGTCGAGTTGCAGACTCCGATCCGAACTGAGATAAGGTTTAGAGATTCGCATCCGGTCGCCCGGTAGCTGCCCTTTGTCCTTACCATTGTAACACGTGTGTCGCCCCGGATGTAAGGGCCGTGCTGATTTGACGTCATCCCCACCTTCCTCACAGCTTACGCTGGCAGTCTCTCCAGAGTCCTCAGCATTACCTGTTAGTAACTAGGAAAGTAAAGGGTTGGTCGCTCGTTATTGGCGACTTAAGCCGACACCTCACGGCGACGAGCTGACGACAACCCATGCAGCACCTCCGTAGGCGAGTC
denovo1894	k__Bacteria; p__Bacteroidetes; c__Bacteroidia; o__Bacteroidales; f__; g__; s__	0	0	0	0	0	0	0	0	0	0	0	0	4	6	3	13	AAGGCCCGGGAACGTATTCACCGCGCCATGGCTGATGCGCGATTACTAGCGAATCCAGCTTCATGGAGTCGAGTTGCAGACTCCAATCCGAACTGAGAGAGGCTTTTTAAGGATTCGCTCCCATTCGCATGGTAGCTCCCCTCTGTACCCCCCATTGTAACACGTGTGTCGCCCCGGACATAAGGGCCGTGCTGATTTGACGTCATCCCCTCCCTTCCTCTCACCTTACGGCGGCAGTCTCACTAGAGTCCTCAGCTTTACCTGCTAGTAACTAATGATAAGGGTTGCGCTCGTTATGGCACTTAAGCCGACACCTCACGGCACGAGCTGACGACAGCCATGCAGCACCTCTATAGCGGCCCCGAAGGGCTGCAGGCTTTCACCCACATTCCGCTACAC…
denovo3738	k__Bacteria; p__Bacteroidetes; c__Bacteroidia; o__Bacteroidales; f__; g__; s__	0	0	0	0	0	0	0	0	0	2	7	4	0	0	0	13	AAGGCCCGGGAACGTATTCACCGCGCCATGGCTGATGCGCGATTACTAGCGAATCCAGCTTCACGAAGTCGGGTTGCAGACTTCGATCCGAACTGAGACCGGATTTTACGGATTTAGCGTCTCCTTGCGGAGTAGCTGCCCTTTGTACCCGGCCATTGTAACACGTGTGTAGCCCTGGACATAAGGGCCGTGCTGATTTGACGTCATCCCCGCCTTCCCTCGCACCTTACGGTGGCAGTCCCGTTAGAGTCCCCAGCTTGACCTGATGGTAACTAACGGTAAGGTTGCGCTCGTTAATGGGAACTTAACCCGGACACCTCACGGCACGAGCTGACCGACAACCATGCAGCACCTTGGAAAACCTGTACCGAAGAAACACTCCTTTCATAGTGCGTCAGT…
denovo2987	k__Bacteria	0	1	0	0	0	0	0	0	0	0	0	1	1	4	7	13	AAGGCCCGGGAACGTATTCACGCGCATGCTGATCCGCGATTACTAGCGATTCCGACTTCATAGAGTCGAGTTGCAGACTCCAATCCGAACTGAGGCCGGCTTTCTGGGATTTAGCTTGCTCTCGCGAGCTTGCTGCCCTTTGACCGCATTGTAGCACGTGTGTAGCCCTGGACATAAAGGCCATGATGACTTGACGTCGTCCCCACTTCCTCCTAGTTAACCTGGCAGTTCCCTTAGAGTGCTCAGCGTTATCTGGTGGCAACTAAGGGTAGGGGTTGCGCTCGTTGCGGGACTTAACCCAACATCTCACGACACGAGCTGACGACAGCC
denovo1456	k__Archaea; p__Crenarchaeota; c__MCG; o__pGrfC26; f__; g__; s__	1	0	5	0	0	0	0	0	0	1	0	0	5	5	2	13	AAGGAGCAGGGACGTATTCACCGCGCGCTGGTGACACGCGATTACTAGGGATTCCATGTTCACGAGGGTGGGTTTCAACCCTCGATCCCAACTACGGCAGGCTTTCGAGATTGCCTCCCCCTTACGAGGTCGGAACCCATTGTACCTGCCATTGCAGCTCGCGTGTGGCCCGGGAGATTCGGGGCATACTGACCTGCCGTGGCCCGCTCCTTCCTCCACTTTATCAGTGGCGGTCTCCTCAGTGTGCCCAGCACAAGGCTAGTAGCAACAGAGGACGCGGGTCTCGATCGTTGCCTGACTTAACAGGACACCTCACGGCACGAACTGGCGACGGCCATGCACCTCCTCTCAGCTCGTCTGGCAA
denovo1803	Unassigned	0	0	0	11	8	4	0	0	0	0	0	0	0	0	0	12	AAGGCCCGGGAACGTATTCACCGCGCCATGGCTGATGCGCGATTACTAGCGAATCCAGCTTCACGGAGTCGAGTTGCAGACTCCGATCCGAACTGAGATAAGGTTTAGAGATTCGCATCCGGTCGCCCGGTAGCTGCCCTTTGTCCTTACCATTGTAACACGTGTGTCGCCCCGGATGTAAGGGCCGTGCTGATTTGACGTCATCCCCACCTTCCTCACAGCTTACGCTGGCAGTCTCTCCAGAGTCCTCAGCATTCCNCGTTGTAACTACGTAAGTAAAGGTTAGGGTCGCGTCGTTACGTTAGTCGGACCTTAAACGTTAACCGGACCCGAACCCTACCCTACCGGACCGGACCGAAACGG
denovo1700	Unassigned	0	0	0	8	5	7	0	0	0	0	0	0	0	0	0	12	AAGGCCCGGGAACGTATTCACCGCGCCATGGCTGATGCGCGATTACTAGCGAATCCAGCTTCACGGAGTCGAGTTGCAGACTCCGATCCGAACTGAGATAAGGTTTAGAGATTCGCATCCGGTCGCCCGGTAGCTGCCCTTTGTCCTTACCATTGTAACACGTGTGTCGCCCCGGATGTAAGGGCCGTGCTGATTTGACGTCATCCCCACCTTCCTCACAGCTTACGCTGGCAGTCTCTCCAGAGTCCTCAGCATTACCTGTTAGTAACTGGAAATAAGGGGTTGCGCTCGTACTAGTCGACTAACGTACGCCACCTACCACGACGACGAACGCGTCGTACGGAACCAAACCAACTAGCGACGACGACCCTACCGTTACGGGTACGACGTACGTACTTA…
denovo2461	Unassigned	0	0	0	4	4	3	0	0	0	2	0	1	0	2	0	12	AAGGCCCGGGAACGTATTCACGGCAGTATGCTGACCTGCCATTACTAGCAATTCCGACTTCATGTGGGCGAGTTGCAGCCCACAATCTGAACTGGGACTATTTTTCGGGATTTGCTCCACCTTGCGGCTTCGCTTCCTGTTGTAATAGCCATTGTAGTACGTGTGTAGCCCAGGACATAAGGGGCATGATGATTTGACGTCGTCCCCACCTTCCTCCGATTTGTCACCGGCAGTCTCGCTAGAGTGCCCAACTTAATGATGGCAACTAGCAATAGGGGTTGCGCTCGTTGCGGGACTTAACCCAACATCTCACGACACGAGCTGACGACAACGCTAGTCACCACCTCGTNTCCTCCTCGTCCCGGTTAACGGGAAAGTAAGGGCCTTACTACTTACTTA…
denovo66	Unassigned	0	0	0	1	4	8	0	0	0	0	0	0	0	0	0	12	AAGACCCGGGAACGTATTCACCGCGACATGCTGATTCGCGATTACTAGCGATTCCAGCTTCATGTAGTCGAGTTGCAGACTACAATCCGAACTGGGATGGCTTTTTTGAGATTTGCTCACCTTCACAGGGTCGCTTCTCTTTGTAGCCACCATTGTAGCACGTGTGTAGCCCAGATCATAAGGGGCATGATGATTTGACGTCATCCCCGCCTTCCTCCAGGTTATCCCTGGCAGTCTCCCTAGAGTGCCCAGCCAAACTGCTGGCTGCTAAGGATAGGGGTTGCGCTCGTTGCGGGACTTAACCCAACATCTCACGACACGAGCTGACGACAACCATGCACCACCTGTNTCCTCTGTCCCCGAAGGGAAAGTCCGTTTACGACCGTCTAACGTACGGGG…
denovo1956	Unassigned	0	0	0	0	1	1	1	3	3	0	0	0	1	1	1	12	AAGGCTCAGGAACACATTCACCGCGCCATGGCTGATGCGCGATTACTAGCGATTCCAACTTCATGGAGTCGAATTGCAGACTCCAATCCGAACTGGGGGGTGTTTTTTGCGATTTGCTCCGCCTCGCGGCCTTGCGTCGCTCTGTACACCCCATTGTAGCACGTGTGCCGCCCCGGGCTTAAGGGCCATGAGGACTTGACGTCATCCCCACCTTCCTCCGGTTTGACACCGGCAGTCTCGCTAGAGTCCCCGACATTACTCGCTGGCAACTAGCGACAGGGGTTTCGCTCGTTACGGGACTTAACCCAACACTTCACAGCACGAGCTGACGACAGCCATGCAGCACCGGTACGGGTTTCACCCCGAAAGGCAACCAAACCTGTTTCCAGGTAGGCATCC…
denovo2024	Unassigned	0	0	0	0	0	0	0	0	0	0	0	0	2	5	5	12	AAGGCCCGGGAACGTATTCACCGCTGCCTGCTGATCAGCGATTACTAGCGATTCCGCCTTCACGGAGTCGAGTTGCAGACTCCGATCTGAACTGGGGCTGGTTTTTTGGGATTGGCTTACCGTCGCCGGTTCGCTGCCCTCTGTACCAGCCATTGTAGTACGTGTGTAGCCCCAGACATAAGGGCCATGAGGACTTGACGTCATCCCCACCTTCCTCCGGTTTAACACCGGCAGTCCCGGTAGAGTGCCCAACTGAATGATGGCAACTACCAGCGAGGGTTGCGCTCGTTGCGGGACTTAACCCAACATCTCACGACACGAGCTGACGACAGCCATGCAGCACCTGTGTTAGGGCTCCTGGTAAACCAGGCACCCCGGTGTTTCCACCCGGTTCCCTAC…
denovo5221	Unassigned	0	0	0	0	0	0	1	1	0	5	3	2	0	0	0	12	AAGGCCCGGGAACGTATTCACCGCGCCATGGCTGATGCGCGATTACTAGCGAATCCAGCTTCACGAAGTCGGGTTGCAGACTTCGATCCGAACTGAGACCGGATTTTACGGATTAGCATCTCCTTGCGGAGTAGCTGCCCTTTGTACCGGCCATTGTAACACGTGTGTAGCCCTGGACATAAGGGCCGTGCTGATTTGACGTCATCCCCGGCCTTCCTCGCACCTTACGGTGGCAGTCCCGTTAGAGTCCCCAGCTTGACCTGATGGTAACTAACGGTAAGGGTTGCGCTCGTTATGGGACTTAACCCGACACCTCACGGCACGAGCCGACGACAGCCATGCAGCACCTGTGCTGGCTCCCCGGAAGGGTTCGCTCCCTTTTCAGTTCGCTACCACCAG…
denovo2836	k__Bacteria; p__Spirochaetes; c__WWE1; o__[Cloacamonales]; f__[Cloacamonaceae]; g__W22; s__	2	1	0	0	0	0	0	0	0	0	0	0	6	2	4	12	AAGGCCCGGGAACGTATTCACCGCGCCATGATGTTGCGCGATTACTAGCGATTCCTGCTTCATGAGGTCGAGTTGCAGACCTCAATCCGAACTGTGGTAGCTTTTCTGAGATTCGCTCCACATCACTGCTTCGCATCCCTCTGTAACTACCATTGTAGCACGTGTGTAGCCCCGGTCATAAGGACCATGATGACTTGACGTCGTCCCCATCTTCCTCTGCGTTGTTACCGCAGCGGTCCTTCCAGAGTCCCCAACTTAATGATGGTAACTGAAAGCAGGGGTTGCGCTCGTTGCGGGACTTAACCCAACATCTCACGACACGAGCTGACGACAGCCATGCAGCACCTCGACTCCCGTCCCTTGCGGGAAGCGCCTGTTTCCAAGCGCTGTCGTGAGCCG…
denovo3599	k__Bacteria; p__Spirochaetes; c__WWE1; o__[Cloacamonales]; f__[Cloacamonaceae]; g__W22; s__	0	1	2	0	0	0	0	0	1	0	0	0	3	6	2	12	AAGGCCCGGGAACGTATTCACCGCGCCATGATGTTGCGCGATTACTAGCGATTCCTGCTTCATGAGGTCGAGTTGCAGACCTCAATCCGAACTGTGGTAGCTTTTCTGAGATTCGCTCCACATCACTGCTTCGCATCCCTCTGTAACTACCATTGTAGCACGTGTGTAGCCCCGGTCATAAGGACCATGATGACTTGACGTCGTCCCCATCTTCCTCTGCGTTGTTACCGCAGCGGTCCTTCCAGAGTCCCCAACTTAATGATGGTAACTGAAAGCAGGGGTTGCGCTCGTTATGGGACTTAACCCGACACCTCACGGCACGAGCTGACGACAACCATGCAGCACCTCGCTCCCGGCCGTTGCCGGCTGCCGCGTTTCCGCAGCATTCCCCGAAGCGTT…
denovo4198	k__Bacteria; p__Spirochaetes; c__Spirochaetes; o__Spirochaetales; f__Spirochaetaceae; g__Treponema; s__	0	0	0	1	3	2	1	1	1	0	2	1	0	0	1	12	AAGGCCCGGGAACGTATTCACCGCGCCATGCTGATGCGCGATTACTAGCGATTCCACCTTCATGGAGTCGGGTTTCGTAGACTCCAATCCGAACTGAGGGCGGTTTTTCTTGCGATTTGTCTCCACCTCGCGGCTTCGCCTCACTCTGTCGCGCCCATTGTAGCACGTGTGTAGCCCTCGGACGATAAGGGCCGATGATGACTTGACGTCATCCCCACCTTCCTCCGGCTTGTCACCGGCAGTTCCGCCAGAGTCCTCAGCTTCACCTGTTAGTAACTGGCAGTAGGGGTTGCGCTCGTTGCGGGACTTAACCCAACACCTCACGGCACGAGCTGACGACAGCCATGCAGCACCTGTACGGAGTCGTCTTGCGACACGGCGACATCGCTGCCACCTCCC…
denovo2699	k__Bacteria; p__Spirochaetes; c__Spirochaetes; o__Spirochaetales; f__Spirochaetaceae; g__Treponema; s__	0	0	0	0	0	0	0	0	0	0	0	0	4	5	3	12	AAGGCCCGGGAACGTATTCACCGCGCCGTGCTGATGCGCGATTACTAGCGATTCCAACTTCATGGAGTCGGGTTTCAGACTCCAATCCGAACTACGGTAGCTTTTTTGCGTTTTGTCGTGACCTCGCGGTTTAGCATCGCTCTGTAGCTACCATTGTAGCACGTGTGTAGCCCTGGACATAAGGGCCATGATGACTTGACGTCATCCCCACCTTCCTCCGGTTTGTCACCGGCAGTTCCGCCAGAGTCCTCAGCTTAACCTGTTAGTAACTGGCAGTAGGGGTTGCGCTCGTTGCGGGACTTAACCCAACATCTCACGACACGAGCTGACGACAGCCATGCAACACCTGTGCAGATTCCTGACTTGACAGGTCGTTCCCCTTTCAGTTCACTACTTTCT…
denovo481	k__Bacteria; p__Proteobacteria; c__Deltaproteobacteria; o__Syntrophobacterales; f__Syntrophaceae; g__; s__	1	5	0	1	1	0	0	0	5	0	0	0	1	5	0	12	AAGGCCCGGGAACGTATTCACCGCAGCATGCTGATCTGCGATTACTAGCGATTCCAACTTCATGGAGTCGAGTTGCAGACTCCAATCCGAACTGAGGACGGCTTTTTGAGATTTGCTTACTCTCGCGAGCTCGCTGCTCTTTGTACCGCCCATTGTAGCACGTGTGTAGCCCTGGGCATAAAGGCCATGAGGACTTGACGTCATCCCCACCTTCCTCCGGTTTGACACCGGCAGTCCCTTTAGAGTGCCCAACTGAATGATGGCAACTAAAGGCAAGGGTTGCGCTCGTTGCGGGACTTAACCCAACATCTCACGACACGAGCTGACGACAGCCATGCAGCACCTGTCTCCAAGCTCCCCGAAGGGCACTCCCCTGTTTCCAGGGGATTCTTGGGATGT…
denovo4628	k__Bacteria; p__Proteobacteria; c__Betaproteobacteria; o__Rhodocyclales; f__Rhodocyclaceae; g__Dechloromonas; s__	0	0	0	4	4	8	0	0	0	0	0	0	0	0	0	12	AAGACCCGGGAACGTATTCACCGCGACATGCTGATCCGCGATTACTAGCGATTCGACTTCATGCAGGCGAGTTGCAGCCTACAATCCGGACTACGATCGGCTTTCTGGGATTGGCTCCACCTCGCGGCTTGGCAACCCTCTGTACCGACCATTGTATGACGTGTGAAGCCCTACCCATAAGGGCCATGAGGGACTTGACGTCCATCCCCACCTTCCTCCGGTTTGTCACCGGCAGTCTCGTTAAAGTGCCCAACTTAATGATGGCAATTAACGACAAGGGTTGCGCTCGTTGCGGGACTTAACCCAACATCTCACGACACGAGCTGACGACAGCCATGCAGCACCTGTGTTCCAGCTCCCTTTACGGGTCACTCCCAAACTCTCTTCAGGATTCTGAA
denovo2944	k__Bacteria; p__Proteobacteria; c__Alphaproteobacteria; o__Rhizobiales	0	0	0	0	0	0	0	0	0	4	2	6	0	0	0	12	AAGGCCCGGGAACGTATTCACCGTGGCACGCTGATCCACGATTACTAGCGATTCCAACTTCATGCACTCGAGTTGCAGAGTGCAATCCGAACTGAGACGGCTTTTTGGGTATTGGCTCGTCCTCGCAGACTCGCTGCCCATTGTCACCGCCATTGTAGCACGTGTGTAGCCCAGCCCGTAAGGGCCATGAGGACTTGACGTCATCCCCGACCCTTCCTCCGGCTTGTCACCGGCAGTTCCCTTAGAGTGCCCGGCCTGACCCGATGGCAACTAAGGGCGAGGGTTGCGCTCGTTGCGGGACTTAACCCGAACATCTCACGACACGAGCTGACGACAGCCATGCAGCACCTGTGT
denovo3830	k__Bacteria; p__OP9; c__OPB46; o__OPB72; f__TIBD11; g__; s__	0	3	1	0	0	0	1	2	1	0	0	0	3	4	1	12	AAGGCCCGGGAACGTATTCACCGCGCCATGGCTGATGCGCGATTACTAGCGATTCCGCGTTCATGTCGGCGGGTTGCAGCCGACAATCCCAACTGAGGCCAGCTTTCTGGGATTGGCTCCCCCTTACGGGTTTGCTACCCTCTGTACTGGCCATTGTAGCACGTGTGTCGCCCAGGACATAAGGGCCATGAGGATTTGACGTCATCCCCACCTTCCTCCAGGTTGTCCCTGGCAGTCTCCTTAGAGTGCTCAGCATTACCTGTGGCAACTAAGGAAAGGGGTTGCGCTCGTTGTGGGACTTAACCCAACATCTCACGACACGAGCTGACGACAACCATGCAGCACCTGTGCTGGCTCCTTTGGTAAACCAAAGGTCGTCACCCTTTCGGGCTCCTACTA…
denovo2074	k__Bacteria; p__Firmicutes; c__Clostridia; o__OPB54; f__; g__; s__	0	0	0	3	3	6	2	1	0	0	0	0	0	0	0	12	AAGGCCCGGGAACGTATTCACCTCGGTATGCTGACCCGAGATTACTAGCGATTCCGACTTCACGGAGTCGGGTTGCAGACTCCGATCTGAACTGGGACTGGCTTTATGCGATTCGCTTGCTCTCGCGAGCTTGCTGCGCTCTGTACCAGCCATTGTAGCACGTGTGTAGCCCAGGTCATAAGGGGCATGATGACTTGACGTCATCCCACTCCTCCGTTGTNACCGGCAGTCTCATTAGAGTGCCCAACCTTAATGATGGCAACTAATCATAGGGGTTGGCGCTCGTTGCGGGACGTTAACCCAACATCTCACGACACGAGCTGACGACAGCCATGCACCACCTGTCTCCTCCGCTCCGAAGAGGGGCCATATCTCTATGGCTTGCAGAGGGATGTCAAG…
denovo689	k__Bacteria; p__Firmicutes; c__Clostridia; o__MBA08; f__; g__; s__	0	0	0	2	3	4	0	0	0	1	0	0	2	2	0	12	AAGGCCCGGGAACGTATTCACGGCAGTATGCTGACCTGCCATTACTAGCAATTCCGACTTCATGTGGGCGAGTTGCAGCCCACAATCTGAACTGGGACTATTTTTCGGGATTTGCTCCACCTTGCGGCTTCGCTTCCTGTTGTAATAGCCATTGTAGTACGTGTGTAGCCCAGGACATAAGGGGCATGATGATTTGACGTCGTCCCCACCTTCCTCCGATTTGTCACCGGCAGTCTCGCTAGAGTGCCCAACTTAATGATGGCAACTAGCAACAGGGGTTGCGCTCGTTGCGGGACTTAACCCAACATCTCACGACACGAGCTGACGACAACCATGCACCACCTGTACAAGCCCCTTGCGGGAAACCGACTTTCATCGGCTGCGGCTTGCCTTTCAAGC…
denovo3616	k__Bacteria; p__Firmicutes; c__Clostridia; o__Clostridiales; f__Veillonellaceae; g__Propionispora; s__	0	0	0	0	0	0	0	0	0	3	5	4	0	0	0	12	AAGGCCGGGAACGTATTCACCGCAGCATGCTGATCTGCGATTACTAGCGATTCCGACTTCACGCAGGCGAGTTGCAGCCTGCGATCCGAACTGAGAGCTTATTTATCGGGGTTTCGCTCTGCCTCGCGGCTTCGCTTCCCTCTGTTTAAAGCCCATTGTAGTACGTGTGTAGCCCAGGACATAAGGGGCATGATGACTTGACGTCATCCCCGGCTTCCTCGCATTCTCTGCGGCAGTCTCCCATGAGTTTCCCACCTTTAACGTGCTGGCAAACATAGGGACAGGGGTTTGCGCTCGTTAGCGGGACTTAAACCCAACATCTCACGACACGAGCTGACGACAGCCATGCACCACCTGTTTTACATGTCTCCCGGAAAGGAGAGGTTGCTAATCTCTTAA…
denovo1551	k__Bacteria; p__Firmicutes; c__Clostridia; o__Clostridiales; f__Veillonellaceae; g__; s__	0	0	0	0	0	0	0	0	0	5	2	5	0	0	0	12	AAGGCCCGGGAACGTATTCACCGCAGCATGCTGATCTGCGATTACTAGCGATTCCGACTTCACGGCAGGCGAGTTGCAGCCTGCGATTCCGAACTGAGAGCTTATTTATCGGGGTTCGCTCTGCCTCGCGGCTTCGCTTCCCTCTGTTTAAGCCCATTGTAGTACCGTGTGTAGCCCAGGACCATAAGGGGCATGATGACTTGACCGTCACTCCCCGCCTTCCTCCGCATTCTCTGCGGCAGTCTCCCATGAGTTCCCACCTTTACGTGCTGGCGAACATAGGGAC
denovo1654	k__Bacteria; p__Firmicutes; c__Clostridia; o__Clostridiales; f__Veillonellaceae; g__; s__	0	0	0	0	0	0	0	0	0	2	4	6	0	0	0	12	AAGGCCCGGGAACGTATTCACCGCAGCATGCTGATCTGCGATTACTAGCGATTCCGACTTCACGCAGGCGAGTTGCAGCCTGCGATCCGAACTGTAGAGCTTATTTATCGGGGTTCGCTCTGCTCGCGGCTTCGCTTCCCTCTGTTTAAGCCCATTGTAGTACGTGTGTAGCCCAGGACAGTAAGGGCATGATGACTTGACGTCACTCCCCGTCCTTCCTCCGCA
denovo5194	k__Bacteria; p__Firmicutes; c__Clostridia; o__Clostridiales; f__Veillonellaceae; g__; s__	0	0	0	0	0	0	0	0	0	4	3	5	0	0	0	12	AAGGCCCGGGAACGTATTCACCGCAGCATGCTGATCTGCGATTACTAGCGATTCCGACTTCACGCAGGCGAGTTGCAGCCTGCGATCCGAACTGAGAGCTTATTTATCGGGTTCGCTCTGCCTCGCGGCTTCGCTTCCCTCTGTTTAAGCCCATTGTAGTACGTGTGTAGCCCAGGACATAAGGGGCATGATGACTTGACGTCATCCCCGCTTCCTCCGCATTCTCTGCGGCAGTCTCCCATGAGTTCCCACCGTTTACGTGCTGGCAAACGATAGGGACAGGGGTTTGCGCTACGTTGCGGGACTTAACCCAACATCTCACGACACGAGCCT
denovo3927	k__Bacteria; p__Firmicutes; c__Clostridia; o__Clostridiales; f__Veillonellaceae	0	0	0	0	0	0	0	0	0	1	5	6	0	0	0	12	AAGGCCCGGGAACGTATTCACCGCAGCATGCTGATCTGCGATTACTAGCGATTCCGACTTCACGCAGGCGAGTTGCAGCCTGCGATCCGAACTGAGAGCTTATTTATCGGGGTTCGCTCTGCCTCGCGGCTTCGCTTCCCTCTGTTTAAGCCCATTGTAGTACGTGTGTAGCCCAGGACATAGGGGGCATGATGACTTGACGTCATCCCCGCCTTCCTCCGCATTCTCTGCGGCAGTCTCCCATGAGTTCCCACCTTTACGTGCTGGCAACATAGGACAGGGGTTGCGCTCGTTGCGGGACTTAACCCAACATCTCACGACACGAGCTGACGACAACCATGCACCACCTGTCTCCTCTGTCCCGAAGGAACAGTCCCGTTACGGACTCGTCAGAGGGAT…
denovo5580	k__Bacteria; p__Firmicutes; c__Clostridia; o__Clostridiales; f__Clostridiaceae; g__Clostridium; s__	0	0	0	2	1	5	0	0	0	2	1	1	0	2	0	12	AAGGCCCGGGAACGTATTCACGGCAGTATGCTGACCTGCCATTACTAGCAATTCCGACTTCATGTGGGCGAGTTGCAGCCCACAATCTGAACTGGGACTATTTTTCGGGATTTGTCTCCACCTTGCGGCTTCGCTTCCTGTTGTAATAGCCATTGTAGTACGTGTGTAGCCCAGGACATAAGGGGCATGATGATTTGACGTCGTCCCCACCTTCCTCCGATTTGTCCACCGGCAGTCTCGCTAGACGTGCCCAACCTTAATGATGGCAACTAAGCAACAAGGGGGTTGGCGCTCGTTGCGGGACTTAACCCAACATCTCACGACACGAGCTGACGACAACCATGCACCACCTGTATCCTCTGCCCCGAA
denovo6103	k__Bacteria; p__Firmicutes; c__Clostridia	0	0	0	1	10	2	0	0	0	0	0	0	0	0	0	12	AAGGCCCGGGAACGTATTCACCGCGACATGCTGATTCGCGATTACTAGCGATTCCAGCTTCATGTAGTCGAGTTGCAGACTACAATCCGAACTGGGATGGCTTTTTTGAGATTTGCTCACCTTCACAGGGTCGCTTCTCTTTGTAGCCACCATTGTAGCACGTGTGTAGCCCAGGTCATAAGGGGCATGATGACTTGACGTCATCCCCACTTCCTCCGGTTTGTCACCGGCAGTCTCATTAGAGTGCCCAACTTAATGATGGCAACTAATCATAGGGGTTGCGCTCGTTGCGGGAACTTAACCCAACATCTCACGACACGAGCTGACGACAGCCATGCACCACCTGTCTCCTCTGTTCCGAAGAAGGCTCATATCTCTATGAGTTGCAGAGGGATGTCA…
denovo3799	k__Bacteria; p__Chloroflexi; c__Dehalococcoidetes; o__Dehalococcoidales; f__Dehalococcoidaceae; g__; s__	6	14	15	0	0	0	0	0	0	0	0	0	4	7	1	12	AAGGCCCGAGAACGTATTCACCGCAGTATGCTGACCTGCGGTTACTAGCAACTCCGGCTTCATGCAGGCGAGTTGCAGCCTGCAATCCGAACTGTAGGATGGCTTTACAGATTAGCTCCAGATCGCTCTGTCGCAACCAATTGTACCACCCATTGTAGCGTGTGTGTAGCCCAGGGTATAAGGGCCATGCTGACTTGACGTCACTCCCCACCTTCCTCCCGTTTGCGGGCGTCTGGCTAGAGAAATTCAACTAGCCACGGAGGGTTGCGCTCGTTGCGAGGACTTAACCGAACACTCACGGCACGAGCTGACGACAGCCA
denovo1309	k__Bacteria; p__Chloroflexi; c__Anaerolineae; o__WCHB1-50; f__; g__; s__	0	0	0	4	5	6	0	1	0	0	0	0	0	0	0	12	AAGACCCGGGAACGTATTCAACGCACTATAGCTGACGCGCGTTTACTAGCAACTCCGACTTCATGCAGGCGGGTTGCAGCCTGCAATCTGAACTGAGGGCCGTTTTATGGGATTGGCTCCGCCTCGCGGTTTGGCTACCCATTGTGGCGACCCATTGTAGCGTGTGTGTAGCCCCAGATATAAAGGCCATGCTGACTTGACATCATCCCCGCCTTCCTCCGGCTTGCGGCCGGCAGTCTCGCCAGACACTTGTAACTGGCAACGAGGGTTGCGCTCGTTAGGGTACTTAAACCAACATCTCACGACACGAGCTGACGACAGCCATGCAACACCTGTTCAGGCTCCCTTGCGGGTCGTTCCGCTTTCGCTTCACTACCACCTGTATGTCAAACCTGGGTG…
denovo2763	k__Bacteria; p__Chloroflexi; c__Anaerolineae; o__Anaerolineales; f__Anaerolinaceae; g__; s__	1	1	2	0	0	0	0	0	0	0	0	0	3	4	5	12	AAGGCCCGGGAACGTATTCACCGCAGTATGGCTGACCTGCGGTTACTAGCAACTCCATCTTCATGCAGGCGGGTTGCAGCCTACAATCTGAACTGAGACCAGCTTTTTAGGATTGGCTCCGCCTCGCGGCTTGGCAACCTATTGTACTGGCCATTGTAGCGTGTGTGTAGCCCAGGATATAAAGGCCATGCTGACTTGACGTCATCCCCACCTTCCTCCGGCTTAAGACCGGCAGTCCCGTGTGACACATATAACACACAGCGAGGGTTGCGCTCGTTAGCGGACTTAACCGAACATCTCACGACACGAGCTGACGACAGCCATGCAGCACCTGTGCAGGCTCCCCGAAGGGTCGGTCACTTTTCAGATCCCTACTACCTGCATGTCAAACCCTGGTAA…
denovo2514	k__Bacteria; p__Bacteroidetes; c__Bacteroidia; o__Bacteroidales; f__; g__; s__	0	0	0	0	0	0	0	3	0	0	0	0	0	2	7	12	AAGGCCCGGGAACGTATTCACCGCGCCATGGCTGATGCGCGATTACTAGCGAATCCAGCTTCATGAAGTCGAGTTGCAGACTTCAATCCGAACTGAGACCACTTTTTAGAGATTAGCATCCGGTCGCCCGGTAGCTGCCCTTTGTAGTGGCCATTGTAACACGTGTGTGGCCCTGGACGTAAGGGCCGTGCTGATTTGACGTCATCCCCCACCTTCCTCACAGCTTACGCTGGCAGTTTCGTTAGAGTCCCCCGGCATTACCCGCTGGCAACTAACAATAAGGGTTGCGCTCGTTATGGAACTTAATCCGACACCTCACGGCACGAGCTGACGACAACCATGCAGCACCTCGTAGGCCGCCCGAAGGGAACTTCCGGATTTTTCGGAACTCGTCCTACG…
denovo3965	k__Bacteria; p__Bacteroidetes; c__Bacteroidia; o__Bacteroidales	1	4	10	0	0	0	1	0	0	0	0	0	4	5	2	12	GAGGCCCGGGAACGTATTCACCGCGCCATTGCTGATGCGCGATTACTAGCGAATCCACCTTCATGGAGTCGAGTTGCAGACTCCAATCCGAACTGAGATTAACTTTTCGAGATTCGCTCCTAGTCGCCTAGTCGCTGCCCTCTGTAGTTACCATTGTAGCACGTGTGTACGCCCTGGACAGTAGGGCCGTGCTGATTTGACGTCACTCCCCACTTCCTCTCTGCTTGCGCAGGCA
denovo259	k__Bacteria; p__Armatimonadetes; c__SJA-176; o__; f__; g__; s__	0	1	0	0	0	1	2	2	7	0	0	0	0	0	0	12	GAGGCCCGGGAACGTATTCACCGCAGTTTAGCTGACCTGCGGTTACTAGCGATTCCGACTTCATGCAGGCGAGTTGCAGCCTGCAATCCGAACTGAGAACGTATTTTTGAGATTAGCTCCACCTCGCGGCTTCGCTGCCCTTTGTTCACGTCCATTGTAGCATGTGTGTAGCCCCAGGCGTAAGGGCCATGCTGACTTGACGTCATCCCCACCTTCCTCCCGCTTACACGGGCAGTTTCCGAAGAGTTCCCGACTTTACGCTGGCAACATCGGATGAGGGTTGCGCTCGTTGCGGGACTTAACCCAACATCTCACGACACGAGCTGACGACAGCCATGCAACACCTGTCTTGTGGCTCCTCTTACGAGGCACTCCCCATTTCATAGGGATTCCACAGAT…
denovo633	k__Bacteria; p__Acidobacteria; c__Solibacteres; o__Solibacterales; f__Solibacteraceae; g__Candidatus Solibacter; s__	0	0	0	0	0	1	0	1	0	10	0	0	0	0	0	12	AAGGCCCGGGAACGTATTCACGGCGCCATGCTGATGCGCCATTACTAGCGATTCCAGCTTCACGCAGGCGAGTTGCAGCCTGCGATCCGAACTGAGTAACGGTTTTTTCCGATTAGCTCCCCCTCGCGGGTTTGCAGCGGTTTGTACCGTCCATTGTAGCACGTGTGTAGCCCTGGACATAAAGGCCATGATGACTTGACGTCACTCCCCACCTTCCT
denovo3203	k__Archaea; p__Euryarchaeota; c__Methanobacteria; o__Methanobacteriales; f__Methanobacteriaceae; g__Methanobacterium; s__	4	4	5	5	6	4	0	0	0	0	2	0	0	0	0	12	AAGGGAGCAGGGACGTATTCACCGCGCGGTTATGACACGCGATTACTACGCATTCCAGCTTCATGAGGGCGAGTTACAGCCCTCAATCCGAACTAAGGCCAGGTTTTAGGAGATTACCTCCACCTTTCAGTGTCGGAACCCATTGTCCTAACCATTGTAGCCCGCGTGTAGCCCAGGGGACTTCGGGGCATACGGGACCTACCGTCGTCCACTCCTTCCTCCAGTTTACTCACTGGCGGTTCCCCTTAGTGTGCCCGGCATCCCGAAGGATCCACTGGTAACTAAGGGCGTGGGTCTCGCTCGTTGCCGTGACTTAACAGGACGCCGTCACGGTACGAGCTGACGGCGGCCATGCACCTCCTCTCAGCTTGTCAAGCAAGGTCATCAACCTGGCTATCA…
denovo4999	Unassigned	0	0	0	0	0	0	7	4	0	0	0	0	0	0	0	11	AAGGCCCGGGAACGTATTCACCGTGGCATGCTGATCCGCGATTACTAGCGATTCCAGCTTCATGAAGTCGAATTGCAGACTTCAATCCGAACTGAGATAGATTTTAAGGGATTGGCTTGCTGTCACCAGCTTGCATCCCGCTGTATCTACCATTGTAGCACGTGTCTAGCCCTGGACGTAAGGGCCATGAGGATTTGACGTCATCCCCACCTTCCTCCTGGTTAAACCAGGCGGTCCCCCTAGAGTTCCCAGCATCACCTGATGGCAACTAAGGGCGAGGGTTGCGCTCGTTGCAGGACTTAACCTAACATCTCACGACACGGGACGTCGTACGACGAACCAAACCTAGTCGACGACGACCCTACCGTTGGTCGGGGGTCGGGGGTTTCCGTTTTCCGT…
denovo5698	k__Bacteria; p__Spirochaetes; c__WWE1; o__[Cloacamonales]; f__[Cloacamonaceae]; g__W22; s__	0	0	0	0	0	0	0	0	1	0	0	0	2	6	2	11	AAGGCCCGGGAACGTATTCACCGCGCCATGATGTTGCGCGATTACTAGCGATTCCTGCTTCATGAGGTCGAGTTGCAGACCTCAATCCGAACTGTGGTAGCTTTTCTGAGATTCGCTCCACATCACTGCTTCGCATCCCTCTGTAACTACCATTGTAGCACGTGTGTAGCCCCGGTCATAAGGACCATGATGACTTGACGTCGTCCCCATCTTCCTCTGCGTTGTTACCGCAGCGGTCCTTCCAGAGTCCCCAACTTAATGATGGTAACTGAAAGCAGGGGTTGCGCTCGTTGCGGGACTTAACCCAACATCTCACGACACGAGCTGACGACAGCCATGCAACACCTGTAGAGGCTCCCCGAAGGGTCGGTCCGCTTTCGCTTCCCTACTACCTCTATG…
denovo1559	k__Bacteria; p__Spirochaetes; c__WWE1; o__[Cloacamonales]; f__[Cloacamonaceae]	0	0	0	0	0	0	0	0	0	0	0	0	2	7	2	11	AAGGCCCGGGAACGTATTCACCGCGCCATGATGTTGCGCGATTACTAGCGATTCCTGCTTCATGAGGTCGAGTTGCAGACCTCAATCCGAACTGTGGTAGCTTTTCTGAGATTCGCTCCACATCACTGCTTCGCATCCCTCTGTAACTACCATTGTGGCACGTGTGTAGCCCCGGTCATAAGGACCATGATGACTTGACGTCGTCCCCATCTTCCTCTGCGTTGTTACCGCAGCGGTCCTTCCAGAGTCCCCAACTTAATGATGGTAACTGAAAGCAGGGGTTGCGCTCGTTGCGGGACTTAACCCAACACCTCACGGCACGAGCTGACGACAGCCATGCAGCACCTGTCAAGCGGCGTATTGCTGCGCTGACGTATCTCTACGCCATTCCACTTGAT
denovo519	k__Bacteria; p__Spirochaetes; c__Spirochaetes; o__Spirochaetales; f__Spirochaetaceae; g__Treponema; s__	0	0	0	0	0	0	0	0	1	0	4	4	2	0	0	11	AAGGCCCGGGAACGTATTCACCGCGCCATGCTGATGCGCGATTACTAGCGATTCCACCTTCATGGAGTCGGGTTTCAGACTCCAATCCGAACTGAGGGCGTTTTTCTGCGATTTGCTCCACCTCGCGGCTTCGCGTCACTCTGTCTCGCCCATTGTAGCACGTGTGTAGCCCTGGACATAAGGGCCATGATGACTTGACGTCATCCCCACCTTCCTCCGGTTTGTCACCGGCAGTTCCGCCAGAGTCCTCAGCTTCACCTGTTAGTAACTGGCAGTAGGGGTTGCGCTCGTTGCGGGACTTAACCCAACACCTCACGGCACGAGCTGACGACAACCATGCACCACCTGTGTGAGACGTCCCCGAAGGGAAAGGTCTATCTCTAGACCGGTCGTCTCCAT…
denovo1037	k__Bacteria; p__Spirochaetes; c__Spirochaetes; o__Spirochaetales; f__Spirochaetaceae; g__Treponema; s__	0	0	0	0	0	0	0	0	0	0	0	0	6	4	1	11	AAGGCCCGGGAACGTATTCACCGCGCCGTGCTGATGCGTGATTACTAGCGATTCCAACTTCATGGAGTCGGGTTTCAGACTCCAATCCGAACTACGGTAGCTTTTTTGCGTTTTGCGTGACCTCGCGGTTTAGCATCGCTCTGTAGCTACCATTGTAGCACGTGTGTAGCCCTGGACATAAGGGCCATGATGACTTGACGTCATCCCCACCTTCCTCCGGTTTGTCCACCGGCAGTTCCGCCAGAGTCCTCAGCTTAACCTGTTAGTAACTGGCAGTAGGGGTTNCGCTCGTTGCGGGACTTAACCCGACACTCACGGCACGAGCTGACGACAACCATGCACCACCTGTATCCTCTGCCCCGAAGGGAATAGCTATCTCTAACTACGTCAGAGGTATGT…
denovo3280	k__Bacteria; p__Spirochaetes; c__Spirochaetes; o__Spirochaetales; f__Spirochaetaceae; g__Treponema; s__	0	0	0	0	0	0	1	0	0	1	5	4	0	0	0	11	AAGGCCCGGGAACGTATTCACCGCGCCATGCTGATGCGCGATTACTAGCGATTCCACCTTCATGGAGTCGGGTTTCAGACTCCAATCCGAACTGAGGGCGTTTTTCTTGCGATTTGCTCCACCTCGCGGCTTCGCGTCACTCTGTCTCGCCCATTGTAGCACGTGTGTAGCCCTGGACATAAGGGCCGATGATGACTTGACGTCATCCCCACCTTCCTCCGGTTTGTCACCGGCAGTTCCGCCAGAGTCCTCAGCTTCACCTGTTAGTAACTGGCAGTAGGGGTTGCGCTCGTTGCGGGACTTAACCAACATCTCACGACACGAGCTGACGACAGCCATGCACCACCTGTTTTCACGTCTCCCGAAGGAGAGGGACCTATCTCTAAGTCTTTCGCTCAA…
denovo498	k__Bacteria; p__Planctomycetes; c__Phycisphaerae; o__; f__; g__; s__	0	0	0	0	0	0	6	2	3	0	0	0	0	0	0	11	AAGGCTCAGGAACATATTCACCGCGCCATAGCTGATGCGCGATTACTAGCGATTCCAGCTTCATGTAGTCGAGTTGCAGACTACAATCCGAACTGAGGGAAGTTTTCTGCGATTTGCTCCACCTCGCGGTATTGCATCGCTTTGTACCCATCCCATTGTAGGACGTGTGCAAGCCCTGGGCATAAAGGCCATGAGGACTTGACGTCGTCCCCACCTTCCTCCGGTTTAACACCGGCAGTCTCGCTAAAGTGCCCGGCATGACCCGCTGGCAACTAGCGA
denovo1606	k__Bacteria; p__GN04; c__GN15; o__; f__; g__; s__	0	0	0	0	0	0	0	0	0	0	0	0	1	2	8	11	AAGGCCCGGGAACGTATTCACCGCGACCTGCTGATCCGCGATTACTAGCGATTCCACCTTCATGGAGTCGAGTTGCAGACTCCAATCTGAACTGAGGCCGGCTTTAGGGATTGGCTCCACCTCGCGGTATTGCGGCCCTCTGTACCGACCATTGTAGTACGTGTGTAGCCCTGGATGTAAGGGCCATGAGGACTTGACGTCATCCCCACCTTCCTCCAGCTTATTACCGGCAGTTTCCTTAGAGTTCCCAGCATAACCTGATGGCAACTAAGGACAGGGGTTGCGCTCGTTGCGGGACTTAACCCAACACCTCACGGCACGAGCTGACGACAGCCATGCAGCACCTGTGCACCGGTCCCCGAAGGGAACGCGACCTTTCAGCCGCCGTCCAGTGCATGT…
denovo2567	k__Bacteria; p__Firmicutes; c__Clostridia; o__Clostridiales; f__Veillonellaceae; g__Desulfosporomusa; s__	0	0	0	1	3	2	0	0	0	6	0	0	0	0	0	11	AAGGCCCGGGAACGTATTCACGGCAGTATGCTGACCTGCCATTACTAGCAATCCCGACTTCACGGAGGCGAGTTGCAGCCTCCGATCCGAACTGAGAGCTTGTTTATGCGTTTTGCTTGCCTTCGCAGGCTTGCTTCGCTTTGTTTAAGCCCATTGTAGTACGTGTGTAGCCCAGGACATAAGGGGCATGATGACTTGACGTCATCCCCGCCTTCCTCCGCATTGTCTGCGGCAGTCTCCCTTGAGTTCCCACCATAACGCGCTGGCAACAAAGGATAAGGGTTGCGCTCGTTGCGGGACTTAACCCAACATCTCACGACACGAGCTGACGACAGCCATGCACCACCTGTTTTCGTGTCCCCGAAGGGAGCGATCTATCTCTAGACCTTTCACTCAATG…
denovo1852	k__Bacteria; p__Firmicutes; c__Clostridia; o__Clostridiales; f__Ruminococcaceae; g__Ruminococcus; s__	0	0	0	0	0	0	0	0	0	4	6	1	0	0	0	11	CAGACCCGGGAACGTATTCACCACGACATTCTGATTCGCGATTACTAGCGATTCCAGCTTCATGTAGTCGAGTTGCAGACTACAATCCGAACTGAGATGACCTTTTCGAGATTTGCTCCACTTCACAGCTTCGCTTCTCTTTGTAGTCACCATTGTAGCACGTGTGTAGCCCAGATCATAAGGGGCATGATGATTTGACGTCATCCCCGCCTTCCTCCAGGTTATCCCTGGCAGTCTCCCTAGAGTGCCCATCTTTCATGCTGGCTACTAAGAATAAGGGTTGCGCTCGTTGCGGGACTTAACCCAACATCTCACGACACGAGCTGACGACAACCATGCACCACCTGCACAGGCGTCCCGAAGGACTAGTCAATCTCTTGACTATCCACCTGCATGTCA…
denovo871	k__Bacteria; p__Firmicutes; c__Clostridia; o__Clostridiales; f__Lachnospiraceae; g__; s__	0	0	0	2	5	6	0	0	0	0	0	0	0	0	0	11	AAGACCCGGGAACGTATTCACCGCGACATGCTGATTCGCGATTACTAGCGATTCCAGCTTCATGTAGTCGGGTTGCAGACTACAATCCGAACGTGGGATGGTCTTTTTTGAGTATTTGCTCACCTTCACGAGGGTCGCTTCTCTTTGTAGCCACCATTGTAGCACGTGTGTACGCCCAGATCAGTAAGGGGCATGATGATTTGACGTCACTCCCCCGCCTTCCTCCAGGTTACTCCCTGGCAGTCTCCCTAGAGTGCCCAGCCGAACTGCTGGCTACTAAGGATAGGGGTTGCGCTCGTTGCGGGACTTAACCCAACATCTCACGACACGAGCTGACGACAACCATGCACCA
denovo4533	k__Bacteria; p__Firmicutes; c__Clostridia; o__Clostridiales; f__Lachnospiraceae; g__; s__	0	0	0	1	8	3	0	0	0	0	0	0	0	0	0	11	ACAAGACCCGGGAACGTATTCACCGCGACATGCTGATTCGCGATTACTAGCGATTCCAGCTTCATGTAGTCGAGTTGCAGACTACAATCCGAACTGGGATGGCTTTTTTGAGATTTGCTCACCTTCACAGGGTCGCTTCTCTTTGTAGCCACCATTGTAGCACGTGTGTAGCCCAGATCATAAGGGGCATGATGTATTTGACGTCACTCCCCGTCCTTCCTCCTAGGTTACTCCCGTGGCAGTCCTCCCTAGAGTCGCCCA
denovo5212	k__Bacteria; p__Firmicutes; c__Clostridia; o__Clostridiales; f__Lachnospiraceae; g__; s__	0	0	0	0	0	0	0	0	0	2	6	3	0	0	0	11	AAGACCCGGGAACGTATTCACCACGACATTCTGATTCGCGATTACTAGCGATTCCAGCTTCATGTAGTCGAGTTGCAGACTACAATCCGAACTGAGATGACCTTTTTGAGATTTGCTCCACTTCACAGCTTCGCTTCTCTTTGTAGTCACCATTGTAGCACGTGTGTAGCCCAGATCATAAGGGGCATGATGATTTTGACGTCATCCCCGCTTCCTCCAGGTTATCCCTGGCAGTCTCCCTAGAGTGCCCATCTTTCATGCTGGCTACTAAGAATAAGGGTTGCGCTCGTTATGGGACTTAACCCGACACCTCACGGCACGAGCTGACGACAACCATGCAGCACCTTGGAAACTGTCCGAAGAAACACTCCTTTCATAGTGCGTCAGTTCCCATTTAAG…
denovo3011	k__Bacteria; p__Firmicutes; c__Clostridia; o__Clostridiales; f__Lachnospiraceae	0	0	0	0	0	0	0	0	0	3	8	0	0	0	0	11	AAGACCCGGGAACGTATTCACCACGACATTCTGATTCGCGATTACTAGCGATTCCAGCTTCATGTAGTCGGGTTGCAGACTACAATCCGAACTGAGACGTTATTTCTGAGGTTTGCTCCACCTTACGGCTTTGCCTCTCTTTGTTTACGCCATTGTAGCACGTGTGTAGCCCTGATCATAAGGGGCATGATGATTTGACGTCATCCCCGCCTTCCTCCAGGTTATCCCTGGCAGTCTCCCTAGAGTGCCCACCTTTATATGCTGGCTACTAAGGGATAAGGGTTGCGCTCGTTGCGGGACTTAACCCAACATCTCACGACACGAGCTGACGACAACCATGCACCACCTGTCTTGACTGCCCCGAAGGAAGGCCCGTTACGGACCGGTCAGTCAGATGTC…
denovo4690	k__Bacteria; p__Firmicutes; c__Clostridia; o__Clostridiales; f__Lachnospiraceae	0	0	0	0	0	0	0	0	0	7	1	3	0	0	0	11	AAGACCCGGGAACGTATTCACCGCAGCATTCTGATCTGCGATTACTAGCGATTCCAGCTTCATGTAGTCGGGTTGCAGACTACAATCCGAACTGAGACGTTATTTCTTGAGGTTTGCTCCACCTCACGGCTTTGCCTCTCTTTGTTTACGCCACTTGTAGCACGTGTGTAGCCCTGATCATAACGGGGCATGATGATTTGACGTCATCCCCGCCTTCCTCCAGGTTTATCCCTGGCAGTCTCCCTAGAGTGCCCATCTTTAAACTGCTGGCTACTAAGGATAAAGGGGTTGCGGCTCGTTGCGGGACTTAACCCGAACACTCTCACGACACGAGCTGACGACAACCATGCACCACCTGTCTTGACTGCCCCGAAGGGAAGGCCCCG
denovo3353	k__Bacteria; p__Firmicutes; c__Clostridia; o__Clostridiales; f__Clostridiaceae; g__Clostridium; s__	0	0	0	1	3	2	0	0	0	3	2	0	0	1	0	11	AAGGCCCGGGAACGTATTCACGGCAGTATGCTGACCTGCCATTACTAGCAATTCCGACTTCATGTGGGCGAGTTGCAGCCCACAATCTGAACTGGGACTATTTTTCGGGTAGTTTGCTCCACCTTGCGGCTTCGCTTCCTGTTGTAATAGCCATTGTAGTACGTGTGTAGCCCAGGACATAAGGGGCGATGATGATTTGACGTCGTCCCCACCTTCCTCCGATTTGTCACCGGCAGTCTCGCTAGAGTGCCCAACTTAATGATGGCAACTAGCAACAGGGGGTTGCGCTCGTTGCGGGACTTAACCCAACATCTCACGACACGAGCTGACGACAACCATGCACCACCTGTATCCTCTCCTCCGAAGAGCTACCCTATCTCTAGAGTATTAAGAGGGATG…
denovo5021	k__Bacteria; p__Firmicutes; c__Clostridia; o__Clostridiales; f__Clostridiaceae; g__Clostridium; s__	0	0	0	1	1	2	0	0	0	2	4	1	0	1	0	11	AAGGCCCGGGAACGTATTCACGGCAGTATGCTGACCTGCCATTACTAGCAATTCCGACTTCATGTGGGCGAGTTGCAGCCCACAATCTGAACTGGGACTATTTTTCGGGATTTGCTCCACCTTGCGGCTTCGCTTCCTGTTGTAATAGCCATTGTAGTACGTGTGTAGCCCAGGACATAAGGGGCATGATGATTTGACGTCGTCCCCACCTTCCTCCGATTTGTCACCGGCAGTCTCGCTAGAGTGCCCAACTTAATGATGGCAACTAGCAACAGGGGTTGCGCTCGTTGCGGGACTTAACCCAACATCTCACGACACGAGCTGACGACAGCCATGCACCACCTGTTTTCATGTCTCCCGAAGGAGAGGTGCTAATCTCTTAACATTTCACTCAATGTC…
denovo2100	k__Bacteria; p__Firmicutes; c__Clostridia; o__Clostridiales; f__Clostridiaceae; g__Clostridium; s__	0	0	0	0	0	0	0	0	0	2	4	5	0	0	0	11	AAGGCCCGGGAACGTATTCACGGCAGTATGCTGACCTGCCATTACTAGCAATTCCGACTTCATGTGGGCGGGTTGCAGCCCACAATCTGAACTGGGACTATTTTTCAGGATTTGCTCCAGATTGCTCCTTCGCTTCCTGCTGTTATAGCCATTGTAGTACGTGTGTAGCCCAGGACATAAGGGGCATGATGATTTGACGTCGTCCCCACCTTCCTCCGATTTGTCACCGGCAGTCTCGTTAGAGTGCCCATCTTTCTTGCTGGCAACTAACAACAAGGGTTGCGCTCGTTGCGGGACTTAACCCAACATCTCACGACACGAGCTGACGACAACCATGCACCACCTGCACACGCGTCCCCGAAGGGCACTCCCATATTTCTATAGGATTGGTAGGATGTC…
denovo2302	k__Bacteria; p__Firmicutes; c__Clostridia; o__Clostridiales; f__Catabacteriaceae; g__; s__	62	54	61	0	0	0	6	5	0	0	0	0	0	0	0	11	AAGGCCCGGGAACGTATTCACCGCGGCATGCTGATCCGCGATTACTAGCAACTCCGACTTCATGTGGGCGGGTTGCAGCCCACAATCCGAACTGGGACTGTTTTTCTGAGATCCGCTTCAGCTTACGCTGTCGCTTCCCTTTGTTTCAGCCATTGTAGCACGTGTGTAGCCCAAGACAGTAAGGGGCATGATG
denovo5869	k__Bacteria; p__Fibrobacteres; c__TG3; o__TG3-1; f__TSCOR003-O20; g__; s__	0	0	0	0	0	0	3	1	6	0	0	0	1	0	0	11	AAGGCCCGGGAACGTATTCACCGCGGCATGCTGATCCGCGATTACTAGCGATTCCAGCTTCATGGAAGTCGAATTGCAGACTTCAATCCGAACTGAGGATAGTATTTAAGGGATTGGCCTTGCTGTCACCAGCTTGCATCCCGCTGTATCTACCATTGTAGCACGTGTCTAGCCCTGGACGTAAGGGCCATGAGGACTTT
denovo3123	k__Bacteria; p__Chloroflexi; c__Anaerolineae; o__Anaerolineales; f__Anaerolinaceae; g__SHD-231; s__	9	14	12	0	0	0	0	0	0	0	0	0	3	6	2	11	AAGGCCCGGGAACGTATTCACCGCAGTATCGCTGACCTGCGGTTACTAGCAACTCCGTCTTCATGCAGGCGAGTTGCAGCCTGCAATCTGAACTGAGACCGGCTTTTTAGGATTGGCTCCGCCTCGCGGCTTAGCTACCCATTGTACCGACCATTGTAGCGTGTGTGTAGCCCAGGATATATAGGCCATGCTGACTTGACGTCACTCCCCACCTTCCTCCGGTCTTTCTACCGGCGGTCTTGCGTGATACGTGTAACACACAACAAGGGTTGCGCTCGTTAGCGGACTTAACCGAACATCTCACGACACGAGCTGACGACAGCCATGCAGCACCTGTTCAAGCTCCCCGAAGGGTCGTTCTGCTTTCGCTTCACTACCACTTGTATGT
denovo3234	k__Bacteria; p__Chloroflexi; c__Anaerolineae; o__Anaerolineales; f__Anaerolinaceae; g__; s__	0	0	0	0	0	0	1	3	1	1	0	0	1	2	2	11	AAGGCCCGGGAACGTATTCACCGCAGTATAGCTGACCTGCGGTTACTAGCAACTCCAGCTTCATGCAGGCGGGTTGCAGCCTACAATCTGAACTGAGGCCAGCTTTATGGATTGGCGCCACCTCGCGGCTTAGCAACCTATTGTACTGACCATTGTAGCGTGTGTGTAGCCCAGGACATAAAGGCCATGCTGACTTGACGTCATCCCCACTTCCTCCGGCCTAAGACCGGCGGTCTCGCGTGACACATGTAACACACGACGAGGGTTGCGCTCGTTAGCGGACTTAACCGAACATCTCACGACACGAGCTGACGACAGCCATGCAGCACCTGTGCTAGCTCCCCGAGGGTCGGTCACCTTTCGGATCCCTACCACTAGCATGTCAAACCCTGGTAAGGT…
denovo4860	k__Bacteria; p__Bacteroidetes; c__Bacteroidia; o__Bacteroidales; f__Porphyromonadaceae; g__Parabacteroides; s__	0	0	0	6	5	6	0	0	0	0	0	0	0	0	0	11	AAGGCCCGGGAACGTATTCACCGCGCCATGGCTGATGCGCGATTACTAGCGAATCCAGCTTCACGGAGTCGAGTTGCAGACTCCGATCCGAACTGAGATAAGGTTTAGAGATTCGCATCCGGTCGCCCGGTAGCTGCCCTTTGTCCTTACCATTGTAACACGTGTGTCGCCCCGGATGTAAGGGCCGTGCTGATTTGACGTCATCCCCACCTTCCTCACAGCTTACGCTGGCAGTCTCTCCAGAGTCCTCAGCATCACCTGTTAGTAACTGGAAATAAGGGTTGCGCTCGTTATGGCACTTAACCCAACACCTCACGGCACGAGCTGACGACAGCCATGCAGCATCTGCACAGATTCGTATTGCTACACACAGATTTTCCTCTGTTTTAANCTGCATTC…
denovo6353	k__Bacteria; p__Bacteroidetes; c__Bacteroidia; o__Bacteroidales; f__Porphyromonadaceae; g__Parabacteroides; s__	0	0	0	5	2	9	0	0	0	0	0	0	0	0	0	11	AAGGCCCGGGAACGTATTCACCGCGCCATGGCTGATGCGCGATTACTAGCGAATCCAGCTTCACGGGAGTCGAGTTGCAGACTCCGATCCGAACTGGAGATTAAGGTTTAGAGATTCGCATCCGGTCGCCCGGTAGCTGCCCTTTGTCCTTACCATTGTAACACGTGTGTCGCCCCGGATGTAAGGCCGTGCTGATTTGACGTTCATCCCCACCTTCCTCACCAGCTTACGCTGGCAGTCTCTCCAGAGT
denovo3637	k__Bacteria; p__Bacteroidetes; c__Bacteroidia; o__Bacteroidales; f__Porphyromonadaceae; g__; s__	0	0	0	0	0	0	4	3	4	0	0	0	0	0	0	11	AAGGCCCGGGAACGTATTCACCGCGCCGTGGCTGATGCGCGATTACTAGCGAATCCGACTTCACGGAGTCGAGTTGCAGACTCCGATCCGAACTGTGAGCGGGCTTTCGGGATCGGCTCCCTGTCGCCAGGTAGCTCCCCGCCTGTACCGCCCATTGTAACACGTGTGTCGCCCCGGACCATAAGGGCCGTGCTGATTTGACGTCATCCCCACCCTTCCTCGCATCTTACGATGGCAGTCTCGTCAGAGTCCCCGGCCTTTACCCGATGGTAACTGACGATGAGGGGTTGCGCTCGTTATGGCACTTAAGCCAACACCTCACGGCACGAGCTGACGACAACCATGCAGCACCTACACATCTGCCCATCGCTGGGAAAGACCGTTTTCCGGCCCGGTCAG…
denovo1409	Unassigned	0	0	0	8	1	9	0	0	0	0	0	0	0	0	0	10	AAGGCCCGGGAACGTATTCACCGCGCCATGGCTGATGCGCGATTACTAGCGAATCCAGCTTCACGGAGTCGAGTTGCAGACTCCGATCCGAACTGAGATAAGGTTTAGAGATTCGCATCCGGTCGCCCGGTAGCTGCCCTTTGTCCTTACCATTGTAACACGTGTGTCGCCCCGGATGTAAGGGCCGTGCTGATTTGACGTCATCCCCACCTTCCTCACAGCTTACGCTGGCAGTCTCTCCAGAGTCCTCAGCATCACCTGTTAGTAACTGGAAATAAGGGTTGCGCTCGTTATGGCACTTAAGCCGACACCTCACGGCACGAGCTGACGACAACCATGCAGCACCTCGGTAAGGGCGTACGTACTAGTTCGTCGTAAGTAAGGTAAGGTAGTTTTCCG…
denovo5441	Unassigned	0	1	1	0	1	0	0	0	0	0	0	0	2	4	3	10	AAGGCCCGGGAACGTATTCACCGCGCCATGATGTTGCGCGATTACTAGCGATTCCTGCTTCATGAGGTCGAGTTGCAGACCTCAATCCGAACTGTGGTAGCTTTTCTGAGATTCGCTCCACATCACTGCTTCGCATCCCTCTGTAACTACCATTGTAGCACGTGTGTAGCCCCGGTCATAAGGACCATGATGACTTGACGTCGTCCCCATCTTCCTCTGCGTTGTTACCGCAGCGGTCCTTCCAGAGTCCCCAACTTAACGNAGTACGTACGAAGAACGACGGGTAGGGTCGCGTCGTTCGGTCGGGACCGGTTAACCCTTAAACCCAAACTACTTCCTACCGAACCGAACCGAACGGACGTCGTACGGAACCGAACGACCGACCTAGTCGACGACGAC…
denovo1313	Unassigned	0	0	0	0	0	0	4	1	4	0	1	0	0	0	0	10	AAGGCCCGGGAACGTATTCACCGCGCCGTGGCTGATGCGCGATTACTAGCGAATCCGACTTCACGGAGTCGAGTTGCAGACTCCGATCCGAACTGTGAGCGGCTTTCGGGATCGGCTCCCTGTCGCCAGGTAGCTCCCCGCTGTACCGCCCATTGTAACACGTGTGTCGCCCCGGACATAAGGGCCGTGCTGATTTGACGTCATCCCCACCTTCCTCGCATCTTACGATGGCAGTCTCGTCAGAGTCCCCGGCTTTACCCGATGGTAACTGACGATGAGGGTTGCGCTCGTTATGGCACTTAAGCCGACACCTCACGGCACGAGCTGACGACAACCATGCAGCACCTACACATCTGCCCATCACTGGGGAAACACGTTCCGTTCNCCCGTCCCAGAANG…
denovo2579	Unassigned	0	0	0	0	0	0	3	2	5	0	0	0	0	0	0	10	AAGGCCCGGGAACGTATTCACCGCGGCATGCTGATCCGCGATTACTAGCGATTCCAGCTTCATGAAGTCGAATTGCAGACTTCAATCCGAACTGAGATAGATTTTAAGGGATTGGCTTGCTGTCACCAGCTTGCATCCCGCTGTATCTACCATTGTAGCACGTGTCTAGCCCTGGACGTAAGGGCCATGAGGATTTGACGTCATCCCCACCTTCCTCCTGGTTAAACCAGGCGGTCCCCCTAGAGTTCCCAGCATCACCTGATGGCAACTAAGGGCGAGGTGTCGCGTCGTTCGTCGACGACGTTAACCTTAAACCTAACTACTTCCTACCGAACCGAACCGAACGGACGTCGTACGGAACCGAAACCAAACCTAGTCGACGACGA
denovo3090	Unassigned	0	0	0	0	0	0	0	0	0	2	1	7	0	0	0	10	AAGGCCCGGGAACGTATTCACCGCGCCATGGCTGATGCGCGATTACTAGCGAATCCAGCTTCACGAAGTCGGGTTGCAGACTTCGATCCGAACTGAGACCGGATTTTACGGATTAGCATCTCCTTGCGGAGTAGCTGCCCTTTGTACCGGCCATTGTAACACGTGTGTAGCCCTGGACATAAGGGCCGTGCTGATTTGACGTCATCCCCGCCTTCCTCGCACCTTACGGTGGCAGTCCCGTTAGAGTCCCCAGCTTGACCTGATGGTAACTAACGGTAAGGGTTGCGCTCGTTATGGGACTTAACCCGACACCTCACGGCACGAGCTGACGACAACCATGCAGCACCTTGGATGAGCCATGACCTTGCGGTCATGGGGGGACCAGTTTCTTGGTCCTTT…
denovo4564	Unassigned	0	0	0	0	0	0	2	6	2	0	0	0	0	0	0	10	AAGGCCCGGGAACGTATTCACCGCGGCATGCTGATCCGCGATTACTAGCGATTCCAGCTTCATGAAGTCGAATTGCAGACTTCAATCCGAACTGAGATAGATTTTAAGGGATTGGCTTGCTGTCACCAGCTTGCATCCCGCTGTATCTACCATTGTAGCACGTGTCTAGCCCTGGACGTAAGGGCCATGAGGATTTGACGTCATCCCCACCTTCCTCCTGGTTAAACCAGGCGGTCCCCCTACGAGTTCCCACGCATCACCTGATGGCAACCTAAAGGGTCGGAGGGTTGCGCTCGTTTGCAGGACGTTAACCTAACATCTCACGACACGAGCTGACGACAACCATGCAGCACCTGTGCGGGGTGGTTCCTTGCGGAAGGGCTCCATATCTCTACAGAG…
denovo2239	k__Bacteria; p__Thermotogae; c__Thermotogae; o__Thermotogales; f__Thermotogaceae; g__S1; s__	0	0	0	11	7	3	0	0	0	0	0	0	0	0	0	10	AAGGCCCGGGAACGTATTCACCGCAGTTTGGCTGACCTGCGATTACTAGCGATTCCAACTTCATGTAGGCGGGTTGCAGCCTACAATCCGTATTTCGGAGAGTTTTTTAAGGATCCGCTCCACCTCTCGGCTTCGCTTCCCTCTGTCCTCTCCATTGTAGCACGTGTGTCGCCCAGAGCATAAGGGGCACGCTTACCTGACGTCATCCCCTCCTTCCTCCGCCTCGTCGGCGGCAGTCCGATTAGAGTCCTCGCCTTCTCGCGTTAGTAACTAATCGTAGGGGTTGCGCTCGTTGCGGGACTTAACCCAACACCTCACGGCACGAGCTGACGACGGCCGTGCACCACCTGTGTAACCTCCCGCTTCGCAGCAGGCCAGTAGATTTCTCTACCTTCAGTT…
denovo915	k__Bacteria; p__Spirochaetes; c__WWE1; o__[Cloacamonales]; f__[Cloacamonaceae]; g__W22; s__	0	0	0	0	0	0	0	0	0	0	0	0	3	5	2	10	AAGGCCCGGGAACGTATTCACCGCGCCATGATGTTGCGCGATTACTAGCGATTCCTGCTTCATGAGGTCGAGTTGCAGACCTCAATCCGAACTGTGGTAGCTTTTCTGAGATTCGCTCCACATCACTGCTTCGCATCCCTCTGTAACTACCATTGTAGCACGTGTGTAGCCCCGGTCATAAGGACCATGATGACTTGACGTCGTCCCCATNTTCCTCTGCGTTGTTACCGCAGCGGTCCTTCCAGAGTCCCCAACCTTAATGATGGTAACGTGAAAGACAGGGGTTGGTCGCTCGTTGCGGGACGTTAACCCAACCATCTCACGACACGAGCTGACGACAGCCACTGCAGCACCCTGTCTTGCAGCTCCGGTAAAACCCGGGACACTCCTCCACTCTCT…
denovo2493	k__Bacteria; p__Spirochaetes; c__WWE1; o__[Cloacamonales]; f__[Cloacamonaceae]; g__W22; s__	0	0	0	0	0	0	0	0	0	0	0	0	4	3	3	10	AAGGCCCGGGAACGTATTCACCGCACCATGATGTTGCGCGATTACTAGCGATTCCGGCTTCATGAGGTCGAGTTGCAGACCTCAATCCGAACTTGGGTAGCTTTTCTGAGATTCGCTCCACATCACTGCTTCGCTCCCTCTGTAACTACCATTGTAGCGCGTGTGTAGCCCGGTCATAAGGACCATGATGACTTGACCTCGTCCCCATCTTCCTCTGCGTTGTTACCGCAGCGGTCCTTTCAGAGTCCCAACTTAATGATGGTAACTGAAAGCAGGGGTTGCGCTCGTTGCGGGACTTAACCCAACATCTCACGACACGAGCTGACGACAGCCATGCAGCACCTGTCTTGCAGCTCGGCAAGCCGGCACTCCTCCATCTCTGAAGAATTCTGCAGATGT…
denovo2743	k__Bacteria; p__Spirochaetes; c__Spirochaetes; o__Spirochaetales; f__Spirochaetaceae; g__Treponema; s__	0	0	0	0	0	0	0	0	0	0	0	0	2	6	2	10	AAGGCCCGGGAACGTATTCACCGCGCCGTGCTGATGCGCGATTACTAGCGATTCCAACTTCATGGAGTCGGGTTTCAGACTCCAATCCGAACTACGGTAGCTTTTTTGCGTTTTGCGTGACCTCGCGGTTTAGCATCGCTCTGTAGCTACCATTGTAGCACGTGTGTAGCCCTGGACATAAGGGCCATGATGACTTGACGTCATCCCCACCTTCCTCCGGTTTGTCACCGGCAGTTCCGCCAGAGTCCTCAGCTTAACCTGTTAGTAACTGGCAGTAGGGGTTGCGCTCGTTGCGGGACTTAACCCAACACCTCACGGCACGAGCTGACGACAGCCATGCAGCACCTCGACTCCCGTCCTTGCGGGAANCGCCTGTTTCCAAGCGCTGTCGTGAGCCGT…
denovo4626	k__Bacteria; p__Proteobacteria; c__Gammaproteobacteria; o__Pseudomonadales; f__Pseudomonadaceae; g__Pseudomonas; s__stutzeri	0	0	4	0	1	1	6	1	1	0	0	0	0	0	0	10	AAGGCCCGGGAACGTATTCACCGTGACATTCTGATTCACGATTACTAGCGATTCCGACTTCACGCAGTCGAGTTGCAGACTGCGATCCGGACTACGATCGGTTTTATGGGTATTAGCTCCACCTCGCGGCTTGGCAACCCTTTGTACCGACCATTGTAGCACGTGTGTAGCCCAGGCCGTAAGGGCCATGATGACTTGACGTCATCCCCACCTTCCTCCGGTTTGTCACCGGCAGTCTCCTTAGAGTGCCCACCATAACGTGCTGGTAACTAAGGACAAGGGTTGCGCTCGTTACGGGACTTAACCCAACATCTCACGACACGAGCTGACGACAACCATGCACCACCTGTGTGAGACGTCCCCGAAGGGAAACGTACTATCTCTAGTACGGTCGTCTCC…
denovo1469	k__Bacteria; p__Proteobacteria; c__Gammaproteobacteria; o__Enterobacteriales; f__Enterobacteriaceae	0	0	0	0	0	0	0	0	0	10	0	0	0	0	0	10	AAGGCCCGGGAACGTATTCACCGTAGCATTCTGATCTACGATTACTAGCGATTCCGACTTCATGGAGTCGGAGTTGCAGACTCCAATCCGGACTACGACGCACTTTATGAGGTCCGCTTGCTCTCGCGAGTTCGCTTCTCTTTGTATGCGCCATTGTAGCACGTGTGTAGCCCTACTCGTAAGGGCCATGATGACTTGACGTCATCCCCACCTTCCTCCAGTTTATCACTGGCAGTCTCCTTTGAGTTCCCGGCCGGACCGCTGGCAACAAAGGATAAGGGTTGCGCTCGTTGCGGGACTTAACCCGAANATTTCACAACACGAGCTGACGACAGCCATGCAGCACCTGTCTCACAGTTCCCGAAGGCACCGAATCCATCTCTGGAAAGTTCTGTGGAT…
denovo3514	k__Bacteria; p__Proteobacteria; c__Deltaproteobacteria; o__Syntrophobacterales; f__Syntrophaceae; g__; s__	1	0	0	0	0	0	0	0	0	0	0	0	3	4	3	10	AAGGCCCGGGAACGTATTCACCGCGGCATGCTGATCCGCGATTACTAGCGATTCCGACTTCATGGGGTCGAGTTGCAGACTCCAATCCGAACTGAGGATGGCTTTTTGAGATTTGCTTACTCTCGCGAGCTTGCCTCTCTTTGTACCACCCATTGTAGCACGTGTGTAGCCCTGGGCATAAAGGCCATGAGGACTTGACGTCACTCCCC
denovo541	k__Bacteria; p__Proteobacteria; c__Deltaproteobacteria; o__Desulfovibrionales; f__Desulfovibrionaceae; g__Desulfovibrio; s__	33	49	52	0	0	0	5	2	2	0	0	0	0	1	0	10	AAGGCCCGGGAACGTATTCACCGGAGCATGCTGATCTCCGATTACTAGCGATTCCGACTTCACGGAGTCGAGTTGCAGACTCCGATCCGGACTGGGACGGGTTTTTTGGGATTGGCTCCACCTTGCGGTCTCGCAGCCCATTGTACCCGCCATTGTAGTACGTGTGTAGCCCTGGGCGTAAGGGCCATGATGACTTGACGTCGTCCCCACCTTCCTCCCCGTTGACCGAGGCGGTCTCTCTAGAGTGCCCGACATTACTCGCTGGCAACTAAAGACAAGGGTTGCGCTCGTTGCGGGACTTAACCCAACACCTCACGGCACGAGCTGACGACAGCCATGCAGCACCTGTCACCCCGCTCCCCGAAGGGCACTCCTCCCTTTCAGGAGGATTCGAGGGAT…
denovo714	k__Bacteria; p__Proteobacteria; c__Deltaproteobacteria	0	0	0	0	0	0	0	0	0	0	0	0	3	3	4	10	AAGGCCGGGAACGTATTCACCGCGGCATGCTGATCCGCGATTACTAGCGATTCCGACTTCATGGAGTCGGGTTGCAGACTCCAATCCGAACTGAGGCCGGCTTTTTGGGTATTTGCTTGCACTCGCGTACTTGCTGCCCTTTGTACCGACCATTGTAGCACGTGTGTAGCCCTGGACATAAGGGCCATGATGACTTGACGTCATCCCCACCTTCCTCCTGGTTAACCCAGGCAGTTCATTTAGAGTGCTCAGCTTTATCCGGTGGCAACTAAATGTAGGGGTTGCGCTCGTTGCGGGACTTAACCCAACATCTCACGACACGAGCTGACGACAGCCATGCAGCACCTGTCTCCGGGTTCCCCGAAGGGCATCATCCATCTCGTGGACGATTCCCGGGGAT
denovo5905	k__Bacteria; p__Planctomycetes; c__Phycisphaerae; o__; f__; g__; s__	1	0	0	2	1	1	2	3	2	0	0	0	0	0	1	10	AAGGCTCAGGAACACATTCACCGCGCCATGGCTGATGCGCGATTACTAGCGATTCCGACTTCATGGGGTCGGGTTGCAGACCCCAATCCGAACTGAGGGACGTTTTCTGCGATTTGCTCCACCTCACGGCTTTGCGTCGCTCTGTACGCCCCATTGTAGCACGTGTGACACCCTAGGCATAAAGGCCATGATGACTTGACGTCGTCCCCACCTTCCTCCGGCTTAACGCCGGCAGTCTCGCTAGAGTTCCCGGCATGACCCGCTGGCAACTAGCGACAGGGGTTTCGCTCGTTAAGGGACTTAACCCGACACTTCACAGCACGAGCTGACGACAGCCATGCAGCACCTGTGCACGTTTCACCCGAAGGCAGCCTACTCCCCTTTCGGGAAGAGCATCCG…
denovo2045	k__Bacteria; p__OP3; c__koll11; o__GIF10; f__; g__; s__	0	0	0	0	0	0	0	0	0	0	0	0	0	6	4	10	AAGGCCCGGGAACGTATTCACGGCGGCGTAGCTGATCCGCCATTACTAGCGATTCCGACTTCATGGAGTCGAATTGCAGACTCCAATCTGAACTGGGCCCTACTTTTTTGCGATTAGCTCCACCTTGCGGTTTGGCAACGCTTTGTTGTGGGCATTGTAACACGTGTGTAGCCCAGGGCATAAAGGCCATACGGACTTGACGTCACTCCCCACCTTCCTCCCGCTTATCGCGGGCAGTCTCTTTAGAGTGCCT
denovo3783	k__Bacteria; p__OP3; c__koll11; o__GIF10; f__; g__; s__	0	0	0	0	0	0	0	0	0	0	0	0	2	7	1	10	AAGGCCCGGGAACGTATTCACGGCGGCGTAGCTGATCCGCCATTACTAGCGATTCCGTCTTCATGGAGTCGAATTGCAGACTCCAATCGGAACTGAGCCTACTTTTTTGTCGATTAGCTCCACCTCGCGGTTTGGTCAACGCTTTATTAGTAGGCATTGTTAACACGTGTGTAGCCCAACGGCATAAGGGCCGGTACCTGACTTGACGTCATCACCACCTTCCTCTCGCTTATCGCGAGCAGTCTTCCTAGAGTGCCT
denovo6268	k__Bacteria; p__Firmicutes; c__Clostridia; o__OPB54; f__; g__; s__	0	0	0	0	0	0	0	0	0	2	4	4	0	0	0	10	AAGGCCCGGGAACGTATTCACCTCGGTATGCTGACCCGAGATTACTAGCGATTCCGACTTCACGGAGTCGGGTTGCAGACTCCGATCTGAACTGAGACTGGCTTTATGCGATTCGCTTGCCTTCGCGGGCTCGCTGCGCTCTGTACCAGCCATTGTAGCACGTGTGTAGCCCAGGTCATAAGGGGCATGATGACTTGACGTCATCCCCGCCTTCCTCCGGTTTGTCACCGGCAGTCTCATTAGAGTGCCCAACTTAATGCTGGCAACTAATCATAGGGGTTGCGCTCGTTGCGGGACTTAACCCAACATCTCACGACACGAGCTGACGACAGCCATGCACCACCTGTCTCCTCTGCTCCCGAAAGAGCATGCCTATCTCTAAGCACTTCAGAGGGATGT…
denovo3481	k__Bacteria; p__Firmicutes; c__Clostridia; o__Coriobacteriales; f__; g__; s__	0	1	0	0	0	0	0	0	0	5	1	1	2	1	0	10	AAGGCCCGGGAACGTATTCACCGCGACATGCTGATTCGCGATTACTAGCAACTCCGACTTCACGTGGGCGGGTTGCAGCCCACGATCTGAACTGAGACCACTTTTCTCAGATCTGCTCCGTCTTGCGACCTCGCGCCTCTTTGTAGTGGCCATTGTAGCATGTGTGTAGCCCAGGTCATAAGGGGCATGATGATTTGACGTCGTCCCCACCTTCCTCCGAGTTGTCCCCGGCAGTCTCGTCAGAGTCCTCGCCTTTACGCGTTAGTAACTGACAACAAGGGTTGCGCTCGTTGCGGGACTTAACCCAACATCTCACGACACGAGCTGACGACAACCATGCACCACCTGTCTTCAGGGCCCCGAAGGGCACCCCGTATCTCTACAGGTTCCATCGATGTC…
denovo3756	k__Bacteria; p__Firmicutes; c__Clostridia; o__Clostridiales; f__Veillonellaceae; g__Thermosinus; s__	0	0	0	1	0	0	0	0	0	1	0	0	1	2	6	10	AAGGCCCGGGAACGTATTCACCGCAGCATGCTGATCTGCGATTACTAGCGATTCCGTACTTCACGGAGGGCGGGTTGCAGCCTCCGATCCGAACTGAGAGCTTCGTTTTTGGGTAGTTCGCTCTGCCTCGCGGCTTCGCTGCCCTCTATTAGAGCCCATTGTAGTACGTGTGTACGCCCAGGACATAAGGGGCATGATGACTTGACGTCATCCCCGCCTTCCTCCGCATTGTCTGCGGCAGTCTTCCTTGAGTTCCCACCTTTACGTGCTGGCAACAAGGAACAAGGGTTGCGCTCGTTGCGGGACTTAACCCAACATCTCACGACACGAGCTGACGACAGCCATGCACCACCTTGTTTTCACGTCTCCCGAAGGAGAGGGACTCATCTCTGAGTCTTG…
denovo3943	k__Bacteria; p__Firmicutes; c__Clostridia; o__Clostridiales; f__Veillonellaceae; g__Propionispora; s__	0	0	0	0	0	0	0	0	0	2	6	2	0	0	0	10	AAGGCCCGGGAACGTATTCACCGCAGCATGCTGATCTGCGATTACTAGCGATTCCGACTTCACGCAGGCGAGTTGCAGCCTGCGATCCGAACTGAGAGCTTATTTATCGGGGTTCGCTCTGCCTCGCGGCTTCGCTTCCCTCTGTTTAAGCCCATTGTAGTACGTGTGTAGCCCAGGACATAAGGGGCATGATGACTTGACGTCATCCCCGCTTCCTCCGCATTCTCTGCGGCAGTCTCCCATGAGTTCCCACCTTTACGTGCTGGCAACATAGGACAGGGGTTGCGCTCGTTGCGGGACTTAACCCAACACCTCACGGCACGAGCTGACGACAGCCATGCAGCACCTGTACGGAGTCGTCTTGCGACACGGCGACATCGCTGCCACCTCCCTCCGTAT
denovo4909	k__Bacteria; p__Firmicutes; c__Clostridia; o__Clostridiales; f__Veillonellaceae	0	0	0	0	0	0	0	0	0	7	0	3	0	0	0	10	AAGGCCCGGGAACGTATTCACCGCGGCATGCTGATCCGCGATTACTAGCGATTCCGACTTCATGCAGGCGGGTTGCAGCCTGCGATCCGAACTGAGAGCTTATTTATCGGGGTTCGCTCTGCCTCGCGGCTTCGCTTCCCTCTGTTTAAGCCCATTGTAGTACGTGTGTAGCCCAGGACATAAGGGGCATGATGACTTGACGTCATCCCCGCCTTCCTCCGCATTCTCTGCGGCAGTCTCCCATGAGTTCCCACCTTTACGTGCTGGCAACATAGGACAGGGGTTGCGCTCGTTGCGGGACTTAACCCAACATCTCACGACACGAGCTGACGACAACCATGCACCACCTGTCTTGACTGCCCCGAAGGGAAGGCCCCGTTACGGACCGGTCAGTCAGAT…
denovo203	k__Bacteria; p__Firmicutes; c__Clostridia; o__Clostridiales; f__Syntrophomonadaceae; g__Syntrophomonas; s__	0	0	0	0	0	0	0	0	0	2	4	4	0	0	0	10	AAGGCCCGGGAACGTATTCACCGCGACGTGCTGATTCGCGATTACTAGCGATTCCGACTTCATGCAGGCGAGTTGCAGCCTGCAATCCGAACTGTGACCGGCTTTTTGAGATTTGCTCCACCTCGCGGCTTTGCTTCTCTCTGTACCGGCCATTGTAGCACGTGTGTAGCCCAGATCATAAAGGGCATGATGATTTGACGTCATCCCCACCTTCCTCCGGTTTGTCACCGGCAGTCCAGCTAGAGTGCTCGGCTTTACCCGTTAGCAACTAACTGCAAGGGTTGCGCTCGTTGCGGGACTTAACCCAACATCTCACGACACGAGCTGACGACAACCATGCACCACCTGTCTCAACGCTCTTAGCAAGCTAAGCACTCCATGGTTTCCCATAGATTCGTT…
denovo2862	k__Bacteria; p__Firmicutes; c__Clostridia; o__Clostridiales; f__Ruminococcaceae; g__; s__	8	9	10	0	0	0	0	0	0	2	0	0	1	7	0	10	AAGGTCCGGGAACGTATTCACCGCGGCATGCTGATCCGCGATTACTAGCAATTCCGACTTCATGCAGGCGAGTTGCAGCCTGCAATCCGAACTGAGACGCCTTTTGGGGATTCGCTCCGCCTCGCGGCTTCGCTTCCCTCTGTTTTGCGCCATTGTATTACGTGTGTAGCCCAGGATAGTAAGGGGCATGATGATTTGACGTCGTCCCCACCTTCCTCGTTTTGTCAACGGCAGTCTCGCTAGAGTGCTCTTGCGTAGC
denovo1412	k__Bacteria; p__Firmicutes; c__Clostridia; o__Clostridiales; f__Peptococcaceae; g__Pelotomaculum; s__	1	2	1	0	0	0	0	0	0	0	0	0	4	4	2	10	AAGGCCCGGGAACGTATTCACCGCAGTATGCTGACCTGCGATTACTAGCGATTCCGACTTCATGCAGGCGAATTGCAGCCTGCAATCCGAACTGAGTACCGGCTTTTATCGGATTTGCTCTGCCTCGCGGCTTCGCTTCCCTTTGTACCGGCCATTGTAGCACGTGTGTAGCCCAGGACATAAGGGGCATGATGATTTGACCGTCATCCCCACCTTCCTCCGTTTTGTCAACGGCAGTCCGTCTAGAGTTCTCATCTCTACATGTTAGCAACTAGACGTAGGGGTTGCGCTCGTTGCGGGACTTAACCCAACATCTCACGACACGAGCTGACGACAACCATGCACCACCTGTCTCCCTGTCTATCCGAAGATAAAAAA
denovo1048	k__Bacteria; p__Firmicutes; c__Clostridia; o__Clostridiales; f__Lachnospiraceae; g__; s__	0	0	0	0	0	0	0	0	0	3	2	5	0	0	0	10	AAGACCCGGGAACGTATTCACCACGACATTCTGATTCGCGATTACTAGCGATTCCAGCTTCATGTAGTCGAGTTGCAGACTACAATCCGAACTGAGATTTGGACCTTTTTGAGATTTGCTCCACTTCACAGCTTTCGCTTCTCTTTGTAGTCACCATTGTAGCACGTGTGTAGCCCAGATCATAAGGGGCATGATCGATTTGACGTCATCCCCGCTTCCTCCAGGTTATCCCTGGCAGTCCTCCCTAGAGTGCCCATCTTTCATGCGTGGCTACTAAGATAAGGGTTNACGCTCGTTGCGGGACTTAACCCAACATCTCACGACACGAGCTGACGACAACCATGCACCACC
denovo4585	k__Bacteria; p__Firmicutes; c__Clostridia; o__Clostridiales; f__Clostridiaceae; g__Clostridium; s__	0	0	0	1	0	1	0	0	0	0	5	1	1	0	2	10	AAGGCCCGGGAACGTATTCACCGCGGCATGCTGATCCGCGATTACTAGCGATTCCGACTTCATGCAGGCGGGTTGCAGCCCACAATCTGAACTGGGACTATTTTTCGGGATTTGCTCCACCTTGCGGCTTCGCTTCCTGTTGTAATAGCCATTGTAGTACGTGTGTAGCCCAGGACATAAGGGGCATGATGATTTGACGTCGTCCCCACCTTCCTCCGATTTGTCACCGGCAGTCTCGCTAGAGTGCCCAACTTAATGATGGCAACTAGCAACAGGGGTTGCGCTCGTTGCGGGACTTAACCCAACNTCTC
denovo5085	k__Bacteria; p__Firmicutes; c__Clostridia; o__Clostridiales; f__; g__; s__	3	0	0	0	0	0	0	0	0	1	0	0	2	4	3	10	AAGACCCGGGAACGCATTCACCGCGACATGCTGATTCGCGATTACTAGCAACTCCGGCTTCATGTGGGCGGGTTGCAGCCCACAATCCGAACTGGGACCGGTTTTATGAGATTCGCTCTACCTTGCGGTTTCGCAGCTCTTTGTACCGGCCATTGTAGCACGTGTGTAGCCCAAGACATAAGGGGCATGATGATTTGACGTCGTCCCCACCTTCCTCCGAGTTATCCCCGGCAGTCTCATTAGAGTTCCCACCCGAAGTGCTGGCAACTAATGATAAGGGTTGCGCTCGTTGCGGGACTTAACCCAACATCTCACGACACGAGCTGACGACAACCATGCACCACCTGTCTCCTTGCCCCGAAGGGAACATGTATTTCTACATGCGTCAAGGGATGTCAA…
denovo5116	k__Bacteria; p__Firmicutes; c__Clostridia; o__Clostridiales	0	0	0	0	0	0	0	0	0	2	6	2	0	0	0	10	AAGACCCGGGAACGTATTCACCACGACATTCTGATTCGCGATTACTAGCGATTCCAGCTTCATGTAGTCGAGTTGCAGACTACAATCCGAACTGAGATGACCTTTTTTGTAGATTTGTCTCCACTTCACAGCTTCGCTTCTCTTTGTTAGTCACCATTGTAGCACGTGTGTAGCCCACGATCATAAAGGGGGCGATGGTGTATTAG
denovo887	k__Bacteria; p__Fibrobacteres; c__TG3; o__TG3-1; f__TSCOR003-O20; g__; s__	0	0	0	0	0	0	6	1	2	0	0	0	1	0	0	10	AAGGCCCGGGAACGTATTCACCGCGGCATGCTGATCCGCGATTACTAGCGATTCCAGCTTCATGAAGTCGAATTGCAGACTTCAATCCGAACTGAGATTAGGATTTTAAGGGATTGGCTCGCTGTCACCAGCTTGCATCCCGCTGTATCTACCATTGTACGCACGTGTCGTAGCCCTGGACGTAAGGGCCTATGAGGACTTTGACGTCATTCCCCACCTTCCTCCTGGTTAAACCAGGCGGTCCCCCTAGAGTTCCCAGCATCACCTGATGGCAACTAAGGGGCGAGGGTTGCGCTCGGTTGCCAGGACTTAACCTAACATCTCACGACGCGAGCTGACGACAACCATGCAGCACCTGTCGCGGGGGTGTTCCTTGCGGAAGGCTACCATATCTCTACA…
denovo1579	k__Bacteria; p__Fibrobacteres; c__TG3; o__TG3-1; f__TSCOR003-O20; g__; s__	0	0	0	0	0	0	4	2	4	0	0	0	0	0	0	10	AAGGCCCGGGAACGTATTCACCGCGGCTTGGCTGATCCGCGATTACTAGCGATTCCAGCTTCATGAAGTCGAATTGCAGACTTCAATCCGAACTGAGATAGATTTTAAGGGATTGGCTTGCTGTCACCAGCTTGCATCCCGCTGTATCTACCATTGTAGCACGTGTCTAGCCCTGGACGTAAGGGCCATGAGGATTTGACGTCATCCCCACCTTCCTCCTGGTTAAACCAGGCGGTCCCCCTAGAGTTCCCAGCATCACCTGATGGCAACTAAGGGCGAGGGTTGCGCTCGTTGCAGGACTTAACCTAACATCTCACGACACGAGCTGACGACAGCCATGCAGCACCTGTCTCACGGCTCCAGCTTACGCCGGCACAGCTCCATCTCTGAAGCCTCCCG…
denovo1427	k__Bacteria; p__Chloroflexi; c__Dehalococcoidetes; o__; f__; g__; s__	0	0	0	0	0	0	0	0	0	0	0	0	2	4	4	10	AAGGCCCGAGAACGTATTCACCGCAATTTGCTGACTTGCGGTTACTAGCAACTCCGACTTCATGCAGGCGGGTTTCAGCCTGCAATCCGAACTGAGAACAGCTTTTAGGATTAGCTCCGAATCGCTCCATTGCCACCCATTGTACCGTCCATTGTAGCGTGTGTGTAGCCCAAGGCATAAGGGCCGTGCTGACTTGACGTCATCCCCACCTCT
denovo6012	k__Bacteria; p__Bacteroidetes; c__Bacteroidia; o__Bacteroidales; f__; g__; s__	0	0	0	0	0	0	0	0	0	3	4	3	0	0	0	10	AAGGCCCGGGAACGTATTCACGCGCATGGCTGATGCGCGATTACTAGCGAATCCAGCTTCACGAAGTCGGGTTGCAGACTTCGATCCGAACTGAGACCGGATTTTTACGGATTTAGCATCTCCTTGCGGAGTAGCTGCCCTTTGTACCGGCCATTGTAACACGTGTGTAGCCCTGGGCATAA
denovo2934	k__Bacteria	0	0	0	0	0	0	8	1	1	0	0	0	0	0	0	10	GAGGCCCGGGAACGTATTCACCGCGCCATGATGTTGCGCGATTACTAGCGATTCCGACTTCATGAGGCCGAGTTGCAGACCTCAATCCGAACTGCGGCAGCTTTTCTGAGTTTCGCTCCTCATTACTGAATCGCATCCCTCTGTAACTGCCATTGTAGCACGTGTGTAGCCCCGGCCATAAGGACCATGATGACTTGACCGTCGTCCCCATCTTCCTCTGCGTTGTTACCGCAGCGGTCCCTCCAGAGTCCCCAACTTAATGATGGTAACTGAAGGCAAGGGTTGCGCTCGTTGCAGGACTTAACCTAACATCTCACGACACGAGCTGACGACAACCATGCAGCACCTGTGCGGGGTGTTCCTTGCGGAAGGCTCCATATCTCTAC
denovo2050	Unassigned	0	0	0	5	3	6	0	0	0	0	0	0	0	0	0	9	AAGGCCCGGGAACGTATTCACCGCGCCATGGCTGATGCGCGATTACTAGCGAATCCAGCTTCACGGAGTCGAGTTGCAGACTCCGATCCGAACTGAGATAAGGTTTAGAGATTCGCATCCGGTCGCCCGGTAGCTGCCCTTTGTCCTTACCATTGTAACACGTGTGTCGCCCCGGATGTAAGGGCCGTGCTGATTTGACGTCATCCCCACCTTCCTCACAGCTTACGCTGGCAGTCTCTCCAGAGTCCTCAGCATTACCNCGTTAGTTAACGTACGTAAGTAAAGGTTAGGTCGCGTCGTTACGTTAGTCGACTTAACGTACCGACCGACCTACCTACGGACGACGAACGGCGTCGTACGGAACCGAAACCAACCTAGTCGACGACGACCCTACCGTTA…
denovo2573	Unassigned	0	0	0	3	4	5	0	0	0	0	0	0	0	0	0	9	AAGACCCGGGAACGTATTCACCGCGACATGCTGATTCGCGATTACTAGCGATTCCAGCTTCATGTAGTCGAGTTGCAGACTACAATCCGAACTGGGATGGCTTTTTTGAGATTTGCTCACCTTCACAGGGTCGCTTCTCTTTGTAGCCACCATTGTAGCACGTGTGTAGCCCAGATCATAAGGGGCATGATGATTTGACGTCATCCCCGCCTTCCTCCAGGTTATCCCTGGCAGTCTCCCTAGAGTGCCCAGCCGAACTGCTGGCTACTAAGGATAGGGGTTGCGCTCGTTATGGCACTTAAGCCTACACCTCACGGCACGAGCTGACGACAACCATGCAGCACCTCGACTCCAGCCATCGCTGGCTATACCATCTCTGATATATTCTAGAGCCGTTCG…
denovo3834	Unassigned	0	0	0	3	4	5	0	0	0	0	0	0	0	0	0	9	AAGGCCCGGGAACGTATTCACCGCGCCATGGCTGATGCGCGATTACTAGCGAATCCAGCTTCACGGAGTCGAGTTGCAGACTCCGATCCGAACTGAGATAAGGTTTAGAGATTCGCATCCGGTCGCCCGGTAGCTGCCCTTTGTCCTTACCATTGTAACACGTGTGTCGCCCCGGATGTAAGGGCCGTGCTGATTTGACGTCATCCCCACCTTCCTCACAGCTTACGCTGGCAGTCTCTCCAGAGTCCTCAGCATTACCTGTTAGTAACTGGAAATAAGGGTTGCGCTCGTTGCGGGACTTAACCCAACATCTCACGACACGAGCTGACGACAGCCATGCACCACCTGTCTCCTCCGTTCCGAAGAAGGGCCATATCTCTATGGCTTGCAGAGGGATGT…
denovo3578	Unassigned	0	0	0	1	1	0	0	3	2	0	0	0	0	0	3	9	AAGGCTCAGGAACACATTCACCGCGTCGTAGCTGATACGCGATTACTAGCGATTCCAACTTCATGTAGTCGAGTTGCAGACTACAATCTGAACTGGGGCCTGGTTTTTTGTCGATTTGTCTTCACCTCGCGGTCGTAGCGTCGCTTTGTTACCAGGCATTGTAGCACGTGTGCATCCCTACGGTATAAAGGACCGATGATGATTTGTACGTCATCCCCGCCTTCCTCCGGCTTAACGCCGGCAGTCCTGTTAGAGTTCCCGACATGACTCGCTGGCAACTAACAGCAGGGGTTTCGCTCGTTACGGGACTTAACCCAACACTCACGGCACGAGCTGACGACAACCATGCAGCACCTGTGTACGTTTCTACCACGAGGGCGAATT
denovo834	Unassigned	0	0	0	0	0	0	6	2	1	0	0	0	0	0	0	9	GAGGCCCTGGAACGTATTCACCGCGGCATGCTGATCCGCGATTACTAGCGATTCCAGCTTCATGAAGTCGAATTGCAGACTTCAATCCGAACTGAGATAGATTTTAAGGGATTGGCTTGCTGTCACCAGCTTGCATCCCGCTGTATCTACCATTGTAGCACGTGTCTAGCCCTGGACGTAAGGGCCATGAGGATTTGACGTCATCCCCACCTTCCTCCTGGTTAAACCAGGCGGTCCCCCTAGAGTTCCCAGCATCACCTGATGGCAACTAAGGGCGAGGGTTGCGCTCGTTGCAGGACTTAACCTAACATCTCACGACACGTAGACGTCGTACGGAACCGAAACCCAAACCTAGTCGACGACGACCCTACCGTTGGTCGGGGGTCGGGGGTTTCCGTT…
denovo1601	Unassigned	0	0	0	0	0	0	0	0	0	6	0	3	0	0	0	9	AAGGCCCGGGAACGTATTCACCGCGGCATGCTGATCCGCGATTACTAGCGATTCCGACTTCATGCAGGGCGGGGTTGCAGCCTGCAATCCGAACGTGGGGGACGGGCTTTTATGGGATTCGCTTGCCATCGCTGGCTCGCTGCTCTCTGTACCGCCCATTGTAGCACGTGTGTAGCCCAGGGTATAAAGGGCATGATGATTTTGACGTCATCCCCCACCTTCCTCCGGTTTTGTCACCGGCAGTCCTCTTAGAGTGCCCGGCTTCACCCGCTGGCAACTAAGTGTAGGGGTTGCGCTCGTTGCGGGACTTAACCCAACATCTCACGACACGAGCTGACGACAACCATGCACCACCTGTCTCTACTCTCCCCGAAGGGCACTCCTATATTTCTATAGGTT…
denovo4048	Unassigned	0	0	0	0	0	0	0	0	0	0	0	0	1	5	3	9	AAGGCCCGGGAACGTATTCACCGCGCCGTGCTGATGCGCGATTACTAGGCGATTCCAACTTCATGGAGGTCGGGTTTCAGACTCCAAATCCGAACTACGGTAGCTTTTTTGCGTTTTGCGTGACCTCGCGGTTTAGCATCGCTCTGTAGCTACCATTGTAGCACGTGTGTAGCCCTGGACATAAGGGCCATGATGACTTGACGTCATCCCCACCTTCCTCCATCTTGTCGATGGCAGTCCCGCCAGAGTGCCCGGCTCTACCCGTTGGCAACTGGCAGCAGGGGTTGCGCTCGTTGCGGGACTTAACCCAACATCTCACGACACGAGCTGACGACAGCCATGCAGCACCTGTCTTGCAGCTCCGGCAAGCCGGCACGTCCTCCATCTCTGAAGAATTCT…
denovo4423	Unassigned	0	0	0	0	0	0	0	0	0	5	1	3	0	0	0	9	AAGGCCCGGGAACGTATTCACCGCGGCATGCTGATCCGTGATTACTAGCGATTCCGACTTCATGCAGGCGGGTTGCAGCCTGCAATCCGAACTGGGGACGGCTTTATGGGATTCGCTTGCCATCGCTGGCTCGCTGCTCTCTGTACCGCCCATTGTAGCACGTGTGTAGCCCAGGGTATAAAGGGCATGATGATTTGACGTCATCCCCACCTTCCTCCGGTTTGTCACCGGCAGTCCTCTTAGAGTGCCCGGCTTTACCCGCTGGCAACTAAGTGTAGGGGTTGCGCTCGTTGCGGGACTTAACCCAACATCTCACGACACGAGCTGACGACAACCATGCACCACCTGTCTTGACTGCCCCGAAGGGAAGGCCCCGTTACGGACCGGTCAGTCAGATGT…
denovo5867	Unassigned	0	0	0	0	0	0	3	3	2	0	0	0	0	1	0	9	AAGGCTCAGGAACACATTCACCGCGTCGTAGCTGATACGCGATTACTAGCGATTCCAACTTCATGTAGTCGAGTTGCAGACTACAATCTGAACTGGGCCTGGTTTTTTGTCGATTTGCTTCACCTCGCGGTCTAGCGTCGCTTTGTACCAGGCATTGTAGCACGTGTGCATCCCTAGGTATAAAGGCCATGATGATTTGACGTCATCCCCGCCTTCCTCCGGCTTAACGCCGGCAGTCCTGTTAGAGTTCCCGACATGACTCGCTGGCAACTAACAGCAGGGGTTTTCGCTCGTTACGGGACTTAACCCAACACCTCACGGCACGAGCTGACGACAGCCATGCAGCACCTGTCTCACGGCTCCAGCTTACGCCGGCAC
denovo3900	k__Bacteria; p__Synergistetes; c__Synergistia; o__Synergistales; f__TTA_B6; g__E6; s__	0	0	0	1	1	0	3	2	1	0	0	0	1	0	1	9	AAGGCCCGGGAACGTATTCACCGCGGCTTGGCTGATCCGCGATTGCTAGCGATTCCAGCTTCATGGAGTCGGGTTGCAGACTCCAATCCGAACTGGGACCGGCTTTGATGGGATCCGCTCCGGGTCGCCCCTCGCTCCTTCGTGCGGCCACTGTAGCACGTGTGTCGCCCTCGGACGATAAGGG
denovo5961	k__Bacteria; p__Synergistetes; c__Synergistia; o__Synergistales; f__Synergistaceae; g__; s__	0	0	0	1	0	1	0	1	1	3	2	1	0	0	0	9	GAAGGCCCGGGAACGTATTCACCGCAGCTTGGCTGATCTGCGATTACTAGCGATTCCGGCTTCATGTAGTCGGGTTGCAGACTACAATCCGAACTGGGACCGGCTTTTTGAGGATTCGCCAAGTGTCTCCCACTAAGCTGCCGTCTCGTGCCGGCCATTGTAGCACGTGTGTCGCCCTGGGGCATATAGGCCATGATGACTTCGACGTCATCCCCACTTCCTCCGCCTTGTCGGCGGCAGTCCTCGCCAGAGTGCTCAGCTCGTCCTGTTAGCAACTGGGCAATAGGGGTTNCGCTCGTTGCGGGACTTGACCCAAACATCTCACGACACGAGCTGACGACAGCCATCGCA
denovo6276	k__Bacteria; p__Synergistetes; c__Synergistia; o__Synergistales; f__Synergistaceae; g__; s__	0	0	0	0	2	0	0	0	0	4	1	2	0	0	0	9	AAGGCCCGGGAACGTATTCACCGCAGCTTGGCTGATCTGCGATTACTAGCGATTCCGGCTTCATGTAGTCGGGTTGCAGACTACAATCCGAACTGGGACCGGCTTTTGAGGATTCGCCAAGTGTCTCCACTAAGCTGCCGTCTGTGCCGGCCATTGTAGCACGTGTGTCGCCCTGGGCATATAGGCCATGATGACTTGACGTCATCCCCACCTTCCTCCGCCTTGTCGGCGGCAGTCTCGCCAGAGTGCTCAGCTCTCCTGTTAGCAACTGGCAATAGGGGTTGCGCTCGTTGCGGGACTTGACCCAACATCTCACGACACGAGCTGACGACAGCCATGCACCACCTGTCTCCTCCGTTCCGAAGAAGGGCCATATCTCTATGGCTTGCAGAGGGATGT…
denovo2938	k__Bacteria; p__Synergistetes; c__Synergistia; o__Synergistales; f__Synergistaceae	0	0	0	0	1	0	1	0	0	2	1	4	0	0	0	9	AAGGCCCGGGAACGTATTCACCGCAGCTTGGCTGATCTGCGATTACTAGCGATTCCGGCTTCATGTAGTCGGGTTGCAGACTACAATCCGAACTGGGACCGGCTTTTGAGGATTCGCCAAGTGTCTCCACTAAGCTGCCGTCTGTGCCGGCCATTGTAGCACGTGTGTCGCCCTGGGCATATAGGCCATGATGACTTGACGTCATCCCCACCTTCCTCCGCCTTGTCGGCGGCAGTCTCGCCAGAGTGCTCAGCTCTCCTGTTAGCAACTGGCAATAGGGGTTGCGCTCGTTGCGGGACTTGACCCAACATCTCACGACACGAGCTGACGACAGCCATGCAGCACCTGTGTTCCAGCTCCCTTTCGGGCACTCCCAAATCTCTTCAGGATTCTGAACAT…
denovo1467	k__Bacteria; p__Spirochaetes; c__WWE1; o__[Cloacamonales]; f__[Cloacamonaceae]; g__W5; s__	0	0	0	0	0	0	2	3	3	0	0	0	0	0	1	9	AAGGCCCGGGAACGTATTCACCGCGCCATGATGTTGCGCGATTACTAGCGATTCCGACTTCATGAGGCCGAGTTGCAGACCTCAATCCGAACTGCGGTCAGCTTTTCTGAGTTTCGCTCCTCATTACTGAATCGCTTCCCTCTGTAACTGCCATTGTAGCACGTGTGTAGCCCCGGCATAAGGACCATGATGACCTTGACCGTCGTCCCCATCTTCCTCTGCGTTGTTACCGCAGCGGTCCCCTCCAGAGTCCCCAACTTAATGAATGGGTAACTGGAAGGCAAGGGTTGCGCTCGTTGCGGGACTTAACCCAACATCTCACGACACGAGCTGACGACAGCCATGCAGCACCTGTCTCACGGCTCCAGCTTACGCCGGTCACAG
denovo3912	k__Bacteria; p__Spirochaetes; c__WWE1; o__[Cloacamonales]; f__[Cloacamonaceae]; g__W22; s__	0	1	0	0	0	0	0	0	0	0	0	0	2	7	0	9	AAGGCCCGGGAACGTATTCACCGCGCCATGATGTTGCGCGATTACTAGCGATTCCTGCTTCATGAGGTCGAGTTGCAGACCTCAATCCGAACTGTGGTAGCTTTTCTGAGATTCGCTCCACATCACTGCTTCGCATCCCTCTGTAACTACCATTGTAGCACGTGTGTAGCCCCGGTCATAAGGACCATGATGACTTGACGTCGTCCCCATCTTCCTCTGCGTTGTTACCGCAGCGGTCCTTCCAGAGTCCCCAACTTAATGATGGTAACTGAAAGCAGGGGTTGCGCTCGTTGCGGGACTTAACCCAACATCTCACGACACGAGCTGACGACAGCCATGCAGCACCTGTCTGCTTGTTATATTGCTATAACTTCGTATATCTCTATACTATGCAAGCGA…
denovo2129	k__Bacteria; p__Spirochaetes; c__Spirochaetes; o__Spirochaetales; f__Spirochaetaceae; g__Treponema; s__	0	0	0	2	2	1	1	2	3	0	0	0	0	0	0	9	AAGGCCCGGGAACGTATTCACCGCGCCATGCTGATGCGCGATTACTAGCGATTCCACCTTCATGGAGTCGGGTTTCAGACTCCAATCCGAACTGAGGGCGTTTTTCTGCGATTTGCTCCACCTCGCGGCTTCGCCTCACTCTGTCGCGCCCATTGTAGCACGTGTGTAGCCCTGGACATAAGGGCCATGATGACTTGACGTCATCCCCACCTTCCTCCGGTTTGTCACCGGCAGTTCCGCCAGAGTCCTCAGCTTCACCTGTTAGTAACTGGCAGTAGGGGTTGCGCTCGTTGCGGGACTTAACCCAACACCTCACGGCACGAGCTGACGACAACCATGCACCACCTGTCTCCTCTGTCCCGAAGGAAACGACCCCGTTACGGGTCGGTCAGAGGGATG…
denovo3626	k__Bacteria; p__Spirochaetes; c__Spirochaetes; o__Spirochaetales; f__Spirochaetaceae; g__Treponema; s__	0	0	0	1	0	5	2	1	0	0	0	0	0	1	0	9	AAGGCCCGGGAACGTATTCACCGCGCCATGCTGATGCGCGATTACTAGCGATTCCACCTTCATGGAGTCGGGTTTCAGACTCCAATCCGAACTGAGGGCGTTTTTCTGCGATTTGCTTCCACCTCGCGGCTTCGCCTCACTCTGTCGCGCCCATTGTAGCACGTGTGTAGCCCTGGACATAAGGGCCATGGATGACTTGACGTCATCCCCACCTTCCTCCCGGTTGTCACCGGCAGTTCCGCCAGNGTCCTCAGCTTCACCTGTTAGTAACTGGCAGTAGGGGTTGCGCTCGTTGCGGGACTTAACCCAACACCTCACGGCACGAGCTGACGCGGCCATGCAGCACCTGTACGGAGTCGTCTTGACGGACACGGGC
denovo4305	k__Bacteria; p__Spirochaetes; c__Spirochaetes; o__Spirochaetales; f__Spirochaetaceae; g__Treponema; s__	0	0	0	0	0	0	2	1	1	0	0	0	2	3	0	9	AAGGCCCGGGAACGTATTCACCGCGCCATGCTGATGCGCGATTACTAGCGATTCCACCTTCATGGAGTCGAGTTTCAGACTCCAATCCGAACTGAGAGCGATTTTCTGCGATTTGCTCCACCTCACGGCTTCGCCTCACTCTGTCTCGCCCATTGTAGCACGTGTGTAGCCCTGGACATAAGGGCCATGATGACTTGACGTCATCCCCACCTTCCTCCGGTTTGTCACCGGCAGTTCCGCCAGAGTCCTCAGCTTTACCTGTTAGTAACTGACAGTAGGGGTTGCGCTCGTTGCGGGACTTAACCCAACACCTCACGGCACGAGCTGACGACAGCCATGCAGCACCTGTACGGAGCCGTATCTCTACGCAGTGACATCGCTGCCCACCTTCCCCTCCGT…
denovo1176	k__Bacteria; p__Proteobacteria; c__Gammaproteobacteria; o__Pseudomonadales; f__Pseudomonadaceae; g__Pseudomonas; s__stutzeri	0	0	0	0	0	9	0	0	0	0	0	0	0	0	0	9	AAGGCCCGGGAACGTATTCACCGTGACATTCTGATTCACGATTACTAGCGATTCCGACTTCACGCAGTCGAGTTGCAGACTGCGATCCGGACTACGATCGGTTTTATGGGATTAGCTCCACCTCGCGGCTTGGCAACCCTTTGTACCGACCATTGTAGCACGTGTGTAGCCCAGGCCGTAAGGGCCATGATGACTTGACGTCATCCCCACCTTCCTCCGGTTTGTCACCGGCAGTCTCCTTAGAGTGCCCACCATAACGTGCTGGTAACTAAGGACAAGGGTTGCGCTCGTTACGGGACTTAACCCAACATCTCACGACACGAGCTGACGACAGCCATGCAGCACCTGTGTCTGAGTTCCCGAAGGCCACCCCGCCATCTCTGGCAGGTTCTCAGCATG…
denovo2198	k__Bacteria; p__Proteobacteria; c__Gammaproteobacteria; o__Enterobacteriales; f__Enterobacteriaceae; g__Klebsiella; s__	0	0	0	0	0	0	0	0	0	2	6	1	0	0	0	9	AAGGCCCGGGAACGTATTCACCGTAGCATTCTGATCTACGATTACTAGCGATTCCGACTTCATGGAGTCGAGTTGCAGACTCCAATCCGGACTACGACATACTTTATGAGGTCCGCTTGCTCTCGCGAGGTCGCTTCTCTTTGTATATGCCATTGTAGCACGTGTGTAGCCCTGGTCGTAAGGGCCGTGATGACTTGACGTCATCCCCACCTTCCTCCAGTTTATCACTGGCAGTCTCCTTTGAGTTCCCGGCCGGACCGCTGGCAACAAAGGATAAGGGTTGCGCTCGTTGCGGGACTTAACCCAACATTTCACGACACGAGCTGACGACAACCATGCACCACCTGTCTCCTCTGTCCCGAAGGAACAGTCCCGTTACGGACTCGTCAGAGGGATGTC…
denovo1014	k__Bacteria; p__Proteobacteria; c__Deltaproteobacteria; o__Syntrophobacterales; f__Syntrophorhabdaceae; g__; s__	0	0	0	0	0	0	0	0	0	0	0	0	4	3	2	9	AAGGGCCCGGGAACGTATTCACCGCGGCATGCTGATCCCGCGATTACTAGCGATTCCAGCTTCATGGAGTCGGGTTGCAGACTCCAATCCGAACTGAGAACGTACTTTGGTGGATTAGCTCCCCCTTACGGGTTTGCAACCCTTTGTATCGCCCATTGTAGCACGTGTGTAGCCCTGGACATAAGGGCCGATGAGGACTTGACGTCATCCCCACCTTCCTCCGCATTAACTGCGGCAGTTTCTCTAGAGTGCCCAACTTAATGATGGCAACTAAAGATGAGGGTTGCGCTCGTTGCGGGACTTAACCCAACACCTCACGGCACGAGCTGACGACAGCCATGCAGCACCTGTGTGAGCGCCTCCTCTTACGAGGCACTTCAGACTTTCATCCGAATTCGCT
denovo3510	k__Bacteria; p__Proteobacteria; c__Deltaproteobacteria; o__Desulfovibrionales; f__Desulfovibrionaceae; g__Desulfovibrio; s__	0	0	0	1	1	0	0	0	0	2	4	2	0	0	0	9	AAGGCCCGGGAACGTATTCACCGGAGCATGCTGATCTCCGATTACTAGCGATTCCGACTTCACGGGGTCGAGTTGCAGACCCCGATCCGGACTGGGACGGGTTTTTTGGGATTGGCTCCACCTTGCGGTCTCGCTGCCCATTGTACCCGCCATTGTAGTACGTGTGTAGCCCTGGGCGTAAGGGCCATGATGACTTGACGTCGTCCCCACCTTCCTCCCCGTTGACCGAGGCGGTCTCCCCTAGAGTGCCCCAGCTCTACCTGCTGGCAACTAAGGACAAGGGTTGCGCTCGTTGCGGGACTTAACCCAACACCTCACGGCACGAGCTGACGACAACCATGCACCACCTGTCTCTACTCTCCCCGAAGGGCACTCCCATATTTCTATAGGATTGGTAGG…
denovo49	k__Bacteria; p__OP11; c__OP11-3; o__; f__; g__; s__	0	0	0	0	0	0	0	0	0	0	0	0	3	1	5	9	AAGACCTGAGAACGTATTCACCGGCATATAGCTGACTGCCGATTACTACCAATTCCACGTTCATGAGGGCGAGTTGCAGCCCTCAATCCCCACTGAGAAGCCGTTTGATGGGATTAGCTCCGTGTTACCACTTGGCAACCCATTGTCGGCTCCATTGTAGTATGTGTGTTGCCCTGGACATAAGGGCCATGCTGACTTGACGTCGTCCCCGCTTCCCTCCGCCAAAAAGGCGGAGAGTCTCCTGAGAATATTTAACTCAGGACAGGGGTTGCGCTCGTTACCCCACTGAAGGGAACACCCCACGGCACGAGCTGACGACAGCCATGCAGCACCTGTGCTATCATCCACAAAATTGCGGATCATTCTTTATTTCTAAAAAACTAAACGATAGCATGTCAA…
denovo2985	k__Bacteria; p__Firmicutes; c__Clostridia; o__Thermoanaerobacterales; f__Thermoanaerobacteraceae; g__Thermacetogenium; s__	0	0	0	0	0	0	0	0	0	6	2	1	0	0	0	9	AAGGCCCGGGAACGTATTCACCGCGGCATGCTGATCCGCGATTACTAGCGATTCCGACTTCATGCAGGCGGGTTGCAGCCTGCAATCCGAACTGGGGACGGCTTTTATGGGATTCGCTTGCCATCGCTGGCTCGCTGCTCTCTGTACCGCCCATTGTAGCACGTGTGTAGCCCAGGGTATAAAGGGCATGATGATTTGACGTCATCCCCGACCTTCCTCCGGTTTGTCACCGGCAGTCCTCTTAGAGTGCCCGGCTTTAACCCGGNTGGCAACTAAGTGTAGGGGTTNCGCTCGTTGCGGGAATTAACCCCGAACATCTCACGACACGAGCTGACGACAAA
denovo5923	k__Bacteria; p__Firmicutes; c__Clostridia; o__Thermoanaerobacterales; f__Thermoanaerobacteraceae; g__Tepidanaerobacter; s__	0	0	0	0	0	0	2	4	2	0	0	0	0	0	1	9	GAGGCCCGAGAACGTATTCACCGCGGCATGCTGATCCGCGATTACTAGCGATTCCGACTTCATGCAGGCGAGTTGCAGCCTGCAATCCGAACTGAGACCTGTTTTTAGGGATTAGCTTAGGATCGCTCCCTTGCTGCCCGTTGTTCAGGCCATTGTAGCACGTGTGTGGCCCAGGCCATAAAGGGCATGATGATTTGACGTCATCCCCACCTTCCTCCGTCTTATCGACGGCGGTCTACTTAGAGTGCCCACCTTTAAGTGCTGGCAACTAAGTATAAGGGTTGCGCTCGTTGCGGGACTTAACCCAACATCTCACGACACGAGCTGACGACAACCATGCACCACCTGTATAGGCTCCCTTGGTTTCCCAAGGGTTCGATTCCGTTTCCGGTCTCTACC…
denovo4149	k__Bacteria; p__Firmicutes; c__Clostridia; o__MBA08; f__; g__; s__	0	0	0	5	0	4	0	0	0	1	0	1	1	1	1	9	AAGGCCCGGGAACGTATTCACGGCAGTATGCTGACCTGCCATTACTAGCAATTCCGACTTCATGTGGGCGAGTTGCAGCCCACAATCTGAACTGGGACTATTTTTCGGGATTTGCTCCACCTTGCGGCTTCGCTTCCTGTTGTAATAGCCATTGTAGTACGTGTGTAGCCCAGGACATAAGGGGCATGATGATTTGACGTCGTCCCCACCTTCCTCCGATTTGTCACCGGCAGTCTCGCTAGAGTGCCCAACTTAATGATGGCAACTAGCAACAGGGGTTGCGCTCGTTGCGGGACTTAACCCAACATCTCACGACACGAGCTGACGACAGCCATGCAGCACCTGTGTACCACCCCTTACGGGCAGAGTATCTCTACTCCTGTAAGGTACATGTCAAAC…
denovo5230	k__Bacteria; p__Firmicutes; c__Clostridia; o__Clostridiales; f__Veillonellaceae; g__Propionispora; s__	0	0	0	0	0	0	0	0	0	3	4	2	0	0	0	9	AAGGCCCGGGAACGTATTCACCGCAGCATGCTGATCTGCGATTACTAGCGATTCCGACTTCACGCAGGCGAGTTGCAGCCTGCGATCCGAACTGAGAGCTTATTTATCGGGGTTCGGCTCTGCCTCGCGGCTTCGCTTCCCTCTGTTTAAGCCCATTGTAGTACGTGTGTAGCCCAGGACATAAGGGGCATGATGACTTGACGTCATCCCCGCCTTCCTCCGCATTCTCTGCGGCAGTCCCCCGATGAGTTCCCACCTTTACGTGCTGGCAACATAGGACAGGGGTTGCGCTCGTTGCGGGACTTAACCCAACATCTCACGACACGAGCTGACGACAACCATGCACCACCTGTCTCTACTCTCCCCGAACGGGCACTCCTATATTTCTATAGGTTTGGT…
denovo4775	k__Bacteria; p__Firmicutes; c__Clostridia; o__Clostridiales; f__Veillonellaceae; g__; s__	0	0	0	0	0	0	0	0	0	1	5	3	0	0	0	9	AAGGCCCGGGAACGTATTCACCGCAGCATGCTGATCTGCGATTACTAGCGATTCCGACTTCACGCAGGCGAGTTGCAGCCTGCGATCCGAACTGAGAGCTTTATTTAGTCGGGGTTCGCTCTGCCTCGCGGCTTCGCTTCCCTCTGTTTAAGCCCATTGTAGTACGTGTGTAGCCCAGGACAGTAAGGGGCATGATGACTTGACGTCACTCCCCCGCCTTCCTCCGCATTCTCTGCGGCAGTCTCCCATGACGTTCCCACCTTTACGTGCTGGCAACATAGGACGAGGGGTTGCGCTCGTTGCGGGACTTAACCCAACATCTCACGACACGAGCTGACGACAGCCATGCACC
denovo2700	k__Bacteria; p__Firmicutes; c__Clostridia; o__Clostridiales; f__Veillonellaceae	0	0	0	0	0	0	0	0	0	7	2	0	0	0	0	9	AAGGCCCGGGAACGTATTCACGGCAGTATGCTGACCTGCCATTACTAGCAATTCCGACTTCATGTGGGCGGGTTGCAGCCCACAATCTGAACTGGGACTATTTTTCAGGATTTGCTCCAGATTGCTCCTTCGCTTCCTGCTGTTATAGCCATTGTAGTACGTGTGTAGCCCAGGACATAAGGGGCATGATGACTTGACGTCATCCCCGCCTTCCTCCGCATTCTCTGCGGCAGTCTCCCATGAGTTCCCACCTTTACGTGCTGGCAACATAGGACAGGGGTTGCGCTCGTTGCGGGACTTAACCCAACATCTCACGACACGAGCTGACGACAGCCATGCACCACCTGTTTTCATGTCTCCCGAAGGAGAGGTGCTAATCTCTTAACATTTCACTCAATG…
denovo5060	k__Bacteria; p__Firmicutes; c__Clostridia; o__Clostridiales; f__Ruminococcaceae; g__Oscillospira; s__	0	0	0	0	0	0	0	0	0	0	0	0	3	3	3	9	AAGGCCCGGGAACGTATTCACCGCGGCATGCTGATCCGCGATTACTAGCAATTCCGACTTCACGCAGGCGAATTGCAGCCTGCGATCCGAACTGAGACGGCTTTTAGCGATTCGCTCCACATCACTGTTTTGCCTCGCTTTGTTGACCGCCATTGTAGTACGTGTGTAGCCCAAGACATAAAGGGCATGATGATTTGACGTCATCCCCACCTTCCTCCGTTTTGTCAACGGCAGTCTCGCTAGAGTGCTCTTTCGTAGCAACTAACAATAGGGGTTGCGCTCGTTGCGGGACTTAACCCAACATCTCACGACACGAGCTGACGACAACCATGCACCACCTGTCTCTACTTTCCCCGAAGGGCACCTAATGTATCTCTACTTCGTCAGTAGGATGTCAAG…
denovo4183	k__Bacteria; p__Firmicutes; c__Clostridia; o__Clostridiales; f__Peptococcaceae; g__Pelotomaculum; s__	0	0	0	0	0	0	0	0	0	3	1	5	0	0	0	9	AAGGCCCGGGAACGTATTCACCGCAGTATGCTGACCTGCGATTACTAGCGATTCCGACTTCATGCGAGGCGAATTGCAGCCTGCAATCCGAACTGTAGACCGGCTTTTTGGGATTGGCTCCACCTCGCGGCTTCGCTTCCCTTTGTACCGGCCATTGTAGCACGTGTGTAGCCCAGAACAGTAAGGGGCATGATGATTTGACGTCACT
denovo5852	k__Bacteria; p__Firmicutes; c__Clostridia; o__Clostridiales; f__Peptococcaceae; g__Dehalobacter; s__	0	0	0	0	0	0	0	0	0	0	0	0	1	2	6	9	AAGGCCCGGGAACGTATTCACCGCAGTGTGCTGACCTGCGATTACTAGCGATTCCGACTTCATGATCTCGAGTTGCAGAGATCAATCCGAACTACGAACGGCTTTCTCGGATTTGCTTCACCTCACGGCTTCGCTTCCGTCTGTACCGCCCATTGTAGCACGTGTGTAGCCCAAGACATAAGGGGCATGATGATTTGACGTCATCCCCACCTTCCTCCGGTTTGTCACCGGCAGTCTATCTAGAGTCCTCAGCTTTACCTGTTAGTAACTAATATAGGGGTTGCGCTCGTTGCGGGACTTAACCCAACATCTCACGACACGAGCTGACGACAACCATGCACCACCTGTCTCAACTTTCCCCGAAAGGCACTCCCAAATCTCTTTGGGATTAGTTGGATG…
denovo454	k__Bacteria; p__Firmicutes; c__Clostridia; o__Clostridiales; f__Peptococcaceae; g__; s__	0	0	0	0	0	0	0	0	0	0	0	0	1	4	4	9	AAGGCCCGGGAACGTATTCACCGCGGCGTTCTGATCCGCGATTACTAGCGATTCCGACTTCACGGAGTCGAGTTGCAGACTCCGATCTGAACTGAGGCCAGTTTTTGAGGGATTAGCTCCACCTCGCGGTTTAGCAACCCGTTGTACTGGCCATTGTAACACGTGTGTAGCCCTGGACGTAAGGGACATACTGACTTGACGTCATCCCCACCTTCCTCCGAGTTGTCCTCGGCAGTCCTCTTAGAGTCCCCAGCATTACCTGATGGCAACTAAGAGCAGGGGTTNCGCTCGTTGCGGGACTTAACCCAACACCTCACGGCACGAGCTGACGACAGCCATGCAGCACCTGTACGGAGTCGTCTTGCGACACGGCGACATCGCTGCCACCTCCCTCCGTAT…
denovo2304	k__Bacteria; p__Firmicutes; c__Clostridia; o__Clostridiales; f__Lachnospiraceae; g__; s__	0	0	0	6	4	4	0	0	0	1	0	0	0	0	0	9	AAGACCCGGGAACGTATTCACCGCGACATGCTGATTCGCGATTACTAGCGATTCCAGCTTCATGTAGTCGAGTTGCAGACTACAATCCGAACTGGGATGGTCTTTTTGAGATTTGCTCACCTTCACAGGGTCGCTTCTCTTTGTAGCCACCATTGTAGCACGTGTGTAGCCCAGATCAGTAAGGGGCATGATGATTTGACGTCACTCCCCGCTTCCTCCAGGTTATCCCTGGCAGTCTCCCTAGAGTGCCCAGCCAAACTGCTGGCTACGTAAGGATAGGGGTTGCGCTCGTTGCGGGACTTAACCCAACATCTCACGACACGAGCTGACGACAACCATGCACCACCTGTCTCCTCTGTCCCGAAGGAAACGGTCCCGTTACGGACC
denovo5998	k__Bacteria; p__Firmicutes; c__Clostridia; o__Clostridiales; f__Lachnospiraceae; g__; s__	0	0	0	2	7	2	0	0	0	0	0	0	0	0	0	9	AAGGCCCGGGAACGTATTCACCTCGGTATGCTGACCCGAGATTACTAGCGATTCCGACTTCACGGAGTCGGGTTGCAGACTCCGATCTGAACTGGGACTGGCTTTTATGCGATTCGCTTGCCTTCGCAGGCTTGCTGCGCTCTGTACCAGCCATTGTAGCACGTGTGTAGCCCAGGTCATAAGGGGCATGATGATTTGACGTCATCCCCGCCTTCCTCCAGGTTATCCCTGGCAGTCTCCCTAGAGTGCCCAGCCGAACTGCTGGCTACTAAGGATAGGGGTTGCGCTCGTTGCGGGACTTAACCCAACATCTCACGACACGAGCTGACGACAACCATGCACCACCTGTCTCCTCTGCCCCGAAGGGAAGGCCCCGTTAGGACCGGTCAGAGGGATGTC…
denovo787	k__Bacteria; p__Firmicutes; c__Clostridia; o__Clostridiales; f__Lachnospiraceae; g__; s__	0	0	0	1	6	3	0	0	0	0	0	0	0	0	0	9	AAGACCCGGGAACGTATTCACCGCGACATGCTGATTCGCGATTACTAGCGATTCCAGCTTCATGTAGTCGAGTTGCAGACTACAATCCGAACTGGGATGGCTTTTTTGTAGATTTGCTCACCTTCACAGGGTCGGCTTCTCTTTGTAGCCACCATTGTAGCACGTGTGTAGCCCAGATCATAAGGGGGCGATGATGATTTTGACGTCATCCCCGCCTTCCTCCAGGTTATCCTCGGCAGTCTCCCTACGAGTGCCCACGCCAAACCTGCTGGCTACTAAGGATAGGGGTTGCGCTCGTTGCGGGACGTTAACCCAACATCTCACGACACGAGCTGACGACAACCATGCACCACCTGTCTCCTCTGTCCCGAA
denovo3304	k__Bacteria; p__Firmicutes; c__Clostridia; o__Clostridiales; f__Lachnospiraceae; g__; s__	0	0	0	0	0	0	0	0	0	0	4	5	0	0	0	9	AAGACCCGGGAACGTATTCACCACGACATTCTGATTCGCGATTACTAGCGATTCCAGCTTCATGTAGTCGAGTTGCAGACTACAATCCGAACTGAGATTGACCTTTTTTGAGATTTGCTCCACTTCACAGCTTCGCTTCTCTTTGTAGTCACCATTGTAGCACGTGTGTAGCCCAGATCATAAGGGGCATTGATGACTTTGACGTCACTCCCCGCCTTCCTCCAGGTTATCCCTGGCAGTCTCCCTAGAGTGCCCATCGTTTCATGCTGGCTACTAA
denovo4503	k__Bacteria; p__Firmicutes; c__Clostridia; o__Clostridiales; f__Lachnospiraceae; g__; s__	0	0	0	0	0	0	0	0	0	2	6	1	0	0	0	9	AAGACCCGGGAACGTATTCACCACGACATTCTGATTCGCGATTACTAGCGATTCCAGCTTCATGTAGTCGAGTTGCAGACTACAATCCGAACTGAGGATTGACCTTTTTGTAGATTTGCTCCACTTCACAGCTTCGCTTCTCTTTGTAGTCACCATTGTAGCACCGTGTGTAGCCCGAGATCATAAGGGGCATGACTGATTTGACGTCATCCCCGCCTTCCTCCAGGTTATCCCCTGGCAGTCTCCCTAGAGTGGCCCATCTTTCATGGCTGGCTACTAAGAATAAGGGTTGCGCTCGTTGCGGGACTTAACCCAACATCTCACGACACGAGCTGACGACAACCNTGCACCTACCTGTC
denovo5103	k__Bacteria; p__Firmicutes; c__Clostridia; o__Clostridiales; f__Lachnospiraceae; g__; s__	0	0	0	0	0	0	0	0	0	2	0	7	0	0	0	9	AAGACCCGGGAACGTATTCACCGCAGCATTCTGATCTGCGATTACTAGCGATTCCAGCTTCATGTAGTCGGGTTGCAGACTACAATCCGAACTGAGACGTTATTTCTGAGGTTCGCTCCACCTCACGGCTTTGCCTCTCTTTGTTTACGCCATTGTAGCACGTGTGTAGCCCTGATCATAAGGGGCATGATGATTTGACGTCATCCCCGCCTTCCTCCAGGTTATCCCTGGCAGTCTCCCTAGAGTGCCCATCTTTCTTGCTGGCTACTAAGGATAAGGGTTGCGCTCGTTGCGGGACTTAACCCAACATCTCACGACACGAGCTGACGACAACCATGCACCGCTGTCTTGACTGCCCGAAGGGAACGGCCCGGTTACGGACCGGTCAGTCAGATGTCA…
denovo5134	k__Bacteria; p__Firmicutes; c__Clostridia; o__Clostridiales; f__Lachnospiraceae; g__; s__	0	0	0	0	0	0	4	5	0	0	0	0	0	0	0	9	AAGACCCGGGAACGTATTCACCGCGACATTCTGATTCGCGATTACTAGCGATTCCAGCTTCATGTAGTCGAGTTGCAGACTACAATCCGAACTGGGATGACCTTTTTGGGATTCGCTTACCCTCGCGGGGTTGCCTCCCTTTGTAGTCACCATTGTAGCACGTGTGTAGCCCAGATCATAAGGGGCATGATGATTTGACATCATCCCCGCCTTCCTCCAGGTTATCCCTGGCAGTCTCCTCAGAGTGCCCAGCTTTACCTGCTGGCTACTGGGGATAGGGGTTNCGCTCGTTATGGCACTTAAGCCGACACCTCACGGCACGAGCTGACGACAACCATGCAGCACCTACACATCTGCCCCGTAGGGAACTATCCGTTTCCGAATACGTCAGATGCATTT
denovo6302	k__Bacteria; p__Firmicutes; c__Clostridia; o__Clostridiales; f__Lachnospiraceae; g__; s__	0	0	0	0	0	0	0	0	0	4	4	1	0	0	0	9	AAGACCCGGGAACGTATTCACCACGACATTCTGATTCGCGATTACTAGCGATTCCAGCTTCATGTAGTCGAGTTGCAGACTACAATCCGAACTGAGATGACCTTTTTGAGATTTGCTCCACTTCACAGCTTCGCTTCTCTTTGTAGTCACCATTGTAGCACGTGTGTAGCCCNGATCATAAGGGGCATGATGATTTGACGTCATCCCCGCCTTCCTCCAGGTTATCCCTGGCAGTCTCCCTAGAGTGCCCATCTTTACTATGCTGGCTACTAAGGATAAGGGTTGCGCTCGTTGCGGGACTTAACCCAACATCTCACGACACGAGCTGACGACAACCATGCACCACCTGTCTCTTCCGCCCGGAGGGAAGGCCCCGTTACGGACCCGTCGGAAGGATGT…
denovo5957	k__Bacteria; p__Firmicutes; c__Clostridia; o__Clostridiales; f__Lachnospiraceae	0	0	0	0	0	0	0	0	0	5	1	3	0	0	0	9	AAGACCCGGGAACGTATTCACCGCAGCATTCTGATCTGCGATTACTAGCGATTCCAGCTTCATGTAGTCGGGTTGCAGACTACAATCCGAACTGAGACGTTATTTCTGAGGTTTGCTCCACCTCACGGCTTTGCCTCTCTTTGTTTACGCCATTGTAGCACGTGTGTAGCCCTGATCATAAGGGGCATGATGATTTGACGTCATCCCCGCCTTCCTCCAGGTTATCCCTGGCAGTCTCCCTAGAGTGCCCATCTTTANATGCTGGCTACTAAGGATAAGGGTTGCGCTCGTTGCGGGACTTAACCCAACATCTCACGACACGAGCTGACGACAACCATGCACCACCTGTCTCCTCTGCCCCGAAGGGACGAGTCCCGGTTAAGGGACTGTCAGAGGGAT…
denovo1250	k__Bacteria; p__Firmicutes; c__Clostridia; o__Clostridiales; f__Clostridiaceae; g__Clostridium; s__	0	0	0	2	4	5	0	0	0	0	0	0	0	0	0	9	AAGGCCCGGGAACGTATTCACCTCGGTATGCTGACCCGAGATTACTAGCGATTCCGACTTCACGGAGTCGGGTTGCAGACTCCGATCTGAACTGGGACTGGCTTTATGCGATTCGCTTGCTCTCGCGAGCTTGCTGCGCTCTGTACCAGCCATTGTAGTACGTGTGTAGCCCAGGACATAAGGGGCATGATGATTTGACGTCGTCCCCACTTCCTCCGATTTGTCACCGGCAGTCTCGCTAGAGTGCCCAACTTAATGATGGCAACTAGCAACAGGGGTTGCGCTCGTTGCGGGACTTAACCCAACATCTCACGACACGAGCTGACGACAACCATGCACCACCTGTATCCTCTGCCCCCGAAGGGAATAGCTATCTCTAACTACGTCAGAGGTATGTCA…
denovo4019	k__Bacteria; p__Firmicutes; c__Clostridia; o__Clostridiales; f__Clostridiaceae; g__Clostridium; s__	0	0	0	2	0	0	0	0	0	4	0	0	2	1	2	9	AAGGCCCGGGAACGTATTCACGGCAGTATGCTGACCTGCCATTACTAGCAATTCCGACTTCATGTGGGCGAGTTGCAGCCCACAATCTGAACTGGGACTATTTTTCGGGTATTTGCTCCACCTTGCGGCTTCGCTTCCTGTTGTAATAGCCATTGTAGTACGTGTGTAGCCCAGGACATAAGGGGCATGATGATTTGACGTCGTCCCCACCTTCCTCCGATTTGTCACCGGCAGTCTCGCTAGAGTGCCCAACTTAATGATGGCAACTAGCAACAGGGGTTGCGCTCGTTGCGGGACTTAACCCAACATCTCACGACACGAGCTGACGACAACCATGCACCACCTGTCTGCATGCCCCGAAGGGCGTTTACATTTCTGTATCCTTCATGCGATGTCAAG…
denovo731	k__Bacteria; p__Firmicutes; c__Clostridia; o__Clostridiales; f__Clostridiaceae; g__Clostridium; s__	0	0	0	0	0	0	0	0	0	1	5	3	0	0	0	9	AAGGCCCGGGAACGTATTCACGGCAGTATGCTGCCCTGCCATTACTAGCAATTCCGACTTCATGTGGGCGGGTTGCAGCCCACAATCTGAACTGGGACTATTTTTCAGGATTTGCTCCAGATTGCTCCTTCGCTTCCTGCTGTTATAGCCATTGTAGTACGTGTGTAGCCCAGGACATAAGGGGCATGATGATTTGACGTCGTCCCCACCTTCCTCCGATTTGTCACCGGCAGTCTCGTTAGAGTGCCCATCTTTCATGCTGGCTACTAAGAATAAGGGTTGCGCTCGTTGCGGGACTTAACCCAACATCTCACGACACGAGCTGACGACAACCATGCACCACCTGTCTCCTCTGTCCCGAAGGAACAGTCCCGTTACGGACTCGTC
denovo2273	k__Bacteria; p__Firmicutes; c__Clostridia; o__Clostridiales; f__Catabacteriaceae; g__; s__	6	7	10	0	2	1	3	0	3	0	0	0	0	0	0	9	AAGGCCCGGGAACGTATTCACCGCGGCATGCTGATCCGCGATTACTAGCAACTCCGACTTCATGTGGGCGGGTTGCAGCCCACAGTCCGAACTGGGACTGTTTTTATGAGATCCGCTTCAACTTACGTTGTTGCATCCCTTTGTTTCAGCCATTGTAGCACGTGTGTAGCCCAAGACATAAGGGGCATGATGATTTGACGTCATCCCCACCTTCCTCCGAGTTGTCCCCGGCAGTCTCACCAGAGTCCCCGGCACTAACCCGCTGGTAACTGGCAATAGGGGTTNCGCTCGTTGCGGGACTTAACCCAACATCTCACGACACGAGCTGACGACAACCATGCACCACCTGTCTCACTTCCT
denovo184	k__Bacteria; p__Firmicutes; c__Clostridia; o__Clostridiales; f__; g__; s__	8	5	5	0	0	0	1	0	0	0	0	0	3	2	3	9	AAGGCCCGGGAACGCATTCACCGCGACATGCTGATTCGCGATTACTAGCAACTCCGACTTCACGTGGGCGGGTTGCAGCCCACGATCCGAACTGAGACCGGCTTTATGAGATTCGCTCCGCCTTGCGGCTTTGCTGCCCTTTGTACCGGCCATTGTAGCACGTGTGTAGCCCAAGACATAAGGGGCATGATGATTTGACGTCGTCCCCACCTTCCTCCGAGTTGTCCCCGGCAGTCTCACTAGAGTTCCCGCCTTTACGCGCTGGCAACTAGCAATAAGGGTTGCGCTCGTTGCGGGACTTAACCCAACATCTCACGACACGAGCTGACGACAACCATGCACCACCTGTCTCCTTGCCCCGAAGGGAGTACATATTTCTATGCACGTCAAGGGATGTCA…
denovo3404	k__Bacteria; p__Firmicutes; c__Clostridia; o__Clostridiales; f__; g__; s__	0	1	1	0	2	0	0	1	1	0	0	0	2	3	0	9	AAGGCCCGGGAACGTATTCACCGCGGCGTTCTGATCCGCGATTACTAGCAACTCCGACTTCACGTGGGCGGGTTGCAGCCCACGATCCGAACTGGGACCGGCTTTATGAGATTCGCTCTGCCTTGCGGCCTCGCTGCCCTTTGTACCGGCCATTGTAGCACGTGTGTAGCCCAAGACATAAGGGGCATGATGATTTGACGTCGTCCCCACCTTCCTCCGAGTTGTCCCCGGCAGTCTCACTAGAGTTCCCATCTTTACATGCTGGCAACTAGCAATAAGGGTTGCGCTCGTTGCGGGACTTAACCCAACATCTCACGACACGAGCTGACGACAACCATGCACCACCTGTCTCCTTGCCCCGAAGGGAATACGCATTTCTACGTACGTCAAGGGATGTCA…
denovo6347	k__Bacteria; p__Firmicutes; c__Clostridia; o__Clostridiales; f__; g__; s__	0	0	0	0	0	0	1	0	0	0	0	0	2	3	3	9	AAGGCCCGGGAACGCATTCACCGCGACATGCTGATTCGCGATTACTAGCAACTCCGTCTTCATGTGGGCGGGTTGCAGCCCACAATCTGAACTGAGACCGTATTTATGAGATTCGCTTCATGTTACCATTTCGCTGCCCTCTGTTACGGCCATTGTAGCACGTGTGTAGCCCAAGACATAAGGGGCATGATGATTTGACGTCGTCCCCACCTTCCTCCGTGTTGTCCACGGCAGTCTGAATAGAGTCCCTAACTTAATACTGGTAACTATTCACAAGGGTTGCGCTCGTTGCGGGACTTAACCCAACATCTCACGACACGAGCTGACGACAACCATGCACCACCTGTCTCCTTGTCCCCGAAGGGCCTACTATGTTTCCACAGTATTCAAGGGATGTCA…
denovo2265	k__Bacteria; p__Firmicutes; c__Clostridia; o__; f__; g__; s__	0	0	0	0	0	0	0	0	0	4	4	1	0	0	0	9	AAGACCCGGGAACGTATTCACCGCAGTATTCTGATCTGCGATTACTAGCGATTCCAGCTTCATGTAGTCGGGTTGCAGACTACAATCCGAACTGAGACGTTATTTCTGAGGTTTGCTCCACCTCACGGCTTTGCCTCTCTTTGTTTACGCCATTGTAGCACGTGTGTAGCCCTGATCATAAGGGGCATGATGATTTGACGTCATCCCCGCCTTCCTCCAGGTTATCCCTGGCAGTCTCCCTAGAGTGCCCACCTTTATATGCTGGCTACTAAGGATAAGGGTTGCGCTCGTTGCGGGACTTAAACCCAACATCTCACGACACGAGCTGACGACAGCCATGCACCACCTGTTTTCACGTCTCCCGAAGGAGAGGGACCTATCTCTAAGTCTTTCGCTCAA…
denovo4993	k__Bacteria; p__Fibrobacteres; c__TG3; o__TG3-1; f__TSCOR003-O20; g__; s__	0	0	0	0	0	0	1	6	1	0	0	0	0	1	0	9	GAACGGGACCCGGGAACGTATTCACCGCGGCATGCTGATCCGCGATTACTAGCGATTCCAGCTTCATGAAGTCGAATTGCAGACTTCAATCCGAACTGAGATAGATTTTAAGGGATTGGCTTGCTGTCACCAGCTTGCATCCCGCTGTATCTACCATTGTAGCACGTGTCTAGCCCTGGAC
denovo5401	k__Bacteria; p__Chlorobi; c__BSV26; o__C20; f__; g__; s__	0	0	0	0	0	0	0	0	0	0	0	0	3	3	3	9	AAGGCCCGGGAACGTATTCACCGCGGCATGCTGATCCGCGATTACTAGCAATTCCAGCTTCATGAGGGCGAGTTGCAGCCCTCAATCTGTACTGAGACCGCTTTTAGGGTATTGGCTCCCGCTTACGCGATTGCAGCCCATTGTAGCGGTCATTGTAGCACGTGTGTGGCCCTGGGTGTAAGGGCCATGAGGACTTGACGTCATCCCCACCTTCCTCACTACTTGCGTAGGCAGTCCACTTAGAGTGCCCAGCATTACCTGATGGCAACTAAGTGCAGGGGTTGCGCTCGTTGCGGGACTTAACCCAACACCTCACGGCACGAGCTGACGACAGCCATGCAGCACCTCTATAGCGGCCCCGAAGGGCTGCAGGCTTTCACCC
denovo2250	k__Bacteria; p__Bacteroidetes; c__Bacteroidia; o__Bacteroidales; f__Porphyromonadaceae; g__Parabacteroides; s__	0	0	0	6	5	4	0	0	0	0	0	0	0	0	0	9	AAGGCCCGGGAACGTATTCACCGCGCCATGGCTGATGCGCGATTACTAGCGAATCCAGCTTCACGGAGTCGAGTTGCAGACTCCGATCCGAACTGAGATAAGGTTTAGAGATTCGCATCCGGTCGCCCGGTAGCTGCCCTTTGTCCTTACCATTGTAACACGTGTGTCGCCCTGGATGTAAGGGCCGTGCTGATTTGACGTCATCCCCACCTTCCTCACACGCTTACGCTGGCAGTCTCTCCAGAGTCCTCAGCATTACCTGTTAGTAACTGGAAATAAGGGGTTGCGGCTCGTTATGGCACGTTAAGCCCGACACCTCACGGCACGAGCTGACGACAACCATGCAGCACCTCGTAGGCAGTCATTGCTGAATAGAA
denovo1215	k__Bacteria; p__Bacteroidetes; c__Bacteroidia; o__Bacteroidales; f__Porphyromonadaceae; g__Parabacteroides; s__	0	0	0	3	3	6	0	0	0	0	0	0	0	0	0	9	AAGGCCCGGGAACGTATTCACCGCGCCATGGCTGATGCGCGATTACTAGCGAATCCAGCTTCACGGAGTCGAGTTGCAGACTCCGATCCGAACTGAGATAAGGTTTAGAGATTCGCATCCGGTCGCCCGGTAGCTGCCCTTTGTCCTTACCATTGTAACACGTGTGTCGCCCCGGATGTAAGGGCCGTGCTGATTTGACGTCATCCCCACCTTCCTCACAGCTTACGCTGGCAGTCTCTCCAGAGTCCTCAGCATTACCTGTTAGTAACTGGAAATAAGGGTTGCGCTCGTTATGGCACTTAAGCCGACACCTCACGACACGAGCTGACGACAGCCATGCACCACCTGTTTTCGTGTCTCCCGAAGGAGAGGCACTCATCTCTGAGTGTTTCACTCAAT…
denovo1808	k__Bacteria; p__Bacteroidetes; c__Bacteroidia; o__Bacteroidales; f__; g__; s__	0	0	0	0	0	0	1	0	1	0	0	0	2	2	3	9	AAGGCCCGGGAACGTATTCACCGCGCCGTGGCTGATGCGCGATTACTAGCGAATCCAACTTCACGGAGTCGGGTTCCAGACTCCGATCCGAACTACGACCGGCTTTTCGGGATCCGCTCCCCCNCCGGGTCGCTCCCGCTGTACCGGCCATTGTAACACGTGTGTAGCCCTGGACGTAAGGGCCGTGCTGATTTGACGTCATCCCCCCNCCCCTC
denovo2588	k__Bacteria; p__Bacteroidetes; c__Bacteroidia; o__Bacteroidales	0	0	0	5	5	4	0	0	0	0	0	0	0	0	0	9	AAGGCCCGGGAACGTATTCACCGCGCCATGGCTGATGCGCGATTACTAGCGAATCCAGCTTCACGGAGTCGAGTTGCAGACTCCGATCCGAACTGAGATAAGGTTTAGAGATTCGCATCCGGTCGCCCGGTAGCTGCCCTTTGTCCTTACCATTGTAACACGTGTGTCGCCCCGGATGTAAGGGCCGTGCTGATTTGACGTCATCCCCACCTTCCTCACAGCTTACGCTGGCAGTCTCTCCAGAGTCCTCAGCATTACCTGTTAGCAACTGGCGAATAGGGGTTNCGCTCGGTTGCGGGAACTTGACCCAACATCTCACGACACGAGCTGACGACAGCCATGCAGCACCTGTGCGGCTCGCACATCTCTGCGCGGTCGGCG
denovo3598	k__Bacteria; p__Bacteroidetes; c__Bacteroidia; o__Bacteroidales	0	0	0	0	0	0	0	0	0	0	0	0	1	3	5	9	AAGGCCCGGGAACGTATTCACCGCGCCATTGCTGATGCGCGATTACTAGCGAATCCACCTTCATGGAGTCGAGTTGCAGACTCCAATCCGAACTGAGATAACTTTTCGAGATTCGCTCCTAGTCGCCTAGTCGCTGCCCTCTGTAGTTACCATTGTAGCACGTGTGTAGCCCTGGACATAAGGGCCGTGCTGATTTGACGTCATCCCCACCTTCCTCTCTGCTTGCGCAGGCAGTCCCTCTAGTGTCCCCAGCTTTACCTGCTGGCAACTAAAGGTAGGGGTTGCGCTCGTTGCTGGACTTAACCAAACACCTCACGGCACGAGCTGACGACAACCATGCACCACCTGTCTCCACTTTCCTTGCGGCACTCCTCCGTTTCCGGAAGATTAGTGGGATGT…
denovo5659	k__Bacteria; p__Acidobacteria; c__Solibacteres; o__Solibacterales; f__Solibacteraceae; g__Candidatus Solibacter; s__	0	1	1	0	0	0	4	0	1	0	0	0	0	3	1	9	AAGGCCCGGGAACGTATTCACGGCGCCGTTCTGGTGCGCCATTACTAGCGATTCCAGCTTCATGCAGGCGAGTTGCAGCCTGCAATCCGAACTGAGACCGGTTTTTTCCGATTTGCTCCCCCTCGCGGGTTTGCGGCGGTTTGTACCGGCCATTGTAGCACGTGTGTAGCCCTGGACATAAAGGCCATGATGACTTGACGTCATCCCCCACCTTCCTCCAACTTATCGCTGGCGGTCTCCTGAGAGTGCACCTTTCGGTTAGCAACACAGGACAAGGGTTGCGCTCGTTGCGGGACTTAACCCAACATCTCACGACACGAGCTGACGACAGCCATGCAGCACCTCGACTGGACCCCCCTTGCGGAGTAACCCATGTTTCCACAGTCGTTGACCAGCCGT…
denovo1167	k__Archaea; p__Euryarchaeota; c__Methanomicrobia; o__Methanomicrobiales; f__Methanospirillaceae; g__Methanospirillum; s__	4	3	4	4	4	0	0	0	0	0	0	0	4	0	1	9	GAGGAGCAGGGACATATTCACCGCGCTATGTTGAAACGCGATTACTACGGATTCCAGCTTCATGCGGGTGAGTTACAACCCGCAATCCGAACTTCGGACAGGTTTAGGAGATTATCCTCACCTCTCGGTGTCGAAACCCATTGTCCTGTCCATTGTAGCCCGCGTGTAGCCCGGATAATTCGGGGCAT
denovo5019	k__Archaea; p__Crenarchaeota; c__MCG; o__pGrfC26; f__; g__; s__	6	4	5	0	0	0	0	0	0	0	0	0	2	4	3	9	AAGGAGCGAGGGACGTATTCACCGCGCGCTGATGACACGCGATTACTAGGGATTCCATGTTCACGAGGGCGAGTTACAGCCCTCGATCCCAACTACGGCAGGTTTTCGAGATTGCCTCCCCCTTTCGAGGCCGGAACCCATTGTACCTGCCATTGCAGCTCGCGTGTGGCCCGGGAGATTCGGGGCATACTGACCTGCCGTGGCCCGCT
denovo715	Unassigned	1	0	1	0	0	0	0	0	0	0	0	0	3	4	1	8	AAGGCCCGGGAACGTATTCACCGCGCCATGATGTTGCGCGATTACTAGCGATTCCTGCTTCATGAGGTCGAGTTGCAGACCTCAATCCGAACTGTGGTAGCTTTTCTGAGATTCGCTCCACATCACTGCTTCGCATCCCTCTGTAACTACCATTGTAGCACGTGTGTAGCCCCGGTCATAAGGACCATGATGACTTGACGTCGTCCCCATCTTCCTCTGCGTTGTTACCGCAGCGGTCCTTCCAGAGTCCCCAACTTAATGATGGTAACTGAAAGCAGGGGTTGCGCTCGTTGCGGGACTTAACCCAACATCTCACGACACGAGCTGACGACAACCATGCAGCACCTCGGCTGAGTCCCTCATCAGGTCCCCCAATATTTCTACTGGAGTACAACATCA…
denovo4441	Unassigned	0	0	0	1	4	2	0	0	0	1	0	0	0	1	0	8	AAGGCCCGGGAACGTATTCACGGCAGTATGCTGACCTGCCATTACTAGCAATTCCGACTTCATGTGGGCGAGTTGCAGCCCACAATCTGAACTGGGACTATTTTTCGGGATTTGCTCCACCTTGCGGCTTCGCTTCCTGTTGTAATAGCCATTGTAGTACGTGTGTAGCCCAGGACGTAAGGGCCGTGCTGATTTGACGTCATCCCCACCTTCCTCACAGCTTACGCTGGCAGTCTCTCCAGAGTCCTCAGCATCACCTGTTAGTAACTGGAAATAAGGGTTGCGCTCGTTATGGCACTTAAGCCGACACCTCACGGCACGAGCTGACGACAACCATGCAGCACCTCGTAGGCAGTCACTGCTGAATAGGATGTTTCCACCCCTGTCTCCCTACGTTCA…
denovo89	Unassigned	0	0	0	0	0	0	3	2	3	0	0	0	0	0	0	8	AAGGCCCGGGAACGTATTCACCGCGGCATGCTGATCCGCGATTACTAGCGATTCCAGCTTCATGAAGTCGAATTGCAGACTTCAATCCGAACTGAGATAGATTTTAAGGGATTGGCTTGCTGTCACCAGCTTGCATCCCGCTGTATCTACCATTGTAGCACGTGTCTAGCCCTGGACGTAAGGGCCATGAGGATTTGACGTCATCCCCACCTTCCTCCTGGTTAAACCCAGGCGGTCCCCCTAGAGTTCCCAGCATCACCTGACGTGACAACGGTACGGGACGGTAGGGTTCGCGTCGTTCGTTCGACGAACGGTTAAACCTTAAAACCCTAAACTACTTCCTACCGAAACCGAACCGAACGGACGTCGTACGGAACCCGAAACCCAAAACCTAGTCGA…
denovo2384	Unassigned	0	0	0	0	0	0	0	0	0	5	0	3	0	0	0	8	AAGACCCGGGAACGTATTCACCGCAGCATTCTGATCTGCGATTACTAGCGATTCCAGCTTCATGTAGTCGGGTTGCAGACTACAATCCGAACTGAGACGTTATTTCTGAGGTTTGCTCCACCTCACGGCTTTGCCTCTCTTTGTTTACGCCATTGTAGCACGTGTGTAGCCCTGATCATAAGGGGCATGATGATTTGACGTCATCCCCGCCTTCCTCCAGGTTATCCCTGGCAGTCTCCCTAGAGTGCCCCACTTTCTTAATGCGTCGTCGGTACCTTAAACGGTAAGGTAAAGGGTTTAAGGGTTCGGCCGTCCGTTTCGGTTCGGGGACCGGGTTAAAACCCCTTAAAACCCCCAAACTACTTCCTACCGAACCGAACCGAACGGACGTCGTACGGA…
denovo2419	Unassigned	0	0	0	0	0	0	0	0	0	4	1	3	0	0	0	8	AAGGCCCGGGAACGTATTCACCGCGGCATGCTGATCCGCGATTACTAGCGATTCCGACTTCATGCAGGCGGGTTGCAGCCTGCAATCCGAACTGGGGACGGCTTTATGGGATTCGCTTGCCATCGCTGGCTCGCTGCTCTCTGTACCGCCCATTGTAGCACGTGTGTAGCCCAGGGTATAAAGGGCATGATGATTTGACGTCATCCCCACTCCTCCGTTGTNACCGCATCTCTTAGAGTGCCCGGCTTTACCGCTGGCAACTAAGTGTAGGGGTTGGCGCTCGTTGCGGGACGTTAACCCAACCATCTCACGACACGAGCTGACGACAACCATGCACCACCTGTATCCTCTGCCCCGAACGGGAA
denovo3378	Unassigned	0	0	0	0	0	0	0	0	0	0	0	0	0	5	3	8	AAGGCCCGGGAACGTATTCACCGCGCCGTGCTGATGCGCGATTACTAGCGATTCCAACTTCATGGAGTCGGGTTTCAGACTCCAATCCGAACTACGGTAGCTTTTTTGCGTTTTGCGTGACCTCGCGGTTTAGCATCGCTCTGTAGCTACCATTGTAGCACGTGTGTAGCCCTGGACATAAGGGCCATGATGACTTGACGTCATCCCCACCTTCCTCCGGTTTGTCACCGGCAGTTCCGCCAGAGTCCTCAGCTTAACCTGTTAGTAACTGGCAGTAGGGGTTGCGCTCGTTGCGGGACTTAACCCAACATCTCACGACACGAGCTGACGACAGCCATGCAGCACCTCGACTACGCGTCCCTTGCGGGAAAGTCCCTGTTTCCAAGAACAATCGGTAGC…
denovo4866	Unassigned	0	0	0	0	0	0	0	0	0	0	0	0	2	4	2	8	AAGGCCCGGGAACGTATTCACGGCAGTATGCTGACCTGCCCATTACTAGCAATTCCGACTTCATGTGGGCGAGTTGCAGCCCACAATCTGAACTGGGACTACTTTTCGGGATTTTGCTCCACCTTGCGGCTTCGCTTCCTGTTGTAATAGCCCATTGTAGTACGTGTGTAGCCCTGGACATAAGGGCCATGATGACTTGACGTCATCCCCACCTTCCTCCGGTTTGTCACCGGCAGTTCCGCCAGAGTCCTCAGCTTAACCTGTTAGTAACTGGCAGTAGGGGTTGCGCTCGGTTGCGGGACTTAACCCAACACCTCACGGCACGAGCTGACGACAGCCATGCAGCACCTGTCAAGCGCGTATTGCTACGCTGACGTATCTCTACGCCATTCCACTTGA…
denovo5050	Unassigned	0	0	0	0	0	0	0	0	0	2	1	0	0	0	5	8	AAGGCCCGGGAACGTATTCACCGTAGCATTCTGATCTACGATTACTAGCGATTCCGACTTCATGGAGTCGAGTTGCAGACTCCAATCCGGACTACGACATACTTTATTGAGGTCCGCTTGCTCTCGCGAGGTCGCTTCTCTTTGTTATATGCCATTGTAGCACGTGTGTAGCCCTCGGTCGTAAGGGCCGATGATGACTTGACGTCATCCCCGCCTTCCTCCGCATTCTCTGCGGCAGTCTCCCATGAGTTCCCACCTTTACCGTGCTGGCAACATAGGACAGGGGTTGCGCTCGTTGCGGGACTTAACCCAACATCTCACGACACGAGCTGACGACAGCCATGCACCACCTGTTTTCACGTCTCCCGAAGGAGAGGGACCTATCTCTAAGTCTTTCGC…
denovo3583	k__Bacteria; p__Thermotogae; c__Thermotogae; o__Thermotogales; f__Thermotogaceae; g__Kosmotoga; s__mrcj	0	0	0	1	0	0	0	1	0	0	0	0	1	4	2	8	AAGACCCGGGAACGTATTCACCGCAGCTTGGCTGATCTGCGATTACTAGCGATTCCGGCTTCATGCGAGGCGGGTTTCAGCCTGCAATCTGGAACTGGGGGTTGGTTTGAGGATTTCCTCCACACTCGCTGTCTTGGTCCCTCTGTCCAACCCATTGTAGCGCGTGTGTCGCCCAAGATATAAGGGGCACGATACCTGACTTCATCCCCCC
denovo4491	k__Bacteria; p__Synergistetes; c__Synergistia; o__Synergistales; f__TTA_B6; g__E6; s__	0	0	0	0	0	1	3	2	0	0	0	0	0	0	2	8	GAGACCCGGGAACGTATTCACCGCGGCTTGGCTGATCCGCGATTACTAGCGATTCCGGCTTCATGGAGTCGGGTTGCAGACTCCAATCCGAACTGGGACCGGCTTTGATGGGATCCGCTCCGGGTCGCCCCTCGCTCCTTTCGTGCCGGCCATTGTAGCACGTGTGTCGCCCTCGGACATAAGGGCCG
denovo3164	k__Bacteria; p__Synergistetes; c__Synergistia; o__Synergistales; f__Synergistaceae; g__; s__	0	0	0	0	2	0	2	0	0	1	2	1	0	0	0	8	AAGGCCCGGGAACGTATTCACCGCAGCTTGGCTGATCTGCGATTACTAGCGATTCCGGCTTCATGTAGTCGGGTTGCAGACTACAATCCGAACTGGGACCGGCTTTTGAGGATTCGCCAAGTGTCTCCACTAAGCTGCCGTCTGTGCCGGCCATTGTAGCACGTGTGTCGCCCTGGGCATATAGGCCATGATGACTTGACGTCATCCCCACTTCCTCCGCCTTGTCGGCGGCAGTCTCGCCAGAGTGCTCAGCTCTCCTGTTAGTAACTGGCAATAGGGGTTGCGCTCGTTGCGGGACTTAACCCAACACCTCACGGCACGAGCTGACGACAGCCATGCAGCACCTGTACGGAGTCGTCTCGCGACACAGTGACATCGCTGCCACTTCCCTCCGTATGT…
denovo1943	k__Bacteria; p__Synergistetes; c__Synergistia; o__Synergistales; f__Synergistaceae	20	39	30	0	0	0	0	0	0	7	0	0	1	0	0	8	AAGGCCCGGGAACGTATTCACCGCAGCTTTGCTGATCTGCGATTACTAGCGATTCCGACTTCATGCAGTCGAGTTGCAGACTGCAATCCGAACTGGGACCGGCTTTGGAGGATTGGCCAAGTGTCGCCACTAAGCTGCCGTCTGTGCCGGCCATTGTAGCACGTGTGTAGCCCTGGGCATAAAGGCCATGATGACTTGACGTCATCCCCACCTTCCTCCGCCTTGTCGGCGGCAGTCTCGCCAGAGTGCTCAGCTCTCCTGTTAGCAACTGGCAAGTAGGGGTTGCGCTCGTTGCGGGACTTAACCCAACATCTCACGACACGAGCTGACGACAGCCATGCAGCACCTGTGCA
denovo2005	k__Bacteria; p__Synergistetes; c__Synergistia; o__Synergistales; f__Aminiphilaceae; g__Aminiphilus; s__	0	0	0	0	1	2	0	1	0	0	0	0	0	0	4	8	AAGGCCCGGGAACGTATTCACCGCGGCTTGGCTGATCCGCGATTACTAGCGATTCCAGCTTCATGGAGTCGGGTTGCAGACTCCAATCCGAACTGGGAACGGCTTTCTTAGGATCCGCTCAGGGTCGCCCCTTCGCTTCCCGTTGTGCCGCCCATTGTAGCACGTGTGTCGCCCTGGACATAAGGGCCATGATGACTTGACGTCATCCCCACCTTCCTCCGGCTTGTCGCCGGCAGTCCGCCGAGAGTTCCCGCCCGTAGCGTTGGCAACTCGGCGCAGGGGTTGCGCTCGTTGCGGGACTTAACCCAACATCTCACGACACGAGCTGACGACAACCATGCACCACCTGTATCCTCTGCCCCGAAGGGAATAGCTATCTCTAACTACGTCAGAGGTATG…
denovo3074	k__Bacteria; p__Spirochaetes; c__WWE1; o__[Cloacamonales]; f__[Cloacamonaceae]; g__W5; s__	0	0	0	0	0	0	2	0	1	0	0	0	0	4	1	8	AAGGCCCGGGAACGTATTCACCGCGCCATGATGTTGCGCGATTACTAGCGATTCCTGCTTCATGAGGTCGAGTTGCAGACCTCAATCCGAACTGTGGTAGCTTTTCTGAGATTCGCTCCACATCACTGCTTCGCATCCCTCTGTAACTACCATTGTAGCACGTGTGTAGCCCCGGTCATAGGGACCATGATGACTTGACGTCGTCCCCATCTTCCTCTGCGTTGTTACCGCAGCGGTCCTCCAGAGTCCCCAACTTAATGATGGTAACTGAAGCAAGGGTTGCGCTCGTTGCGGGACTTAACCCAACATCTCACGACACGAGCTGACGACAGCCATGCAGCACCTGTCTCACGGCTCCAGCTTACGCCGGCACAGCTCCATCTCTGAACGCCTCCCGTG…
denovo997	k__Bacteria; p__Spirochaetes; c__WWE1; o__[Cloacamonales]; f__[Cloacamonaceae]; g__W22; s__	0	0	0	0	0	0	0	0	0	0	0	0	3	2	3	8	AAGGCCCGGGAACGTATTCACCGCGGCATGGCTGATCCGCGATTACTAGCGATTCCGGCTTCACGCAGTCGGGTTGCAGACCTCAATCCGAACTTGGGTAGCTTTTCTGAGATTCGCTCCACATCACTGCTTCGCTCCCCTCTGTAACTACCATTGTAGCACGTGTGTAGCCCCGGTCATAAGGACCATGATGACTTGACCTCGTCCCCATCTTCCTCTGCGTTGTTACCGCAGCGGTCCTTTCAGAGTCCCCAACTTAATGATGGTAACTGAAAGCAGGGGTTGCGCTCGTTGCGGGACTTAACCCAACATCTCACGACACGAGCTGACGACAGCCATGCAGCACCTGTCTTGCAGCTCCGGCAAGCCGGCACTCCTCCATCTCTGAAGAATTCTGCA…
denovo6063	k__Bacteria; p__Spirochaetes; c__WWE1; o__[Cloacamonales]; f__[Cloacamonaceae]; g__W22; s__	0	0	0	0	0	0	0	0	0	0	0	0	1	2	5	8	AAGGCCGGGAACGTATTCACCGCGCCACTGATGTTGTCGCGATTACTAGCGATTCCTGCTTCATGAGGTCGAGTTGCAGACCTCAATCCGAACTGTGGTAGCTTTTCTTGAGATTCGCTCCACATCACTGCTTCGCATCCCTCTGTAACTACCATTGTAGCACGTGTGTAGCCCCGGGTCATAAGGACCATGATGA
denovo957	k__Bacteria; p__Spirochaetes; c__Spirochaetes; o__Spirochaetales; f__Spirochaetaceae; g__Treponema; s__	0	0	0	0	0	0	0	0	0	0	0	0	1	6	1	8	AAGGCCCGGGAACGTATTCACCGCGCCGTGCTGATGCGCGATTACTAGCGATTCCAACTTCATGGAGTCGGGTTTCAGACTCCAATCCGAACTACGGTAGCTTTTTTGCGTTTTGCGTGACCTCGCGGTTTAGCATCGCTCTGTAGCTACCATTGTAGCACGTGTGTAGCCCTGGACATAAGGGCCATGATGACTTGACGTCATCCCCACCTTCCTCCGGTTTGTCACCGGCAGTTCCGCCAGAGTCCTCAGCTTAACCTGTTAGTAACTGGCAGTAGGGGTTGCGCTCGTTGCGGGACTTAACCCGAACACCTCACGGCACGAGCTGACGACAACCATGCAGCACCTCGTATGATATCCCTCGCAGGTCTGTAACCTTTCAGCTACATCTATCATACG…
denovo1070	k__Bacteria; p__Spirochaetes; c__Spirochaetes; o__Spirochaetales; f__Spirochaetaceae; g__Treponema; s__	0	0	0	0	0	0	0	0	0	2	1	0	3	2	0	8	AAGGCCCGGGAACGTATTCACCGCGCCATGCTGATGCGCGATTACTAGCGATTCCACCTTCATGGAGTCGGGTTTCAGACTCCAATCCGAACTGAGGGCGTTTTTCTGCGATTTGCTCCACCTCGCGGCTTCGCGTCACTCTGTCTCGCCCATTGTAGCACGTGTGTAGCCCTGGACATAAGGGCCATGATGACTTGACGTCATCCCCACCTTCCTCCGGTTTGTCACCGGCAGTTCCGCCAGAGTCCTCAGCTTCACCTGTTAGTAACTGGCAGTAGGGGTTGCGCTCGTTGCGGGACTTAACCCAACACCTCACGGCACGAGCTGACGACAGCCATGCAGCACCTGTACAGGTGCTCCGAAGAGCTACGACATCTCTGCCGTACTCACCTGCATGTC…
denovo3305	k__Bacteria; p__Spirochaetes; c__Spirochaetes; o__Spirochaetales; f__Spirochaetaceae; g__Treponema; s__	0	0	0	0	0	0	0	0	0	0	0	0	0	6	2	8	AAGGCCCGGGAACGTATTCACCGCGCCGTGCTGATGCGCGATTACTAGCGATTCCAACTTCATGGAGTCGGGTTTCAGACTCCAATCCGAACTACGGTAGCTTTTTTGCGTTTTGCGTGACCTCGCGGTTTAGCATCGCTCTGTAGCTACCATTGTAGCACGTGTGTAGCCCTGGACATAAGGGCCATGATGACTTGACGTCATCCCCACCTTCCTCCGGTTTGTCACCGGCAGTTCCGCCAGAGTCCTCAGCTTAACCTGTTAGTAACTGGCAGTAGGGGTTGCGCTCGTTGCGGGGACTTAACCCAACACCTCACGGCACGAGCTGACGACAACCATGCAGCACCTCGCAGGCGGCCATTGCTGGCTACATCCTTTCGGGTGTATTCCTCCTGCGTT…
denovo3816	k__Bacteria; p__Spirochaetes; c__Spirochaetes; o__Spirochaetales; f__Spirochaetaceae; g__Treponema; s__	0	0	0	0	0	0	0	0	0	0	0	0	3	3	2	8	AAGGCCCGGGAACGTATTCACCGCGCCGTGCTGATGCGCGATTACTAGCGATTCCAACTTCATGGAGTCGGGTTTCAGACTCCAATCCGAACTACGGTAGCTTTTTTGCGTTTTGCGTGACCTCGCGGTTTAGCATCGCTCTGTAGCTACCATTGTAGCACGTGTGTAGCCCTGGACATAAGGGCCATGATGACTTGACGTCATCCCCCACCTTCCTCCGGTTTGTCACCGGCAGTTCCGCCAGAGTCCTCAGCTTAACCTGTTAGTAACTGGCAGTAGGGGTTGCGCTCGTTGCGGGACTTAACCCAACATCTCACGACACGAGCTGACGACAACCATGCACCACCTGTCTGCATGCCCCGAAGGGCGTTTACATTTCTGTATCCTTCATGCGATGTC…
denovo4452	k__Bacteria; p__Spirochaetes; c__Spirochaetes; o__Spirochaetales; f__Spirochaetaceae; g__Treponema; s__	0	0	0	0	0	0	0	0	0	0	0	0	4	2	2	8	AAGGCCCGGGAACGTATTCACCGCGCCGTGCTGATGCGCGATTACTAGCGATTCCAACTTCATGGAGTCGGGTTTCAGACTCCAATCCGAACTACGGTAGCTTTTTTGCGTTTTGCGTGACCTCGCGGTTTAGCATCGCTCTGTAGCTACCATTGTAGCACGTGTGTAGCCCTGGACATAAGGGCCATGATGACTTGACGTCATCCCCACCTTCCTCCGGTTTGTCACCGGCAGTTCCGCCAGAGTCCTCAGCTTAACCTGTTAGTAACTGGCAGTAGGGGTTGCGCTCGTTGCGGGACTTAACCCAACACCTCACGGCACGAGCTGACGACAGCCATGCACCACCTGTCTCCTTGCCCCGAAGGGAACACATATTTCTATGTGCGTCAAGGGATGTCA…
denovo107	k__Bacteria; p__Proteobacteria; c__Gammaproteobacteria; o__Enterobacteriales; f__Enterobacteriaceae; g__Klebsiella; s__	0	0	0	0	0	0	0	0	0	3	4	1	0	0	0	8	AAGGCCCGGGAACGTATTCACCGTAGCATTCTGATCTACGATTACTAGCGATTCCGACTTCATGGAGTCGAGTTGCAGACTCCAGTCCGGACTACGACATACTTTATGAGGTCCGCTTGCTCTCGCGAGGTCGCTTCTCTTTGTATATGCCATTGTAGCACGTGTGTAGCCCTGGTCGTAAGGGCCATGATGACTTGACGTCATCCCCACCTTCCTCCAGTTTATCACTGGCAGTCTCCTTTGAGTTCCCGGCCGGACCGCTGGCAACATAGGACAGGGGTTGCGCTCGTTGCGGGACTTAACCCAACATCTCACGACACGAGCTGACGACAGCCATGCACCACCTGTTTTCACGTCTCCCGAAGGAGAGGGACCTATCTCTAAGTCTTTCGCTCAATG…
denovo1120	k__Bacteria; p__Proteobacteria; c__Gammaproteobacteria; o__Enterobacteriales; f__Enterobacteriaceae	0	0	0	0	0	0	0	0	0	2	4	2	0	0	0	8	AAGGCCCGGGAACGTATTCACCGTAGCATTCTGATCTACGATTACTAGCGATTCCGACTTCATGGAGTCGAGTTGCAGACTCCAATCCGGACTACGACATACTTTATGAGGTCCGCTTGCTCTCGCGAGGTCGCTTCTCTTTGTATATGCCATTGTAGCACGTGTGTAGCCCTGGTCGTAAGGGCCATGATGACTTGACGTCATCCCCACCTTCCTCCTAGTTTATCACTGGCAGTCTCCTTTGAGTTCCCGGCCGAACCGCTGGCAACAAAGGATAAGGGTTGCGCTCGTTGCGGGACTTAACCCAACATCTCACGACACGAGCTGACGACAACCATGCACCACTGCACAGGCGTCCCGAAGGACTAGTCAATCTCTTGACTATCCACCTGCATGTCA…
denovo3966	k__Bacteria; p__Proteobacteria; c__Deltaproteobacteria; o__Syntrophobacterales; f__Syntrophaceae; g__; s__	0	2	1	1	0	0	0	0	0	0	0	0	3	1	4	8	AAGGCCCGGGAACGTATTCACCGCGGCATGCTGATCCGCGATTACTAGCGATTCCAACTTCATGAAGTCGAGTTGCAGACTTCAATCCGAACTGAGGACGGCTTTTTGAGATTCGCTTACTCTCGCGAGTTCGCTGCTCTTTGTACCGCCCATTGTAGCACGTGTGTAGCCCTGGGCATAAAGGCCATGAGGATTTGACGTCATCCCCACCTTCCTCCGGTTTAACACCGGCAGTCTCTTAAAGTGCCAACTGAATGATGGCAATTAAAGCAAGGGTTGCGCTCGTTGCGGGACTTAACCCAACATCTCACGACACGAGCTGACGACAGCCATGCAGCACCTGTCTCACGGCTCCCCGAAGGGCACCCACTGTTTCAGCAGGTTCCGTGGATGTCAAAG…
denovo4312	k__Bacteria; p__Proteobacteria; c__Deltaproteobacteria; o__Syntrophobacterales; f__Syntrophaceae; g__; s__	1	0	0	0	0	0	0	0	0	0	0	0	2	5	1	8	AAGGCCCGGGAACGTATTCACCGCGGCATGCTGATCCGCGATTACTAGCGATTCCAACTTCATGGAGTCGAGTTGCAGACTCCAATCCGAACTGAGGATGGCTTTTTGAGATTGGCGCGCTCTCGCGAGTTGGCGTCTCTTTGTACCACCCATTGTAGCACGTGTGTAGCCCTAAGCATAAAGGCCATGAGGACTTGACGTCATCCCCGACCTTCCTCCGGTTTAACACCGGCAGTCTCTTTAAAGTGCCCAACTGAATGATGGCAATTAAAGATAAGGGTTGCGCTCGTTGCGGGACTTAACCCAACATCTCACGACACGAGCTGACGACAGCCATGCAGCACCTGTCTCCGGGTTCCCCGAAAGGCACTTTTGNGTTTCCACAAAATCCCGGGTATG…
denovo758	k__Bacteria; p__Proteobacteria; c__Deltaproteobacteria; o__Desulfuromonadales; f__Geobacteraceae; g__; s__	1	2	3	6	8	0	0	0	0	0	0	0	0	0	0	8	AAGGCCCGGGAACGTATTCACCGCGGCATGCTGATCCGCGATTACTAGCGATTCCAACTTCATGAAGTCGAGTTGCAGACTCCAATCCGAACTGAGATCGGCTTTGTGGGATTGGCTCCACCTTACGGTATCGCTGCCCTTTGTACCGACCATTGTAGCACGTGTGTAGCCCTGGACATAAGGGCCATGAGGACTTGACGTCATCCCCACCTTCCTCCGGTTTGACACCGGCAGTCTCATTAGAGTGCCCAACTGAATGATGGCAACTAACAATAGGGGTTGCGCTCGTTGCGGGACTTAACCCAACATCTCACGACACGAGCTGACGACAGCCATGCAGCACCTGTCTCGT
denovo3095	k__Bacteria; p__Planctomycetes	0	0	0	0	0	0	4	1	1	0	0	0	1	0	1	8	AAGACTCAGGAACACATTCACCGCGGCGTGGCTGATCCGCGATTACTAGCGATTCCAACTTCATGCAGACGAGTTGCAGCCTGCAATCCGGGACTGGGAGGCGTTTTTTAGGGATTAGCTCCCCGTCGCGGGTTGGCGACCCTTTGTACGCCCCATTGTAGCACGTGTGCAGCCCTGGGCATAAAGGCCATGAGGACTTGACGTCATCCCCACCTTCCTCCGGGTTTAACACCGGCAGTCTCGCTAGAGTCCCCGGGCATGACCCGCTGGCAACTAGCGACAAGGGTTTCGCTCGTTAAAGGGACTTAACCCGACACTTCACAGCACGAGCTGACGACAGCCATGCG
denovo4231	k__Bacteria; p__Firmicutes; c__Clostridia; o__OPB54; f__; g__; s__	0	0	0	7	2	3	2	1	0	0	0	0	0	0	0	8	AAGGCCCGGGAACGTATTCACCGCGCCATGGCTGATGCGCGATTACTAGCGAATCCAGCTTCACGGAGTCGAGTTGCAGACTCCGATCCGAACTGGGACTGGCTTTATGCGATTCGCTTGCTCTCGCGAGCTTGCTGCGCTCTGTACCAGCCATTGTAGCACGTGTGTAGCCCAGGTCATAAGGGGCATGATGACTTGACGTCATCCCCACCTTCCTCCGGTTTGTCACCGGCAGTCTCATTAGAGTGCCCAACTTAATGATGGCAACTAATCATAGGGGTTGCGCTCGTTGCGGGACTTAACCCAACATCTCACGACACGAGCTGACGACAGCCATGCACCACCTGTCTCCT
denovo6349	k__Bacteria; p__Firmicutes; c__Clostridia; o__OPB54; f__; g__; s__	0	0	0	0	0	0	0	0	0	5	2	0	0	1	0	8	AAGGCCGGAACGTATTCACCGCGGCGTCTGATCCGCGATTACTAGCGATTCCGACTTCACGGAGTCGGGTTGCAGACTCCGATCTGAACTGAGACCGGTTTTAAGTCGATTTGCTTGCCCTTGCGAGTTCGCTGCGCGTTGTACCGGCCATTGTAGCACGTGTGTAGCCCAGGTCATAAGGGGCGATGATGACTTGACGTCATCCCCACCTTCCTCCGGTTTGTCACCGGCCAGTCTCCTTAGAGTGCCCGGCCGAACCGCTGGCAACTAAGAATAGGGGTTGCGCTCGTTGCGGGACTTAACCCAACATCTCACGACACGAGCTGACGACAGCCATGCACCACCTGTCTCCTCTCCTCCGAAGAGCTACATTATCTCTAATGTATTAAGAGGGATGTC…
denovo5347	k__Bacteria; p__Firmicutes; c__Clostridia; o__Clostridiales; f__Veillonellaceae; g__Propionispora; s__	0	0	0	0	0	0	0	0	0	1	2	5	0	0	0	8	AAGGCCCGGGAACGTATTCACCGCAGCATGCTGATCTGCGATTACTAGCGATTCCGACTTCACGCAGGCGAGTTGCAGCCTGCGATCCGAACTGAGAGCTTATTTATCGGGGTTCGCTCTGCCTCGCGGCTTCGCTTCCCTCTGTTTAAGCCCATTGTAGTACGTGTGTAGCCCAGGACATAAGGGGCATGATGACTTGACGTCATCCCCGCCTTCCTCCGCATTCTCTGCGGCAGTCTCCCATGAGTTCCCACCTTTACGTGCTGGCAACATAGGACAGGGGTTGCGCTCGTTGCGGGACTTGACCCAACATCTCACGACACGAGCTGACGACAGCCATGCAGCACCTGTGGCGGCTCCGCGCATCTCTGTGCGGTCAGCGCAATCTCTCGCGCCTAAC
denovo5094	k__Bacteria; p__Firmicutes; c__Clostridia; o__Clostridiales; f__Veillonellaceae; g__; s__	0	0	0	1	0	0	0	0	0	5	2	1	0	0	0	8	AAGGCCCGGGAACGTATTCACGGCAGTATGCTGACCTGCCATTACTAGCAATTCCGACTTCATGTGGGCGAGTTGCAGCCCACAATCTGAACTGGGACTATTTTTCGGGATTTGCTCCACCTTGCGGCTTCGCTTCCTGTTGTAATAGCCATTGTAGTACGTGTGTAGCCCAGGACATAAGGGGCATGATGACTTGACGTCATCCCCGCCTTCCTCCGCATTCTCTGCGGCAGTCTCCCATGAGTTCCCACCTTTACGTGCTGGCAACATAGGACAGGGGTTGCGCTCGTTGCGGGACTTAACCCAACATCTCACGACACGAGCTGACGACAGCCATGCACCACCTGTTTTCACGTCTCCCGAAGGAGAGGGACCTATCTCTAAGTCTTTCGCTCAATG…
denovo2374	k__Bacteria; p__Firmicutes; c__Clostridia; o__Clostridiales; f__Syntrophomonadaceae; g__Syntrophomonas; s__	0	0	0	0	0	0	0	0	0	0	3	0	2	3	0	8	GAGGCCCGGGAACGCATTCACCGCGACATGCTGATTCGCGATTACTAGCGATTCCGACTTCATGTAGTCGAGTTGCAGACTACAATCCGAACTGAGAATGGCTTTTTGAGATTCGCTCTTCCTCGCGGCCTCGCTGCTCTCTGTACCATCCATTGTAGCACGTGTGTAGCCCAGATCATAAAGGGCATGATGATTTGACGTCACTCCCCACCTTCCTCCTGCTTGTCACAGGCAGTCCCATTAGAGTGCTCACCTTAAATGTTAGCAACTAATAGCGAGGGGTTGCGCTCGTTGCGGGAACTTAACCCAACATCTCACGACACGAGCT
denovo5982	k__Bacteria; p__Firmicutes; c__Clostridia; o__Clostridiales; f__Ruminococcaceae; g__; s__	13	11	14	0	0	0	0	0	0	2	0	1	0	4	1	8	GAGGCCCGGGAACGTATTCACCGCGGCGTGCTGATCCGCGATTACTAGCAATTCCGACTTCATGCAGGCGAGTTGCAGCCTGCAATCCGAACTGAGACGCCTTTTAGGGATTTGCTCCACCTCGCGGCTTTGCCTCCCTCTGTTAAACGCCATTGTATTACGTGTGTAGCCCAGGACATAAGGGGCATGATGATTTGACCGTCGTCCCCACCTTCCTCCGTTTTGTCAACGGCAGTCTCGCTAGAGTGCTCTTGCGTAGCAACTAACAA
denovo5029	k__Bacteria; p__Firmicutes; c__Clostridia; o__Clostridiales; f__Ruminococcaceae; g__; s__	0	0	0	0	0	0	0	0	0	5	0	0	1	1	1	8	AAGGCCCGGGAACGTATTCACGGCAGTATGCTGACCTGCCATTACTAGCAATTCCGACTTCATGTGGGCGAGTTGCAGCCCACAATCTGAACTGGGACTATTTTTCGGGATTTGCTCCACCTTGCGGCTTCGCTTCCTGTTGTAATAGCCATTGTAGTACGTGTGTAGCCCAGGTCATAAGGGGCATGATGATTTGACGTCGTCCCCACCTTCCTCCGTTTTGTCAACGGCAGTCTGTCTAGAGTGCTCTTGCGTAGCAACTAAACATAAGGGTTGCGCTCGTTGCGGGACTTAACCCAACATCTCACGACACGAGCTGACGACAACCATGCACCACCTGTCTCAACTTTCCCCGAAGGGCACCTAATGCATCTCTGCTTCGTTAGTTGGATGTCAAGA…
denovo806	k__Bacteria; p__Firmicutes; c__Clostridia; o__Clostridiales; f__Lachnospiraceae; g__; s__	0	0	0	2	6	2	0	0	0	0	0	0	0	0	0	8	AAGACCCGGGAACGTATTCACCGCGACATGCTGATTCGCGATTACTAGCGATTCCAGCTTCATGTAGTCGAGTTGCAGACTACAATCCGAACTGGGATGGCTTTTTTGTAGATTTGCTCACCTTCACAGGGTCGCTTCTCTTTGTAGCCACCATTGTAGCACGTGTGTAGCCCAGATCATAAGGGGCATGATGACTTGACGTCATCCCCGCCTTCCTCCGACTTGTCGCCGGCAGTCCCTCCAGAGTGCCCAGCTTGACCTGATGGCAACTGGAAGCA
denovo138	k__Bacteria; p__Firmicutes; c__Clostridia; o__Clostridiales; f__Lachnospiraceae; g__; s__	0	0	0	0	0	0	4	4	0	0	0	0	0	0	0	8	AAGACCCGGGAACGTATTCACCGCGACATTCTGATTCGCGATTACTAGCGATTCCAGCTTCATGTAGTCGAGTTGCAGACTACAATCCGAACTGGGATGACCTTTTTGGGTATTCGCTTACCCTCGCGGGGTTGGCCTCCCTTTGTAGTCACCATTGTAGCACGTGTGTAGCCCCAGATCATAAAGGGGGCGATGATGATTTTGACATCATCCCCGGCCTTCCTCCAGGTTATCCCTGGCAGTCTCCTCAGAGTGCCCACGCTTTACCTGCTGGCTACTGGGGATAGGGGTTGCGCTCGTTGCGGGACTTAACCCAACATCTCACGACACGAGCTGACGACAACCATGCACCA
denovo5792	k__Bacteria; p__Firmicutes; c__Clostridia; o__Clostridiales; f__Lachnospiraceae; g__; s__	0	0	0	0	0	0	0	0	0	1	4	3	0	0	0	8	AAGACCCGGGAACGTATTCACCACGACATTCTGATTCGCGATTACTAGCGTACTTCCAGCTTCATGTAGTCGAGTTGCAGACTACAATCCGAACTGAGATGTACCTTTTTGAGTATTTGCTCCACTTCACAGCTTCGCTTCTTCTTTGTAGTCACCATTGTAGCACGTGTGTACGCCCAGATCAGTAAGGGGCATGATG
denovo2333	k__Bacteria; p__Firmicutes; c__Clostridia; o__Clostridiales; f__Clostridiaceae; g__Clostridium; s__	0	0	0	1	0	0	0	0	0	7	0	1	0	0	0	8	AAGGCCCGGGAACGTATTCACCTCGGTATGCTGACCCGAGATTACTAGCGATTCCGACTTCACGGAGTCGGGTTGCAGACTCCGATCTGAACTGAGACCGGTTTTAAGCGATTTGCTTGCCCTTGCGAGTTCGCTGCGCGTTGTACGAGCCATTGTAGTACGTGTGTAGCCCAGGACATAAGGGGCATGATGATTTGACGTCGTCCCCACCTTCCTCCGATTTGTCACCGGCAGTCTCGCTAGAGTGCCCAACTTAATGATGGCAACTAGCAACAGGGGTTGCGCTCGTTGCGGGACTTAACCCAACATCTCACGACACGAGCTGACGACAACCATGCACCACCTGTATCCTCTGCCCCGAAGGGAATAGCTATCTCTAACTACGTCAGAGGTATGTCA…
denovo336	k__Bacteria; p__Firmicutes; c__Clostridia; o__Clostridiales; f__Clostridiaceae; g__Clostridium; s__	0	0	0	0	0	4	0	0	0	2	0	1	0	0	1	8	AAGGCCCGGGAACGTATTCACGGCAGTATGCTGACCTGCCATTACTAGCAATTCCGACTTCATGTGGGCGAGTTGCAGCCCACAATCTGAACTGGGACTATTTTTCGGGATTTGCTCCACCTTGCGGCTTCGCTTCCTGTTGTAATAGCCATTGTAGTACGTGTGTAGCCCAGGACATAAGGGGCATGATGATTTGACGTCGTCCCCACCTTCCTCCGATTTGTCACCGGCAGTCTCGCTAGAGTGCCCAACTTAATGATGGCAACTAGCAACAGGGGTTGCGCTCGTTGCGGGACTTAACCCAACATCTCACGACACGAGCTGACGACAGCCATGCAGCACCTGTTCAAGCTCTCCGAAGAGTCGTTCCGCTTTCGCTTCACTACCACTTGTATGTCA…
denovo621	k__Bacteria; p__Firmicutes; c__Clostridia; o__Clostridiales; f__Clostridiaceae; g__Clostridium; s__	0	0	0	0	0	0	0	0	0	3	2	3	0	0	0	8	AAGGCCCGGGAACGTATTCACGGCAGTATGCTGACCTGCCATTACTAGCAATTCCGACTTCATGTGGGCGGGTTGCAGCCCACCAATCTGAACTGGGACGTATTTTTCTAGGATTTGTCTCCAGATTGCTCCTTCGCTTCCTGCTGTTATAGCCATTGTAGTACGTGTGTAGCCCAGGACATAAGGGGCGATGATGATTTGACGTCGTCCCCACCTCCTTCCGATTGTTCACCGGCCGAGTCTCGTTAGAGTGCCCACTNTTTCTTGCTGGCAACTAACAACAAGGGTTGTCGCTCGTTGCGGGACTTAACCCAACATCTCACGACACGAGCTGACGACAACCATGCACCACCTGCACAGGC
denovo1708	k__Bacteria; p__Firmicutes; c__Clostridia; o__Clostridiales; f__Clostridiaceae; g__Clostridium; s__	0	0	0	0	0	0	0	0	0	3	3	2	0	0	0	8	AAGGCCCGGGAACGTATTCACGGCAGTATGCTGACCTGCCATTACTAGCAATTCCGACTTCATGTGGGCGGGTTGCAGCCCACAATCTGAACTGGGACTATTTTTCAGGATTTGCTCCAGATTGCTCCTTCGCTTCCTGCTGTTATAGCCATTGTAGTACGTGTGTAGCCCAGGACATAAGGGGCATGATGATTTGACGTCGTCCCCACCTTCCTCCGATTTGTCACCGGCAGTCTCGTTAGAGTGCCCATCTTTCTTGCTGGCAACTAACAACAAGGGTTGCGCTCGTTGCGGGACTTAACCCAACATCTCACGACACGAGCTGACGACAACCATGCACCACCTGCACAGGCGTCCGAAGGACTAGTCAATCTCTTGACTATCCCACCCTGCATGTCC…
denovo2373	k__Bacteria; p__Firmicutes; c__Clostridia; o__Clostridiales; f__Clostridiaceae; g__Clostridium; s__	0	0	0	0	0	0	0	0	0	0	0	0	3	5	0	8	AAGGCCCGGGAACGTATTCACCGCGCCGTGCTGATGCGCGATTACTAGCGATTCCAACTTCATGGAGTCGGGTTTCAGACTCCAATCCGAACTACGGTAGTCTTTTTTGCGTTTTGCGTGACCTCGCGGTTTAGCATCGCTCTGTAGCTACCATTGTAGCACGTGTGTAGCCCTGGACATAAGGGCCATGATGATTTGACGTCGTCCCCACCTTCCTCCGATTTGTCACCGGCAGTCTCGCTAGAGTGCCCAACTTAATGATGGCAACTAGCAACAGGGGTTGCGCTCGTTGCGGGACTTAACCCAACATCTCACGACACGAGCTGACGACAACCATGCACCACCTGTATCCTCTGCCCCGAAGGGAATAGCTATCTCTAACTACGTCAGAGGTATGTC…
denovo2627	k__Bacteria; p__Firmicutes; c__Clostridia; o__Clostridiales; f__Clostridiaceae; g__Clostridium; s__	0	0	0	0	0	0	0	0	0	3	4	1	0	0	0	8	AAGGCCCGGGAACGTATTCACGGCAGTATGCTGACCTGCCATTACTAGCAATTCCGACTTCATGTGGGCGGGTTGCAGCCCACAATCTGAACTGGGACTATTTTTCAGGATTTGCTCCAGATTGCTCCTTCGCTTCCTGCTGTTATAGCCATTGTAGTACGTGTGTAGCCCAGGACATAAGGGGCATGATGATTTGACGTCGTCCCCACCTTCCTCCGATTTGTCACCGGCAGTCTCGTTAGAGTGCCCATCTTTCTTGCTGGCAACTAACAACAAGGGTTGCGCTCGTTGCGGGACTTAACCCAACATCTCACGACACGAGCTGACGACAACCATGCACCACCTGTCTCAACTTTCCCCGAAGGGCACCTAATGCATCTCTGCTTCGTTAGTTGGATG…
denovo3358	k__Bacteria; p__Firmicutes; c__Clostridia; o__Clostridiales; f__Clostridiaceae; g__Clostridium; s__	0	0	0	0	0	0	0	0	0	5	2	1	0	0	0	8	AAGGCCCGGGAACGTATTCACGGCAGTATGCTGACCTGCCATTACTAGCAATTCCGACTTCATGTGGGCGGGTTGGCAGCCCACAATCTGAACTGGGACGTATTTTTCTAGGAGTTTGTCTCCAGATTGCTCCTTCGCTTCCTGCTGTTATAGCCATTGTAGTACGTGTGTAGCCCAGGACATAAGGGGCGATGATGATTTGACGTCGTCCCCACCCTTCCTCCGATTTGTCACCGGCAGTCTCGTTAGAGTGCCCATCTTTCTTGCTGGCAACTAACAACAAGGGTTGCGCTCGTTGCGGGACGTTAACCCAACCATCTCACGACACGAGCTGACGACAACC
denovo4696	k__Bacteria; p__Firmicutes; c__Clostridia; o__Clostridiales; f__Clostridiaceae; g__Clostridium; s__	0	0	0	0	0	0	0	0	0	3	4	1	0	0	0	8	AAGGCCCGGGAACGTATTCACGGCAGTATGCTGACCTGCCATTACTAGCAATTCCGACTTCATGTGGGCGAGTTGCAGCCCACAATCTGAACTGGGACTATTTTTCGGGTATTTGCTCCACCTTGCGGCTTCGCTTCCTGTTATAATAGCCATTGTAGTACGTGTGTAGCCCAGGACATAAGGGGCATGATGATTTGACGTCATCCCCGCCTTCCTCCAGGTTATCCCCTGGCAGTCTCCCTAGAGTGCCCATCTTTCATGCTGGCTACTAAGAATAAGGGTTGCGCTCGTTGCGGGACTTAACCCAACATCTCACGACACGAGCTGACGACAACCATGCACCACCTGTCTCCTCTGTCCCGAAGGAACAGTCCCGTTACGGACTCGTCAGAGGGATGT…
denovo5690	k__Bacteria; p__Firmicutes; c__Clostridia; o__Clostridiales; f__Clostridiaceae; g__Clostridium; s__	0	0	0	0	2	1	0	0	0	2	1	0	0	2	0	8	AAGGCCCGGGAACGTATTCACGGCAGTATGCTGACCTGCCATTACTAGCAATTCCGACTTCATGTGGGCGGAGTTGCAGCCCACAATCTGAACTGGGACTATTTTTCGGGATTTGCTCCACCTTGCGGCTTCGCTTCCTGTTGTAATAGCCATTGTAGTACGTGTGTAGCCCAGGACATAAGGGGCATGGATGCTTTGACGTCGTCCCCACCTTCCTCCGATTTGTCACCGGTCAGTCTCGCTAGAGTGCCCAACTTAACTGATGGCAACTAGCAACAGGGGTTGCGCGTCGTTGCGGGTACTTAACCCGAACACTTCACGACACGNGCTGACGACAACCATGCACCACCTGTACTCCTCTGCCCCGAAAGGGAATAGGCTATCTCTAACTACGTCAGA…
denovo4640	k__Bacteria; p__Firmicutes; c__Clostridia; o__Clostridiales; f__Clostridiaceae; g__; s__	0	0	0	1	0	5	0	0	0	0	0	0	1	2	0	8	AAGACCGGGAACGCATTCACCGCGACATTCTGATTCGCGATTACTAGCAACTCCGACTTCATGTAGGCGAGTTGCAGCCTACAATCCGAACTGGGACTGGTTTTTGTAGATTTGCTCCACCTCGCGATCTTGCTTCTCTTTGTACCAGCCATTGTAGCACGTGTGTAGCCCAGAACATAAGGGGCATGATGATTTGACGTCATCCCCACCTTCCTCCGAGTTATCCCCGGCAGTCTCACTAGAGTGCCCAGCCGAACTGCTGGCAACTAATGACAAGGGTTGCGCTCGTTGCGGGACTTAACCCAACATCTCACGACACGAGCTGACGACAACCATGCACCACCTGTCTCCTCTGCCCGAAGGGAAGGCCCGTTACGGACCGTCAGAGGATGTCAAGCC…
denovo6023	k__Bacteria; p__Firmicutes; c__Clostridia; o__Clostridiales; f__Catabacteriaceae; g__; s__	0	0	0	0	0	0	0	0	0	0	8	0	0	0	0	8	AAGGCCCGGGAACGTATTCACCGCGGCATGCTGATCCGCGATTACTAGCAGCTCCGACTTCATGTGGGCGGGTTGCAGCCCACAATCCGAACTGAGACTACTTTTCCGTTAGATCCGCTTCACGGTTACCCTGTCGCTTCCCTTTGTTGTAGCCATTGTAGCACGTGTGTAGCCCAAGACATAACGGGGCATGATGGATTTGACGTCATCCCCTACCTTCCT
denovo1901	k__Bacteria; p__Firmicutes; c__Clostridia; o__Clostridiales; f__; g__; s__	0	0	0	0	0	0	0	0	0	0	0	0	2	3	3	8	AAGGCCCGGGAACGTATTCACGGCAGTATGCTGACCTGCCATTACTAGCAATTCCGACTTCATGTGGGCGAGTTGCAGCCCACAATCTGAACTGGGACTATCTTTATGAGATTTGCTCCACGTTACCGTTTCGCTGCTCTTTGTAATAGCCATTGTAGCGCGTGTGTAGCCCAAGACGTAAGGGGCATGATGATTTGACGTCATCCTCACCTTCCTCCGTGTTATCCACGGCAGTCTCAATAGAGTTCCTAACTTAATATTGGCAACTATTGATAAGGGTTGCGCTCGTTGCGGGACTTAACCCAACATCTCACGACACGAGCTGACGACAACCATGCACCACCTGTCTGCATGCCCCGAAGGGCGTTTACATTTCTGTATCCTTCATGCGATGTCAAG…
denovo4103	k__Bacteria; p__Firmicutes; c__Clostridia; o__Clostridiales	0	0	0	0	0	0	0	0	0	4	0	4	0	0	0	8	AAGACCCGGGAACGTATTCACCGCAGCATTCTGATCTGCGATTACTAGCGATTCCAGCTTCATGTAGTCGGGTTGCAGACTACAATCCGAACTGAGACGTTATTTCTGAGGTTTGCTCCACCTCACGGCTTTGCCTCTCTTTGTTTACGCCATTGTAGCACGTGTGTAGCCCTGATCATAAGGGGCATGATGATTTGACGTCATCCCCGCCTTCCTCCAGGTTATCCCTGGCAGTCTCCCTAGAGTGCCCATCTTTATATGCTGGCTACTAAGGATAAGGGTTGCGCTCGTTGCGGGACTTAACCCAACATCTCACGACACGAGCTGACGACAACCATGCACCACCTGTCTCCTCTGCTCCCGAAAGAGCATGCCTATCTCTAAGCACTTCAGAGGGAT…
denovo2349	k__Bacteria; p__Fibrobacteres; c__TG3; o__TG3-1; f__TSCOR003-O20; g__; s__	0	0	0	0	0	0	2	3	2	0	0	0	1	0	0	8	GAAGGCCCGGGAACGTATTCACCGCGGCATGCTGATCCGCGATTACTAGCGATTCCAGCTTCATGAAGTCGAATTGCAGACTTCAATCCGGAACTGTAGATTAGATTTTAAGGGATTGGCTTGCTGTCACCAGCTTGCATCCCGCTGTATCTACCATTGTAGCACGGTGTCTAGCCCTGGACGTTAAGGGCCATCGAGGATTTTGACGTTCATCCCCCACCTTCCTCCTGGTTAAACCAGGCGGTCCCCCTAGAGTTCCCAGCATCACCTGATGGCGAACTAAGGGCGAGGGTTGCGGCTCGTTGCAGGACTTAACCTAACATCTCACGACACGAAGCTGACGACAACCATGCAGCACCC
denovo2881	k__Bacteria; p__Fibrobacteres; c__TG3; o__TG3-1; f__TSCOR003-O20; g__; s__	0	0	0	0	0	0	3	4	1	0	0	0	0	0	0	8	GAGGCCCGGGAACGTATTCACCGCGGCATGCTGATCCGCGATTACTAGCGATTCCAGCTTCATGAAGTCGAATTGCAGACTTCAATCCGAACTGAGATAGATTTTAAGGGATTGGCTTGCTGTCACCAGCTTGCATCCCGCTGTATCTACCATTGTAGCACGTGTCTAGCCCTGGACGTAAGGGCCATGAGGATTTGACGTCATCCCCACTCCTCCTGTAACCAGCGTCCCNAGTCCAGCATCACCTGATGGCAACTAAGGGCGAGGGTTGCGCTCGTTGCAGGACTTAACCTAACATCTCACGACACGAGCTGACGACAACCATGCAGCACCTGTGGCGGGGTGTTCCTTGCGGAAGGCTCCATATCTCTACAGAGTTTCCACCCCCATGTCAACGCC…
denovo5879	k__Bacteria; p__Chlorobi; c__SJA-28; o__; f__; g__; s__	0	0	0	0	0	3	0	0	1	0	0	0	0	2	2	8	AAGGCCCGGGAACGTATTCACCGCGCCGTTCTGATGCGCGATTACTAGCAATTCCAACTTCATGGGAGTCGAGTTGCAGACTCCAATCCGAACTGAGACTAACTTTTTAGGGATTGGCTCCACCTTGCGGTATTGCAGTCCCTTTGTAGTTGCCATTGTAGCACGTGTGTTGCCCTAGGCGTAAGACGCCATGCGGACTTGACGCCATCCCCACCTTCCTCACTACTGCGTAGGCAGTCTCCTTAGAGTGCCCGACATTACTCGATGGCAACGTAAGGACGAGGGGTTGCGCTCGTTGCGGGAACCTTAACCCAACACCTCACGGCACGAGCTGACGACAGCCATGCAGCATCTGTACAGTATTCGTATTGCTACACACAGTATTTTCCTCTT
denovo3942	k__Bacteria; p__Chlorobi; c__BSV26; o__A89; f__; g__; s__	0	0	0	0	0	0	0	0	0	0	0	0	3	4	1	8	AAGGCCCGGGAACGTATTCACCGCGCCGTGCTGATGCGCGATTACTAGCGATTCCAACTTCATGGAGTCGGGTTTCAGACTCCAATCCGAACTACGGTAGCTTTTTTGCGTTTTGCGTGACCTCGCGGTTTAGCATCGCTCTGTAGCTACCATTGTAGCACGTGTGTAGCCCTGGACATAAGGGCCATGATGACTTGACGTCATCCCCACCTTCCTCACTACTTGCGTAGGCAGTCCACTTAGAGTGCCCAGCATTACCTGATGGCAACTAAGTGCAGGGGTTGCGCTCGTTGCAGGACTTAACCTAACACCTCACGGCACGAGCTGACGACAGCCATGCAGCACCTGTACTCCGCGCGTATTGCTACGCTAGCCGGCTTTCACCGGTTTACAGAGCTT…
denovo5565	k__Bacteria; p__Caldiserica; c__TTA-B1; o__; f__; g__; s__	0	0	0	0	0	0	1	1	1	0	0	0	0	2	3	8	AAACCCCGGGGACGTATTCACTGTGATATAGCTGACTCACAGTTACTAGCAACTCCAGCTTCATGAGGACGAGTTGCAGTCCTCAATCGGTACTGGGGTGAGTTTTGAGGATTTGCTCTAGGTTACCCTTTTGCATCCCATTGTCCTCACCATTGTCGCACGTGTGTGGCCCTGGACATAAAGGCCATGAGGATTTGACGTCATCCCCACCTTCCTCCGTCTTGTCGACGGCAGTCCCCTTAGTGTCCTCAGCATTACCTGTTAGCAACTAAGGGCAGGGGTTGCGCTCGTTCAAGGACTTAACCTTACATCTCACGACACGAGCTGACGACAACCATGCAGCACCTGTGTATGTGTCTAAGGTAAAACCTTAGAGGAAAGATATTTCTATCTTTTTCT…
denovo829	k__Bacteria; p__Bacteroidetes; c__Bacteroidia; o__Bacteroidales; f__Porphyromonadaceae; g__Parabacteroides; s__	0	0	0	5	2	6	0	0	0	0	0	0	0	0	0	8	AAGGCCCGGGAACGTATTCACCGCGCCATGGCTGATGCGCGATTACTAGCGAATCCAGCTTCACGGAGTCGAGTTGCAGACTCCGATCCGAACTGAGATTAAGGGTTTAGAGATTCCGCATCCGGTCGCCCGGTAGCTGCCCCTTTGTCCTTACCATTGTAACACGTGTGTCGCCCCGGATGTAAGGGCCGTGCTGATTTGACGTCATCCCCACCTTCCTCACAGCTTACCGCTGGCCAGTCTCTCCAGAGTCCTCAGGCATTACCTGTTAGTAACTGGAAAATAAGGGTTNCGCTCGTTATGGCACTTAAGCCGACACCTCACGGCACGAGCTGA
denovo3784	k__Bacteria; p__Bacteroidetes; c__Bacteroidia; o__Bacteroidales; f__Porphyromonadaceae; g__Parabacteroides; s__	0	0	0	1	0	8	0	0	0	0	0	0	0	0	0	8	AAGGCCCGGGAACGTATTCACCGCGCCATGGCTGATGCGCGATTACTAGCGAATCCAGCTTCACGGNGTCGAGTTGCAGACTCCGATCCGAACTGAGATAAGGTTTAGAGATTCGCATCCGGTCGCCCGGTAGCTGCCCTTTGTCCTTACCATTGTAACACGTGTGTCGCCCCGGATGTAAGGGCCGTGCTGATTTGACGTCATCCCCACCTTCCTCACAGCTTACGCTGGCAGTCTCTCCAGAGTCCTCAGCATTACCTGTTAGTAACNGTAAGAAGTAGGTGCTTCGTTATGGCACTTAAGCCGACACCTCACGGCACGAGCTGACGACAACCATGCAGCACCT
denovo4906	k__Bacteria; p__Bacteroidetes; c__Bacteroidia; o__Bacteroidales; f__; g__; s__	0	0	0	0	0	0	0	0	0	0	0	0	2	3	3	8	AAGGCCCGGGAACGTATTCACCGCGCCATGGCTGATGCGCGATTACTAGCGAATCCAGCTTCATGGAGTCGAGTTGCAGACTCCAATCCGAACTGAGAGAGGCTTTTTAAGGATTCGCTCCCATTCGCATGGTAGCTCCCCTCTGTACCCCCCATTGTAACACGTGTGTCGCCCCGGACATAAGGGCCGTGCTGATTTGACGTCATCCCTCCCTTCCTCTCACCTTACGGCGGCAGTCTCACTAGAGTCCTCAGCTTTACCTGCTAGTAACTAATGATAAGGGTTGCGCTCGTTATGGCACTTAAGCCGACACCGTCACGGCACGAGCTGACGACAACCGTGCAGCACCTGTCAAGCGCGTATTGCTACGCTGACGTATCTCTACGCCATTCCACTTGA…
denovo5511	k__Bacteria; p__Bacteroidetes; c__Bacteroidia; o__Bacteroidales; f__; g__; s__	0	0	0	0	0	0	1	0	0	0	0	0	2	4	1	8	AAGGCCCGGGAACGTATTCACCGCGCCGTGGCTGATGCGCGATTACTAGCGAATCCAACTTCACGGAGTCGGGTTCCAGACTCCGATCCGAACTACGACCGGCTTTCGGGATCCGCTCCCCTCCGGGTCGCCTCCCGCTGTACCGGCCATTGTAACACGTGTGTAGCCCTGGACGTAAGGGCCGTGCTGATTTGACGTCATCCCCCNCCTCGCGCGT
denovo6146	k__Archaea; p__Euryarchaeota; c__Methanomicrobia; o__Methanosarcinales; f__Methanosarcinaceae; g__Methanosarcina	0	0	0	0	4	0	0	0	0	0	0	0	2	1	1	8	AAGGAGCAGGGACGTATTCACCGCGCTATATTGAAACGCGATTACTACGGATTCCAGCTTCACGAGGGCGAGTTACAGCCCTCGATCCGAACTACGAATGGGTTTGTGAGATTACCAGCCCCTTTCGGGGGAGGGACCCATTGTCCCATCCATTGTAGCCCGCGTGTAGCCCGGGAGATTCGGGGCATACTGACCTACCGTGGCCCGCACCTTCCTCCTATTTAACCATAGGCGGTCCCCACAGAGTACCCCATCATTCCGGAGAATATGCTGGTAACAGTGGGCACGGGTCTCGCTCGTTGCCTGACTTAACAGGATGCTTCACAGTACGAACTGGCGACGGCCATGCACCTCTNTCAGCGATTCAGGCAAAGTCTTCAGCTTGGCCTACATATTGCT…
denovo598	Unassigned	0	0	0	5	4	3	0	0	0	0	0	0	0	0	0	7	AAGGCCCGGGAACGTATTCACCGCGCCATGGCTGATGCGCGATTACTAGCGAATCCAGCTTCACGGAGTCGAGTTGCAGACTCCGATCCGAACTGAGATAAGGTTTAGAGATTCGCATCCGGTCGCCCGGTAGCTGCCCTTTGTCCTTACCATTGTAACACGTGTGTCGCCCGGATGTAAGGGCCGTGCTGATTTGACGTCATCCCCACCTTCCTCACAGCTTACGCTGGCAGTCTCTCCAGAGTCCTCAGCATTACCTGTTAGTAACTGGAAATAAGGGTTGCGCTCGTTGCGGGACTTAAACCCAACATCTCACGACACGAGCTGACGACAACCATGCACCACCTGTATCCTCTGCCCCGAAGGGAATAGCTATCTCTAACTACGTCAGAGGTATGT…
denovo4936	Unassigned	0	0	0	3	1	1	0	0	0	3	1	0	0	1	0	7	AAGGCCCGGGAACGTATTCACGGCAGTATGCTGACCTGCCATTACTAGCAATTCCGACTTCATGTGGGCGAGTTGCAGCCCACAATCTGAACTGGGACTATTTTTCGGGATTTGCTCCACCTTGCGGCTTCGCTTCCTGTTGTAATAGCCATTGTAGTACGTGTGTAGCCCAGGACATAAGGGGCATGATGATTTGACGTCGTCCCCACCTTCCTCCGATTTGTCACCGGCAGTCTCGCTAGAGTGCCCAACTTAATGATGGCAACTAGCAACAGGGGTTGCGCTCGTTTGCGGGGACTTTAACCCCAACACTCTACGACGACGAACGGACGTCGTACGAACCGAACCAAACCTAGTCGACCCAACCCCTACCGTTAGTTACCTTCCCTTCGTCCCCGG…
denovo5367	Unassigned	0	0	0	3	4	3	0	0	0	0	0	0	0	0	0	7	AAGACCCGGGAACGTATTCACCGCGACATGCTGATTCGCGATTACTAGCGATTCCAGCTTCATGTAGTCGAGTTGCAGACTACAATCCGAACTGGGATGGCTTTTTTGAGATTTGCTCACCTTCACAGGGTCGCTTCTCTTTGTAGCCACCATTGTAGCACGTGTGTAGCCCAGATCATAAGGGGCATGATGATTTGACGTCATCCCCGCCTTCCTCCAGGTTATCCCCTGGCAGTCCCCTACCGTAGTAGGTCCCGACCGACGGACCGTAACGTCGTCGGTCGGTACCTTAAACGGTAAGGTAAGGGGTTTAGGGGGTTCGGCCGTCCGTTTCGGTTCGGGGACCGGGTTAAACCCCTTAAAACCCCAACTACTTCCTACCGAACCGAACCGAACGGA…
denovo1062	Unassigned	0	0	0	2	2	1	0	0	0	1	0	0	0	3	0	7	AAGGCCCGGGAACGTATTCACGGCAGTATGCTGACCTGCCATTACTAGCAATTCCGACTTCATGTGGGCGAGTTGCAGCCCACAATCTGAACTGGGACTATTTTTCGGGATTTGCTCCACCTTGCGGCTTCGCTTCCTGTTGTAATAGCCATTGTAGTACGTGTGTAGCCCAGGACATAAGGGGCATGATGATTTGACGTCGTCCCCACCTTCCTCCGATTTGTCACCGGCAGTCTCGCTAGAGTGCCCAACTTAATGATGGGCCAAACGTCGTACGAACCAACGGGGTTAGGGGGTTCGCCGTCCGTTTCGGTTCGGGGACCGGTTAAACCCCTTAAAACCCAACTACTTCCTACCGAACCGAACCGAACGGACGTCGTACGGAACCGAAACCCAAAC…
denovo4402	Unassigned	0	0	0	2	2	5	0	0	0	0	0	0	0	0	0	7	AAGGCCCGGGAACGTATTCACCGCGCCATGGCTGATTCGCGATTACTAGCGATTCCAGCTTCATGTAGTCGAGTTGCAGACTACAATCCGAACTGGGATGGCTTTTTTGTAGATTTGCTCACCTTCACAGGGTCGCTTCTCTTGTAGCCACCATTGTAGCACGTGTGTAGCCCAGATCATAAGGGGCGATGATGATTTGACGTCATCCCCGCCTTCCTCCAGGTTATCCCTGGCAGTCTCCCTAGAGTGCCCAGCCGAACTGCTGGCTACTAAGGATAGGGGTTGCGCTCGTTGCGGGACTTAACCCGACACCTCACGGCACGAGCTGACGACAACCATGCAGCACCTCGTAGGCAGTCATTGCTGAATAGAATGTTTCCACTCCTGTCTCCCTACGTT…
denovo1264	Unassigned	0	0	0	1	0	1	0	0	0	2	1	0	1	1	1	7	AAGGCCCGGGAACGTATTCACGGCAGTATGCTGACCTGCCATTACTAGCAATTCCGACTTCATGTGGGCGAGTTGCAGCCCACAATCTGAACTGGGACTATTTTTCGGGATTTGCTCCACCTTGCGGCTTCGCTTCCTGTTGTAATAGCCATTGTAGTACGTGTGTAGCCCAGGACATAAGGGGCATGATGATTTGACGTCGTCCCCACCTTCCTCCGATTTGTCACCGGCAGTCTCGCTAGAGTGCCCAACTTAATGATGGCAACTAGCAACAGGGGTTGCGCTCGTTGCGGGACTTAACCCAACATCTCACGACACGAGCTGACGACAGCCATGCAGCACCTGTGTTCCAGCTCCCTTTCGGGCACTCCCAAATCTCTTCAGGATTCTGAACATGTC…
denovo4830	Unassigned	0	1	0	0	0	0	1	0	0	3	0	1	0	1	1	7	AAGGCCCGGGAACGTATTCACCGCGCCATGCTGATGCGCGATTACTAGCGATTCCACCTTCATGGAGTCGGGTTTCAGACTCCAATCCGAACTGAGGGCGTTTTTCTGCGATTTGCTCCACCTCGCGGCTTCGCGTCACTCTGTCTCGCCCATTGTAGCACGTGTGTAGCCCTGGACATAAGGGCCATGATGACTTGACGTCATCCCCACCTTCCTCCGGTTTGTCACCGGCAGTTCCGCCAGAGTCCTCAGCTTCACCTGTTAGTAACTGGCAGTAGGGGTTGCGCTCGTTGCGGGACTTAACCCAACACCTCACGGCACGAGCTGACGACAACGCTAGTCGACCACGTCGTACCTCGTTAACCGGTACGTTCCCCCGGTAACGGGTTCGACCGTACC…
denovo5771	Unassigned	0	0	0	1	2	2	1	0	1	0	0	0	0	0	1	7	AAGGCCCGGGAACGTATTCACCGCGCCATGCTGATGCGCGATTACTAGCGATTCCACCTTCATGGAGTCGGGTTTCAGACTCCAATCCGAACTGAGGGCGTTTTTCTGCGATTTGCTCCACCTCGCGGCTTCGCCTCACTCTGTCGCGCCCATTGTAGCACGTGTGTAGCCCTGGACATAAGGGCCATGATGACTTGACGTCATCCCCACCTTCCTCCGGTTTGTCACCGGCAGTCTCATTAGAGTGCCCAACTTAATGATGGCAACTAATCATAGGGGTTGCGCTCGTTGCGGGACTTAACCCAACATCTCACGACACGAGCTGACGACAGCCATGCACCACCTGTCTCCTCTGTTCCGAAGAAGGCTCATATCTCTATGAGTTGCAGAGGGATGTCA…
denovo270	Unassigned	0	0	0	0	0	0	1	2	3	0	1	0	0	0	0	7	AAGGCCCGGGAACGTATTCACCGCGGCATGCTGATCCGCGATTACTAGCGATTCCAGCTTCATGAAGTCGAATTGCAGACTTCAATCCGAACTGAGATAGATTTTAAGGGATTGGCTTGCTGTCACCAGCTTGCATCCCGCTGTATCTACCATTGTAGCACGTGTCTAGCCCTGGACGTAAGGGCCATGAGGATTTGACGTCATCCCCACCTTCCTCCTGGTTAAACCAGGCGGTCCCCCTAGAGTTCCCAGCATCACCTGATGGCAACTAAGGGCGAGGGTTGCGCTCGTTGCAGGACTTAACCTAACATCCTACGACGACGACGACGTCGTACGAACCGAACCAACCTAGTCGACGACGCCTACCGTTGGTCGGGGGTCGGGGGTTTCCGTTTCCGT…
denovo386	Unassigned	0	0	0	0	0	0	0	1	1	0	0	0	0	1	4	7	AAGTCTGGGGAACGTATTCACCGCAGCATGCTGATCTGCGATTACTAGCGATTCCGGCTTCATGGAGTCGAGTTGCAGACTCCAATCCGAACTGAGACCACTTTTTTGTAGATTCGTCTCCACGATTGTCTCTTTAGTCTACCCTTTCGTTAGTGGCCGACTTGTTAGCACGTGTGTGGCCCGACGGACGAT
denovo896	Unassigned	0	0	0	0	2	5	0	0	0	0	0	0	0	0	0	7	AAGGCCCGGGAACGTATTCACCGCGCCATGGCTGATGCGCGATTACTAGCGAATCCAGCTTCACGGAGTCGAGTTGCAGACTCCGATCCGAACTGAGATAAGGTTTAGAGATTCGCATCCGGTCGCCCGGTAGCTGCCCTTTGTCCTTACCATTGTAACACGTGTGTCGCCCGGGATGTAAGGGCCGTGCTGATTTGACGTCATCCCCGACCTTCCTCCGATTTGTCACCGGCAGTCTCGCTAGAGTGCCCAACTTAATGATGGCAACTAGCAACAGGGGTTTGCGCTCGTTGCGGGACTTAACCCAACATCTCACGACACGAGCTGACGACACCATGCACCACTGTATCCTCTGCCCCGAAGGGAATAGCTATCTCTAAACTACGTCAGAGGTATGTC…
denovo3066	Unassigned	0	0	0	0	0	0	2	4	1	0	0	0	0	0	0	7	AAGGCCCGGGAACGTATTCACCGCGGCATGCTGATCCGCGATTACTAGCGATTCCAGCTTCATGAAGTCGAATTGCAGACTTCAATCCGAACTGAGATAGATTTTAAGGGATTGGCTTGCTGTCACCAGCTTGCATCCCGCTGTATCTACCATTGTAGCACGTGTCTAGCCCTGGACGTAAGGGCCATGAGGATTTGACGTCATCCCCACTTCCTCCCGCTTACACGGGCAGTTTCCGAAGAGTTCCCGTCTTTCACGCTGGCAACATCGGATGAGGGTTGCGCTCGTTGCGGGACTTAACCCAACATCTCACGACACGAGCTGACGACAGCCATGCAACACCTGTCTTGCGGCTCCTCTTACGAGGCACTCCATACTTTCATACAGATTCCACAGATG…
denovo3179	Unassigned	0	0	0	0	0	0	0	0	0	3	2	2	0	0	0	7	AAGGCCCGGGAACGTATTCACCGCGGCATGCTGATCCGCGATTACTAGCGATTCCGACTTCATGCAGGCGGGTTGCAGCCTGCAATCCGAACTGGGGACGGCTTTATGGGATTCGCTTGCCATCGCTGGCTCGCTGCTCTCTGTACCGCCCATTGTAGCACGTGTGTAGCCCAGGGTATAAAGGGCATGATGATTTGACGTCATCCCCACCTTCCCGTTCGTTNCCGCGNCTCTNTAGNGCGCCGTCTACCCGCTGGCAACTAAGTGTAGGGGTTGCGCTCGTTGCGGGGACTTAACCCAACATCTCACGACACGAGCTGACGACAACCATGCACCACCTGTCTCTACTCTCCCCGAAGGGCACTCCC
denovo4605	Unassigned	0	0	0	0	0	0	1	0	0	3	2	1	0	0	0	7	AAGGCCCGGGAACGTATTCACCGCGCCATGGCTGATGCGCGATTACTAGCGAATCCAGCTTCACGAAGTCGGGTTGCAGACTTCGATCCGAACTGAGACCGGATTTTACGGATTAGCATCTCCTTGCGGAGTAGCTGCCCTTTGTACCGGCCATTGTAACACGTGTGTAGCCCTGGACATAAGGGCCGTGCTGATTTGACGTCATCCCCGCCTTCCTCGCACCTTACGGTGGCAGTCCCGTTAGAGTCCCCAGCTTGACCTGATGGTAACTAACGGTAAGGGTTGCGCTCGTTATGGGACTTAACCCGACACCTCACGGCACGAGCTGACGACAACCATGCAGCACCTGTACGGAGTCGTCTTGCGACACGGCGACATCGCTGCCACCTCCCTCCGTAT…
denovo5157	Unassigned	0	0	0	0	0	0	0	0	0	1	4	2	0	0	0	7	AAGGCCCGGGAGCGTATTCACCGCGGCATGCTGATCCGCGATTACTAGCGATTCCGACTTCATGCAGGCGGGTTGCAGCCTGCAATCCGAACTGGGGACGGCTTTATGGGATTCGCTTGCCATCGCTGGCTCGCTGCTCTCTGTACCGCCCATTGTAGCACGTGTGTAGCCCAGGGTATAAAGGGCATGATGATTTGACGTCATCCCCACCTTCCTCCGGTTTGTCACCGGCAGTCCTCTTAGAGTGCCCGGCTTTACCCGCTGGCAACTAAGTGTAGGGGTTGCGCTCGTTGCGGGACTTAACCCAACATCTCACGACACGAGCTGACGACAGCCATGCACCACCTGTTTTCATGTCTCCCGAAGGAGAGGTGCTAATCTCTTAACATTTCACTCAAT…
denovo5497	Unassigned	0	0	0	0	0	0	0	2	5	0	0	0	0	0	0	7	AAGGCCCGGGAACGTATTCACCGCGGCATGCTGATCCGCGATTACTAGCGATTCCAGCTTCATGAAGTCGAATTGCAGACTTCAATCCGAACTGAGATAGTATTTTAAGGGATTGGCTTGCTGTCACCAGCTTGCACCCCGCTGTATCTACCATTGTAGCACGTGTCTAGCCCTGGACGTAAGGGCCATGAGGATTTGACGTCATCCCCACCTTCCTCCTGGTTAAACCAGGCGGTCCCCCTAGAGTTCCCACGCATCACCCTGAGTCGGACAACGGTAACGGGACGGGTAGGGTTCGCGTCGTTCGGTTCGACGGAACGGTTAAACCCTTAAACCCTAAACTACTTCCTACCGAACCGAACCGAACGGACGTCGTACGGAACCGAAACCCAAACCTAG…
denovo6008	Unassigned	0	0	0	0	0	0	1	1	0	0	0	0	3	1	1	7	AAGGCCCGGGAACGTATTCACCGCGCCGTTCTGATGCGCGATTACTAGCAATTCCAACTTCATGGAGTCGAGTTGCAGACTCCAATCCGAACTGAGACAACTTTTTAGGGATTGGCTCCACCTTGCGGTATTGCAGCCCTTTGTAGTTGCCATTGTAGCACGTGTGTTGCCCTAGGCGTAAGAGCCATGCGGACTTGACGTCATCCCCACCTTCCTCACTACTTGCGTAGGCAGTCTCCTTAGAGTGCCCGACATTACTCGATGGCAACTAAGGACAGGGGTTGCGCTCGTTAGCGGACTTAACCGAACATCTCACGACACGAGCTGACGACAGCCATGCAACACCTGTAGAGGCTCCCCGAAGGGTCGGTCCGCTTTCGCTTCCCTACTACCTCTATG…
denovo6277	Unassigned	0	0	0	0	1	1	1	0	0	1	0	1	1	1	0	7	AAGGCCCGGGAACGTATTCACGGCAGTATGCTGACCTGCCATTACTAGCAATTCCGACTTCATGTGGGCGAGTTGCAGCCCACAATCTGAACTGGGACTATTTTTCGGGATTTGCTCCACCTTGCGGCTTCGCTTCCTGTTGTAATAGCCATTGTAGTACGTGTGTAGCCCAGGACATAAGGGGCATGATGATTTGACGTCGTCCCACCTCCTCCGATTGTTCACCGCGAGTCTCGCTAGAGTGCCCAACCTTAATTAGATGGCGAACCTAAGCAACCAAGGGGTTGGTCGCTCGTTGTCGGGACGTTAACCCTAACCATCTCACGACACGAGCTGACGACAACCAACTGCACCACCTCGTATCCTCTGCCCCGAACGGGAAGTAGCTATCTCTAACTA…
denovo6087	k__Bacteria; p__Synergistetes; c__Synergistia; o__Synergistales; f__Synergistaceae; g__vadinCA02; s__	0	0	0	0	0	0	0	0	0	4	2	1	0	0	0	7	AAGGCCCGGGAACGTATTCACCGCAGCTTGGCTGATCTGCGATTACTAGCGATTCCGACTTCATGTAGTCGGGTTGCAGACTACAATCCGAACTGGGACCGGCTTTTGAGGATTTCGCCAAGTGTCTCCACTAAGCTGCCGTCTGTGCCGGCCATTGTAGCACGTGTGTCGCCCTGGGCATATAGGCCATGATGACTTGACGTCATCCCCACTTCCTCCGCCTTGTCGCGGCAGTCTCGCCAGAGTGCTCAGCTCTCCTGTTAGCAACGTGGCAATAGGGTTGCGCTCGTTGCGGGACTTGACCCAACATCTCACGACACGAGCTGACGACAGCCATGCAGCACCTGTGGCGGCTCCGCGTCATCTCTGTCGCGGTCGAG
denovo5106	k__Bacteria; p__Synergistetes; c__Synergistia; o__Synergistales; f__Aminiphilaceae; g__Aminiphilus; s__	2	1	2	5	1	1	2	2	1	0	0	0	0	0	0	7	AAGGCCCGGGAACGTATTCACCGCGGCTTGGCTGATCCGCGATTACTAGCGATTCCAGCTTCATGGAGTCGGGTTGCAGACTCCAATCCGAACTGGGAACGGCTTTCTTAGGATCCGCTCAGGGTCGCCCCTTCGCTTCCCGTTGTGCCGCCCATTGTAGCACGTGTGTCGCCCTGGACATAAGGGCCATGATGACTTGACGTCATCCCCACCTTCCTCCGGCTTGTCGCCGGCAGTCCGCCGAGAGTTCCCGCCCGTAGCGTTGGCAACTCGGCGCAGGGGTTGCGCTCGTTGCGGGACTTAACCCAACATCTCACGACACGAGCTGACGACAGCCATGCACCACCTGTCTCCTCTCCTCCGAAGAGCTACCCTATCTCTAGAGTATTAAGAGGGATG…
denovo5003	k__Bacteria; p__Spirochaetes; c__WWE1; o__[Cloacamonales]; f__[Cloacamonaceae]; g__W22; s__	0	0	0	0	0	0	0	0	0	0	0	0	4	3	0	7	AAGGCCCGGGAACGTATTCACTGCGCCATGATGTTGCGCGATTACTAGCGATTCCTGCTTCATGAGGTCGAGTTGCAGACCTCAATCCGAACTGTGGTAGCTTTTCTGAGATTCGCTCCACATCACTGCTTCGCATCCCTCTGTAACTACCATTGTAGCACGTGTGTAGCCCCGGTCATAAGGACCATGATGACTTGACGTCGTCCCCATCTTCCTCTGCGTTGTTACCGCAGCGGTCCTTCCAGAGTCCCCAACTTAATGATGGTAACTGAAAGCAGGGGTTGCGCTCGTTGCGGGACTTAACCCAACATCTCACGACACGAGCTGACGACAACCATGCACCACCTGTCTGCATGCCCCGAAGGGCGTTTACATTTCTGTATCCTTCATGCGATGTCA…
denovo1530	k__Bacteria; p__Spirochaetes; c__Spirochaetes; o__Spirochaetales; f__Spirochaetaceae; g__Treponema; s__	1	0	0	1	0	2	3	0	1	0	0	0	0	1	0	7	AAGGCTCGGGAACGTATTCACCGCGCCATGCTGATGCGCGATTACTAGCGATTCCACCTTCATGGAGTCGGGTTTCAGACTCCAATCCGAACTGAGAGCGATTTTCTGCGATTTGCTCCACCTCGCGGCTTCGCCTCGCTCTGTCTCGCCCATTGTAGCACGTGTGTAGCCCTGGACATAAGGGCCATGATGACTTGACGTCATCCCCACCTTCCTCCGGTTTGTCACCGGCAGTTCCGCCAGAGTCCTCAGCCTAACCTGTTAGTAACTGGCAGTAGGGGTTGCGCTCGTTGCGGGACTTAACCCAACACCTCACGGCACGAGCTGACGACAGCCATGCAGCACCTGTACGGAGCCGTCTCGCGACGCAGTGACATCGCTCG
denovo809	k__Bacteria; p__Spirochaetes; c__Spirochaetes; o__Spirochaetales; f__Spirochaetaceae; g__Treponema; s__	0	0	0	0	0	0	0	0	0	0	0	0	2	5	0	7	AAGGCCCGGGAACGTATTCACCGCGCCGTGCTGATGCGCGATTACTAGCGATTCCAACTTCATGGAGTCGGGTTTCAGACTCCAATCCGAACTACGGTAGCTTTTTTGCGTTTTGCGTGACCTCGCGGTTTAGCATCGCTCTGTAGCTACCATTGTAGCACGTGTGTAGCCCTGGACATAAGGGCCATGATGACTTGACGTCATCCCCACCTTCCTCCGGTTTGTCACCGGCAGTTCCGCCAGAGTCCTCAGCTTAACCTGTTAGTAACTGGCAGTAGGGGTTGCGCTCGTTGCGGGACTTAACCCAACACCTCACGGCACGAGCTGACGACAGCCATGCAGCACCTGTACTCCGCGCGTATTGCTACGCTAGCCGGCTTTCACCGGTTTACAGAGCTT…
denovo862	k__Bacteria; p__Spirochaetes; c__Spirochaetes; o__Spirochaetales; f__Spirochaetaceae; g__Treponema; s__	0	0	0	0	0	0	0	0	0	0	1	2	1	3	0	7	AAGGCCCGGGAACGTATTCACCGCGCCATGCTGATGCGCGATTACTAGCGATTCCACCTTCATGGAGTCGGGTTTCAGACTCCAATCCGAACTGAGGGCGTTTTTCTGCGATTTGCTCCACCTCGCGGCTTCGCGTCACTCTGTCTCGCCCATTGTAGCACGTGTGTAGCCCTGGACATAAGGGCCATGATGACTTGACGTCATCCCCACCTTCCTCCGGTTTGTCACCGGCAGTTCCGCCAGAGTCCTCAGCTTCACCTGTTAGTAACTGGCAGTAGGGGTTGCGCTCGTTGCGGGACTTAACCCAACACCTCACGGCACGAGCTGACGACAGCCATGCACCACCTGTCTCCTCTGTCCCCGAAGGAACAGTCCCGTTACGGACTCGTCAGAGGGATG…
denovo3641	k__Bacteria; p__Spirochaetes; c__Spirochaetes; o__Spirochaetales; f__Spirochaetaceae; g__Treponema; s__	0	0	0	0	0	0	0	0	0	0	0	0	1	3	3	7	AAGGCTCAGGAACACATTCACCGCGCCGTGCTGATGCGCGATTACTAGCGATTCCAACTTCATGGAGTCGGGTTTCAGACTCCAATCCGAACTACGGTAGCTTTTTTGTCGTTTGTCGTGACCTCGCGGTTTAGTCATCGCTCTGTAGCTACCACTTGTAGCACGTGTGTAGCCCTCGGACGATAAGGGCCGACTGATGACTTGTACGTCCATCCCCACCCTTCCTCCGGTTTGTTCACCGGCCAGTTCCGCCAGAGTCCTCAGCTTAACCTGTTAGTAACTGGCAGTAGGGGTTGCGCTCGTTGCGGGACTTAACCCAACACCTCACGGCACGAGCTGACGACAGCCATGCAGCACCTGTCAAGCGGCGTATTGCTACGCTGACGTATCTCTACGCCA…
denovo4042	k__Bacteria; p__Spirochaetes; c__Spirochaetes; o__Spirochaetales; f__Spirochaetaceae; g__Treponema; s__	0	0	0	0	0	0	0	0	0	0	0	0	2	4	1	7	AAGGCCCGGGAACGTATTCACCGCGCCGTGCTGATGCGCGATTACTAGCGATTCCAACTTCATGGAGTCGGGTTTCAGACTCCAATCCGAACTACGGTAGCTTTTTTGCGTTTTGCGTGACCTCGCGGTTTAGCATCGCTCTGTAGCTACCATTGTAGCACGTGTGTAGCCCTGGACATAAGGGCCATGATGACTTGACGTCATCCCCACCTTCCTCCGGTTTGTCACCGGCAGTTCCGCCAGAGTCCTCAGCTTAACCTGCTAGTAACTGGCAGGTAGGGGTTGCGCTCGTTGCGGGACTTAACCCAACACCTCACGGCACGAGCTGACGACAGCCATGCAGCACCTGTCAAGCGGCGTATTGCTACGCTGACGTATCTCTACCGCCATTCCACTTGA…
denovo4289	k__Bacteria; p__Spirochaetes; c__Spirochaetes; o__Spirochaetales; f__Spirochaetaceae; g__Treponema; s__	0	0	0	0	0	0	1	0	0	0	1	3	1	1	0	7	AAGGCCCGGGAACGTATTCACCGCGCCATGCTGATGCGCGATTACTAGCGATTCCACCTTCATGGAGTCGGGTTTCGAGACTCCAATCCGAACTGAGGGCGTTTTTCTTGCGATTTGCTCCACCTCGCGGCTTCGCGTCACTCTGTCTCGCCCATTGTAGCACGTGTGTAGCCCTGGACATAAGGGCCATGATGACTTGACGTCATCCCCACCTTCCTCCGGTTTGTCACCGGCAGTTCCGCCAGAGTCCTCAGCTTCACCTGTTAGTAACTGGCAGCAGGGGTTGCGCTCGTTGCGGGACTTAACCTAACACCTCACGGCACGAGCTGACGACAGCCATGCAGCACCTGTACTCCGCGCGTATTGCTACGCTAGCCGGTCTTTCACCGGTTTACAGAG…
denovo6046	k__Bacteria; p__Spirochaetes; c__Spirochaetes; o__Spirochaetales; f__Spirochaetaceae; g__Treponema; s__	0	0	0	0	0	0	0	0	0	0	0	0	4	0	3	7	AAGGCCCGGGAACGTATTCACCGCGCCGTGCTGATGCGCGATTACTAGCGATTCCAACTTCATGGAGTTCGGGTTTCAGACTCCAATCCGAACTACGGTAGTTCTTTTTTGTCGTTTTGCGTGACCTCGTCGGTTTAGCATCGCTCTGTAGCTACCATTGTAGCACGTGTGTACGCCCTGGACAGTAAGGGCCATGATGACTTGACGTCACTCCCCC
denovo1272	k__Bacteria; p__Spirochaetes; c__[Leptospirae]; o__[Leptospirales]; f__Sediment-4; g__; s__	0	0	0	0	0	0	0	0	0	0	0	0	3	2	2	7	AAGGCCCGGGAACGTATTCACCGTGGCGTTCTGATCCACGATTACTAGCGATTCCAGCTTCATGCAGTCGAGTTGCAGACTGCAATCTGAACTGAGACCGGTTTTTTGCGATTGGCTCCCCTTCGCAGGTTTGCAACGCTTTGTACCGGCCATTGTAGCACGTGTGTAGCCCTGGACATAA
denovo5183	k__Bacteria; p__Proteobacteria; c__Gammaproteobacteria; o__Enterobacteriales; f__Enterobacteriaceae; g__Klebsiella; s__	0	0	0	0	0	0	0	0	0	1	5	1	0	0	0	7	AAGGCCCGGGAACGTATTCACCGTAGCATTCTGATCTACGATTACTAGCGATTCCGACTTCATGGAGTCGAGTTGCAGACTCCAATCCGGACTACGACATACTTTATGAGGTCCGCTTGCTCTCGCGAGGTCGCTTCTCTTTGTATATGCCATTGTAGCACGTGTGTAGCCCTGGTCGTAAGGGCCATGATGACTTGACGTCATCCCCACCTTCCTCCAGTTTATCACTGGCAGTCTCCTTTGAGTTCCCGGCCGAACCGCTGGCAACAAAGGATAAGGGTTGCGCTCGTTGCGGGACTTAACCCAACATTTCACAACACGAGCTGACGACAGCCATGCAGCACCTGTCTATGCGCCCCGAAGGGCTTCCCATATCTCTATGGTATGCGCACGATGTCA…
denovo5296	k__Bacteria; p__Proteobacteria; c__Deltaproteobacteria; o__Syntrophobacterales; f__Syntrophorhabdaceae; g__; s__	0	0	0	0	0	0	0	0	0	0	0	0	2	3	2	7	AAGGCCCGGGAACGTATTCACCGCAGCATGCTGATCTGCGATTACTAGCGATTCCAGCTTCATGGAGTCGGGTTGCAGACTCCAATCCGAACTGAGAGTGCTTTTCTGGGATTAGTTCCCCCTTACGGGTTCACAACCCTTTGTTCCACCCATTGTAGCACGTGTGTAGCCCTGGACATAAGGGCCATGAGGACTTGACGTCATCCCCACCTTCCTCCGCATTAACTGCGGCAGTTTCCTTAGAGTGCCCACCTTAAATGCTGGCAACTAAGGATGAGGGTTGCGCTCGTTGCGGGACTTAACCCAACACCTCACGGCACGAGCTGACGACAGCCATGCAGCACCTGTGTCCGGGTTCCCCTTACGGGGCACTCCAATGTTTCCATCGGATTCCCGGCA…
denovo4220	k__Bacteria; p__Proteobacteria; c__Deltaproteobacteria; o__Desulfovibrionales; f__Desulfovibrionaceae; g__Desulfovibrio; s__	15	18	9	0	0	0	0	2	1	0	0	0	0	4	0	7	AAGGCCCGGGAACGCATTCACCCGAGCATGCTGATCTCGAATTACTAGCGATTCCGACTTCATGCAGTCGAGTTGCAGACTGCAATCCGGACTGGGACGCGTTTTTTGGGATTGGCTCCACCTCGCGGTCTCGCTTCCCTTTGTGCGCGCCATTGTAGTACGTGTGTAGCCCTGGATGTAAGGGCCATGATGACTTGACGT
denovo1001	k__Bacteria; p__Proteobacteria; c__Betaproteobacteria; o__Rhodocyclales; f__Rhodocyclaceae; g__; s__	0	0	0	0	0	0	1	0	0	0	0	0	2	2	2	7	AAGACCCGGGAACGTATTCACCGCGGCATGCTGATCCGCGATTACTAGCGATTCCGACTTCATGCAGTCGAGTTGCAGACTGCAATCCGGGACTACGATCGGCTTTCTGGGATTGGCTCCACCTCGCGGCTTGGCAACCCTCCTGTACCGACCATTGTATGACGTGTGAAGCCCTACCCACTAAGGGCCGATGAGGGACTTGACGTCATCCCCACCTTCCTCCGGTTTGTCACCGGCAGTCTCGATAGAGTGCCCAACCCAAAT
denovo815	k__Bacteria; p__Firmicutes; c__Clostridia; o__OPB54; f__; g__; s__	0	0	0	0	0	0	0	0	0	6	0	0	0	0	1	7	AAGGCCCGGGAACGTATTCACCTCGGTATGCTGACCCGAGATTACTAGCGATTCCGACTTCACGGAGTCGGGTTGCAGACTCCGATCTGAACTGAGACCGGTTTTAAGCGATTTGCTTACCCTCGCGAGTTCGCGGCGCGCTGTACCGGTCATTGTAGTACGTGTGTAGCCCAGGTCATAAGGGGCATGATGACTTGACGTCATCCCCACCTTCCTCCGGTTTGTCACCGGCAGTCTCCTTAGAGTGCCCGGCCGAACCGCTGGCAACTAAGCATAGGGGTTGCGCTCGTTGCGGGACTTAACCCAACATCTCACGACACGAGCTGACGACAGCCATGCACCACCTGTCTCCTCTGCTCCGAAGAGGGACCATATCTCTATGGCTTTCAAAGGGAAGTC…
denovo1997	k__Bacteria; p__Firmicutes; c__Clostridia; o__OPB54; f__; g__; s__	0	0	0	0	5	2	0	0	0	0	0	0	0	0	0	7	AAGGCCCGGGAACGTATTCACCTCGGTATGCTGACCCGAGATTACTAGCGATTCCGACTTCACGGAGTCGGGTTGGCAGACTCCGATCTGAACTGGGACTGGCTTTATGTCGATTTCGCTTGCTCTCGCGAGCTTGCTGCGCTCTGTACCAGCCATTGTAGCACGTGTGTAGGCCCAGGTCATAAGGGGCATGATGA
denovo2084	k__Bacteria; p__Firmicutes; c__Clostridia; o__OPB54; f__; g__; s__	0	0	0	0	0	0	0	0	0	1	2	4	0	0	0	7	AAGGCCCGGGAACGTATTCACCTCGGTATGCTGACCCGAGATTACTAGCGATTCCGACTTCACGGAGTCGGGTTGCAGACTCCGATCTGAACTGAGACCGGTTTTAAGCGGATTTGTCTTGCCCTTGCGAGTTCGCTGCGCGTTGTACCGGCCATTGTAGCACGTGTGTAGCCCAGGTCATAAGGGCAGTGATGACTTGACGTTCATCCCCACCTTCCTCCGGTTTGTCTACCGGCAGGTCTCCTTAGAGTGCCCGGCCGAACCGCCTGGCAACTAAGAATAGGGGTTGCGCTCGTTGGCGGGACTTAACCCAACATCGTCACGACACGAGCTGACGACAGCCATGCACCACCTGTCTCCTCTCCTCCGAAGAGCTACATTATCTCTAATGTATTAAGA…
denovo6029	k__Bacteria; p__Firmicutes; c__Clostridia; o__OPB54; f__; g__; s__	0	0	0	0	2	5	0	0	0	0	0	0	0	0	0	7	CAAGGCCCGGGAACGTATTCACCTCGGTATGCTGACCCGAGATTACTTAGCGATTCCGACTTCACGGAGTCGGGTTGCAGACTCCGATCTGAACTGGGACTGGCTTTATTGCGATTTCGCTTGCTCTCGCGAGCTTGCTGCGCTCTGTACCAGCCATTCGTAGCACGTGTGTAGCCCAGGTTCATAAGGGGCACTGATGACTTGACGTCATCCC
denovo3990	k__Bacteria; p__Firmicutes; c__Clostridia; o__Coriobacteriales; f__; g__; s__	0	0	0	0	0	0	0	0	0	0	1	6	0	0	0	7	AAGGCCCGGGAACGTATTCACCGCGACATTCTGATTCGCGATTACTAGCAACTCCAGCTTCATGTAGGCGAGTTTCAGCCTACAATCCGAACTGAGATCGGTTTTAAAGTTTGGCTCCACCTCACGGTTTAGCATCTCTCTGTACCGACCATTGTAGCACGTGTGTAGCCCTAGACATAAGGGGCATGATGATTTGACGTCATCCCCGCCTTCCTCCAGGTTATCCCTGGCAGTCTCCCTAGAGTGCCCATCTTTCATGCTGGCTACTAAGAATAAGGGTTGCGCTCGTTGCGGGACTTAACCCAACATCTCACGACACGAGCTGACGACAACCATGCACCACCTGTCTCCTCTGTCCCGAAGGAACAGTCCCGTTACGGACTCGTCAGAGGGATGTCA…
denovo2991	k__Bacteria; p__Firmicutes; c__Clostridia; o__Clostridiales; f__Veillonellaceae; g__Desulfosporomusa; s__	0	0	0	0	0	0	1	0	0	0	0	0	4	1	1	7	AAGGCCCGGGACGTATTCACCGCAGTATGCTGACCTGCGATTACTAGCGATTCCGACTTCACGGAGGCGAGTTGCAGCCTCCGATCCGAACTGAGAGCTTGTTTGTGTGTTTGGCTCAACCTCGCGGTCTTGCTTCACTTTGTTTAAGCCCATTGTAGTACGTGTGTAGCCCAGGACATAAGGGGCATGATGACTTGACGTCATCCCCGCCTTCCTCCGCATTGTCTGCGGCAGTCTCCCTTGAGTTCCCGCCTTTACGCGCTGGCAACAAAGGATAAGGGTTGCGCTCGTTGCGGGACTTAACCCAACATCTCACGACACGAGCTGACGACAGCCATGCACCACCTGTTTTTGTGTCCCCGAAGGGAGGGATTCATCTCTGAACCTTTCACTNAACTG…
denovo338	k__Bacteria; p__Firmicutes; c__Clostridia; o__Clostridiales; f__Veillonellaceae; g__; s__	0	0	0	0	0	0	0	0	0	4	2	1	0	0	0	7	AGCCGGGACGTATTCACGCAGCATGCTGATCTGCGATTACTAGCGATTCCGACTTCACGCAGGCGAGTTGCAGCCTGCGATCCGAACTGAGAGCTTTAGTTTATCGGGGTTCGCTCTGCCTCGCGGCTTCGCTTCCCTCTGTTTAAGCCCATTGTAGTACGTGTGTAGCCCAGGACATAAGGGGCATGATGACTTGACGTCATCCCCG
denovo4454	k__Bacteria; p__Firmicutes; c__Clostridia; o__Clostridiales; f__Veillonellaceae; g__; s__	0	0	0	0	0	0	0	0	0	3	2	2	0	0	0	7	AAGGCCCGGGAACGTATTCACCGCAGCATGCTGATCTGCGATTACTAGCGATTCCGACTTCACGCAGGCGAGTTGCAGCCTGCGATCCGAACTGAGAGCTTATTTATCGGGGTTCGCTCTGCCTCGCGGCTTCGCTTCCCTCTGTTTAAGCCCATTGTAGTACGTGTGTAGCCCAGGACATAAGGGGCATGATGACTTGACGTCATCCCCGCCTTCCTCCGCATTCTCTGCGGCAGTCTCCCATGAGTTCCCACCTTTACGTGCTGGCAACTAAGTGTAGGGGTTGCGCTCGTTGCGGGACTTAACCCAACATCTCACGACACGAGCTGACGACAACCATGCACCACCTGTCTCTACTCTCCCCGAAGGGCACTCCCATATTTCTATAGGATTGGTAGG…
denovo6004	k__Bacteria; p__Firmicutes; c__Clostridia; o__Clostridiales; f__Veillonellaceae; g__; s__	0	0	0	0	0	0	0	0	0	1	1	5	0	0	0	7	AAGGCCCGGGAACGTATTCACCGCAGTATGCTGACCTGCGATTACTAGCGATTCCGACTTCACGTAGGCGAGTTGCAGCCTACGATCCGAACTGAGAGCCATTTTCTGGGGTTCGCTCCACCTCGCGGTTTTGCTTCCCTCTATTCTAGCCCATTGTAGTACGTGTGTTGCCCAGGACATAAGGGGCATGATGACTTGACGTCATCCCCACCTTCCTCCGTCTTGTCGACGGCAGTCTCCTATGAGTTCCCGACTCTACTCGCTGGCAACATAGGATAAGGGTTGCGCTCGTTGCGGGACTTAACCCAACATCTCACGACACGAGCTGACGACAGCCATGCACCACCTGTATCCTCTGCCCCGAAGGGAATAGCTATCTCTAACTACGTCAGAGGTATG…
denovo6148	k__Bacteria; p__Firmicutes; c__Clostridia; o__Clostridiales; f__Veillonellaceae; g__; s__	0	0	0	0	0	0	0	0	0	2	1	2	0	0	2	7	AAGGCCCGGGAACGTATTCACCGCAGCATGCTGATCTGCGATTACTAGCGATTCCGACTTCACGCAGGCGAGTTGCAGCCTGCGATCCGAACTGAGAGCTTATTTATCGGGGTTCGCTCTGCCTCGCGGCTTCGCTTCCCTCTGTTTAAGCCCATTGTAGTACGTGTGTAGCCCAGGACATAAGGGGCATGATGACTTGACGTCATCCCCGCTTCCTCCGCATTCTCTGCGGCAGTCTCCCATGAGTTCCCACCTTACGTGCTGGCAACATAGGACAGGGGTTGCGCTCGTTGCGGGACTTAACCCGAACATCTCACGACACGAGCTGACGACAGCCATGCACCACCTGTTTTCATGGATTCCGAAGAATCAAGATCCATCTCTGAATCTTC
denovo5298	k__Bacteria; p__Firmicutes; c__Clostridia; o__Clostridiales; f__Veillonellaceae	0	0	0	0	0	0	0	0	0	1	2	4	0	0	0	7	AAGGCCCGGGAACGTATTCACCGCAGCATGCTGATCTGCGATTACTAGCGATTCCGTACCTTCACGCAGGCGAGTTGCAGCCTGTGATCCGAACTGAGAGCTTATTTATCGGGGTTCGCTCTGCTCGCGGCTTCGCTTCCCTCTGTTTAAGCCCATTGTAGTACGTGTGTACGCCCAGGACATAAGGGGCATGATGACTTGACGTCATCCCCGCTTCTCCGCATTCTCTGCGGCAGTCTCCCATGAGTTCCCACCTTTACGTGCTGGCAACATAGGGCAGGGGTTGCGCTCGTTGCGGGACTTAACCCAACATCTCACGACACGAGCTGACGACAGCCATGCACCACCTGTTTTCATGTCTCCCGAAGGNAGGTGCTAATCTCTTAACATTTCACTCAA…
denovo4662	k__Bacteria; p__Firmicutes; c__Clostridia; o__Clostridiales; f__Syntrophomonadaceae; g__Syntrophomonas; s__	0	0	0	0	0	0	0	1	0	0	0	0	1	4	1	7	AAGGCCCGGGAACGCATTCGCCGCGACATGCTGATTCGCGATTACTAGCGATTCCGACTTCATGTAGTCGAGTTGCAGACTACAATCCGAACTGAGAATGGCTTTTTGAGATTTGCTTCGCCTCGCGGCCTCGCTCCTCTTTGTACCATCCATTGTAGCACGTGTGTAGCCCAGATCATAAAGGGCATGATGATTTGACGTCATCCCCACCTTCCTCCGGCTTGTCACCGGCAGTCCCATTAGAGTGCTCAGCTCTCCTGTTAGCAACTAATAGCAAGGGTTGCGCTCGTTGCGGGACTTAACCCAACATCTCACGACACGAGCTGACGACAACCATGCACCACCTGTCTCAAAGCTCCCGAAGGCACTCACTACTTCGTAATGATCTTTGGATGTCAA…
denovo5429	k__Bacteria; p__Firmicutes; c__Clostridia; o__Clostridiales; f__Lachnospiraceae; g__; s__	0	0	0	2	2	5	0	0	0	0	0	0	0	0	0	7	AAGACCCGGGAACGTATTCACCGCGACATTCTGATTCGCGATTACTAGCGATTCCAGCTTCATGTAGTCGAGTTGCAGACTACAATCCGAACTGGGATGGCCTTTTTGGGATTTGCTCACCTTCACAGGGCTGCTTCCCTTTGTAGCCACCATTGTAGCACGTGTGTAGCCCAGATCATAAGGGGCATGATGATTTGACGTCATCCCCGCCTTCCTCCAGGTTATCCCTGGCAGTCTCCCTAGAGTGCCCAGCTTTACCTGCTGGCTACTAAGGATAGGGGTTGCGCTCGTTGCGGGACTTAACCCAACATCTCACGACACGAGCTGACGACAACCATGCACCACCTGTCTCCTCTGTCCCGAAGGAAAGGACCGGTTAAGGTCCGGTCAGAGGGATGT…
denovo2069	k__Bacteria; p__Firmicutes; c__Clostridia; o__Clostridiales; f__Lachnospiraceae; g__; s__	0	0	0	0	0	0	0	0	0	2	4	1	0	0	0	7	AAGACCCGGGAACGTATTCACCACGACATTCTGATTCGCGATTACTAGCGATTCCAGCTTCATGTAGTCGAGTTGCAGACTACAATCCGAACTGAGATGACCTTTTTGAGATTTGCTCCACTTCACAGCTTCGCTTCTCTTTGTAGTCACCATTGTAGCACGTGTGTAGCCCAGATCATAAGGGGCATGATGATTTGACGTCATCCCCGCTTCCTCCAGGTTATCCCTGGCAGTCTCCCTAGAGTGCCCATCTTTCATGCTGGCTACTAAGAATAAGGGTTGCGCTCGTTGCGGGACTTAACCCAACATTTCACAACACGAGCTGACGACAGCCATGCAGCACCTGTCTCACAGTTCCCGAAGGCACCAATCCATCTCTGGAAAGTTCTGTGGATGTCA…
denovo2278	k__Bacteria; p__Firmicutes; c__Clostridia; o__Clostridiales; f__Lachnospiraceae; g__; s__	0	0	0	0	0	0	0	0	0	0	4	3	0	0	0	7	AAGACCCGGGAACGTATTCACCACGACATTCTGATTCGCGATTACTAGCGATTCCAGCTTCATGTAGTCGAGTTGCAGACTACAATCCGAACTGAGATGACCTTTTTGAGATTTGCTCCACTTCACAGCTTCGCTTCTCTTTGTAGTCACCATTGTAGCACGTGTGTAGCCCAGATCATAAGGGGGCATGATGATTTTGACGTCACTCCCCGCCTTCCTCCAGGTTACTCCCTGGCAGTCCTCCCTAGAGTCGCCCATTCTTTCATGCGTGGCTACTAAGAAGTAAGGGTTGCGCTCGTTAGCGGGAACCTTAACCCAACATCTCACGACACGAGCTGACGACCAACC
denovo2894	k__Bacteria; p__Firmicutes; c__Clostridia; o__Clostridiales; f__Lachnospiraceae; g__; s__	0	0	0	0	0	0	0	0	0	1	3	3	0	0	0	7	AAGACCCGGGAACGTATTCACCACGACATTCTGATTCGCGATTACTAGCGATTCCAGCTTCATGTAGTCGAGTTGCAGACTACAATCCGAACTGAGATTGACCTTTTTGTAGATTTGCTCCACTTCACAGCTTCGCTTCTCTTTGTAGTCACCATTGTAGCACGTGTGTAGCCCAGATCATAAGGGGGCATGATGATTTGACGTCATCCCCGCCTTCCTCCAGGTTATCTCTGGCAGTCTTCCCTAAGAGTGCCCATCTTTCATGCTGGCTACTAAGAATAAGGGTTGCGCTCGTTGACGGGACTTAAACCCAACATCTCACGACACGAGCTTGACGACAACCATGCACCACCTGT
denovo2966	k__Bacteria; p__Firmicutes; c__Clostridia; o__Clostridiales; f__Lachnospiraceae; g__; s__	0	0	0	0	5	2	0	0	0	0	0	0	0	0	0	7	AAGGCCCGGGAACGTATTCACCGCGCCATGGCTGATGCGCGATTACTAGCGAATCCAGCTTCACGGAGTCGAGTTGCAGACTACAATCCGAACTGGGATGGCTTTTTTGAGATTTGCTCACCTTCACAGGGTCGCTTCTCTTTGTAGCCACCATTGTAGCACGTGTGTAGCCCGGATCATAAGGGGCATGATGATTTGACGTCATCCCCGCTTCTCCAGGTTATCCCTGGCAGTCTCCCTAGAGTGCCCAGCCAAACTGCTGGCTACTAAGGATAGGGGTTGCGCTCGTTGCGGGACTTAACCCAACATCTCACGACACGAGCTGACGACAACCATGCACCACCTGTCTCCTCTGTCCCGAAGGAAAGGTCCCGTTACGGACCGGTCAGAGGGATGTCA…
denovo4203	k__Bacteria; p__Firmicutes; c__Clostridia; o__Clostridiales; f__Lachnospiraceae; g__; s__	0	0	0	0	0	0	5	2	0	0	0	0	0	0	0	7	AAGGGCCCGGGAACGTATTCACCGCGGCATGCTGATTCGCGATTACTAGCGATTCCAGCTTCATGTAGTCGAGTTGCAGACTACAATCCGAACTGGGATGACCTTTTTGGGATTCGCTTACCCTCGCGGGGTTGCCTCCCTTTGTAGTCACCATTGTAGCACGTGTGTAGCCCAGATCATAAGGGGCATGATGATTTGACATCATCCCCGCTTCCT
denovo4740	k__Bacteria; p__Firmicutes; c__Clostridia; o__Clostridiales; f__Lachnospiraceae; g__; s__	0	0	0	0	0	0	0	0	0	0	6	1	0	0	0	7	AAGGCCCGGGAACGTATTCACCGCAGTATGCTGACCTGCGATTACTAGCGATTCCGACTTCACGTAGGCGAGTTGCAGCCTACGATCCGAACTGAGATGACCTTTTTGAGATTTGCTCCACTTCACAGCTTCGCTTCTCTTTGTAGTCACCATTGTAGCACGTGTGTAGCCCAGATCATAAGGGGCATGATGATTTGACGTCATCCCCGCCTTCCTCCAGGTTATCCCTGGCAGTCTCCCTAGAGTGCCCATCTTTCATGCTGGCTACTAAGAATAAGGGTTGCGCTCGTTGCGGGACTTAACCCAACATCTCACGACACGAGCTGACGACAACCATGCACCACCTGTCTCCTCTGTCCCGAAGGAACAGTCCCGTTACGGACTCGTCAGAGGGATGTC…
denovo568	k__Bacteria; p__Firmicutes; c__Clostridia; o__Clostridiales; f__Clostridiaceae; g__Clostridium; s__	0	0	0	3	0	3	0	0	0	0	0	0	1	2	1	7	AAGGGCCCGGGAACGTATTCACGGCAGTATGCTGACCTGCCATTACTAGCAATTCCGACTTCATGTGGGCGAGTTGCAGCCCACAATCTGAACTGGGACTATTTTTCGGGATTTGCTCCACCTTGCGGCTTCGCTTCCTGTTGTAATAGCCATTGTAGTACGTGTGTAGCCCAGGACATAAGGGGCATGATGGTTTGACGTCGTCCCACCTCCTCCGATTGTCACCGGCAGTCTCGCTAGAGTGCCCAACCTTAATGATGGCGAACTAAGCAACAAGGGGTTGGTCGCTCGTTGTCGGGACGTTAACCCAACCATCTCACGACACGAGCTGACGACAACCACTGCACCACCTGTATCCTCCTGCCCCGAACGGGAAGTAGCTATCTCTAACTACGTCAG…
denovo249	k__Bacteria; p__Firmicutes; c__Clostridia; o__Clostridiales; f__Clostridiaceae; g__Clostridium; s__	0	0	0	2	1	2	0	0	0	2	0	0	0	1	1	7	AAGGCCCGGGAACGTATTCACGGCAGTATGCTGACCTGCCATTACTAGCAATTCCGACTTCATGTGGGCGAGTTGCAGCCCACAATCTGAACTGGGACTATTTTTCGGGATTTGCTCCACCTTGCGGCTTCGCTTCCTGTTGTAATAGCCATTGTAGTACGTGTGTAGCCCAGGACATAAGGGGCATGATGATTTGACGTCGTCCCCACCTTCCTCCGATTTGTCACCGGCAGTCTCGCTAGAGTGCCCAACTTAATGATGGCAACTAGCAACAGGGGTTGCGCTCGTTGCGGGACTTAACCCAACATCTCACGACACGAGCTGGCGACAACCATGCACCACCTCGGCTGAGTCCCTCATCAGGTCCCCCAATATTTCTACTGGAGTACAACATCAGTC…
denovo782	k__Bacteria; p__Firmicutes; c__Clostridia; o__Clostridiales; f__Clostridiaceae; g__Clostridium; s__	0	0	0	2	2	2	0	0	0	0	0	0	1	0	2	7	AAGGCCCGGGAACGTATTCACCGCNCCATGATGTTGCGCGATTACTAGCGATTCCGCTTCATGNGGCGAGTTGCAGCCCACAATCTGAACTGGGACTATTTTTCGGGATTTGCTCCACCTTGCGGCTTCGCTTCCTGTTGTAATAGCCATTGTAGTACGTGTGTAGCCCAGGACATAAGGGGCATGATGATTTGACGTCGTCCCCACCTTCCTCCGATTTGTCACCGGCAGTCTCGCTAGAGTGCCCAACTTAATGATGGCAACTAGCAACAGGGGTTGCGCTCGTTGCGGGACTTAACCCAACATCTCACGACACGAGCTGACGACAACCATGCACACCTGTATCCTCTGCCCCGAAGGGAATAGCTATCTCTAACTACGTCAGAGGTATGTC
denovo272	k__Bacteria; p__Firmicutes; c__Clostridia; o__Clostridiales; f__Clostridiaceae; g__Clostridium; s__	0	0	0	1	3	4	0	0	0	0	0	0	0	0	0	7	AAGGCCCGGGAACGTATTCACGGCAGTATGCTGACCTGCCATTACTAGCAATTCCGACTTCATGTGGGCGAGTTGCAGCCCACAATCTGAACTGGGACTATTTTTCGGGATTTGCTCCACCTTGCGGCTTCGCTTCCTGTTGTAATAGCCATTGTAGTACGTGTGTAGCCCAGATCATAAGGGGCATGATGATTTGACGTCATCCCCGCTTCCTCCAGGTTATCCTTGGCAGTCTCCTAGAGTGCCCAGCCGAACTGCTGGCTACTAAGGATAGGGGTTGCGCTCGTTGCGGGACTTAACCCAACATCTCACGACACGAGCTGACGACAACCATGCACCACCTGTCTCCTCTGCCCCGAAGGGAAGGCCCCGTTACGGACCGGTCAGAGGGATGTCAAG…
denovo3502	k__Bacteria; p__Firmicutes; c__Clostridia; o__Clostridiales; f__Clostridiaceae; g__Clostridium; s__	0	0	0	1	0	1	0	0	0	4	0	0	0	1	1	7	AAGGCCCGGGAACGTATTCACGGCAGTATGCTGACCTGCCATTACTAGCAATTCCGACTTCATGTGGGCGAGTTGCAGCCCACAATCTGAACTGGGACTATTTTTCGGGATTTGCTCCACCTTGCGGCTTCGCTTCCTGTTGTAATAGCCATTGTAGTACGTGTGTAGCCCAGGACATAAGGGGCATGATGATTTGACGTCGTCCCCACCTTCCTCCGATTTGTCACCGGCAGTCTCGCTAGAGTGCCCAACTTAATGATGGCAACTAGCAACAGGGGTTGCGCTCGTTGCGGGACTTAACCCAACATCTCACGACACGAGCTGACGACAACCATGCACCACCTGTACACCCGCTTACGGAACACCCATCTCTGGATGCGTCGAGTGCATGTCAAGCCT…
denovo5682	k__Bacteria; p__Firmicutes; c__Clostridia; o__Clostridiales; f__Clostridiaceae; g__Clostridium; s__	0	1	0	0	0	1	0	0	0	3	2	1	0	0	0	7	AAGGCCCGGGAACGTATTCACGGCAGTATGCTGACCTGCCATTACTAGCAATTCCGACTTCATGTGGGCGGGTTGCAGCCCACAATCTGAACTGGGACTATTTTTTCAGGATTTGCTCCGGATTGCTCCTTCGCTTCCTGCTGTTATAGCCATTGTAGTACGTGTGTAGCCCAGGACATAACGGGGCATGGATGATTTGACGTCGTCCCCACCTTCCTCCGATTTGTCACCGGCAGTCTCGCTAGAGTGCCCAACTTAATGATGGCAACTAGCAACAGGGGTTGCGCTCGTTGCGGGACTTAACCCAACATCTCACGACACGAGCTGACGACAACCATGCACCACCTGTATCCTCTGCCCCGAAGGGAATAGCTATCTCTAACTACGTCAGAGGTATGT…
denovo6009	k__Bacteria; p__Firmicutes; c__Clostridia; o__Clostridiales; f__Clostridiaceae; g__Clostridium; s__	0	0	0	1	1	2	0	0	0	2	0	1	0	1	0	7	AAGGCCCGGGAACGTGTTCACGGCAGTATGCTGACCTGCCATTACTAGCAATTCCGACTTCATGTGGGCGAGTTGCAGCCCACAATCTGAACTGGGACTATTTTTCGGGTATTTGCTCCACCTTGCGGCTTCGCTTCCTGTTGTAATAGCCATTGTAGTACGTGTGTAGCCCAGGACATAAGGGGCATGATGATTTGACGTCGTCCCCACCTTCCTCCCGATTTTGTCACCGGCAGTCTCGCCTAGAGTGCCCAACTTAATGATGGCAACTAGGCAACAGGGGTTGCGCTCGTTGCGGGACTTAACCCAACATCTCACGACACGAGCTGACGACAACCATGCACCACCTGTATCCGTCTCGCCCCGGAAGGGAATAGTCTATCTCTAACTACGTCAGAG…
denovo1661	k__Bacteria; p__Firmicutes; c__Clostridia; o__Clostridiales; f__Clostridiaceae; g__Clostridium; s__	0	0	0	0	0	0	0	0	0	2	0	0	0	3	2	7	AAGGCCCGGGAACGTATTCACCGCGGCATGCTGATCCGCGATTACTAGCAATTCCGACTTCATGCAGGCGAGTTGCAGCCTGCAATCTGAACTGAGACGCCTTTTAGGGATTTGCTCCACCTTGCGGCTTCGCTTCCTGTTGTAATAGCCATTGTAGTACGTGTGTAGCCCAGGACATAAGGGGCATGATGATTTGACGTCGTCCCCACCTTCCTCCGATTGTCACCGGCAGTCTCGCTAGAGTGCCCAACTTAATGATGGCAACTAGCAACAGGGGTTGCGCTCGTTGCGGGACTTAACCCAACATCTCACGACACGAGCTGACGACAACCATGCACCACCTGTATCCTCTGCCCCGAAGGGAATAGCTATCTCTAACTACGTCAGAGGTATGTCAAG…
denovo2852	k__Bacteria; p__Firmicutes; c__Clostridia; o__Clostridiales; f__Clostridiaceae; g__Clostridium; s__	0	0	0	0	0	0	0	0	0	2	0	5	0	0	0	7	AAGGCCCGGGAACGTATTCACCGCGACATTCTGATTCGCGATTACTAGCAACTCCAGCTTCATGTAGGCGAGTTTCAGCCTACAATCCGAACTGAGATCGGTTTTAAAGTTTGGCTCCACCTCACGGTTTAGCATCTCTCTGTACCGACCATTGTAGCACGTGTGTAGCCCTAGACATAAGGGGCATGATGATTTGACGTCATCCCCACCTTCCTCCGCGTTAACCACGGCAGTCTCGCTAGAGTGCTCAACTTAATGGTAGCAACTAACAATAAGGGTTGCGCTCGTTGCGGGACTTAACCCAACATCTCACGACACGAGCTGACGACAACCATGCACCACCTGTATCCTCTGCCCCGAAGGGAATAGCTATCTCTAACTACGTCAGAGGTATGTCAA…
denovo3254	k__Bacteria; p__Firmicutes; c__Clostridia; o__Clostridiales; f__Clostridiaceae; g__Clostridium; s__	0	0	0	0	0	0	0	0	0	0	0	0	0	6	1	7	AAGGCCCGGGAACGTATTCACGGCAGTATGCTGACCTGCCATTACTAGCAATTCCGACTTCATGCAGGCGAGTTGCAGCCTGCAATCTGAACTGAGACAGCATTTCGGGATTCGCTTGGCCTCGCGGCCTCGCTGCCCTCTGTTGCTGCCATTGTAGTACGTGTGTAGCCCAGGACATAAGGGGCATGATGATTTGACCATCGTCCCCACTTCCTCCGTTTTGTCAACGGCAGTCTCGCCAGAGTGCCCATCTTTCTTGCTGGCAACTGGCAATAGGGGTTGCGCTCGTTGCGGGACTTAACCCAACATCTCACGACACGAGCTGACGAC
denovo6021	k__Bacteria; p__Firmicutes; c__Clostridia; o__Clostridiales; f__Clostridiaceae; g__Clostridium; s__	0	0	0	0	0	0	0	0	0	0	4	3	0	0	0	7	AAGGCCCGGGAACGTATTCACGGCAGTATGCTGACCTGCCATTACTAGCAATTCCGACTTCATGTGGGCGGGTTGCAGCCCACAATCTGAACTGGGACTATTTTTCAGGATTTGCTCCAGATTGCTCCTTCGCTTCCTGCTGTTATAGCCATTGTAGTACGTGTGTAGCCCAGGACATAAGGGGCATGATGATTTGACGTCGTCCCCACCTTCCTCCGATTTGTCACCGGCAGTCTCGTTAGAGTGCCCATCTTTCTTGCTGGCAACTAACAACAAGGGTTGCGCTCGTTATGGGACTTAACCCGACACCTCACGGCACGAGCTGACGACAGCCATGCAGCACCTTGGAAACTGTCCGAAGAAACACTCCTTTCATAGTGCGTCAGTTCCCATTTAAGC…
denovo4350	k__Bacteria; p__Firmicutes; c__Clostridia; o__Clostridiales; f__Catabacteriaceae; g__; s__	0	0	0	0	0	0	0	0	0	2	1	4	0	0	0	7	AAGGCCCGGGAACGTATTCACCGCGGCATGCTGATCCGCGATTACTAGCAACTCCGACTTCATGTGGGCGGGTTGCAGCCCACAATCCGAACTGGGACTGCTTTTCTTGAGATCCGCTTCCCTTTGCAGGGTCGCTTCCCTTTGTTACAGCCATTGTAGCACGTGTGTAGCCCCAAGACGTAAGGGGCATGATGATTTGACGTCGTCCCCACCTTCCTCCGAGTTGTCCCCGGCAGTCTCACCAGAGTCCCCAACCATTACTTGCTGGTAACTGGCAACAGGGGTTGCGCTCGTTGCGGGACTTAACCCAACATCTCACGACACGAGCTGACGACAACCATGCACCACCTGTCTCACTTCCCCCGAAGGGCACTCCCATATTTCTATAGGATTGGTAGG…
denovo375	k__Bacteria; p__Fibrobacteres; c__TG3; o__TG3-1; f__TSCOR003-O20; g__; s__	0	0	0	0	0	0	3	1	3	0	0	0	0	0	0	7	AAGGCCCGGGAACGTATTCACCGCGGCATGCTGATCCGCGATTACTAGCGATTCCAGCTTCATGAAGTCGAATTGCAGACTTCAATCCGAACTGAGATAGATTTTAAGGGATTGGCTTGCTGTCACCAGCTTGCATCCCGCTGTATCTACCATTGTAGCACGTGTCTAGCCCTGGACGTAAGGGCCATGAGGATTTGACGTCATCCCCACCTTCCTCCTGGTTAAACCAGGCGGTCCCCCTAGAGTTCCCAGCATCACCTGATGGCAACTAAGGGCGAGGGTTGCGCTCGTTGCAGGACTTACCTAACATCTCACGACACGAGCTGACGACAACCAACTGCAGCGACCTCGTGGTCGGGGGTGGGTTCCGTTTCGTCGGAAGGGACGTCCACTATCTCT…
denovo1161	k__Bacteria; p__Fibrobacteres; c__TG3; o__TG3-1; f__TSCOR003-O20; g__; s__	0	0	0	0	0	0	2	2	2	0	0	0	0	1	0	7	AAGGCCCGGGAACGTATTCACCGCGGCATGCTGATCCGCGATTACTAGCGATTCCAGCTTCATGAAGTCGAATTGCAGACTTCAATCCGAACTGAGATAGATTTTAAGGGATTGGCTTGCTGTCACCAGCTTGCATCCCGCTGTATCTACCATTGTAGCACGTGTCTAGCCCTGGACGTAAGGGCCATGAGGATTTGACGTCATCCCCACCTTCCTCCTGGTTAAACCAGGCGGTCCCCCTAGAGTTCCCAGCATCACCTGATGGCAACTAAGGGCGAGGGTTGCGCTCGTTGCAGGACTTAACCTAACACCTCACGGCACGAGCTGACGACAGCCATGCAGCATCTGTACAGATTCGTATTGCTACACACAGATTTTCCTCTGTTTTAATCTGCATTT…
denovo2658	k__Bacteria; p__Fibrobacteres; c__TG3; o__TG3-1; f__TSCOR003-O20; g__; s__	0	0	0	0	0	0	2	3	1	0	0	0	0	0	1	7	AAGGCCCGGGAACGTATTCACCGCGGCATGCTGATCCGCGATTACTAGCGATTCCAGCTTCATGAAGTCGAATTGCAGACTTCAATCCGAACTGAGATAGATTTTAAGGGATTGGCTTGCTGTCACCAGCTTGCATCCCGCTGTATCTACCATTGTAGCACGTGTCTAGCCCTGGACGTAAGGGCCATGAGGATTTGACGTCATCCCCACCTTCCTCCTGGTTAAACCAGGCGGTCCCCCTACGAGTCCCTACGCATCACCTCGATGGCGAACTAAAGGGTCGGAGGGTTGGTCGCTCGTTGTCAGGACTTAACCTTAACCATCTCACGACACGAGCTGACGACAACCATGCAGCACCTCGTGCGGGGTGGTTCCTTCGTGGAAGGCTCCATATCTCTA…
denovo3178	k__Bacteria; p__Fibrobacteres; c__TG3; o__TG3-1; f__TSCOR003-O20; g__; s__	0	0	0	0	0	0	1	2	3	0	0	0	0	0	1	7	AAGGCCCGGGAACGTATTCACCGCGGCATGCTGATCCGCGATTGCTAGCGATTCCAGCTTCATGAAGTCGAATTGCAGACTTCAATCCGAACTGAGATAGATTTTAAGGGATTGGCTTGCTGTCACCAGCTTGCATCCCGCTGTATCTACCATTGTAGCACGTGTCTAGCCCTGGACGTAAGGGCCATGAGGATTTGACGTCATCCCCACCTTCCTCCTGGTTAAACCAGGCGGTCCCCCTAGAGTTCCCAGCATCACCTGATGGCAACTAAGGGCGAGGGTTGCGCTCGTTGCAGGACTTAACCTAACATCTCACGACACGAGCTGACGACAACCATGCAGCACCTCGTAGGCCGCCCCGAAGGGAATTCCGATTTTTCGGAACGTCGTCCTACGTTC…
denovo4871	k__Bacteria; p__Fibrobacteres; c__TG3; o__TG3-1; f__TSCOR003-O20; g__; s__	0	0	0	0	0	0	3	4	0	0	0	0	0	0	0	7	AAGGGCCCGGGAACGTATTCACCGCGGCATGCTGATCCGCGATTACTAGCGATTCCAGCTTCATGAAGTCGAATTGCAGACTTCAATCCGAACTGAGATTAGATTTTTAAGGGATTGGCTTGCTGTCACCAGCTTGCATCCCGCTGTATCTACCATTGTAGCACGTGTCGTAGCCCTGGACGTAAGGGCCATGAGGATTTCGACGTTCACTCCCCACCTTCCTCCTGGTTAAACCAGGCGGTCCCCCTAGAGTTCCCAGCATCACCTGATGGCAACTAAGGGCGAGGGTTGCGCTCGTTGCAGGACTTAACCTAACATCTCACGACACGAGCTGA
denovo3073	k__Bacteria; p__Elusimicrobia; c__Endomicrobia; o__; f__; g__; s__	11	14	16	9	0	0	7	0	0	0	0	0	0	0	0	7	AAGGCCCGGGAACGTATTCACCGCAGCCTGCTGATCTGCGATTACTAGCGATTCCACCTTCATGTGGGCGAATTGCAGCCCACAATCTGAACTGAGGCCGGCTTTATGAGATTCGCTTCATCTTACGATTTCGCTGCCCTCTGTACCGACCATTGTAGTACGTGTGTAGCCCTGGACATAAAGGCCATGATGACTTGACGTCGTCCCCACCTTCCTCCATCTTATCGATGGCAGTTTCCTCAGAGACCCTTCTTGCGAAGGTAACATGGGATAGGGGTTGCGCTCGTTGCGGGACTTAACCCAACATCTCACGACACGAGCTGACGACAGCCATGCAGCACCTCTGCTAACTCCCTTGCGGGTCA
denovo3573	k__Bacteria; p__Elusimicrobia; c__Elusimicrobia; o__Elusimicrobiales; f__; g__; s__	1	0	0	0	0	0	1	0	0	2	0	0	1	2	1	7	AAGGCCTGGGAACGTATTCACCGCACCAATGCTGATGTGCGATTACTAGCGATTCCAACTTCATGTGGGCGAATTGCAGCCCACAATCTGAACTGGGGCATAGTTTGGGGATTTGCTCTGTGTTACCACTTTGCTTCCTTCTGTCTATGCCATTGTATCACGTGTGTAGCCCTGGACATAAAGGCCATGATGATTTGACGTCATCCTCTCCTTCCTCCGACTTATCGCCGGCAGTCCCCTAAGAGTACCCAGCATAACCTGTTGGCAACATAGGGGCGGGGGTTGCGCTCGTTGCGGGACTTAACCCAACATCTCACGACACGAGCTGACGACAACCATGCACCACCTGTCTTACACGTTCCCCG
denovo760	k__Bacteria; p__Chloroflexi; c__Dehalococcoidetes; o__Dehalococcoidales; f__Dehalococcoidaceae; g__; s__	0	0	0	0	0	0	0	0	0	0	0	0	3	2	2	7	AAGGCCCGAGAACGTATTCACCGCAGTATGCTGACCTGCGGTTACTAGCAACTCCGGCTTCATGCAGGCGAGTTGCAGCCTGCAATCCGAACTGAGGACGGCTTTATAGATTGGCTCCAGATCGCTCTGTCGCTACCAATTGTACCGCCCATTGTAGCGTGTGTGTTGCCCAGGGTATAAGGGCCATGCTGACTTGACGTCATCCCCACCTTCCTCCCCGTTTTGCGGGCGGTCTCGTTAGAGAAATTCAACTAACGACAAGGGTTGCGCTCGTTGCAGGACTTAACCGAACACCTCACGGCACGAGCTGACGACAGCCATGCAGCACCTGTGCTAGCTACTGACTTAACAGTTGGTCGCCCTTTCAGGTCCCTACTTCTAGCATGTCAAACCCTGGTA…
denovo4340	k__Bacteria; p__Chloroflexi; c__Anaerolineae; o__Anaerolineales; f__Anaerolinaceae; g__WCHB1-05; s__	0	0	0	0	0	0	0	0	0	0	0	0	0	5	2	7	AATCTCCGGGAACGTATTCAACGCAGTGTAGCTGACCTGCGTTTACTAGCAACTCCATCTTCATGCAGGCGGGTTGCAGCCTGCAATCTGAACTGAGGCCAACTTTTGGGATTGGCTCCACCTCGCGGCTTCGCAACCTATTGTGCTGACCATTGTAGCGTGTGTGTAGCCCGGGATATAAAGGCCATGCTGACTTGACGTCATCCCCACCTTCCTCCGGCTTAATACCGGCGGTCCCGCGTGACACTTGTAACACGCAGCGAGGGTTGCGCTCGTTAGCGGACTTAACCGAACATCTCACGACACGAGCTGACGACAGCCATGCAGCACCTGTGCAAGCTCTCCGAAGAGTCGGTCCCCTTTCGGTTTCCTACCACTTGCATGTCAAACCCTGGTAAG…
denovo198	k__Bacteria; p__Bacteroidetes; c__Bacteroidia; o__Bacteroidales; f__Porphyromonadaceae; g__Parabacteroides; s__	0	0	0	2	1	6	0	0	0	0	0	0	0	0	0	7	AAGGCCCGGGAACGTATTCACCGCGCCATGGCTGATGCGCGATTACTAGCGAATCCAGCTTCACGGAGTCGAGTTGCAGACTCCGATCCGAACTGAGATAAGGTTTAGAGATTCGCATCCGGTCGCCCGGTAGCTGCCCTTTGTCCTTACCATTGTAACACGTGTGTCGCCCCGGATGTAAGGGCCGTGCTGATTTGACGTCATCCCCACCTTCCTCACAGCTTACGCTGGCAGTCTCTCCGAGCGTCCNNGNTNTACCTGTTAGTAACTGGAAATAAGGGTTGCGCTCGTTATGGCACTTAAGCCGACACCTCACGGCACGAGCTGACGACAACCATGCAGCACCTCGTAGGCAGTCATTGCTGAATAGGAATGTTTCCA
denovo4663	k__Bacteria; p__Bacteroidetes; c__Bacteroidia; o__Bacteroidales; f__Porphyromonadaceae; g__Parabacteroides; s__	0	1	0	1	7	0	0	0	0	0	0	0	0	0	0	7	AAGGCCCGGGAACGTATTCACCGCGCCATGGCTGATGCGCGATTACTAGCGAATCCAGCTTCACGGAGTCGAGTTGCAGACTCCGATCCGAACTGAGATAAGGTTTAGAGATTCGCATCCGGTCGCCCGGTAGCTGCCCTTTGTCCTTACCATTGTAACACGTGTGTCGCCCCGGATGTAAGGGCCGTGCTGATTTGACGTCATCCCCACCTTCCTCACAGCTTACGCTGGCAGTCTCTCCAGAGTCCTCAGCATTACCTGTTAGTAACTGGCAGTAGGGGTTGCGCTCGTTGCGGGACTTAACCCAACACCTCACGGCACGAGCTGACGACAGCCATGCAGCACCTGTACGGAGTCGTCTTGCGACACGGCGACATCGCTGCCACCTCCCTCCGTATG…
denovo2703	k__Bacteria; p__Bacteroidetes; c__Bacteroidia; o__Bacteroidales; f__; g__; s__	0	0	0	0	0	0	0	0	0	0	0	0	3	2	2	7	AAGGCCCGGGAACGTATTCACCGCGCCATGGCTGATGCGCGATTACTAGCGAATCCAGCTTCATGGAGTCGAGTTGCAGACTCCAATCCGAACTGAGAGAGGTCTTTTTAAGGATTCGCTCCCATTCGCATGGTAGCTCCCCTCTGTACCCCCCATTGTAACACGTGTGTCGCCCCGGACATAAGGGCCGTGCTGATTTGACGTCATCCCTCCCCTCCTCTCCACCTTACGGCGCAGTCTCACTAGAGTCCTCAGCTTTACCTGCTAGTAACTAATGAAGTAAGGGTTGCGCTCGTTATGGCACTTAAGCCGACACCTCACGGCACGAGCTGACGACAACCATGCAGC
denovo3928	k__Bacteria; p__Bacteroidetes; c__Bacteroidia; o__Bacteroidales; f__; g__; s__	0	0	0	0	0	0	1	3	3	0	0	0	0	0	0	7	AAGGCCCGGGAACGTATTCACCGCGGCATGCTGATCCGCGATTACTAGCGATTCCAGCTTCATGAAGTCGAATTGCAGACTTCAATCCGAACTGAGATAGATTTTAAGGGATTGGCTTGCTGTCACCAGCTTGCATCCCGCTGTATCTACCATTGTAGCACGTGTCTAGCCCTGGACGTAAGGGCCATGAGGATTTGACGTCATCCCCACTTCCTCACACCTTACGGTGGCAGTCTCAATAGAGTCCCCAGCTTGACCTGATGGTAACTATTGATAAGGGTTGCGCTCGTTATGGCACTTAAGCCGACACCTCACGGCACGAGCTGACGACAACCATGCAGCACCTACACATCTGCTATTGCTAGAATACTG
denovo5751	k__Bacteria; p__Bacteroidetes; c__Bacteroidia; o__Bacteroidales; f__; g__; s__	0	0	0	0	0	0	0	0	0	0	0	0	0	4	3	7	AAGGCCCGGGAACGTATTCACCGCGCCATGGCTGATGCGCGATTACTAGCGAATCCAGCTTCACGGAGTCGAGTTGCAGACTCCGATCCGAACTGAGAGGGGCTTTATGAGATTCGCATCCTGTTGCCAGGTAGCGGCCCTCTGTACCCCCCATTGTAACACGTGTGTCGCCCCGGACGTAAGGGCCGTGCTGATTTGACGTCATCCCCACCTTCCTCACACCTTACGGTGGCAGTCTCAATAGAGTCCCCAGCTTGACCTGATGGTAACTATTGATAAGGGTTGCGCTCGTTATGGCACTTAAGCCGACACCTCACGGCACGAGCTGACGACAACCATGCAGCACCTCGATACATCGTCCCGAAGGACTAATCCATCTCTGTATTATTCATGCACCGT…
denovo174	k__Bacteria; p__Bacteroidetes; c__Bacteroidia; o__Bacteroidales	5	12	4	0	0	0	0	0	0	0	0	0	3	3	1	7	AAGGCCCGGGAACGTATTCACCGCGCCATTGCTGATGCGCGATTACTAGCGAATCCACCTTCATGGAGTCGAGTTGCAGACTCCAATCCGAACTGAGATAACTTTTCGAGATTCGCTCCTAGTCGCCTAGTCGCTGCCCTCTGTAGTTACCATTGTAGCACGTGTGTAGCCCTGGACATAAGGGCCGTGCTGATTTGACGTCATCCCCACCTTCCTCTCTGCTTGCGCAGGCAGTCCCTCTAGTCGTCCCCAGTCTTTACCTGATGGGCCAACGTAAAGGGTTGGGGTTGCGCTCGTTGCTAGGACTTAACCAAACACCTCACGGCACGAGCTGACGACAACCNTGCAGCACCTCGTATGATA
denovo2223	k__Bacteria; p__Armatimonadetes; c__SJA-176; o__; f__; g__; s__	0	0	0	2	1	2	0	1	0	1	0	0	2	0	0	7	AAGGCCCGGGAACGTATTCACCGCAGTTTAGCTGACCTGCGGTTACTAGCGATTCCGACTTCATGTAGGCGAGTTGCAGCCTACAATCCGAACTGAGGATGTATTTTTGAGATTAGCTCCACCTCGCGGTATTGCTGCCCTTTGTTCACATCCATTGTAGCATGTGTGTACGCCCCAGGCGTAAGGGCCATGCTGACTTGACGTCACTCCCCACCTTCCTCCCGCTTAC
denovo4062	Unassigned	0	0	0	4	4	2	0	0	0	0	0	0	0	0	0	6	AAGACCCGGGAACGTATTCACCGCGACATGCTGATTCGCGATTACTAGCGATTCCAGCTTCATGTAGTCGAGTTGCAGACTACAATCCGAACTGGGATGGCTTTTTTGAGATTTGCTCACCTTCACAGGGTCGCTTCTCTTTGTAGCCACCATTGTAGCACGTGTGTAGCCCAGATCATAAGGGGCATGATGATTTGACGTCATCCCCGCCTTCCTCCAGGTTATCCCTGGCAGTCTCCCTAGAGTGCCCAGCCGAACTGCTGGCTACTAAGGATAGGGGTTGCGCTCGTTGCGGGACTTAACCCAACACCTCACGGCACGAGCTGACGACAGCCATGCAGCATCTGTACAGATTCGTATTGCTACACACAGATTTTCCTCTGTTTTAATCTGCATTTC…
denovo2038	Unassigned	0	0	0	2	0	5	0	0	0	1	0	0	0	0	0	6	AAGGCCCGGGAACGTATTCACGGCAGTATGCTGACCTGCCATTACTAGCAATTCCGACTTCATGTGGGCGAGTTGCAGCCCACAATCTGAACTGGGACTATTTTTCGGGATTTGCTCCACCTTGCGGCTTCGCTTCCTGTTGTAATAGCCATTGTAGTACGTGTGTAGCCCAGGACATAAGGGGCATGATGATTTGACGTCGTCCCCACCTTCCTCCGATTTGTCACCGGCAGTCTCGCTAGAGTGCCCAACTTAATGATGGCAACTAGCAACAGGGGTTGCGCTCGTTGCGGGACTTAACCCAACATCTCACGACACGAGCTGACGACAACCATGCACCACCTGTATCCTCTGCCCCGAAGGGAATAGTACTACTCTACTAACGTACGTACGAGGTAG…
denovo2526	Unassigned	0	0	0	1	0	1	1	0	0	0	0	0	0	2	2	6	AAGGCCCGGGAACGTATTCACCGCGCCGTGCTGATGCGCGATTACTAGCAATTCCAGCTTCACGGAGTCGAGTTGCAGACTCCGATCCGAACTGAGACCGCTTTTTTGGGATTTGGCTCCACCTCGCGGTTTCGCAGCCCTTTGTAGCGGCCATTGTAGCACGTGTGTGGCCCTAGGCGTAAGGGCCATGAGGACTTGACGTCATCCCCACCTTTCCTCACTACTTGCGTAGGCCAGTCCACTAAGACGTGCCCGGCTTTACCCGATGGCAACATAGTGCAGGGGTTGCGCTCGTTGCGGGACTTAACCCAACACCTCACGGCACGAGCTGACGACAGCCATGCACCACTGTCTCCTCCGTTCCGAAGAAGGGCCATATCTCTATGGCTTGCAGAGGGA…
denovo4323	Unassigned	0	0	0	1	0	2	0	0	0	2	0	0	1	0	1	6	AAGGCCCGGGAACGTATTCACGGCAGTATGCTGACCTGCCATTACTAGCAATTCCGACTTCATGTGGGCGAGTTGCAGCCCACAATCTGAACTGGGGACTATTTTTTCGGGTAGTTTGTCTCCACCCTTGTCGGGCGTTCGCTTCCTCGTTGTAATAAGCCATTGTAGTACGTGTGTAGCCCACGGACATAAGGGGCGATGATGATTTGTACGTCGTCCCCA
denovo32	Unassigned	0	0	0	0	0	0	0	0	0	1	0	0	2	3	0	6	AAGACCCGGGAACGTATTCACCGCGACATTCTGATTCGCGATTACTAGCGATTCCAGCTTCATGTAGTCGGGTTGCAGACTACAATCCGAACTGGGATGACTTTTTTGGTAGTCTCTCCGCCATCACTGCTTCGTCTTCCCTTCCTGTTGGTTCACCACTTGTTAGCACGTGTGTAGCCCACGATCAGTAAGGGGCGAT
denovo427	Unassigned	0	0	0	0	0	0	0	0	0	0	2	4	0	0	0	6	AAGGCCCGGGAACGTATTCACCGCGACATTCTGATTCGCGATTACTAGCAACTCCAGCTTCATGTAGGCGAGTTTCAGCCTACAATCCGAACTGAGATCGGTTTTAAAGTTTGGCTCCACCTCACGGTTTAGCATCTCTCTGTACCGACCATTGTAGCACGTGTGTAGCCCTAGACATAAGGGGCATGATGATTTGACGTCATCCCCACCTTCCTCCGCGTTAACCACGGCAGTCTCGCTAGAGTGCTCAACTTAATGGTAGCAACTAACAATAAGGGTTGCGCTCGTTGCGGGACTTAACCCAACATCTCACGACACGAGCTGACGACAACCATGCACCACCTGTCTTCCTGCCCCCGAAGAGCTTCCCGTACTAAGTAAGTAAGTTAACTTACGAAG…
denovo2065	Unassigned	0	0	0	0	0	0	2	1	3	0	0	0	0	0	0	6	AAGGCCCGGGAACGTATTCACCGCGGCATGCTGATCCGCGATTACTAGCGATTCCAGCTTCATGAAGTCGAATTGCAGACTTCAATCCGAACTGAGATAGATTTTAAGGGATTGGCTTGCTGTCACCAGCTTGCATCCCGCTGTATCTACCATTGTAGCACGTGTCTAGCCCTGGACGTAAGGGCCATGAGGATTTGACGTCATCCCCACCTTCCTCGCACCTTACGGTGGCAGTCTCGCTAGAGTCCCCAGCTTTACCTGATGGCAACTAACAACAAGGGTTGCGCTCGTTATGGCACTTAAGCCTACACCTCACGGCACGAGCTGACGACAACCATGCAGCACCTCGATACAGTCTATTGCTAGCTATGATATCTCTACCATATTACTGCACCGTTC…
denovo3880	Unassigned	0	0	0	0	0	0	0	0	0	2	1	3	0	0	0	6	AAGACCCGGGAACGTATTCACCGCAGCATTCTGATCTGCGATTACTAGCGATTCCAGCTTCATGTAGTCGGGTTGCAGACTACAATCCGAACTGAGACGTTATTTCTGAGGTTTGCTCCACCTCACGGCTTTGCCTCTCTTTGTTTACGCCATTGTAGCACGTGTGTAGCCCTGATCATAAGGGGCATGATGATTTGACGTCATCCCCGCCTTCCTCCAGGTTATCCCTGGCAGTCTCCCCTAAGGGTGTCCGACCTACTTTAACTTTAGTACTTGGGCCTTACGGTAACGGTAACTTAAAAGGGGGTTAGTAACGGGGTTCGTCCGGTTCGTCCGGGGTTACGTTAACCCCGGGAAACCTTAAACCCTAACCTACTACCGTACCAACCGGAACGACCG…
denovo4047	Unassigned	0	0	0	0	0	0	0	0	0	2	2	2	0	0	0	6	AAGGCCCGGGAACGTATTCACCGTAGCATTCTGATCTACGATTACTAGCGATTCCGACTTCATGGAGTCGAGTTGCAGACTCCAATCCGGACTACGACATACTTTATGAGGTCCGCTTGCTCTCGCGAGGTCGCTTCTCTTTGTATATGCCATTGTAGCACGTGTGTAGCCCTGGTCGTAAGGGCCATGATGACTTGACGTCATCCCCACCTTCCTCCAGTTTATCACTGGCAGTCTCCTTTGAGTTCCCGGCCGACCGCTGGCAACAAGGATAAGGGTTGCGCTCGTTGCGGGACTTAACCCAACATTTCACAACACGAGCTGACGACAGCCTATCGACGACGCCTACCGTTCGTCCTACCAACGTTACCCGGTTAACCCGGGAACGGACCCAAACCT…
denovo4760	Unassigned	0	0	0	0	0	0	0	0	0	0	0	0	2	2	2	6	AAGGCCCGGGAACGTATTCACCGCGCCGTGCTGATGCGCGATTACTAGCGATTCCAACTTCATGGAGTCGGGTTTCAGACTCCAATCCGAACTACGGTAGCTTTTTTGCGTTTTGCGTGACCTCGCGGTTTAGCATCGCTCTGTAGCTACCATTGTAGCACGTGTGTAGCCCTGGACATAAGGGCCATGATGACTTGACGTCATCCCCACCTTCCTCCGGTTTGTCACCGGCAGTTCCGCCAGAGTCCTCAGCTTAACCTGTTAGTAACTGGCAGTAGGGGTTGCGCTCGTTGCGGGACTTAACCCAACACCTCACGGCACGAGCTGACGACAGCCATGCAGCACCTGTACGAAGTCGGTCTTATCGACTACGGCGTACGAACGTTACGTCCTTCGTAC…
denovo5775	Unassigned	0	0	0	0	0	0	0	0	0	1	1	4	0	0	0	6	AAGGCCCGGGAACGTATTCACCGCGCCATGGCTGATGCGCGATTACTAGCGAATCCAGCTTCACGAAGTCGGGTTGCAGACTTCGATCCGAACTGAGACCGGATTTTACGGATTAGCATCTCCTTGCGGAGTAGCTGCCCTTTGTACCGGCCATTGTAACACGTGTGTAGCCCTGGACATAAGGGCCGTGCTGATTTGACGTCATCCCCGCCTTCCTCGCACCTTACGGTGGCAGTCCCGTTAGAGTCCCCAGCTTGACCTGATGGTAACTAACGGTAAGGGTTGCGCTCGTTATGGGACTTAACCCAACATCTCACGACACGAGCTGACGACAGCCATGCACCACCTGTTTTTGTGTCTTCCGAAGAAGACCGGCCTATCTCTAGACCTTTCACTCAA…
denovo1223	k__Bacteria; p__Synergistetes; c__Synergistia; o__Synergistales; f__Anaerobaculaceae; g__Anaerobaculum; s__	0	0	0	0	0	0	0	0	0	2	1	3	0	0	0	6	AAGGCCCGGGAACGTATTCACCGCAGCTTGGCTGGTCTGCGATTACTAGCGATTCCGGCTTCATGTAGTCGGGTTGCAGACTACAATCCGAACTGGGACCGGCTTTTGAGGATTCGCCAAGTGTCTCCACTAAGCTGCCGTCTGTGCCGGCCATTGTAGCACGTGTGTCGCCCTGGGCATATAGGCCATGATGACTTGACGTCATCCCCACCTTCCTCCGACTTGTCGCCGGCAGTCCGCCTAGAGTGCCCAGCTAACTGATGGCAACTAGGCGCAGGGGTTGCGCTCGTTGCGGGACTTAACCCAACATCTCACGACACGAGCTTGACGACAGCCATGCAGCACCTGTGCAGGCTCCGCATCCGAAGATGCGGTCCTCACCCTTTCAGGCTCGTACCA…
denovo813	k__Bacteria; p__Synergistetes; c__Synergistia; o__Synergistales; f__Aminiphilaceae; g__Aminiphilus; s__	0	0	0	1	1	0	1	0	0	0	0	0	1	3	0	6	AAGGCCCGGGAACGTATTCACCGCGGCTTGGCTGATCCGCGATTACTAGCGATTCCAGCTTCATGGAGTCGGGTTGCAGACTCCAATCCGAACTGGGAACGGCTTTCTTAGGATCCGCTCAGGGTCGCCCCTTCGCTTCCCGTTGTGCCGCCCATTGTAGCACGTGTGTCGCCCTGGACATAAGGGCCATGATGACTTGACGTCGTCCCCACCTTCCTCCGGTTTGTCACCGGCAGTTCCGCCAGAGTCCTCAGCTTCACCTGTTAGTAACTGGCAGTAGGGGTTNCGCTCGTTGCGGGACTTAACCCGAACACCTCACGGCACGAGCTGACGACAGCCAT
denovo3233	k__Bacteria; p__Synergistetes; c__Synergistia; o__Synergistales; f__Aminiphilaceae; g__Aminiphilus; s__	0	0	0	0	0	0	2	3	1	0	0	0	0	0	0	6	AAGGCCCGGGAACGTATTCACCGCGGCTTGGCTGATCCGCGATTACTAGCGATTCCAGCTTCATGGAGTCGGGTTGCAGACTCCAATCCGAACTGGGAACGGCTTTCTTAGGATCCGCTCAGGGTCGCCCCTTCGCTTCCCGTTGTGCCGCCCATTGTAGCACGTGTGTCGCCCTGGACGTAAGGGCCATGAGGATTTGACGTCATCCCCACCTTCCTCCTGGTTAAACCAGGCGGTCCCCCTAGAGTTCCCAGCATCACCTGATGGCAACTAAGGGCGAGGGTTGCGCTCGTTGCAGGACTTAACCTAACGTCTCACGACACGAGCTGACGACAACCATGCAGCA
denovo3503	k__Bacteria; p__Synergistetes; c__Synergistia; o__Synergistales	0	0	0	0	0	0	0	0	0	1	5	0	0	0	0	6	AAGGCCCGGGAACGTATTCACCGCAGCTTGGCTGATCTGCGATTACTAGCGATTCCGGCTTCATGTAGTCGGGTTGCAGACTACAATCCGAACTGGGACCGGACTTTTGTAGGATTCGCCAACGTGTCTCCACCTAAGCTGCCGTCTGTGCCGGCCATTGTAGCACGTGTGTCGCCCTCGGGCGATATAGGCCATGATGACTTGACGTCATCCCCACCCTTCCTCCGCCTTGTCGGCGGCAGTCTCGCCAGAGTGCTCAGCTCTCCTGTTAGCAACTGGCAATAGGGGTTGCGCTCGTTGCGGGACTTGACCCAACATCTCACGACACGAGCTGACGACAGCCATGCAGCACCTGTGGCGGCTCCGCGCATCTCTGCGCGGTCAGCGCAATCTCTCGCG…
denovo1406	k__Bacteria; p__Spirochaetes; c__Spirochaetes; o__Spirochaetales; f__Spirochaetaceae; g__Treponema; s__	1	0	0	0	0	0	0	0	0	0	0	0	0	0	6	6	AAGGCCCGGGAACGTATTCACCGCGCCATGCTGATGCGCGATTACTAGCGATTCCACCTTCATGGAGTCGGGTTTCAGACTCCAATCCGAACTACGGGCGATTTTCTGCGATTTGCTCCGCCTCGCGGCTTCGCGTCGCTCTGTCTCGCCCATTGTAGCACGTGTGTAGCCCTGGACATAAGGGCCATGATGACTTGACGTCATCCCCACCTTCCTCCGGTTTGTCACCGGCAGTTCCGCCAGAGTCCCCAGCTTTACCTGATGGTAACTGGCAGTAGGGGTTGCGCTCGTTGCGGGACTTAACCCAACACCTCACGGCACGAGCTGACGACAGCCATGCAGCACCTGTCTCACGGCTCCAGCTTACGCCGGCACAGCTCCATCTCTGAAGCCTCCCGT…
denovo1858	k__Bacteria; p__Spirochaetes; c__Spirochaetes; o__Spirochaetales; f__Spirochaetaceae; g__Treponema; s__	0	0	0	1	0	0	0	0	0	2	0	0	1	1	2	6	AAGGCCCGGGAACGTATTCACGGCAGTATGCTGACCTGCCATTACTAGCAATTCCGACTTCATGTGGGCGAGTTGCAGCCCACAATCTGAACTGGGACTATTTTTCGGGATTTGCTCCACCTTGCGGCTTCGCTTCCTGTTGTAATAGCCATTGTAGTACGTGTGTAGCCCAGGACATAAGGGGCATGATGATTTGACGTCGTCCCCACCTTCCTCCGATTTGTCACCGGCAGTTCCGCCAGAGTCCTCAGCTTCACCTGTTAGTAACTGGCAGTAGGGGTTGCGCTCGTTGCGGGACTTAACCCAACACCTCACGGCACGAGCTGACGACAGCCATGCAGCACCTGTACAGCGCCGTATTGCTACGCTAGAGCATCTCTGCCCTATTACGCTGTATGT…
denovo4317	k__Bacteria; p__Spirochaetes; c__Spirochaetes; o__Spirochaetales; f__Spirochaetaceae; g__Treponema; s__	0	0	0	1	2	3	1	0	0	0	0	0	0	0	0	6	AAGGCCCGGGAACGTATTCACCGCGCCATGCTGATGCGCGATTACTAGCGATTCCACCTTCATGGAGTCGGGTTTCAGACTCCAATCCGAACTGAGGGCGTTTTTCTGCGGTTTGCTCCACCTCGCGGCTTCGCCTCACTCTGTCGCGCCCATTGTAGCACGTGTGTAGCCCTGGACATAAGGGCCATGATGACTTGACGTCATCCCCACTTCCTCCGGTTGTCACCGGCAGTTCCGCCAGAGTCCCTCAGCTTCACCTGTTAGTAACTGGCAGTAGGGGTTGCGCTCGTTGCGGGACTTAACCCAACATCTCACGACACGAGCTGACGACAGCCATGCACCACCTGTCTCCTCCGTTCCGAAGAAGGGCCATATCTCTATGGCTTGCAGAGGGATGTC…
denovo5277	k__Bacteria; p__Spirochaetes; c__Spirochaetes; o__Spirochaetales; f__Spirochaetaceae; g__Treponema; s__	0	1	0	0	0	0	0	0	1	1	2	0	0	2	0	6	AAGGCCCGGGAACGTATTCACCGCGCCATGCTGATGCGCGATTACTAGCGATTCCACCTTCATGGAGTCGGGTTTCAGACTCCAATCCGAACTGAGGGCGTTTTTCTGCGATTTGCTCCACCTCGCGGCTTCGCGTCACTCTGTCTCGCCCATTGTAGCACGTGTGTAGCCCTGGACATAAGGGCCATGATGACTTGACGTCATCCCCACCTTCCTCCGGTTTGTCACCGGCAGTTCCGCCAGAGTCCTCAGCTTCACCTGTTAGTAACTGGCAGTAGGGGTTGCGCTCGTTGCGGGACTTAACCCAACACCTCACGGCACGAGCTGACGACAGCCATGCAGCACCTGCCCTGCGGCGTATTGCTACGCTACGATATCTCTACCGTATTCCCTC
denovo750	k__Bacteria; p__Spirochaetes; c__Spirochaetes; o__Spirochaetales; f__Spirochaetaceae; g__Treponema; s__	0	0	0	0	0	0	1	1	0	0	1	2	0	0	1	6	AAGGCCCGGGAACGTATTCACCGCGCCATGCTGATGCGCGATTACTAGCGATTCCACCTTCATGGAGTCGGGTTTCAGACTCCAATCCGAACTGAGGGCGTTTTTCTGCGATTTGCTCCACCTCGCGGCTTCGCGTCACTCTGTCTCGCCCATTGTAGCACGTGTGTAGCCCTGGACATAAGGGCCATGATGACTTGACGTCATCCCCACCTTCCTCCGGTTTGTCACCGGCAGTTCCGCCAGAGTCCTCAGCTTCACCTGTTAGTAACTGGCAGTAGGGGTTGCGCTCGTTGCGGGACTTAACCCAACACCTCACGGCACGAGCTGACGACAGCCATGCAGCACCTGTACGGGGTGTTCCTTGCGGAAGGCTCCATATCTCTACAGAGTTTCACCCCC…
denovo1368	k__Bacteria; p__Spirochaetes; c__Spirochaetes; o__Spirochaetales; f__Spirochaetaceae; g__Treponema; s__	0	0	0	0	0	0	3	0	0	0	1	2	0	0	0	6	AAGGCCCGGGAACGTATTCACCGCGCCATGCTGATGCGCGATTACTAGCGATTCCACCTTCATGGAGTCGGGTTTCAGACTCCAATCCGAACTGAGGGCGTTTTTCTGCGATTTGCTCCACCTCGCGGCTTCGCGTCACTCTGTCTCGCCCATTGTAGCACGTGTGTAGCCCTGGACATAAGGGCCATGATGACTTGACGTCATCCCCACCTTCCTCCGGTTTGTCACCGGCAGTTCCGCCAGAGTCCTCAGCTTCACCTGTTAGTAACTGGCAGTAGGGGTTGCGCTCGTTGCGGGACTTAACCCAACATTTCACAACACGAGCTGACGACAGCCATGCAGCACCTGTCTCACAGTTCCCGAAGGCACCAATCCATCTCTGGAAAGTTCTGTGGATGT…
denovo1521	k__Bacteria; p__Spirochaetes; c__Spirochaetes; o__Spirochaetales; f__Spirochaetaceae; g__Treponema; s__	0	0	0	0	0	0	0	0	0	0	0	0	2	2	2	6	AAGGCCCGGGAACGTATTCACCGCGCCGTGCTGATGCGCGATTACTAGCGATTCCAACTTCATGGAGTCGGGTTTCAGACTCCAATCCGAACTACGGTAGCTTTTTTGCGTTTTGCGTGACCTCGCGGTTTAGCATCGCTCTGTAGCTACCATTGTAGCACGTGTGTAGCCCTGGACATAAGGGCCATGATGACTTGACGTCATCCCCACCTTCCTCCGGTTTGTCACCGGCAGTTCCGCCAGAGTCCTCAGCTTAACCTGTTAGTAACTGGCAGTAGGGGTTGCGCTCGTTGCGGGACTTAACCCAACACCTCACGGCACGAGCTGACGACAGCCATGCAGCACCTGATACAGTCTATTGCTAGCTATGATATCTCTACCATATTACTGCACCGTTCG…
denovo2406	k__Bacteria; p__Spirochaetes; c__Spirochaetes; o__Spirochaetales; f__Spirochaetaceae; g__Treponema; s__	0	0	0	0	0	0	0	0	0	0	0	0	1	2	3	6	AAGGCCCGGGAACGTATTCACCGCGCCGTGCTGATGCGCGATTACTAGCGATTCCAACTTCATGGAGTCGGGTTTCAGACTCCAATCCGAACTACGGTAGCTTTTTTGCGTTTTGCGTGACCTCGCGGTTTAGCATCGCTCTGTAGCTACCATTGTAGCACGTGTGTAGCCCTGGACATAAGGGCCATGATGACTTGACGTCATCCCCACCTTCCTCCGGTTTGTCACCGGCAGTTTCCGCCAGAGTCCTCAGCTTAACCTGTTAGTAACTGGCAGTAGGGGTTGCGCTCGTTGCGGGACTTAACCCAACACCTCACGACACGAGCTGACGACAGCCATGCAGCACCTCTGCAGCAGCCACCCGAAGGTGGAAGGTGTGTTTCCACACCGGTCCCTGCA…
denovo2962	k__Bacteria; p__Spirochaetes; c__Spirochaetes; o__Spirochaetales; f__Spirochaetaceae; g__Treponema; s__	0	0	0	0	0	0	0	0	0	0	0	0	1	5	0	6	AAGGCCCGGGAACGTATTCACCGCGCCGTGCTGATGCGCGATTACTAGCGATTCCAACTTCATGGAGTCGGGTTTCAGACTCCAATCCGAACTACGGTAGCTTTTTTGCGTTTTGCGTGACCTCGCGGTTTAGCATCGCTCTGTAGCTACCATTGTAGCACGTGTGTAGCCCTGGACATAAGGGCCATGATGACTTGACGTCATCCCCACCTTCCTCCGGTTTGTCACCGGCAGTTCCGCCAGAGTCCTCAGCTTAACCTGTTAGTAACTGGCAGTAGGGGTTGCGCTCGTTGCGGGACTTAACCCAACACCTCACGGCACGAGCTGACGACAGCCATGCAGCACCTGTCTTGTAGCTCCCGAAGGCACCCCCTACTTTCGTAAAGGTTCTACAGATGT…
denovo3263	k__Bacteria; p__Spirochaetes; c__Spirochaetes; o__Spirochaetales; f__Spirochaetaceae; g__Treponema; s__	0	0	0	0	0	0	0	0	0	0	0	0	0	5	1	6	AAGGCCCGGGAACGTATTCACCGCGCCGTGCTGATGCGCGATTACTAGCGATTCCAACTTCATGGAGTCGGGTTTCAGACTCCAATCCGAACTACGGTAGCTTTTTTGCGTTTTGCGTGACCTCGCGGTTTAGCATCGCTCTGTAGCTACCATTGTAGCACGTGTGTAGCCCTGGACATAAGGGCCATGATGACTTGACGTCATCCCCACTTCCTCCGGTTTGCACCGGNAGTTCCGCCAGAGTCCTCGGCTTAACCTGTTAGTAACTGGCAGTAGGGGTTGCGCTCGTTGCGGGACTTAACCCGAACACCTCACGGCACGAGCTGACGACAGCCATGCAGCACCTGTCAAGCGGCGTATTGCTACGCTGACGTATCTCTACGCCATTCCACTTGATGT…
denovo4504	k__Bacteria; p__Spirochaetes; c__Spirochaetes; o__Spirochaetales; f__Spirochaetaceae; g__Treponema; s__	0	0	0	0	0	0	0	0	0	0	0	0	4	2	0	6	AAGGCCCGGGAACGTATTCACCGCGCCGTGCTGATGCGCGATTACTAGCGATTCCAACTTCATGGAGTCGGGTTTCAGACTCCAATCCGAACTACGGTAGCTTTTTTGCGTTTTGCGTGACCTCGCGGTTTAGCATCGCTCTGTAGCTACCATTGTAGCACGTGTGTAGCCCTGGACATAAGGGCCATGATGACTTGACGTCATCCCCACCTTCCTCCGGTTTGTCCACCGGCAGTTTCCGCCAGAGTCCTCAGCTTAACCTGTTAGTAACTGGCAGTAGGGTTGCGCTCGTTATGGGACTTAACCCGACACCTCACGGCACGAGCTGACGACAACCATGCAGCACCTTGAAAAAACGTCCGAAAGAAGAAACTGTTTCCACTCCCGTCGATTCTCATT…
denovo5859	k__Bacteria; p__Spirochaetes; c__Spirochaetes; o__Spirochaetales; f__Spirochaetaceae; g__Treponema; s__	0	0	0	0	0	0	0	0	0	0	0	0	4	2	0	6	AAGGCCCGGGAACGTATTCACCGCGCCATTGCTGATGCGCGATTACTGCGAATCCACCTTCATGGAGTCGAGTTGCAGACTCCAATCCGAACTGAGATAACTTTTCGAGATTCGCTCCTAGTCGCCTAGTCGCTGCCCTCTGTAGTTACCATTGTAGCACGTGTGTAGCCCTGGACATAAGGGCCATGATGACTTGACGTCATCCCCACCTTCCTCCGGTTTGTCACCGGCAGTTCCGCCAGAGTCCTCAGCTTAACCTGTTAGTAACTGGCAGTAGGGGTTGCGCTCGTTGCGGGACTTAACCCAACACCTCACGGCACGAGCTGACGACAGCCATGCAGCACCTGTCAAGCGGCGTATTGCTACGCTGACGTATCTCTACGCCATTCCACTTGATGT…
denovo5352	k__Bacteria; p__Proteobacteria; c__Gammaproteobacteria; o__Enterobacteriales; f__Enterobacteriaceae; g__Klebsiella; s__	0	0	0	0	0	0	0	0	0	3	0	3	0	0	0	6	AAGGCCCGGGAACGTATTCACCGTAGCATTCTGATCTACGATTACTAGCGATTCCGACTTCATGGAGTCGAGTTGCAGACTCCAATCCGGACTACGACATACTTTATGAGGTCCGCTTGCTCTCGCGAGGTCGCTTCTCTTTGTATATGCCATTGTAGCACGTGTGTAGCCCTGGTCGTAAGGGCCATGATGACTTGACGTCATCCCCGACCTTCCTCCAGTTTATCACTGGCAGTCTCCTTTGAGTTTCCCGGCCGAACCGCTGGCAACAAGGATAAGGGTTGCGCTCGTTGCGGGAACTTAACCCAACATCTCACGACACGAGCTGACGACAGCCATGCACCACCTGTTTTCATGTCTCCGAAG
denovo1706	k__Bacteria; p__Proteobacteria; c__Deltaproteobacteria; o__Syntrophobacterales; f__Syntrophaceae; g__; s__	2	1	0	0	0	0	0	0	0	0	0	0	1	4	1	6	AAGGCCCGGGAACGTATTCACCGCGGCATGCTGATCCGCGATTACTAGCGATTCCGACTTCATGGAGTCGAGTTGCAGACTCCAATTCGAACTGAGAACGGCTTTTTGAGATTTGCTTACTCTCGCGAGTTCGCTTCTCTTTGTACCGCCCATTGTAGTACGTGTGTAGCCCTGGGCATAAAGGCCATGAGGACTTGACGTCATCCCCACCTTCCTCCGGCTTAACACCGGCAGTCTCTTTAAGGTGCCCAACTAAATGCTGGCAATTAAAGACAAGGGTTGCGCTCGTTGCGGGACTTAACCCAACATCTCACGACACGAGCTGACGACAGCCATGCAGCACCTGTCTCCGGGCTCCCCGAAGGGCACTCCCCTGTTTCCAGGGGATTCCCGGGGATG…
denovo5861	k__Bacteria; p__Proteobacteria; c__Deltaproteobacteria; o__GW-28; f__; g__; s__	0	1	0	0	0	0	0	0	0	0	0	0	5	1	0	6	AAGGCCCGGGAACGTATTCACCGCGGCATGCTGATCCGCGATTACTAGCGATTCCGACTTCATGGAGTCGAGTTGCAGACTCCAATCCGAACTGAGGCCGGTTTTTTGGGATTAGCTTGCACTCGCGAGCTTGCTGCCCTTTGTACCGACCATTGTAGCACGTGTGTAGCCCTGGACATAAAGGCCATGATGACTTGACGTCATCCCCACCTTCCTCCTGGTTAACCCAGGCAGTTCATTTAGAGTGCTCAGCGCTATCTGGTGGCAACTAAATGTAGGGGTTGCGCTCGTTGCGGGACTTAACCCAACATCTCACGACACGAGCTGACGACAGCCATGCAGCACCTGTCTCAA
denovo1011	k__Bacteria; p__Proteobacteria; c__Alphaproteobacteria; o__Rhizobiales; f__Hyphomicrobiaceae; g__Rhodoplanes; s__	0	0	0	4	0	0	0	0	0	1	1	4	0	0	0	6	AAGGCCCGGGAACGTATTCACCGCAGCGTGCTGATCTGCGATTACTAGCGATTCCGACTTCATGGGGTCGAGTTGCAGACCCCAATCCGAACTGAGACGGCTTTTTGAGATTTGCTAAGGGTCACCCCTTTGCGTCCCACTGTCACCGCCATTGTAGCACGTGTGTAGCCCAGCCCGTAAGGGCCATGAGGACTTGACGTCATCCCCACCTTCCTCGCGGCTTATCACCGGCAGTCCCCTTAGAGTGCCCAACTAAATGATGGCAACTAAGGGCGAGGGTTGCGCTCGTTGCGGGACTTAACCCAACATCTCACGACACGAGCTGACGACAGCCATGCAGCACCTGTGCTCCAGGCTCCGAAGAGAAGGTCACATCTCTGCGACCGGTCCTGGACATGT…
denovo4899	k__Bacteria; p__Firmicutes; c__Clostridia; o__OPB54; f__; g__; s__	0	0	0	2	2	2	1	1	0	0	0	0	0	0	0	6	AAGGCCCGGGAACGTATTCACCGCAGTATGGCTGACCTGCGGTTACTAGCGATTCCGACTTCACGGAGTCGGGTTGCAGACTCCGATCTGAACTGGGACTGGCTTTATGCGATTCGCTTGCTCTCGCGAGCTTGCTGCGCTCTGTACCAGCCATTGTAGCACGTGTGTAGCCCAGGTCATAAGGGGCATGATGACTTGACGTCATCCCCACCTTCCTCCGGTTTGTCACCGGCAGTCTCATTAGAGTGCCCAACTTAATGATGGCAACTAATCATAGGGTTGCGCTCGTTGCGGGACTTAACCCAACATCTCACGACACGAGCTGACGACAGCCATGCACCACCTGTCTCCTCCGCTCCGAAGAGGGGCCATATCTCTATGGCTTGCAGAGGGATGTCA…
denovo5713	k__Bacteria; p__Firmicutes; c__Clostridia; o__OPB54; f__; g__; s__	0	0	0	1	2	0	2	2	0	0	0	0	0	0	0	6	AAGGCCCGGGAACGTATTCACCTCGGTATGCTGACCCGAGATTACTAGCGATTCCGACTTCACGGAGTCGGGTTGCAGACTCCGATCTGAACTGGGACTGGCTTTATGCGATTCGCTTGCTCTCGCGAGCTTGCTGCGCTCTGTACCAGCCATTGTAGCACGTGTGTAGCCCAGGTCATAAGGGGCATGATGACTTGACGTCATCCCCACTTCTCCGGTTTGTCACCGGCAGTCTCATTAGAGTGCCCAACTTAATGATGGCAACTAATCATAGGGGTTNCGCTCGTTGCGGGACTTAACCCAACATCTCACGACACGAGCTGGACCGACAACGCTAG
denovo3653	k__Bacteria; p__Firmicutes; c__Clostridia; o__OPB54; f__; g__; s__	0	0	0	0	0	0	0	0	0	0	4	2	0	0	0	6	AAGGCCCGGGAACGTATTCACGGCAGTATGCTGACCTGCCATTACTAGCAATTCCGACTTCATGTGGGCGGGTTGCAGCCCACAATCTGAGCTGGGACTATTTTTCAGGATTTGCTCCAGATTGCTCCTTCGCTTCCTGCTGTTATAGCCATTGTAGTACGTGTGTAGCCCAGGACATAAGGGGCATGATGATTTGACGTCATCCCCGCTTCCTCCAGGTTATCCCTGGCAGTCTCCCTAGAGTGCCCATCTTTCATGCTGGCTACTAAGAATAAGGGTTGCGCTCGTTGCGGGACTTAACCCAACATCTCACGACACGAGCTGACGACAACCATGCACCACCTGTCTCCTCTGTCCCGAAGGAACAGTCCCGTTACGGACTCGTCAGAGGGATGTCAA…
denovo2348	k__Bacteria; p__Firmicutes; c__Clostridia; o__Coriobacteriales; f__; g__; s__	0	0	1	0	0	1	0	0	0	0	0	0	2	3	0	6	AAGGCCCGGGAACGTATTCACCGCGGCATGCTGATCCGCGATTACTAGCAACTCCAACTTCATGTGGGCGGGTTGCAGCCCACAATCCGAACTGAGATGGCTTTTTTGTAGATCCGCTCCCTCTTGCGAGCTCGCGCCTCTCTGTAACCACCATTGTAGCACGTGTGTAGCCCAGGTCGATAAGGGGCGATGATGATTTGTACGTCGTCCCCACCTTCCTCCGAGTTGTCCCCGGCAGTCTCGTCAGAGTCCTCGGCTTTACCCGTTAGTAACTGACCATAAGGGTTGCGCTCGTTGCGGGACTTAACCCAACATCTCACGACACGAGCTGACGACAACCATGCACCACTGTCTTCGGCTCATTGCTGAACACCGTATCTCTACGGCTTTGCCTCGATG…
denovo3593	k__Bacteria; p__Firmicutes; c__Clostridia; o__Coriobacteriales; f__; g__; s__	0	0	0	0	0	0	0	0	0	3	0	3	0	0	0	6	AAGGCCCGGGAACGTATTCACCGCAGCATGCTGATCTGCGATTACTAGCGATTCCGACTTCACGCAGGCGAGTTGCAGCCTGCGATCCGAACTGAGAGCTTATTTATCGGGGTTCGCTCTGCCTCGCGGCTTCGCTTCCCTCTGTTTAAGCCCATTGTAGTACGTGTGTAGCCCAGGACATAAGGGGCATGATGATTTGACGTCATCCCCGCCTTCCTCCAGGTTATCCCTGGCAGTCTCCCTAGAGTGCCCATCTTTATATGCTGGCTACTAAGGATAAGGGTTGCGCTCGTTGCGGGACTTAACCCAACATCTCACGACACGAGCTGACGACAACCATGCACCACCTGTCTCTTCCGCCCCGGAGGGAAGGCCCCGTTACGGACCCGTCGGAAGGAT…
denovo5742	k__Bacteria; p__Firmicutes; c__Clostridia; o__Coriobacteriales; f__; g__; s__	0	0	0	0	0	0	0	0	0	1	3	2	0	0	0	6	AAGGCCCGGGAACGTATTCACCGCGACATTCTGATTCGCGATTACTAGCAACTCCAGCTTCATGTAGGCGAGTTTCAGCCTACAATCCGAACTGAGATCGGTTTTAAAGTTTGGCTCCACCTCACGGTTTAGCATCTCTCTGTACCGACCATTGTAGCACGTGTGTAGCCCTAGACATAAGGGGCATGATGATTTGACGTCATCCCCACCTTCCTCCGCGTTAACCACGGCAGTCTCGCTAGAGTGCTCAACTTAATGGTAGCAACTAACAATAAGGGTTGCGCTCGTTGCGGGACTTAACCCAACATCTCACGACACGAGCTGACGACAACCATGCACCACCTGTCTCCCCTGTCCCGAAGGAAAGGTCCCGTTACGGACCGGTCAGGGGGATGTCAA…
denovo6188	k__Bacteria; p__Firmicutes; c__Clostridia; o__Clostridiales; f__Veillonellaceae; g__Propionispora; s__	0	0	0	0	0	0	0	0	0	1	2	3	0	0	0	6	AAGGCCCGGGAACGTATTCACCGCAGCATGCTGATCTGCGATTACTAGCGATTCCGACTTCACGCAGGCGAGTTGCAGCCTGCGATCCGAACTGAGAGCTTATTTATCGGGGTTCGCTCTGCCTCGCGGCTTCGCTTCCCTCTGTTTAAGCCCATTGTAGTACGTGTGTAGCCCAGGACATAAGGGGCATGATGACTTGACGTCATCCCCGCCTTCCTCCGCATTCTCTGCGGCAGTCTCCCATGAGTTCCCACCTTTACGTGCTGGCAACATAGGACAGGGGTTGCGCTCGTTATGGCACTTAAGCCGACACCTCACGGCACGAGCTGACGACAACCATGCAGCACCTCGATACATGTCCCGAAGGACTAATCCATCTCTGTATTATTCATGCACCGT…
denovo1148	k__Bacteria; p__Firmicutes; c__Clostridia; o__Clostridiales; f__Veillonellaceae; g__; s__	0	0	0	0	0	0	0	0	0	3	3	0	0	0	0	6	AAGGCCCGGGAACGTATTCACCGCAGCATGCTGATCTGCGATTACTAGCGATTCCGACTTCACGCAGGCGAGTTGCAGCCTGCGATCCGAACTGAGAGCTTATTTATCGGGGTTCGCTCTGCCTCGCGGCTTCGCTTCCCTCTGTTTAAGCCCATTGTAGTACGTGTGTAGCCCAGGACATAAGGGGCATGATGACTTGACGTCATCCCCGCCTTCCTCCGCATTCTCTGCGGCAGTCTCCCATGAGTTCCCGACTCTACTCGCTGGCAACATAGGATAAGGGTTGCGCTCGTTGCGGGACTTAACCCAACATCTCACGACACGAGCTGACGACAGCCATGCACCACCTGTTTTTGTGTCTCCCGAAGGAGAGGTGCTAATCTCTTAACATTTCACTCA…
denovo4199	k__Bacteria; p__Firmicutes; c__Clostridia; o__Clostridiales; f__Veillonellaceae	0	0	0	0	0	0	0	0	0	1	4	1	0	0	0	6	AAGGCCCGGGAACGTATTCACCGCAGCATGCTGATCTGCGATTACTAGCGATTCCGACTTCACGCAGGCGAGTTGCAGCCTGCGATCCGAACTGAGAGCTTATTTATCGGGGTTCGCTCTGCCTCGCGGCTTCGCTTCCCTCTGTTTAAGCCCATTGTAGTACGTGTGTAGCCCAGGACATAAGGGGCATGATGACTTGACGTCATCCCGCCTCCTCCGCATTCTCTGCGGCAGTCTCCCACTGAGTTCCCTACCCTTTACGTTGCTGGCGAACATAGGACGAGGGGTTGGCGCTCGTTGCGGGACGTTAACCCAACCATCTCACGACACGAGCTGACGACAGCC
denovo3229	k__Bacteria; p__Firmicutes; c__Clostridia; o__Clostridiales; f__Syntrophomonadaceae; g__Syntrophomonas; s__	0	0	0	0	0	0	0	0	0	0	2	4	0	0	0	6	AAGGCCCGGGAACGGATTCACCGCGACGTGCTGATTCGCGATTACTAGCGATTCCGACTTCATGCAGTCGAGTTGCAGACTGCAATCCGAACTTGAGAGTGGCTTTTTGAGATTCGCTCCACTTCGCAGCTTCGCTGCTCTCTGTACCACCCATTGTAGCACGTGTGTAGCCCAGATCATAAAGGGCATGATGATTTGACGTCATCCCCACCTTCCTCCCGCTTGTCACGGGCAGTCCCATTAGAGTGCTCAGCTTTANCTGTTAGCAACTAATAGCAAAGGGTTNCGCTCGTTGCGGGACTTAAACCCAACATCTCACGACACGAGCTGACGACAACCATGCACCACCTGTCTCAGAGCTCCCGAAAGCACTCCCTAAGTTTCCCTAAAGGATTCTCT…
denovo838	k__Bacteria; p__Firmicutes; c__Clostridia; o__Clostridiales; f__Ruminococcaceae; g__Ruminococcus; s__	0	0	0	0	0	0	0	0	0	0	0	0	1	4	1	6	AAGGCCCGGGAACGTATTCACCGCAGCATGCTGATCTGCGATTACTAGCAATTCCGACTTCATGTAGGCGAGTTGCAGCCTACAATCTGAACTGAGACTATTTTTAGGGTTTTGCTCCACATCACTGTATTGCTTCCCTCTGTTAATAGCCATTGTAGTACGTGTGTAGCCCAGGTCATAAGGGGCATGATGATTTGACGTCATCCCCACCTTCCTCCGTTTTGTCAACGGCAGTCCCATTAGAGTGCTCTTGCGTAGCAACTAATGGTAAGGGTTGCGCTCGTTGCGGGACTTAACCCAACATCTCACGACACGAGCTGACGACAACCATGCACCACCTGTCTCACGGCTCCAGCTTACGCCGGCACAGCTCCATCTCTGAAGCCTCCCGTGGATGTC…
denovo1536	k__Bacteria; p__Firmicutes; c__Clostridia; o__Clostridiales; f__Ruminococcaceae; g__Ruminococcus; s__	0	0	0	0	0	0	0	0	0	0	0	0	2	3	1	6	AAGGCCCGGGAACGTATTCACCGCAGCATGCTGATCTTGCGATTACTAGCAATTTCCGACTTCATGTAGGCGAGTTGCAGCCTACAATCTGAACTTGAGACTATTTTTAGGGTTTTGCTCCACATCACTGTATTGCTTTCCCTCTGTTAATTAGCCATTGTAGTACGTGTGTAGCCCAGGTCAGTAAGGGGCATGATGATTTTGACGTCACTCCCCCACCTTCCNCCGTTTTGTCAACGGCAGTCCCATTAGAGTGCTCTTGCGTAGC
denovo3813	k__Bacteria; p__Firmicutes; c__Clostridia; o__Clostridiales; f__Ruminococcaceae; g__Ruminococcus; s__	0	0	0	0	0	0	0	0	0	3	0	1	0	2	0	6	AAGGCCCGGGAACGTATTCACCGCGGCATGCTGATCCGCGATTACTAGCAATTCCAACTTCATGCAGGCGGGTTGCAGCCTGCAATCTGAACTGAGACGAATTTTAGGGATTTGCTCCATATCACTATCTCGCTTCCCTCTGTTCTCCGCCATTGTAGTACGTGTGTAGCCCAGGACATAAGGGGCATGATGATTTGACGTCGTCCCCACTTCCTCCGTTTGTCAACGCAGTCCGTTTAGAGTGCTCTTTCGTTAGCAACTAAACGTAAGGGTTGCGCTCGTTGCGGGACGTTAACCCAACATCTCACGACACGAGCTGACGACAACCATGCACCA
denovo730	k__Bacteria; p__Firmicutes; c__Clostridia; o__Clostridiales; f__Ruminococcaceae; g__Oscillospira; s__	0	0	0	0	0	0	0	0	0	2	1	3	0	0	0	6	AAGGCCCGGGAACGTATTCACCGCGGCATGCTGATCCGCGATTACTAGCGATTCCATCTTCATACAGGCGAGTTTCGGCCTGCAATCTGAACTAGGACGGCTTTTAGGGATTTGCTCCACCTCGCGGTCTTGCTTCCCTCTGTTAGCCGCCATTGTAGTACGTGTGTGGCCCAGGACATAAGGGGCATGATGATTTGACGTCGTCCCCACCTTCCTCCGTTTTGTCAACGGCAGTCTCGCTAGAGTGCTCTTGCGTAGCAACTAGCAATAAGGGTTGCGCTCGTTGCGGGACTTAACCCAACATCTC
denovo2413	k__Bacteria; p__Firmicutes; c__Clostridia; o__Clostridiales; f__Ruminococcaceae; g__; s__	0	0	1	0	0	0	0	0	0	0	0	0	4	2	0	6	AAGGCCCGGGAACGTATTCACCGCGGCATGCTGATCCGCGATTACTAGCAATTCCGACTTCACGCAGGCGGGTTGCAGCCTGCGATCTGAACTGAGGCGGCTTTTAGGGGTTCGCTCCGGATCGCTCCCTTGCTTCCCTCTGTATGACCGCCATTGTAGTACGTGTGTAGCCCAGGACATAAGGGGCATGATGATTTGACGTCGTCCCCACCTTCCTCCGTTTTGTCAACGGCAGTCTGGCTAGAGTGATCTTTCGTATCAACTAACCATAAGGGTTGCGCTCGTTGCGGGACTTAACCCCGAACATCTCACGACACGAGCTGACGACAACCATGCACCACCTGTCTCCGCTTTCCCCGAAGGGCACCTAACGCATCTCTGCCTCGTTAGCGGGATGTC…
denovo3042	k__Bacteria; p__Firmicutes; c__Clostridia; o__Clostridiales; f__Lachnospiraceae; g__; s__	0	0	0	1	4	2	0	0	0	0	0	0	0	0	0	6	AAGACCCGGGAACGTATTCACCGCGACATGCTGATTCGCGATTACTAGCGATTCCAGCTTCATGTAGTCGAGTTGCAGACTACAATCCGAACTGGGATGGCTTTTTTGAGATTTGCTCACCTTCACAGGGTCGCTTCTCTTTGTAGCCACCATTGTAGCACGTGTGTAGCCCAGATCATAAGGGGCATGATGATTTGACGTCATCCCCGCCTTCCTCCAGGTTATCCCTGGCAGTCCCCTACGAGTGCCCACGCCGAACCTGCTGGCTACTAAGGAGTAGGGTTGGCGCTCGTTGCGGGACGTTAACCCAACATCTCACGACACGAGCTGACGACAACCACTGCACCACCTGTCTCCTCTGTCCCGAACGGAA
denovo5204	k__Bacteria; p__Firmicutes; c__Clostridia; o__Clostridiales; f__Lachnospiraceae; g__; s__	0	0	0	0	0	0	0	0	0	2	2	2	0	0	0	6	AAGACCCGGGAACGTATTCACCGCAGCATTCTGATCTGCGATTACTAGCGATTCCAGCTTCATGTAGTCGGGTTGCAGACTACAATCCGAACTGAGATGACCTTTTTGAGATTTGCTCCACTTCACAGCTTCGCTTCTCTTTGTAGTCACCATTGTAGCACGTGTGTAGCCCAGATCATAAGGGGCCATGATGACTTTGACGTCAT
denovo1633	k__Bacteria; p__Firmicutes; c__Clostridia; o__Clostridiales; f__Lachnospiraceae	0	0	0	0	0	0	0	0	0	4	1	1	0	0	0	6	AAGACCCGGGAACGTATTCACCGCAGCATTCTGATCTGCGATTACTAGCGATTCCAGCTTCGTGTAGTCGGGTTGCAGACTACAATCCGAACTGGAGACGTTTATTTCTGTAGGTTTGCTCCACCTCACGGTCTTTGCCTCTCTTTGTTTACGCCATTGTAGCACGTGTGTACGCCCTGATCAGTAAGGGGCATGATGTATTTGACGTCACTCCCCGCCTTCCTCCAGGTT
denovo2456	k__Bacteria; p__Firmicutes; c__Clostridia; o__Clostridiales; f__Clostridiaceae; g__Clostridium; s__	0	0	0	7	1	4	0	0	0	0	0	0	1	0	0	6	AAGGCCCGGGAACGTATTCACGGCAGTATGCTGACCTGCCATTACTAGCAATTCCGACTTCATGTGGGCGAGTTGCAGCCCACAATCTGAACTGGGACTATTTTTCGGGTATTTGCTCCACCTTGCGGCTTCGCTTCCTGTTGTAATAGCCATTGTAGTACGTGTGTAGCCCAGGACATAAGGGGCATGAGGACTTGACGTCATCCCCGCCTTCCTCCAGGTTATCCCCTGGCAGTCTCCCTAGAGTGCCCAGCCGTAACTGCTGGCTACTAAGGATAGGGGTTGCGCTCGTTGCGGGACTTAACCCAACATCTCACGACACGAGCTGACGACAACCATGCACCACCTGTCTCCTCTGCCCGAA
denovo1408	k__Bacteria; p__Firmicutes; c__Clostridia; o__Clostridiales; f__Clostridiaceae; g__Clostridium; s__	0	0	0	2	0	0	0	0	0	2	0	1	1	1	1	6	AAGGCCCGGGAACGTATTCACGGCAGTATGCTGACCTGCCATTACTAGCAATTCCGACTTCATGTGGGCGAGTTGCAGCCCACAATCTGAACTGGGACTATTTTTCGGGATTTGCTCCACCTTGCGGCTTCGCTTCCTGTTGTAATAGCCATTGTAGTACGTGTGTAGCCCAGGACATAAGGGGCATGATGATTTGACGTCGTCCCCACCTTCCTCCGATTTTCGTCACCGGCAGTCTCGCTAGAGTGCCCAACTTAATGACTGGCAACTAGCGAACAGGGGTTGCGCTCGGTTGCGGGACTTAACCCAACATCTCACGACACGAGCTGACGACAGCCATGCACCACCTGTCTCCTCTCCTCCGAAGAGCTACCCTATCTCTAGAGTATTAAGAGGGAT…
denovo182	k__Bacteria; p__Firmicutes; c__Clostridia; o__Clostridiales; f__Clostridiaceae; g__Clostridium; s__	0	0	0	1	0	1	0	0	0	1	0	1	0	2	1	6	AAGGCCCGGGAACGTATTCACGGCAGTATGCTGACCTGCCATTACTAGCAATTCCGACTTCATGTGGGCGAGTTGCAGCCCACAATCTGAACTGGGACTATTTTTCGGGATTTGCTCCACCTTGCGGCTTCGCTTCCTGTTGTAATAGCCATTGTAGTACGTGTGTAGCCCAGGACATAAGGGGCATGATGATTTGACGTCGTCCCCACCTTCCTCCGATTTGTCACCGGCAGTCTCGCTAGAGTGCCCAACTTAATGATGGCAACTAGCAACAGGGGTTGCGCTCGTTGCGGGACTTAACCCAACATCTCACGACACGAGCTGACGACAACCATGCACCACCTGTACTCCGCGCGTATTGCTACGCTAGCCGGCTTTCACCGGTTTACAGAGCTTTTC…
denovo5228	k__Bacteria; p__Firmicutes; c__Clostridia; o__Clostridiales; f__Clostridiaceae; g__Clostridium; s__	0	0	0	1	0	0	0	0	0	0	0	1	0	2	3	6	AAGGCCCGGGAACGTATTCACGGCAGTATGCTGACCTGCCATTACTAGCAATTCCGACTTCATGTGGGCGAGTTGCAGCCCACAATCTGAACTGGGACTATTTTTCGGGATTTGCTCCACCTTGCGGCTTCGCTTCCTGTTGTAATAGCCATTGTAGTACGTGTGTAGCCCAGGACATAAGGGGCATGATGATTTGACGTCGTCCCCACCTTCCTCCGATTTGTCACCGGCAGTCTCGCTAGAGTGCCCAACTTAATGATGGCAACTAGCAACAGGGGTTGCGCTCGTTGCGGGACTTAACCCAACATCTCACGGCACGAGCTGACGACAACCATGCAGCACCTACACATCTGCTATTGCTAGAATACTGCTTTCACAGTACGTCAGATGCATTTCAAG…
denovo5561	k__Bacteria; p__Firmicutes; c__Clostridia; o__Clostridiales; f__Clostridiaceae; g__Clostridium; s__	0	0	0	1	1	1	0	0	0	2	0	0	0	2	0	6	AAGGCCCGGGAACGTATTCACGGCAGTATGCTGACCTGCCATTACTAGCAATTCCGACTTCATGTGGGCGAGTTGCAGCCCACAATTTGAACTGGGACTATTTTTCGGGATTTGCTCCACCTTGCGGCTTCGCTTCCTGTTGTAATAGCCATTGTAGTACGTGTGTAGCCCAGGACATAAGGGGCATGATGATTTGACGTCGTCCCCACCTTCCTCCGATTTGTCACCGGCAGTTCTCGCTAGAGTGCCCAACTTAATGATGGCAACTAGCAACAAGGGTTGCGCTCGTTGCGGGACTTAACCCGAACATCTCACGGCACGAGCTGACGACAACCATGCACCACCTGTATCCTCTAGCCCCGTAAGGGAACTAGCTATCTCTAACTACGTCAGAGGTA
denovo6289	k__Bacteria; p__Firmicutes; c__Clostridia; o__Clostridiales; f__Clostridiaceae; g__Clostridium; s__	0	0	0	1	0	1	0	0	0	4	0	0	1	0	0	6	AAGGCCCGGGAACGTATTCACGGCAGTATGCTGACCTGCCATTACTAGCAATTCCGACTTCATGTGGGCGAGTTGCAGCCCACAATCTGAACTGGGACTATTTTTCGGGATTTGCTCCACCTTGCGGCTTCGCTTCCTGTTGTAATAGCCATTGTAGTACGTGTGTAGCCCAGGACATAAGGGGCATGATGATTTGACGTCGTCCCCACTTCCTCCGATTTGTCACCGGCAGTCTCGCTAGAGTGCCCAACTTAATGATGGCAACTAGCAACAGGGGTTNCGCTCGTTGCGGGACTTAACCCGANATTTCACAACNCGAGCTGACGACAGCCATGCAGCACCTGTCTCACAGTTCCCGAAGGCACCAATCCATCTCTGGAAAGTTC
denovo2339	k__Bacteria; p__Firmicutes; c__Clostridia; o__Clostridiales; f__Clostridiaceae; g__Clostridium; s__	0	0	0	0	0	0	0	0	0	2	1	3	0	0	0	6	AAGGCCCGGGAACGTATTCACCGCGACATTCTGATTCGCGATTACTAGCAACTCCAGCTTCATGTAGGCGAGTTTCAGCCTACAATCCGAACTGAGATCGGTTTTAAAGTTTGGCTCCACCTCACGGTTTAGCATCTCTCTGTACCGACCATTGTAGCACGTGTGTAGCCCTAGACATAAGGGGCATGATGATTTGACGTCATCCCCACCTTCCTCCGCGTTAACCACGGCAGTCTCGCTAGAGTGCTCAACTAAATGGTAGCAACTAACAATAAGGGTTGCGCTCGTTGCGGGACTTAACCCAACATCTCACGACACGAGCTGACGACAACCATGCACCACCTGTCTCCTCTGCTCCGAAGAGAGATCCCGGTTAAGGGACTGTCAGAGGGATGTCAA…
denovo2606	k__Bacteria; p__Firmicutes; c__Clostridia; o__Clostridiales; f__Clostridiaceae; g__Clostridium; s__	0	0	0	0	0	0	0	5	0	0	0	0	0	1	0	6	AAGGCCCGGGAACGTATTCACGGCAGTATGCTGACCTGCCATTACTAGCAATTCCGACTTCATGCAGGCGAGTTGCAGCCTGCAATCCGAACTGAGACAGCCTTTCGGGATTCGCTCGGCCTCGCGGCTTGGCTGCCCTCTGTTGCTGCCATTGTAGTACGTGTGTAGCCCAGGACATAAGGGGCATGATGATTTGACGTCATCCCCACCTTCCTCCGTTTTGTCAACGGCGGTCTCGCCAGAGTGCCCACCTTCACGTGATGGCAACTGGCAACAAGGGTTGCGCTCGTTGCGGGACTTAACCCAACATCTCACGACACGAGCTGACGACAACCATGCACCACCTGTCTCTCTGTCCCCGAAGGAACACAGCATCTCTGCTGCTTTCAGAGAGATGTC…
denovo3851	k__Bacteria; p__Firmicutes; c__Clostridia; o__Clostridiales; f__Clostridiaceae; g__Clostridium; s__	0	0	0	0	0	0	0	0	0	0	0	0	2	2	2	6	AAGGCCCGGGAACGTATTCACGGCAGTATGCTGACCTGCCATTACTAGCAATTCCGACTTCATGTGGGCGGGTTTCAGCCCACAATCTGAACTGGGACTATTTTTGTGGTTTTGCTCCAGATTGCTCCTTAGCTTCCCATTGTAATAGCCATTGTAGTACGTGTGTAGCCCAGGACATAAGGGGCATGATGATTTGACGTCGTCCCCACCTTCCTCCGATTTCTCACCGGTTCAGTCTTGCTAGAGTGCCCAACCTAATGCTGGCAACTAACAACAGGGGTTGCGCTCGTTGCGGGACTTAACCCAACATCTCACGACACGAGCTGACGACAACCATGCACCACCTGTACAGCAGCTCCGAAGAGCTATCCTATCTCTAGGATATTCCACTGTATGTCA…
denovo4418	k__Bacteria; p__Firmicutes; c__Clostridia; o__Clostridiales; f__Clostridiaceae; g__Clostridium; s__	0	0	0	0	0	0	0	0	0	1	1	4	0	0	0	6	AAGGCCCGGGAACGTATTCACCGCGACATTCTGATTCGCGATTACTAGCAACTCCAGCTTCATGTAGGCGAGTTTCAGCCTACAATCCGAACTGAGATCGGTTTTAAAGTTTGGCTTCCACCTCACGGTTTAGCATCTCTCTGTACCGACATTGTAGCACGTGTGTAGCCCTAGACATAAGGGGCGATGATGATTTGACGTCATCCCCCACCTTCCTCCGCGTTTAACCACGGCAGTCTCGCTAGAGTGCTCAACTTAATGGTAGCAACTAACAATAAGGGTTGCGGCTCGTTGCGGGGACTTAACCCGAACACTCTCACGACACGAGCTGACGACAACCATGCACCACCTGTCTTCCTGCCCCCGAAGAGCCTTACCTCGATTAAGAGTAATTCAGGA…
denovo5115	k__Bacteria; p__Firmicutes; c__Clostridia; o__Clostridiales; f__Clostridiaceae; g__Clostridium; s__	0	0	0	0	0	0	0	0	0	4	1	1	0	0	0	6	AAGGCCCGGGAACGTATTCACCGCGGCATGCTGATCCGCGATTACTAGCGATTCCGACTTCATGCAGGCGGGTTGCAGCCTGCAATCCGAACTGGGGACGGCTTTATGGGATTCGCTTGCCATCGCTGGCTCGCTGCTCTCTGTACCGCCCATTGTAGTACGTGTGTAGCCCAGGACATAAGGGGCATGATGATTTGACGTCGTCCCCACCTTCCTCCGATTTGTCACCGGCAGTCTCGCTAGAGTGCCCAACTTAATGATGGCAACTAGCAACAGGGGTTGCGCTCGTTGCGGGACTTAACCCAACATCTCACGACACGAGCTGACGACAACCATGCACCACCTGTATCCTCTGCCCCGAAGGGAATAGCTATCTCTAACTACGTCAGAGGTATGTCA…
denovo5662	k__Bacteria; p__Firmicutes; c__Clostridia; o__Clostridiales; f__Clostridiaceae; g__Clostridium; s__	0	0	0	0	2	4	0	0	0	0	0	0	0	0	0	6	AAGGCCCGGGAACGTATTCACGGCAGTATGCTGACCTGCCATTACTAGCAATTCCGACTTCATGTGGGCGAGTTGCAGCCCACAATCTGAACTGGGACTATTTTTCGGGATTTGCTCCACCTTGCGGCTTCGCTTCCTGTTGTAATAGCCATTGTAGTACGTGTGTAGCCCAGGACATAAGGGGCATGATGATTTGACGTCGTCCCCACCTTCCTCCGATTTGTCNCCGGCAGTCTCGCTAGAGTGCCCAACTTAATGATGGCAACTAGCAACAGGGGTTGCGCTCGTTGCGGGACTTAACCCAACACCTCACGGCACGAGCTGACGACAACCATGCAGCACCTCGTAGGCAGTCATTGCTGAAAAGGATGTTTCCA
denovo2414	k__Bacteria; p__Firmicutes; c__Clostridia; o__Clostridiales; f__; g__; s__	0	0	2	0	0	0	1	3	0	0	0	0	2	0	0	6	AAGGCCCGGGAACGCATTCACCGCGACATGCTGATTCGCGATTACTAGCAACTCCGACTTCATGTGGGCGGGTTGCAGCCCACAATCCGAACTGGGACCGCTTTTATGAGTTTCGCTCCTCCTTGCGGGTTCGCTGCTCTTTGTAGCGGCCATTGTAGCACGTGTGTAGCCCAAGACATAAGGGGCATGATGATTTGACGTCGTCCCCACCTTCCTCCGAGTTGTCCCCGGCAGTCCACCTAGAGTCCCCGGCATAACCCGCTGGTAACTAAGTGTAAGGGTTGCGCTCGTTGCGGGACTTAACCCAACATCTCGCGACACGAGCTGACGACAACCATGCACCACCTGTCTCCCTGCCCCGAAGGGAAGCCGTGTTTCCACGGCGGTCAGGGGATGTCA…
denovo3451	k__Bacteria; p__Firmicutes; c__Clostridia; o__Clostridiales; f__; g__; s__	0	0	0	0	0	0	0	1	0	0	0	0	2	2	1	6	AAGACCCGGGAACGAATTCACCCGACGTGCTGATTCGGGTAGTTACTTAGCAACTACCGACCTTCATGTGGGCGGGGTTGGCAGCCCACCAATCTGAACTAGGGACGTATCTTTATTGAGATTTGTCTCCACGTTACCGTTTCGCTGCTCTTTGTAATAGCCATTGTAGCGCGTGTGTAGCCCAAGACGTAAGGGGCGATGATGATTTGACGTCATCCTCCACCTTCCTCCGTGTTATCCACGGCAGTCTCAATAGAGTTCCTAACTTAATATTGGCAACTATTGATAAGGGTTGCGCTCGTTGCGGGACTTAACCCAACATCTCACGACACGAGCTGACGACAACCATGCACCACCTGTCTGCATGCCCCGAACGGGNGTTTACATTTCTGTATCCTT…
denovo3487	k__Bacteria; p__Firmicutes; c__Clostridia; o__Clostridiales; f__; g__; s__	0	0	0	0	0	0	0	0	0	0	0	0	2	3	1	6	AAGGCCCGGGAACGTATTCACCGCGACATGCTGATTCGCGATTACTAGCAACTCCGACTTCATGAGGGCGGGTTGCAGCCCTCAATCCGAACTGGGACCGCTTTTTTCGGTTTCGCTTGGCCTTGCGGCCTCGCATCCCTTTGTGGCGGCCATTGTAGCACGTGTGTAGCCCAGGACATAAGGAGCATGATGATTTGACGTCGTCCCCACCTTCCTCCGTGTTATCCACGGCAGTTTTCACCAGAGTCCCCGGCTTTACCCGCTGGTAACTGATGACAAGGGTTGCGCTCGTTGCGGGACTTAACCCAACATCTCACGACACGAGCTGACGACAACCATGCACCACCTGTCTCTCTGCTCCCGAAGGCACTCCCGTGTTTCCACGGGATTCAGAGGATG…
denovo3636	k__Bacteria; p__Firmicutes; c__Clostridia; o__Clostridiales; f__; g__; s__	0	0	0	0	0	0	0	0	0	0	0	0	1	4	1	6	AAGACCCGGGAACGCATTCACCGCGACATTCTGATTCGCGATTACTAGCAACTCCTTCTTCATGCGGGCGGGTTGCAGCCCACAATCTGAACTGAGACTGTTTTTATGAGATTTGCTCTATGTTGCCATATTGCTGCTCTTTGTAACAGCCATTGTAGCACGTGTGTAGCCCAAGACGTAAGGGGCGTGATGATTTGACGTCATCCCCCACCTTCCTCCGTGTTATCCACGGCAGTCTGAACAGAGTTCCTAACTTAATATTGGCAACTGTTCATAAGGGTTGCGCTCGTTGCGGGACTTAACCCAACATCTCACGACACGAGCTGACGACAGCCATGCAGCACCTGTCTTGCAGCTCCGGCAAGCCGGCACTCCTCCATCTCT
denovo5670	k__Bacteria; p__Firmicutes; c__Clostridia; o__Clostridiales	0	1	0	0	0	0	0	0	0	5	0	1	0	0	0	6	AAGGCCCGGGAACGTATTCACCGCGGCATGCTGATCCGCGATTACTAGCAATTCCGACTTCACGCAGGCGGGTTGCAGCCTGCGATCTGAACTGAGGCGGCTTTTAGGGGTTTGCTCCGGATCGCTCCCTTGCTTCCCTCTGTATGACCGCCATTGTAGTACGTGTGTAGCCCAGGACATAAGGGGCATGATGATTTGACGTCGTCCCCACCTTCCTCCGTTTTGTCAACGGCAGTCTGGCTAGAGTGATCTTAACGTATCAACTAACCATAAGGGTTGCGCTCGTTGCGGGACTTAACCCAACATCTCACGACACGAGCTGACGACAACCATGCACCACCTGTCTTGACTGCCCCGAAGGGAAGGCCCCGTTACGGACCGGTCAGTCAGATGTCAAGA…
denovo4930	k__Bacteria; p__Firmicutes; c__Clostridia; o__Clostridiales	0	0	0	0	0	0	1	0	0	0	0	0	2	2	1	6	AAGACCCGGGAACGTATTCACCGCAGCATTCTGATCTGCGATTACTAGCGATTCCAGCTTCATGTAGTCGAGTTGCAGACTACAATCCGAACTGTGGCGTTTATTTTTGAGGTTTGCTCCGCCTCGCGGCCTCGCTTCTCTTTGTTTACGCCATTGTAGCACGTGTGTAGCCCTGATCATAAGGGGCATGATGATTTGACGTCATCCCCGCCTTCCTCCAGGTTATCCCTGGCAGTCTCTCTGGAGTGCCCACCTCAAATGCTGGCTACTAAAGATAAGGGTTGCGCTCGTTGCGGGACTTAACCCAACATCTCACGACACGAGCTGACGACAACCATGCACCACCTGTCTTAACTGTCCCGTAGGAAAGGCCCCGTTACGGACCGGTCAGTTAGATGT…
denovo1770	k__Bacteria; p__Firmicutes; c__Clostridia	0	0	0	0	0	0	0	0	0	0	0	0	0	3	3	6	AAGGCCCGGGAACGGATTCACCGCGGCGTGCTGATCCGCGATTACTAGCGATTCCGACTTCATGGAGGCGAGTTGCAGCCTCCAATCCGAACTGGGGCCTGCTTTTTGGGATTGACTCCGGATCGCTCCTTGGTCACCCTTTGTACAGACCATTGTAGCACGTGTGTAGGCCCGGGAGGTAAGGGGCATGAGGTATTTGACGTCACTCCCCACCTTCCTCCGTATT
denovo930	k__Bacteria; p__Fibrobacteres; c__TG3; o__TG3-1; f__TSCOR003-O20; g__; s__	0	0	0	0	0	0	3	1	1	0	0	0	0	1	0	6	AAGGCCCGGGAACGTATTCACCGCGGCATGCTGATCCGCGATTACTAGCGATTCCAGCTTCATGAAGTCGAATTGCAGACTTCAATCCGAACTGAGATAGATTTTAAGGGATTGGCTTGCTGTCACCAGCTTGCATCCCGCTGTATCTACCATTGTAGCACGTGTCTAGCCCTGGACGTAAGGGCCATGAGGATTTGACGTCATCCCCACCTTCCTCCTGGTTGTCCCTGGCAGTCTCCTTAGAGTGCTCAGCATTACCTGTGGCAACGTAAGGGAAAGGGGTTGCGCTCGTTGTGGGACTTAACCCAACATCTCACGACACGAGCTGACGACAACCATGCAGCACCTGTGC
denovo2519	k__Bacteria; p__Fibrobacteres; c__TG3; o__TG3-1; f__TSCOR003-O20; g__; s__	0	0	0	0	0	0	4	0	2	0	0	0	0	0	0	6	GAGGCCCGGAACGTATTCACCGCGGCATGCTGATCCGCGATTACTAGCGATTCCAGCTTCATGAAGTCGAATTGCAGACTTCAATCCGAACTGAGATAGATTTTAAGGGATTGGCTTGCTGTCACCAGCTTGCATCCCGCTGTATCTACCATTGTAGCACGTGTCTAGCCCTGGACGTAAGGGCCATGAGGATTTGACGTCATCCCCACCTTCCTCCTGGTTAAACCAGGCGGTCCCCTACGAGTCCCTACGNACTCACCTGATGGCGAACTAAGGGCGGAGGGTTGGTCGCTCGTTGCAGGACGTTAACCTTAACATCTCACGACACGAGCTGACGACAACCATGCAGCACCTGTGCGGGTGGTTCCTTGCGGAAGGCTCCATATCTCTACAGAGTTT…
denovo3344	k__Bacteria; p__Fibrobacteres; c__TG3; o__TG3-1; f__TSCOR003-O20; g__; s__	0	0	0	0	0	0	2	2	2	0	0	0	0	0	0	6	CGAAGGCCCGGGAACGTATTCACCGCGGCATGCTGATCCGCGATTACTAGCGATTCCAGCTTCATGAAGTCGAATTGCAGACTTCAATCCGAACTTGAGGATAGATTTTAAGGGATTGGCTTGCTGTCACCAGCTTGCATCCCGCTGTATCTACCCATTGTAGCACGTGTCTAGCCCTGGACGTAAGGGCCACTGAGGATTTGACGTCATCCCCACCTTCCTCCTGGTTAAACC
denovo4135	k__Bacteria; p__Fibrobacteres; c__TG3; o__TG3-1; f__TSCOR003-O20; g__; s__	0	0	0	0	0	0	2	0	3	0	0	0	0	0	1	6	AAGGCCGGGAACGTATTCACCGCGGCATGCTGATCCGCGATTACTAGCGATTCCAGCTTCATGAAGTCGAATTGCAGACTTCAATCCGAACTGAGATAGATTTTAAGGGATTGGCTTGCTGTCACCAGCTTGCATCCCGCTGTATCTACCATTGTAGCACGTGTCTAGCCCTGGACGTAAGGGCCATGAGGATTTGACGTCATCCCCGACTTCCTCCTGGTTAAAACCCNGGCGGTCCCCTANAGTTCCCAGCATCACCTGATGGCAACTAAGGGGCGAGGTTGCGCTCGTTAGCAGGACTTAACCTAACAT
denovo4895	k__Bacteria; p__Fibrobacteres; c__TG3; o__TG3-1; f__TSCOR003-O20; g__; s__	0	0	0	0	0	0	1	3	2	0	0	0	0	0	0	6	CGAAGGCCCGGGAACGTATTCACCGCGGCATGCTGATCCGCGATTACTAGCGATTCCAGCTTCATGAAGTCGAATTGCAGACTTCAATCCGAAACTGAGATAGTATTTTTAAGGGATTGGCTTGCTGTCACCAGCTTTGCATCCCGCTGTATCTACCATTGTAGCACCGTGTCTAGCCCGTGGACGTAAGGGCCATGTAGGATTTGACGTCCATCCCCACCTTCTCCTGGTTAACCAGGCGTCCCCCTAGAGTTCCCAGCATCACCTG
denovo5508	k__Bacteria; p__Fibrobacteres; c__TG3; o__TG3-1; f__TSCOR003-O20; g__; s__	0	0	0	0	0	0	3	1	2	0	0	0	0	0	0	6	AAGGCCCGGGAACGTATTCACCGCGGCATGCTGATCCGCGATTACTAGCGATTCCAGCTTCATGAAGTCGAATTGCAGACTTCAATCCGAACTGAGATAGATTTTAAGGGATTGGCTTGCTGTCACCAGCTTGCATCCCGCTGTATCTACCATTGTAGCACGTGTCTAGCCCTGGACGTAAGGGCCATGAGGTATTTCGACGTCACTCCCCACTTCCTCCGTAGGTTAAACCAGGCCGGTCCCCCTAGAGTCCCCAGCATCACCTGATGGCAACTAAGGGCGAGGGTTGCGCTCGTTGCAGGACTTAA
denovo1129	k__Bacteria; p__Chloroflexi; c__Dehalococcoidetes; o__Dehalococcoidales; f__Dehalococcoidaceae; g__; s__	1	2	2	0	0	0	0	0	0	0	0	0	1	3	2	6	AAGGCCCGAGAACGTATTCACCGCAGTATGCTGACCTGCGGTTACTAGCAACTCCGGCTTCATGCAGGCGAGTTGCAGCCTGCAATCCGAACTGAGGATGGCTTTACAGATTAGCTCCAGATCGCTCTGTCGCAACCAATTGTACCACCCATTGTAGCGTGTGTGTAGCCCAGGGTATAAGGGCCATGCTGACTTGACGTCATCCCCACCTTCCTCCCCGTTTGTCGGGCGGTCTGCTAGAGAAATTACACTAGCCACGAGGGTTGCGCTCGTTGCAGGACTTAACCGAACACCTCACGGCACGAGCTGACGACAGCCATGCAGCACCTGTTCATGCTACTGACTTAACAGTTTGTCGCCCTTTCGGGTCCCTACTTCA
denovo4453	k__Bacteria; p__Chlorobi; c__SJA-28; o__; f__; g__; s__	0	0	0	1	0	0	1	0	0	0	0	0	1	2	2	6	AAGGCCCGGGAACGTATTCACCGCGCCGTGCTGATGCGCGATTACTAGCAATTCCAGCTTCACGGAGTCGAGTTGCAGACTCCGATCCGAACTGAGACCGCTTTTTTGGGATTGGCTCCACCTCGCGGTTTCGTCAGCCCTTTGTAGCGGCCATTGTAGCACGTGTGTGGCCCTAGGCGTAAGGGCCATGAGGACTTGACGTCATCCCCACCTTCCTCACTACTTGCGTAGGCAGTCCACTAAGAGTGCCCGGCTTTACCCGANGGCAACATAGTGCAGGGGTTGCGCTCGTTGCGGGACTTAACCCAACACTCACGGCACGAGCTGACGACAGCCATGCAGCACCTGTACAAGCCCCCCTTGCGGGGAAAACCGACTTTCATCAGGGTTCTCTCCATG…
denovo1999	k__Bacteria; p__Chlorobi; c__SJA-28; o__; f__; g__; s__	0	0	0	0	0	0	1	1	1	0	0	0	1	2	0	6	AAGGCCCGGGAACGTATTCACCGCGCCGTTCTGATGCGCGATTACTAGCAATTCCAACTTCATGGAGTCGAGTTGCAGACTCCAATCCGAACTGAGACAACTTTTTAGGGTAGTTGCTCCACCTTGTCGGTATTGCAGCCCTTTCGTTAGTTGCCATTGTTAGCACGTGTGTTGCCCTAGGCGTAAGAGCCATGCGGACTTGACGTCATCCCCACCCTTCCTCACTACTTGCGTAGGCAGTCTCCTTAGAGTGCCCGACCATTACTTCGATGGCAACTAAGGACAGGGGTTGGCGCTCGTTGCGGGAACGTTAACCCAACACCTCACGGCACGAGCTGACGACAGCCATGCAGCATCTGTACAGATTCGTATTGCTACACACAGATTTTCC
denovo4979	k__Bacteria; p__Chlorobi; c__SJA-28; o__; f__; g__; s__	0	0	0	0	1	1	1	1	2	0	0	0	0	0	0	6	AAGGCCCGGGAACGTATTCACCGCGCCGTTCTGATGCGCGATTACTAGCAATTCCAACTTCATGGAGTCGAGTTGCAGACTCCAATCCGAACTGAGACAACTTTTTAGGGTAGTGCTCCACCTTGCGGTATTGCAGCCCTTTCGTTAGTTGCCATTGTAGCACGTGTGTTGCCCTACGGCGTAAGAGCCATGCGGACTTGACGTCATCCCCACCTTCCTCACTACTTGCGTAGGCAGTCTCCTTAGAGTGCCCGACATTACTCGATGGCAACTAAGGACGAGGGGTTGCGCTCGTTGCGGGACTTAACCCAACACCTCACGGCACGAGCTGACGACAGCCATGCAGCATCTGTACAGATTCGTATTGCTACACACAGTATTTTCCTTCTGTTTTAATCT…
denovo357	k__Bacteria; p__Bacteroidetes; c__Bacteroidia; o__Bacteroidales; f__Porphyromonadaceae; g__Parabacteroides; s__	0	0	0	1	3	3	0	0	0	0	0	0	0	0	0	6	AAGGCCCGGGAACGTATTCACCGCGCCATGGCTGATGCGCGATTACTAGCGAATCCAGCTTCACGGAGTCGAGTTGCAGACTCCGATCCGAACTGAGATAAGGTTTAGAGATTCGCATCCGGTCGCCCGGTAGCTGCCCTTTGTCCTTACCATTGTAACACGTGTGTCGCCCCCGGAGTGTAAGGGCCGTGCTGATTTGTACGCATCCCCACCCTTCCTCACAGCTTACGCTGGCAGTCTCTCCAGAGTCCTCAGCATTACCTGTTAGTAACTGGAAATAAGGGTTGCGCTCGTTATGGCACTTAAGCCGACACCTCACGGCACGAGCTGACGACAACCATGCAGCACCTCGTAGGCAGTCATTGCTGAATAGAATGTTTCCACTCCTGTCTCCCTACG…
denovo4768	k__Bacteria; p__Bacteroidetes; c__Bacteroidia; o__Bacteroidales; f__Porphyromonadaceae; g__; s__	2	1	1	0	0	0	4	0	2	0	0	0	0	0	0	6	AAGGCCCGGGAACGTATTCACCGCGCCGTGGCTGATGCGCGATTACTAGCGAATCCAGCTTCACGGAGTCGAGTTGCAGACTCCGATCCGAACTGAGAGTGGTTTTGGAGATTAGCATCCTGTCGCCAGGTAGCTGCCCTTTGTACCACCCATTGTAACACGTGTGTCGCCCCGGACGTAAGGGCCGTGCTGATTTGACGTCATCCCCACCTTCCTCGCATCTTACGATGGCAGTCTCGCCAGAGTCCCCAGCTTTACCTGATGGTAACTGACGATGAGGGTTGCGCTCGTTATGGCACTTAAGCCTACACCTCACGGCACGAGCTGACGACAACCATGCAGCACCTCGATACAGTCTATTGCTAGCTATGATATCTCTACCATATTCCTGCACCGTTC…
denovo1345	k__Bacteria; p__Bacteroidetes; c__Bacteroidia; o__Bacteroidales; f__; g__; s__	0	0	0	0	0	0	6	0	0	0	0	0	0	0	0	6	AAGGCCCGGGAACGTATTCACCGCGCCATGGCTGATGCGCGATTACTAGCGAATCCGGCTTCACGGAGTCGAGTTGCAGACTCCGATCCGAACTGAGAGTGGGTTTAGAGGATTAGCTCCGCGTCACCGCTTCGCTGCCTGCTGTCCCACCCATTGTAACACGTGTGTCGCCCCGGACGTAAGGGCCGTGCTGATTTGACGTCATCCCCACCTTCCTCTCAGCTTACGCCGGCAGTCTCACTAGAGTCCTCAGCTTTACCTGCTAGTAACTAATGATAAGGGTTGCGCTCGTTATGGCACTTAAGCCGACACCTCACGGCACGAGCTGACGACAACCATGCAGCACCTTCACAGACGCCATCGC
denovo2329	k__Bacteria; p__Bacteroidetes; c__Bacteroidia; o__Bacteroidales; f__; g__; s__	0	0	0	0	0	0	1	0	0	0	0	0	3	2	0	6	AAGGCCCGGGAACGTATTCACCGCGCCATGGCTGATGTGCGATTACTAGCGAATCCGGCTTCATGGAGTCGGGTTGCAGACTCCAATCCGAACTGAGACCGGTTTTAGGGATTAGCTTCTACTTGCGTAGTTGCGGCCTTTTGTACCGGCCATTGTAGCACGTGTGTAGCCCAGGACATAAGGGCCGTGCTGATTTGACGTCATCCCCACCTTCCTCACTGCTTGCGCAGGCAGTTTTTCATAGAGTCCCCCATCGTAATATGCTGGCAACTATGAATAGGGGTTGCGCTCGTTATAGGACTTAACCCAACACCTCACGGCACGAGCTGACGACAGCCATGCAGCACCTGTCAAGCGGCGTATTGCTACGCTGACGTATCTCTACGCCATTCCACTTGA…
denovo2431	k__Bacteria; p__Bacteroidetes; c__Bacteroidia; o__Bacteroidales; f__; g__; s__	0	0	0	0	0	0	0	0	0	0	0	0	1	3	2	6	AAGGCCCGGGAACGTATTCACCGCGCCATGGCTGATGCGCGATTACTAGCGAATCCAGCTTCACGGAGTCGAGTTGCAGACTCCGATCCGAACTGAGAGGGGCTTTATGAGATTCGCATCCTGTTGCCAGGTAGCGGCCCTCTGTACCCCCNTTGTACACGTGTGTCGCCCGGACCGTAAGGGCCGGTCGCTGATTTGTACGTCCATCCCCCACCCTTCCTTCCACACCTTACGGTGGCAGTCTCAATAGAGTCCCCACGCTTGACCTGATGGTAACTAATTGATAAGGGTTGCGCTCGTTATGGCACTTAAGCGACACCTCACGGCACGAGCTGACGACAACCATGCAGCACCTACACATCTGCTATTGCTAGAATACTGCTTTCACAGTACGTCAGA…
denovo2654	k__Bacteria; p__Bacteroidetes; c__Bacteroidia; o__Bacteroidales; f__; g__; s__	0	0	0	0	0	0	1	1	0	1	1	2	0	0	0	6	AAGGCCCGGGAACGTATTCACCGCGCCATGGCTGATGCGCGATTACTAGCGAATCCAGCTTCACGAAGTCGGGTTGCAGACTTCGATCCGAACTGAGACCGGATTTTACGGATTAGCATCTCCTTGCGGAGTAGCTGCCCTTTGTACCGGCCATTGTAACACGTGTGTAGCCCTGGACATAAGGGCCGTGCTGATTTGACGTCATCCCCGCCTTCCTCGCACCTTACGGTGGCAGTCCCGTTAGAGTCCCCAGCTTGACCTGATGGTAACTAACGGTAAGGGTTGCGCTCGTTATGGCACTTAAGCCTACACCTCACGGCACGAGCTGACGACAACCATGCAGCACCTCGATACAGTCTATTGCTAGCTATGATATCTCTACCATATTACTGCACCGTT…
denovo4850	k__Bacteria; p__Bacteroidetes; c__Bacteroidia; o__Bacteroidales; f__; g__; s__	0	0	0	0	0	1	1	1	1	2	0	0	0	0	0	6	AAGGCCCGGGAACGTATTCACCGCGCCATGGCTGATGCGCGATTACTAGCGAATCCAACTTCATGGAGTCGAGTTGCAGACTCCAATCCGAACTGAGATGGACTTTAGAGATTCGCATCCCATCTCTGGGTAGCGCCCCTCTGTATCCACCATTGTAACACGTGTGTCGCCCCGGACGTAGGTACGGCGT
denovo5642	k__Bacteria; p__Bacteroidetes; c__Bacteroidia; o__Bacteroidales; f__; g__; s__	0	0	0	0	0	0	1	3	0	0	0	0	0	2	0	6	AAGGCCCGGGAACGTATTCACCGCGCCATGGCTGATGCGCGATTACTAGCGAATCCAACTTCATGGAGTCGAGTTGCAGACTCCAATCCGAACTGAGATTGGGACTTTTAGAGATTCGCATCCCATCTCTGGGTTAGCGCCCCTCTGTATCCACCATTGTAACACGTGTGTCGCCCCGGAGTAAGGGCCGTGCTGATTTGACGTCACTCCCCCC
denovo4004	k__Bacteria; p__Bacteroidetes; c__Bacteroidia; o__Bacteroidales	0	0	0	0	0	0	0	0	0	0	0	0	1	3	2	6	AGCCGGGACGTATTCACCGCGCCATTGCTGATGCGCGATTACTAGCGAATCCACCTTCATGGAGTCGAGTTGCAGACTCCAATCCGAACTGAGATAACTTTTCGTAGATTCGCTCCTAGTCGCCTAGTGCTGCCCTCTGTAGTTGCCATTGTAGCACGTGTGTAGCCCTGGACATAA
denovo5292	k__Archaea; p__Euryarchaeota; c__Methanobacteria; o__Methanobacteriales; f__Methanobacteriaceae; g__Methanobacterium; s__beijingense	3	2	6	0	0	0	0	1	0	3	1	1	0	0	0	6	AAGGAGCAGGGACGTATTCACCGCGCGATTATGACACGCGATTACTACGCATTCCAGCTTCATGAGGGCGAGTTACAGCCCTCAATCCGAACTAAGACTAGGTTTAGGAGATTACCTTCACTTTTCAGTGTTGGAACCCATTGTCCTAGCCATTGTAGCCCGCGTGTAGCCCAGGGGATTCGGGGCATACGGACCTACCGTCGTCCACTCCTTCCTCCAGTTTATCACTGGCGGTCCCCTTAGTGTGCCCGGCATCCTGTAAGGATCCGCTGGTAACTAAGGGCGTGGGTCTCGCTCGTTGCCTGACTTAACAGGACGCCTCACGGTACGAGCTGACGGCGGCCATGCACCTCCTCTCAGCTTGTCAAGCAAGATCGTCAATCTCTTGACTATCCACCT…
denovo5319	Unassigned	0	0	0	1	0	2	0	0	0	0	0	0	0	2	1	5	AAGACCCGGGAACGTATTCACCGCAGCATGCTGATCTGCGATTACTAGCGATTCCGACTTCACGTAGTCGAGTTGCAGACTACGATCCGGACTACGATCGGCTTTAAGGGATTGGCTCCACCTCGCGGTTTGGCAACCCTCTGTACCGACCATTGTATGACGTGTGAAGCCCTACCCATAAGGGCCATGAGGACTTGACGTCATCCCCACCTTCCTCCGGTTTGTCACCGGCAGTCTCACTAGAGTGCCCAACTAAATGGTGGCAACTAATGATAAGGGTTGCGCTCGTTATGGCACTTAAGCCGACACCTCACGGCACGAGCTGACGACAACCATGCAGCACCTTCACAGACGCCATTGCTGGCTAACAAGTTTCCTCATTATTCGTCTGCAATTCAA…
denovo5408	Unassigned	0	0	0	1	2	3	0	0	0	0	0	0	0	0	0	5	AAGGCCCGGGAACGTATTCACCGCGCCATGGCTGATGCGCGATTACTAGCGAATCCAGCTTCACGGAGTCGAGTTGCAGACTCCGATCCGAACTGAGATAAGGTTTAGAGATTCGCATCCGGTCGCCCGGTAGCTGCCCTTTGTCCTTACCATTGTAACACGTGTGTCGCCCCGGATGTAAGGGCCGTGCTGATTTGACGTCATCCCCACCTTCCTCACAGCTTACGCTGGCAGTCTCTCCAGAGTCCTCAGCATTACCTGTTTAGTAACTGGGAACTAGGGTTAGGGTCGCGTCGTTACGTTGGCCGGTAACCTTTAAACCGACCGAACCCTACCTACCGGACCGGACCGAACGGACGTCGTACGGAACCGAACGAACCCCAATTGGCCAAGGCCAAC…
denovo425	Unassigned	0	0	0	0	0	0	2	1	1	0	0	0	0	1	0	5	AAGGCCCGGGAACGTATTCACCGCGGCATGCTGATCCGCGATTACTAGCGATTCCAGCTTCATGAAGTCGAATTGCAGACTTCAATCCGAACTGAGATAGATTTTAAGGGATTGGCTTGCTNTCACCAGCTTGCATCCCGCTGTATCTACCATTGTAGCACGTGTCTAGCCCTGGACGTAAGGGCCATGAGGATTTGACGTCATCCCCACCTTCCTCCTGGTTAAACCCAGGCGGTCCCCCCTAGAGTCCCTACCGCGACTACTACCTACCGTAGTAGGTCGGAACCTAAAACGGGTAACGGGACGGGGTTAGGGGTTCGGCCGTCCGTTTCGGTTCGACGGAACGGTTAAACCCTTTAAAACCCTAAACTACTTCCTACCG
denovo549	Unassigned	0	0	0	0	0	0	0	1	1	1	2	0	0	0	0	5	AAGGCCCGGGAACGTATTCACCGCGCCATGGCTGATGCGCGATTACTAGCGAATCCAGCTTCACGAAGTCGGGTTGCAGACTTCGATCCGAACTGAGACCGGATTTTACGGATTAGCATCTCCTTGCGGAGTAGCTGCCCTTTGTACCGGCCATTGTAACACGTGTGTAGCCCTGGACATAAGGGCCGTGCTGATTTGACGTCATCCCCGCCTTCCTCGCACCTTACGGTGGCAGTCCCGTTAGAGTCCCCAGCTTGACCTGATGGTAACTAACGGTAAGGGTTGCGCTCGTTATGGGACTTAACCCGACACCTCACGGCACGAGCTGACGACAACCCGTAGCGACACGACCTTACGGTTAAACGGTAAAACGTTCCGGTAAACCGGAAAAACGAAAAC…
denovo740	Unassigned	0	0	0	0	0	0	0	0	0	5	0	0	0	0	0	5	AAGGCCCGGGAACGTATTCACCGCGGCATGCTGATCCGCGATTACTAGCAATTCCGACTTCATGCAGGCGGGTTGCAGCCTGCAATCTGAACTGAGATGAGTTTTAGAGATTTGCATGCCCTCGCGGGTTAGCTGCCCTCTGTTCTCACCATTGTAGTACGTGTGTAGCCCAGGTCATAAGGGGCATGATGATTTGACGTCGTCCCCACCTTCCTCCGTTTTGTCAACGGCAGTCTGTCTAGAGTGCTCTTGCGTAGCAACTAAACATAAGGGTTGCGCTCGTTAGCGGACTTAACCGAACATCTCACGACACGAGCTGACGACAGCCCATGCAGCACCTGTGCAAGCTCCCCGGAAGGGTCGGTCCCTTTCAGTTTCCTACCACTTGCATGTCAAACC…
denovo807	Unassigned	0	0	0	0	2	3	0	0	0	0	0	0	0	0	0	5	AAGGCCCGGGAACGTATTCACCGCGCCATGGCTGATGCGCGATTACTAGCGAATCCAGCTTCACGGAGTCGAGTTGCAGACTCCGATCCGAACTGAGATAAGGTTTAGAGATTCGCATCCGGTCGCCCGGTAGCTGCCCTTTGTCCTTACCATTGTAACACGTGTGTCGCCCCGGATGTAAGGGCCGTGCTGATTTGACGTCATCCCCACCTTCCTCACAGCTTACGCTGGCAGTCTCTCCAGGTCGTCCTAGACGACTTAACCTTACCGTTAGGTTTAAACGTTAACGGTAAGGTAAAAAGGGTTTAAGGGGTTCGGCCGTCCGTTACGTTTAGGTCGGACCTTAAACGTTAACCGGACCCGAACCTACCCTACCGGACCGGACCGAACGGACGTCGT…
denovo973	Unassigned	0	0	0	0	0	0	0	0	0	5	0	0	0	0	0	5	AAGGCCCGGGAACGTATTCACCGCGCCATGGCTGATGCGCGATTACTAGCGAATCCAGCTTCACGAAGTCGGGTTGCAGACTTCGATCCGAACTGAGACCGGCTTTCAAGATTAGCATCTCCTCGCGGAGTAGCTGCCCTTTGTACCGGCCATTGTAACACGTGTGTAGCCCTGGACATAAGGGCCGTGCTGATTTGACGTCATCCCCGCCTTCCTCTCACCTTACGGTGGCAGTCCCGCTAGAGTCCCCAGCTTTACCTGATGGTAACTAACGGTAAGGGTTGCGCTCGTTATGGGACTTAACCCGACACCTCACGGCACGAGCTGACGACAACCATGCACCACCTGTATCCTCTGCCCCGAAGGGAATAGCTATCTCTAACTACGTCAGAGGTATGT…
denovo1458	Unassigned	0	0	0	0	0	0	0	0	0	1	2	2	0	0	0	5	AAGGCCCGGGAACGTATTCACCGCGGCATGCTGATCCGCGATTACTAGCGATTCCGACTTCATGCAGGCGGGTTGCAGCCTGCAATCCGAACTGGGGACGGCTTTATGGGATTCGCTTGCCATCGCTGGCTCGCTGCTCTCTGTACCGCCCATTGTAGCACGTGTGTAGCCCAGGGTATAAAGGGCATGATGATTTGACGTCATCCCCACCTTCCTCCGGTTTGTCACCGGCAGTCCTCTTAGAGTGCCCGGCTTCACCCGCTGGCAACTAAGTGTAGGGGTTGCGCTCGTTGCGGGACTTAACCCAACATCTCACGACACGAGCTGACGACAACCATGCACCACCTGTATCCTCTGCCCCGAAGGGAATAGCTATCTCTAACTACGTCAGAGGTATGT…
denovo1694	Unassigned	0	0	0	0	0	0	0	0	0	3	1	1	0	0	0	5	AAGGCCCGGGAACGTATTCACCGCGCCATGGCTGATGCGCGATTACTAGCGAATCCAGCTTCACGAAGTCGGGTTGCAGACTTCGATCCGAACTGAGACCGGATTTTACGGATTAGCATCTCCTTGCGGAGTAGCTGCCCTTTGTACCGGCCATTGTAACACGTGTGTAGCCCTGGACATAAGGGCCGTGCTGATTTGACGTCATCCCCGCCTTCCTCGCACCTTACGGTGGCAGTCCCGTTAGAGTCCCCAGCTTGACCTGATGGTAACTAACGGTAAGGGTTGCGCTCGTTATGGGACTTAACCCGACACCTCACGGCACGAGCTGACGACAACCATGCACCACCTGTCTCTACTCTCCCCGAAGGGCACTCCCATATTTCTATAGGATTGGTAGGA…
denovo1804	Unassigned	0	0	0	0	0	0	1	4	0	0	0	0	0	0	0	5	AAGGCCCGGGAACGTATTCACCGCGGCATGCTGATCCGCGATTACTAGCGATTCCAGCTTCATGAAGTCGAATTGCAGACTTCAATCCGAACTGAGATAGATTTTAAGGGATTGGCTTGCTGTCACCAGCTTGCATCCCGCTGTATCTACCATTGTAGCACGTGTCTAGCCCTGGACGTAAGGGCCATGAGGATTTGACGTCATCCCCGCCTTCCTCCTGGTTAAACCAGGCGGTCCCCCTAGAGTTCCCAGCATCACCTGATGGCAACTAAGGGGCGAGGGGTCGTCGCGTCGTTCGGTTCGACGGAACGGTTAAACCCTTAAAACCCTAAACTACTTCCTACCGAACCGAACCGAACGGACGTCGTACGGAACCGAAACCC
denovo1845	Unassigned	0	0	0	0	0	0	0	0	0	0	0	0	1	4	0	5	AAGACCCGGGAACGTATTCACCGCGGCATGCTGATCCGCGATTACTAGCGATTCCGACTTCATGCAGTCGAGTTGCAGACTGCAATCCGGACTACGATCGGCTTTCTGGGATTGGCTCCACCTCGCGGCTTGGCAACCCTCTGTACCGACCATTGTATGACGTGTGAAGCCCTACCCATAAGGGCCATGAGGACTTGACGTCATCCCCACCTTCCTCCGGTTTGTCACCGGCAGTCTCGATAGAGTGCCCAACCAAATGATGGCAACTATCGACAGGGGTTGCGCTCGTTGCGGGACTTAACCCAACACTCTACGACGACGACGACGTCGTACGGAACCGAACGACCGACCTAGTCGACGACGACTACCCTTGGTTACGTACCGGGGTTACCCGTTAAC…
denovo1968	Unassigned	0	0	0	0	0	0	0	0	0	2	1	2	0	0	0	5	AAGACCCGGGAACGTATTCACCGCAGCATTCTGATCTGCGATTACTAGCGATTCCAGCTTCATGTAGTCGGGTTGCAGACTACAATCCGAACTGAGACGTTATTTCTGAGGTTTGCTCCACCTCACGGCTTTGCCTCTTCTTTGTTTACGCCATTGTAGCACGTGTGTAGCCCTGATCAGTAAGGGGCATGATGTATTGACGTCACTCCCCCGCCTTCCTCCAGGTTACTCCCTGGCAGTCCTCCCTAGAGTCGCCCATCTTTATATGCT
denovo1989	Unassigned	0	0	0	0	0	0	0	0	0	2	0	0	1	2	0	5	AAGACCCGGGAACGTATTCACCGCGACATTCTGATTCGCGATTACTAGCGATTCCAGCTTCATGTAGTCGGGTTGCAGACTACAATCCGAACTGGGATGACTTTTTTGGGATTCGCTCCGCATCACTGCTTCGCTTCCCTCTGTTGTCACCATTGTAGCACGTGTGTAGCCCAGATCATAAGGGGCATGATGATTTGACGTCATCCCCCGCCTTCCTCCAGGTTATCCCTGGCAGTCTCCCTAGAGTGCCCAGCTTTACCTGCTGGCTACTAAGGATAGGGGTTGCGCTCGTTGCGGGACTTAACCCAACATCTCACGACACGAGCTGACGACAACCATGCAGCACCTGTGCGGGGTGTTCCTTGCGGAAGGCTCCATATCTCTACAGAGTTTCACCCC…
denovo2117	Unassigned	0	0	0	0	0	0	0	0	0	2	2	1	0	0	0	5	AAGGCCCGGGAACGTATTCACCGCGGCATGCTGATCCGCGATTACTAGCGATTCCGACTTCATGCAGGCGGGTTGGCAGCCTGCAATACCGAACCTGGGGACGGGCGTTTATTGGGAGTTCGCTTGCCATCGCTGGCTCGCTGCTCTCTGTACCGCCCACTTGTAGCACGTGTGTAGCCCAGGGTATAAAGGGCATGATGATTTGACGTCATCCCCACCTTCCTCCGGTTTGTCACCGGCAGTCCTCTTAGAGTGCCCGGCTTCACCCGCTGGCAACTAAGTGTAGGGGTTGCGCTCGTTGCGGGACTTAACCCAACATCTCACGACACGAGCTGACGACAACCATGCACCACCTGTCTCTACTCTCCCCGAAGGGCACTCCTATATTTCTATAGGTTT…
denovo2255	Unassigned	0	0	0	0	0	0	0	0	0	1	1	3	0	0	0	5	AAGGCCCGGGAACGTATTCACCGCGGCATGCTGATCCGCGATTACTAGCGATTCCGACTTCATGCAGGCGGGTTGCAGCCTGCAATCCGAACTGGGGACGGCTTTATGGGATTCGCTTGCCATCGCTGGCTCGCTGCTCTCTGTACCGCCCATTGTAGCACGTGTGTAGCCCAGGGTATAAAGGGCATGATGATTTGACGTCATCCCCACCTTCCTCCGGTTTGTCACCGGCAGTCCTCTTTAGAGTGCCCCGGGCTTTTACCCGCCCGTCGTCGGACCTAAACGTTAGGTTAGGGGTTAGGGGTTCGCCGTCCGTTTCGGTTCGGGGACCGGGTTAAACCCCTTAAAACCCCAACTACTTCCTACCGAACCGAACCGAACGGACGTCGTACGGAACCG…
denovo2535	Unassigned	0	0	0	0	0	0	0	0	0	0	0	0	1	2	2	5	AAGGCCCGGGAACGTATTCACCGCGCCATGATGTTGCGCGATTACTAGCGATTCCTGCTTCATGAGGTCGAGTTGCAGACCTCAATCCGAACTGTGGTAGCTTTTCTGAGATTCGCTCCACATCACTGCTTCGCATCCCTCTGTAACTACCATTGTAGCACGTGTGTAGCCCCGGTCATAAGGACCATGATGACTTGACGTCGTCCCCATCTTCCTCTGCGTTGTTACCGCAGCGGTCCTTCCAGAGTCCCCAACTTAATGATGGTAACTGAAAGCAGGGGTTGCGCTCGTTGCGGGACTTAACCCAACACCTCACGGCACGAGCTGACGACAACCATGCAGCACCTACACATCTGCTATTGCTAGAATACTGCTTTCACAGTACGTCAGATGCATTTC…
denovo2541	Unassigned	0	0	0	0	0	0	0	0	0	2	2	1	0	0	0	5	AAGGCCCGGGAACGTATTCACCGCGCCATGGCTGATGCGCGATTACTAGCGAATCCAGCTTCACGAAGTCGGGTTGCAGACTTCGATCCGAACTGAGACCGGATTTTACGGATTAGCATCTCCTTGCGGAGTAGCTGCCCTTTGTACCGGCCATTGTAACACGTGTGTAGCCCTGGACATAAGGGCCGTGCTGATTTGACGTCATCCCCGCCTTCCTCGCACCTTACGGTGGCAGTCCCGTTAGAGTCCCCAGCTTGACCTGATGGTAACTAACGGTAAGGGTTGCGCTCGTTATGGGACTTAACCCGACACCTCACGGCACGAGCTGACGACAACCATGCAGCACCTCGACTCCAGCCATCGCTGGCTATACCATCTCTGATATATTCTAGAGCCGTT…
denovo2803	Unassigned	0	0	0	0	0	0	1	0	4	0	0	0	0	0	0	5	AAGGCCCGGGAACGTATTCACCGCGGCATGCTGATCCGCGATTACTAGCGATTCCAGCTTCATGAAGTCGAATTGCAGACTTCAATCCGAACTGAGATAGATTTTAAGGGATTGGCTTGCTGTCACCAGCTTGCATCCCGCTGTATCTACCATTGTAGCACGTGTCTAGCCCTGGACGTAAGGGCCATGAGGATTTGACGTCATCCCCACCTTCCTCCTGGTTAAACCAGGCGGTCCCCCTAGAGTTCCCAGCATCACCTGATGGCAACTAAGGGCGAGGGTTGCGCTCGTTGCAGGGACTTAACCCTAACGTACTCTACGACGAACCGAACGACGTCGTACGGAACCGAAACCCAAACCTAGTCGACGACGACCCTACCGTTGGTCGGGGGTCGGGGG…
denovo2806	Unassigned	0	0	0	0	0	0	0	1	1	0	0	0	2	0	1	5	AAGGCCCGGGAACGTATTCACCGCAGCGTGCTGATCTGCGATTACTAGCGATTCCATCTTCACGGAGTCGGGTTGCAGACTCCGATCTGAACTGAGGCAGATTTTTTGCGATTAGCTTCCCCTCGCAGGTTTGCGGCGCTCTGTATCTGCCATTGTAGTACGTGTGTAGCCCTGGACGTAAGGGCCATGATGACTTGACGTCATCCCCACCTTCCTCCCCGTTATCCGGGGCGGTCCCCTTAGAGTGCCCGGCATTATCCGCTGGTAACTAAGGGCAGGGGTTGCGCTCGTTGCGGGACTTAACCCAACATCTCACGACACGAGCTGACGACAGCCATGCAGCACCTCACTACGGTTTGTCCTTACGGACACCCCTACTTTCATAGGGATTACCTCGTG…
denovo2869	Unassigned	0	0	0	0	0	0	0	0	0	1	4	0	0	0	0	5	AAGACCCGGGAACGTATTCACCACGACATTCTGATTCGCGATTACTAGCGATTCCAGCTTCATGTAGTCGAGTTGCAGACTACAATCCGAACTGAGATGACCTTTTTTGTAGATTTGCTCCACTTCACAGCTTCGCTTCTCTTTGTAGTCACCATTGTAGCACGTGTGTAGCCCCAGATCATAAAGGGGGCGATGATGATTTTGACGTCATCCCCCGCCTTCCTCCAGGTTATCCCTGGCAGCTCCCCTAGAGTGCCCCATCTTTTCATGCTGGGCTACTAAAGAAATAAAGGGGTTTGCGCTCGTTTGCGGGGACTTTAAACCCCAAACATCTCACGACACGAGCTGACGACAACACT
denovo3053	Unassigned	0	0	0	0	0	0	0	0	0	1	4	0	0	0	0	5	AAGACCCGGGAACGTATTCACCACGACATTCTGATTCGCGATTACTAGCGATTCCAGCTTCATGTAGTCGAGTTGCAGACTACAATCCGAACTGAGATGACCTTTTTGAGATTTGCTCCACTTCACAGCTTCGCTTCTCTTTGTAGTCACCATTGTAGCACGTGTGTAGCCCAGATCATAAGGGCCGTGCTGATTTGACGTCATCCCCGCCTTCCTCGCACCTTACGGTGGCAGTCCCGTTAGAGTCCCCAGCTTGACCTGATGGTAACTAACGGTAAGGGTTGCGCTCGTTATGGGACTTAACCCGACACCTCACGGCACGAGCTGACGACAACCATGCAGCACCTTGGAAACTGTCCGAAGAAACACTCCTTTCATAGTGCGTCAGTTCCCATTTAA…
denovo3389	Unassigned	0	0	0	0	0	0	0	0	0	1	3	1	0	0	0	5	AAGGCCCGGGAACGTATTCACCGCAGCATGCTGATCTGCGATTACTAGCGATTCCGACTTCACGCAGGCGAGTTGCAGCCTGCGATCCGAACTGAGAGCTTATTTATCGGGGTTCGCTCTGCCTCGCGGCTTCGCTTCCCTCTGTTTAAGCCCATTGTAGTACGTGTGTAGCCCAGGACATAAGGGGCATGATGACTTTGACGTCGACCTCCCCGTCCTTCCGTCTTCGTACTTACCCGGTCCTAGGTCCGGTCCGACGTTCGTACCCGTAGTCCCGAAACGTTTTAACCCACCGTTTAACGTTGGGCCTAACGGTACGAACCAAACTAAGGGGGGTTACACGGGGGTTCGTCCGGTTCGTCCGGGGTTACGTTAACCCCGGGAAACCTTAAACCCTAA…
denovo3552	Unassigned	0	0	0	0	0	0	0	0	1	0	0	0	0	1	3	5	AAGGCTCAGGAACACATTCACCGTGACATGGCTGATTCACGATTACTAGCGATTCCAACTTCATGAGGGCGAATTGCAGCCCTCAATCCGGACTGAGATTACCTTTTATGCGATTAGCTCCGCCTTGCGGCCTTGCATCGCTTTGTAGGCACCATTGTAGCACGTGTGTCCGCCCTGGGCATAAAGGCCATGAGGACTTGACGTCCATCCCCGCCTTCCTCCGGTTTAACACCGGCCAGTCCTGCTAGAGTCCTTCCATTGCTGGATGAGTAACGTAACAGCAGGGGTTTCGCTCGTTATGGGACTTAACCCGACATCTCACGACACGAGCTGACGACAGCCATGCAGCACCGTGTGCTTGTTTCACCCTTGCGGTTAGACTACACTGTTCCAGTAACG…
denovo3736	Unassigned	0	0	0	0	0	0	0	0	0	0	0	0	1	2	2	5	AAGACCCGGGAACGCATTCACCGCGACATTCTGATTCGCGATTACTAGCAACTCCTTCTTCATGCGGGCGGGTTGCAGCCCACAATCTGAACTGAGACTGTTTTTATTGAGATTTGCTCTATGTTGCCATATTGCTGCTCTTTGTAACAGCCATTGTAGCACGTGTGTAGCCCAACGACGTAAGGGGCGTGATGATTTTGACGTCATCCCCACCTTCCTCCGTGTTATCCACGGCAGTCTGAACAGAGTTCCTAACTTAATATTGGCAACTAGCAACAGGGGTTGCGCTCGTTGCGGGACTTAACCCAACATCTCACGACACGAGCTGACGACAACCATGCACCACCTGTATCCTCTGCCCCGAACGGGGAATAGCTATCTCTAACTACGTCAGA
denovo3955	Unassigned	0	0	0	0	0	0	1	4	0	0	0	0	0	0	0	5	AAGACTCAGGAACACATTCACCGCGGCGTGGCTGATCCGCGATTACTAGCGATTCCAACTTCATGCAGACGAGTTGCAGCCTGCAATCCGGACTGGGGAGGCGTTTTTTGGGATTAGCTCCCCCTCGCGGGTTGGCGACCCTTTGTACGCCCCATTGTAGCACGTGTGCAGCCCTGGGCATAAAGGCCATGAGGACTTGACGTCATCCCCACCTTCCTCCTGGTTAAACCAGGCGGTCCCCCTAGAGTTCCCAGCATCACCTGATGGCAACTAAGGGCGAGGGTTGCGGCTCGTTGCAGGGACTTAACCTAACATCTCACGACACGAGCTGACGACAACCATGCAGCACCTGTGCGGGGTGTTCCTTGCGGAAGGCTCCATATCTCTACAGAGTTTCAC…
denovo4119	Unassigned	0	0	0	0	0	0	0	0	0	0	0	0	2	1	2	5	AAGGCCCGGGAACGTATTCACCGCGGCATGCTGATCCGCGATTACTAGCAATTCCAGCTTCATGAGGGCGAGTTGCAGCCCTCAATCTGTACTGAGACCGCTTTTAGGGATTGGCTCCCGCTTACGCGATTGCAGCCCATTGTAGCGGTCATTGTAGCACGTGTGTGGCCCTGGGTGTAAGGGCCATGAGGACTTGACGTCATCCCCACCTTCCTCACTACTTGCGTAGGCAGTCCACTTAGAGTGCCCAGCATTACCTGATGGCAACTAAGTGCAGGGGTTGCGCTCGTTGCAGGACTTAACCTAACACCTCACGGCACGAGCTGACGACAACCATGCAGCACCTTGAAGAGTGTCCGAAGAAATTACCATCTCTGATAAACGTCACTCCCCATTTAA…
denovo4754	Unassigned	0	0	0	0	0	0	1	1	3	0	0	0	0	0	0	5	AAGGCCCGGGAACGTATTCACCGCGGCATGCTGATCCGCGATTACTAGCGATTCCAGCTTCATGAAGTCGAATTGCAGACTTCAATCCGAACTGAGATAGATTTTAAGGGATTGGCTTGCTGTCACCAGCTTGCATCCCGCTGTATCTACCATTGTAGCACGTGTGCAGCCCTGGGCATAAAGGCCATGAGGACTTGACGTCATCCCCACCTTCCTCCGGTTTAACACCGGCAGTCTCGCTAGAGTCCCCGGCATGACCCGCTGGCAACTAGCGACAAGGGTTTCGCTCGTTAAGGGACTTAACCCGACACTTCACAGCACGAGCTGACGACAGCCATGCAGCACCTGTGCACGTTTCACCCGTAAGGGCAGTCCCCGGNTTTCACCGGTTTCATCCGT…
denovo4828	Unassigned	0	0	0	0	0	0	0	0	0	1	2	2	0	0	0	5	AAGGCCCGGGAACGTATTCACCGCGGCATGCTGATCCGCGATTACTAGCGATTCCGACTTCATGCAGGCGGGTTGCAGCCTGCAATCCGAACTGGGGACGGCTTTATGGGATTCGCTTGCCATCGCTGGCTCGCTGCTCTCTGTACCGCCCATTGTAGCACGTGTGTAGCCCAGGGTATAAAGGGCATGATGATTTGACGTCATCCCCACCTTCCTCCGGTTTGTCACCGGCAGTCCTCTTAGAGTGCCCGGCTTTACCCGCTGGCAACTAAGTGTAGGGGTTGCGCTCGTTGCGGGACTTAACCCAACATCTCACGACACGAGCTGACGACAACCATGCACCACCTGCACAGGCGTCCCGAAGGACTAGTCAATCTCTTGACTA
denovo5478	Unassigned	0	0	0	0	0	0	0	0	0	2	1	2	0	0	0	5	AAGGCCCGGGAACGTATTCACGGCAGTATGCTGACCTGCCATTACTAGCAATTCCGACTTCATGTGGGCGGGTTGCAGCCCACAATCTGAACTGGGACTATTTTTCAGGATTTGCTCCAGATTGCTCCTTCGCTTCCTGCTGTTATAGCCATTGTAGTACGTGTGTAGCCCAGGGTATAAAGGGCATGATGATTTGACGTCATCCCCCACCTTCCTCCGGTTTGTCACCGGCAGTCCTCTTAGAGTGCCCGGCTTTACCCGCTGGCAACTAAGTGTAGGGGTTGCGCTCGTTGCGGGACTTAACCCAACATCTCACGACACGAGCTGACGACAACCATGCACCACCTGTCTCTACTCTCCCCGAAGGGCACTCCCATATTTCTATAGGATTGGTAGGAT…
denovo5592	Unassigned	0	0	0	0	0	0	0	0	0	0	0	0	1	2	2	5	AAGACCCGGGAACGAATTCACCCGACGTGCTGATTCGGGATTACTAGCAACTCCGACTTCATGTGGGCGGGTTGCAGCCCACAATCTGAACTGGGACTATCTTTATTGAGATTTGCTCCACGTTACCGTTTCGCTGCTCTTTGTAATAGCCATTGTAGCGCGTGTGTAGCCCAAGACGTAAGGGGCATGATGATTTGACGTCATCCTCACCTTCCTCCGTGTTATCCACGGCAGTCTCAATAGAGTTCCTAACTTAATATTGGCAACTATTGATAAGGGTTGCGCTCGTTGCGGGACTTAACCCAACACCTCACGGCACGAGCTGACGACAGCCATGCAGCACCTGTCAAGCGGCGTATTGCTACGCTGACGTATCTCTACGCCATTCCACTTGATGTC…
denovo5617	Unassigned	0	0	0	0	0	0	1	2	1	0	0	0	0	1	0	5	AAGGCCCGGGAACGTATTCACCGCGGCATGCTGATCCGCGATTACTAGCGATTCCAGCTTCATGAAGTCGAATTGCAGACTTCAATCCGAACTGAGATAGATTTTAAGGGATTGGCTTGCTGTCACCAGCTTGCATCCCGCTGTATCTACCATTGTAGCACGTGTCTAGCCCTGGACGTAAGGGCCATGAGGATTTGACGTCATCCCCACTTCCTCCTGGTTAAACCAGGCGGTCCCCCCTAGAGTTTCCCCAAGCGTACTACCTACCGTATAGGTCGAACTAAACGGGTAACGGGACGGGTTAGGGTTCGGCCGTCCGTTCGGTTCGACGGACGGTTAAACCCTTAAACCTAACTACTTCCTACCGAACGAACCGAACGGACGTCGTACGGAACCGAA…
denovo6105	Unassigned	0	0	0	0	0	3	1	1	0	0	0	0	0	0	0	5	AAGGCCCGGGAACGTATTCACCGCGGCTTGGCTGATCCGCGATTACTAGCGATTCCAGCTTCATGGAGTCGGGTTGCAGACTCCAATCCGAACTGGGAACGGCTTTCTTAGGATCCGCTCAGGGTCGCCCCTTCGCTTCCCGTTGTGCCGCCCATTGTAGCACGTGTGTCGCCCTGGACATAAGGGCCATGATGACTTGACGTCATCCCCACCTTCCTCCGGCTTGTCGCCGGCAGTCCGCCGAGAGTTCCCGCCCGTAGCGTTGGCAACTCGGCGCAGGGGGTTTCGCGTCGTTCGGTCGGGACCGGTTAACCCTAAACCCAACTCTTCCTACCGAACCGAACCGAACGGACGTCGTACGGAACCGAACGACCGACCTAGTCGACGACGACCCCTACC…
denovo6152	Unassigned	0	0	0	0	0	0	0	0	0	0	0	0	0	4	1	5	AAGGCCCGGGAACGTATTCACCGCGGCATGCTGATCCGCGATTACTAGCAATTCCAGCTTCATGAGGGCGAGTTGCAGCCCTCAATCTGTACTGAGACCGCTTTTAGGGATTGGCTCCCGCTTACGCGATTGCAGCCCATTGTAGCGGTCATTGTAGCACGTGTGTGGCCCTGGGTGTAAGGGCCATGAGGACTTGACGTCATCCCCACCTTCCTCACTACTTGCGTAGGCAGTCCACTTAGAGTGCCCAGCATTACCTGATGGCAACTAAGTGCAGGGGTTGCGCTCGTTGCAGGACTTAACCTAACACCTCACGGCACGAGCTGACGACAGCCATGCACCACCTGTACACCAGTTCCCGAGTAAAACCCGGGAAGGGGTCTGGTTTCCCAAACCTTA…
denovo669	k__Bacteria; p__Synergistetes; c__Synergistia; o__Synergistales; f__Synergistaceae; g__; s__	0	0	0	0	1	0	0	0	0	1	0	3	0	0	0	5	AAGGCCCGGGAACGTATTCACCGCAGCTTGGCTGATCTGCGATTACTAGCGATTCCGGCTTCATGTAGTCGGGTTGCAGACTACAATCCGAACTGGGACCGGCTTTTGAGGATTCGCCAAGTGTCTCCACTAAGCTGCCGTCTGTGCCGGCCATTGTAGCACGTGTGTCGCCCTGGGCATATAGGCCATGATGACTTGACGTCATCCCCACCTTCCTCCGCCTTGTCGGCGGCAGTCTCGCCAGAGTGCTCAGCTCTCCTGTTAGCAACTGGCAATAGGGGTTGCGCTCGTTGCGGGACTTGACCCAACATCTCACGACACGAGCTGACGACAACCATGCACCACCTGCACAGGCGTCCCGAAGGACTAGTCAATCTCTTGACTATCCACCTGCATGTC…
denovo5226	k__Bacteria; p__Synergistetes; c__Synergistia; o__Synergistales; f__Anaerobaculaceae; g__Anaerobaculum; s__	0	0	0	0	0	0	0	0	0	4	0	1	0	0	0	5	AAGGCCCGGGAACGTATTCACCGCCGTATGGCTGACCGGCGATTACTAGCGATTCCGGCTTCATGCAGTCGAGTTGCAGACTGCAATCCGAACTGAGACCAGCTTTAAGGGATTCGCTTGCCCTCGCGGACTTGCAGCCCTCTGTGCTGGCCATTGTAGCACGTGTGTCGCCCTGGGCTTAAAGGCCATGATGACTTGACGTCATCCCCACCTTCCTCCGACTTGTCGCCGGCAGTCCGCCTAGAGTGCCCAGCCTAACTGATGGCAACTAGGCGCAGGGGTTGCGCTCGTTGCGGGACTTAACCCAACACCTCACGGCACGAGCTGACGACAGCCATGCAGCACCTGTACGGAGTCGTCTTGCGACACGGCGACATCGCTGCCACCTCCCTCCGTATG…
denovo2237	k__Bacteria; p__Synergistetes; c__Synergistia; o__Synergistales; f__Aminiphilaceae; g__Aminiphilus; s__	0	0	0	0	0	0	4	0	1	0	0	0	0	0	0	5	AAGGCCCGGGAACGTATTCACCGCGGCTTGGCTGATCCGCGATTACTAGCGATTCCAGCTTCATGGGGTCGGGTTGCAGACTCCAATTCGAACTGGGAACGGCTTTCTTAGGATCCGCTCAGGGTCGCCCCTTCGCTTCCCGTTGTGCCGCCCATTGTAGCACGTGTGTCGCCCTGGACATAAGGGCCATGATGACTTGACGTCATCCCCACCTTCCTCCGGCTTGTCGCCGGCAGTCCGCCGAGAGTTCCCGCCCGTAGCGTTGGCAACTCGGCGCAGGGGTTGCGCTCGTTGCGGGACTTAACCCAATATCTCACGACACGAGCTGACGACAACCATGCAGCACCTGTGCGGGGTGTTCCTTGCGGAAGGCTCCATATCTCTACAGAGTTTCACCCC…
denovo1358	k__Bacteria; p__Spirochaetes; c__WWE1; o__[Cloacamonales]; f__SHA-116; g__; s__	0	0	0	0	0	0	1	1	3	0	0	0	0	0	0	5	AAGGCCCGGGAACGTATTCACCGCGTCATGCTGTTACGCGATTACTAGCGATTCCGGCTTCATGGGGCCGAGTTGCAGACCCCAATCCGAACTGCGGCAGCTGTTCTGAGATTCGCTCCGGGTCACCCCTTAGCTTCCCTCTGTAACTGCCATTGTAGCACGTGTGTCGCCCCGGACATAAGGACCATGATGACTTGACGTCGTCCCCACCTTCCTCTGCATTGTTACTGCAGCGGTCTCTCCAGAGTTCCCAACTTAATGATGGCAACTGAAGAAAGGGGTTGCGCTCGTTGCGGGACTTAACCCAACATCTCACGACACGAGCTGACGACAGCCATGCAGCACCTGTCTCCAAGTTCCCCGAAGGGCACATTCCCGTCTCCGGAAACTCCTTGGGAT…
denovo763	k__Bacteria; p__Spirochaetes; c__WWE1; o__[Cloacamonales]; f__[Cloacamonaceae]; g__W22; s__	0	0	0	0	0	0	0	1	0	0	0	0	0	1	3	5	AAGGCCCGGGAACGTATTCACCGCGCCATGATGTTGCGCGATTACTAGCGATTCCTGCTTCATGAGGTCGAGTTGCAGACCTCAATCCGAACTGTGGTAGCTTTTCTGAGATTCGCTCCACATCACTGCTTCGCGTCCCTCTGTAACTACCATTGTAGCACGTGTGTAGCCCTGGACATAAGGGCCGTGCTGATTTGACGTCATCCCCCTCCCTTC
denovo1627	k__Bacteria; p__Spirochaetes; c__WWE1; o__[Cloacamonales]; f__[Cloacamonaceae]; g__W22; s__	0	0	0	0	0	0	0	0	0	0	0	0	2	2	1	5	AGGGCCCGGGAACGTATTCACCGCGCCGTGCTGATGCGCGATTACTAGCGATTCCAACTTCATGGAGTCGGGTTTCAGACTCCAATCCGAACTACGGTAGCTTTTTTGCGTTTTGCGTGACCTCGCGGTTTAGCATCGCTCTGTAGCTACCATTGTAGCACGTGTGTAGCCCCGGTCATAAGGACCATGATGACTTGACGTCGTCCCCATCTTCCTCTGCGTTGTTACCGCAGCGGTCCTTCCAGAGTCCCCAACTTAATGATGGTAACTGAAGGCAGGGGTTGCGCTCGTTGCGGGACTTAACCCAACATCTCACGACACGAGCTGACGACAGCCACGCAGCACCTGTCTTGCAGCTCCGGTAAAACCGGCACTCCTCCATCTCTGAAGAATTCTGCA…
denovo5373	k__Bacteria; p__Spirochaetes; c__Spirochaetes; o__Spirochaetales; f__Spirochaetaceae; g__Treponema; s__	0	0	0	2	1	2	0	0	0	1	0	1	0	0	0	5	AAGGCCCGGGAACGTATTCACCGCGCCATGCTGGTGCGCGATTACTAGCGATTCCACCTTCATGGAGTCGGGTTTCAGACTCCAATCCGAACTGAGGGCGTTTTTCTGCGATTTGCTCCACCTCGCGGCTTCGCGTCACTCTGTCTCGCCCATTGTAGCACGTGTGTAGCCCTGGACATAAGGGCCATGATGACTTGACGTCGTCCCCACCTTCCTCCGATTTGTCACCGGCAGTCTCGCTAGAGTGCCCAACTTAATGATGGCAACTAGCAACGAGGGGTTGCGCTCGTTGCGGGACTTAACCCAACATCTCACGACACGAGCTGACGACAACCATGCACCA
denovo288	k__Bacteria; p__Spirochaetes; c__Spirochaetes; o__Spirochaetales; f__Spirochaetaceae; g__Treponema; s__	0	0	0	0	1	0	0	1	1	1	1	0	0	0	0	5	AAGGCCCGGGAACGTATTCACCGCGCCATGCTGATGCGCGATTACTAGCGATTCCACCTTCATGGAGTCGGGTTTCAGACTCCAATCCGAACTGGAGGGTCGTTTTTCTGCGATTTGCTCCACCTCGCGGCTTCGCGTCACTCTGTCTCGCCCATTGTAGCACGTGTGTACGCCCTGGACAGTAA
denovo377	k__Bacteria; p__Spirochaetes; c__Spirochaetes; o__Spirochaetales; f__Spirochaetaceae; g__Treponema; s__	0	0	0	0	0	0	0	0	0	0	0	0	2	2	1	5	AAGGCCCGGGAACGTATTCACCGCGCCGTGCTGATGCGCGATTACTAGCGATTCCAACTTCATGGAGTCGGGTTTCAGACTCCAATCCGAACTACGGTAGTCTTTTTTGCGTTTTGCGTGACCTCGCGGTTTAGCATCGCTCTGTAGCTACCATTGTAGCACGTGTGTAGCCCTGGACATAAGGGCCATGATGACTTGACGTCACTCCCCCACCTTCCGTTCCGGGTTTGTACCACCGGGCACGTTCCCGCCAGAGTCCTCAGCTTAACCTGTAGTAACTGGCAGGTAGGGGTTGCGCTCGTTGCGGG
denovo4713	k__Bacteria; p__Spirochaetes; c__Spirochaetes; o__Spirochaetales; f__Spirochaetaceae; g__Treponema; s__	0	0	0	0	0	0	0	0	0	0	0	0	3	2	0	5	AAGGCCCGGGAACGTATTCACCGCGCCGTGCTGATGCGCGATTACTAGCGATTCCAACTTCATGGAGTCGGGTTTCAGACTCCAATCCGAACTACGGTAGCTTTTTTGCGTTTTGCGTGACCTCGCGGTTTAGCATCGCTCTGTAGCTACCATTGTAGCACGTGTGTAGCCCTGGACATAAGGGCCATGATGACTTGACGTCATCCCCACCTTCCTCCGTTTGTCACCGGCAGTTCCGCCAGAGTCCTCAGCTTAACCTGTTAGTAACTGGCAAGTAAGGGGTTGCGCTCGTTGCGGGACTTAACCCAACATCTCACGACACGAGCTGACGACAGCCATGCAGCACCTGTCTTGCAGCTCCGGTAAAACCGGCACTCTCCATCTCTGAAGAATTCTGCA…
denovo5554	k__Bacteria; p__Spirochaetes; c__Spirochaetes; o__Spirochaetales; f__Spirochaetaceae; g__Treponema; s__	0	0	0	0	0	0	0	0	0	0	0	0	1	3	1	5	AAGGCCCGGGAACGTATTCACCGCGCCATGATGTTGCGCGATTACTAGCGATTCCTGCTTCATGAGGTCGAGTTGCAGACCTCAATCCGAACTGTGGTAGCTTTTCTGAGATTCGCTCCACATCACTGCTTCGCATCCCTCTGTAACTACCATTGTAGCACGTGTGTAGCCCCGGTCATAAGGGCCATGATGACTTGACGTCATCCCCACCTTCCTCCGGTTTGTCACCGGCAGTTCCGCCAGAGTCCTCAGCTTAACCTGTTAGTAACTGGCAGTAGGGGTTGCGCTCGTTGCGGGACTTAACCCAACACCTCACGGCACGAGCTGACGACAGCCATGCAGCACCTGTCAAGCGGCGTATTGCTACGCTGACGTATCTCTACGCCATTCCACTTGATG…
denovo5687	k__Bacteria; p__Spirochaetes; c__Spirochaetes; o__Spirochaetales; f__Spirochaetaceae; g__Treponema; s__	0	0	0	0	0	0	0	0	0	0	0	0	1	4	0	5	AAGGCCCGGGAACGTATTCACCGCGCCGTGCTGATGCGCGATTACTAGCGATTCCAACTTCATGGAGTCGGGTTTCAGACTCCAATCCGAACTACGGTAGCTTTTTTGCGTTTTGCGTGTACCTCGCGGTTTTAGCATCGCTCTGTAGCTACCATTCGTAGCACGTGTGTAGCCCTGGACATAAGGGCCATCGATGACTTGACGTCATCCCCACCTTCCTCCGGTTTGTCACCGGCAGTTCCGCCAGAGTCCTCAGCTTCACCTGTTAGTAACCTGGCAGTAGGGGTTGCGCTCGTTGCGGGGACTTAACCCAACACCTCACGGCACCGAGCTGACGACAGCCATGCAGCACCTGTACAGCGCCGTATTGCTACGCTAGAGCATCTCTGCCCTATTACG…
denovo1620	k__Bacteria; p__Spirochaetes; c__[Leptospirae]; o__[Leptospirales]; f__Sediment-4; g__; s__	0	0	0	0	0	0	0	0	0	0	0	0	1	2	2	5	AAGGCCCGGGAACGTATTCACCGCAGCGTGCTGATCTGCGATTACTAGCGATTCCAACTTCATGCAGTCGAGTTGCAGACTGCAATCCGAACTGAGACCGGTTTTTTGCGATTGGCTCCGCCTCGCGGCATCGCAACGCTTTGTACCGGCCATTGTAGCACGTGTGTAGCCCTGGACATAAGGGCCGTGATGATTTGACGTCGTCCCCACCTTCCTCCGGTTTATCACCGGCAGTTCCCCTAGAGTGCCCAGCATTACCTGGTAGCAACAAGGGGTAGGGTTGCGCTCGTTGCGGGACTTAACCCAACATCTCACGACACGAGCTGACGACAACCATGCAGCACCTCTGTACCTGCCCGAAGGAAGGTGTATCTCTACACTTGTCAGGCACAGTTCAAG…
denovo1653	k__Bacteria; p__SAR406; c__AB16; o__noFP_H7; f__; g__; s__	0	0	0	0	0	0	0	0	0	0	0	0	1	2	2	5	AAGGCCCGGGAACGTATTCACCGCGGCGTTCTGATCCGCGATTACTAGCGATTCCGACTTCACGGAGTCGAGTTGCAGACTCCGATCTGAACTGAGGCCTAGTTTTGAGGGATTAGCTCCACCTCGGTCGGTTTAGCTAACCCGTTGTACTGGCCATTGTAACACGTGTGTAGCCCTGGACGTAAGGGACATACTGACTTGACGTCACTCCCCACTTCCT
denovo252	k__Bacteria; p__Proteobacteria; c__Gammaproteobacteria	0	0	0	0	0	0	0	0	0	2	1	2	0	0	0	5	AAGGCCCGGGAACGTATTCACCGCCGTATGGCTGACCGGCGATTACTAGCGATTCCGGCTTCATGCAGTCGAGTTGCAGACTGCAATCCGAACTGAGACCAGCTTTAAGGGATTCGCTTGCCCTCGCGGACTTGCAGCCCTCTGTGCTGGCCATTGTAGCACGTGTGTCGCCCTGGGCTTAAAGGCCATGATGACTTGACGTCATCCCCACCTTCCCCAGTTTATCACTGGCAGTCTCCTTTGAGTTCCCGGCCGGACCGCTGGCAACAAAGGATAAGGGTTGCGCTCGTTGCGGGACTTAACCCAACATTTCACAACACGAGCTGACGACAGCCATGCAGCACCTGTCTCAGAGTTCCCGAAGGCACCAATCCATCTCTGGAAAGTTCTCTGGATGTC…
denovo54	k__Bacteria; p__Proteobacteria; c__Deltaproteobacteria; o__Syntrophobacterales; f__Syntrophobacteraceae; g__Syntrophobacter; s__	0	1	1	0	0	0	1	2	0	0	0	0	2	0	0	5	AAGGCCCGGGAACGTATTCGACCGCGGGCATGCTGATCCGCGATTACTAGCGATTCCACCTTCATGGAGTCGAGTTGCAGACTCCAATCCGAACTGTGAACGGCTTTTTGGGATCGGCTCCCCCTCACGGGTTCGCTCCCCTTTGTACCGCCCATTGTAGTACGTGTGTAGCCCTGGACATAAACGGCCATGAGGACTTGACGTCGTCCCCACCTTCCTCCGGTTTCACACCGGCACGTCCCCCCTAGAGTGCCCAACTCAATGATGGCAACTAAAGGCAAGGGTTGCGCTCGTTGCGGGACTTAACCCGAACATCTCACGACACGAGCTGACGACAGCCATGCAGCACCTGT
denovo748	k__Bacteria; p__Proteobacteria; c__Deltaproteobacteria; o__Syntrophobacterales; f__Syntrophaceae; g__; s__	0	0	2	0	0	0	0	0	0	0	0	0	2	3	0	5	AAGGCCCGGGAACGTATTCACCGCGGCATGCTGATCCGCGATTACTAGCGATTCCGGCTTCATGAAGTCGAGTTGCAGACTTCGATCCGAACTGAGGATGGCTTTTTGAGATTCGCTTGCTCTTACGAGTTCGCTGCTCTTTGTACCACCCATTGTAGCACGTGTGTAGCCCTGGGCATAAAGGCCATGAGGACTTGACGTCATCCCCACCTTCCTCCGGCTTAACACCGGCAGTCTCTCTAAAGTGCCCAACTGAATGATGGCAATTAGAGACAAGGGTTGCGCTCGTTGCGGGACTTAACCCAACATCTCACGACACGAGCTGACGACAGCCATGCAGCACCTGTCT
denovo55	k__Bacteria; p__Proteobacteria; c__Deltaproteobacteria; o__Desulfovibrionales; f__Desulfovibrionaceae; g__Desulfovibrio; s__	0	0	0	7	3	1	0	1	0	0	0	0	0	0	0	5	AAGGCCCGGGAACGCATTCACCCGAGCATGCTGATCTCGAATTACTAGCGATTCCAACTTCATGCAGTCGAGTTGCAGACTGCAATCCGGACTGGGACGCATTTTTTGGGATTGGCTCCACCTTGCGGTATCGCTGCCCTTTGTGTGCGCCATTGTAGTACGTGTGTAGCCCCAGGCGTAAGGGCCATGATGACTTGACGTCATCCCCACCTTCCTCCCCGTTAACCGGGCGGTCTCCATAGAGTGCCCAGCCTTACCTGGTGGCAACTATGAACAGGGGTTGCGCTCGTTGCGGGACTTAACCCAACACCTCACGGCACGAGCTGACGACAGCCATGCAGC
[truncated: 5,295 more rows]

## Sheet: Table S2b Order summary
Table S2b. Summary of taxonomic assignment of 16S rRNA amplicon data with OTUs aggregated at the order level.
	Inoculum			Cellulose			Cellulose + Lignosulphonate			Cellulose + Tannic acid			Poplar hydrolysate
Taxon	AGIN.1	AGIN.2	AGIN.3	AGC.1	AGC.2	AGC.3	AGCL.1	AGCL.2	AGCL.3	AGCT.1	AGCT.2	AGCT.3	AGPH.1	AGPH.2	AGPH.3
[truncated: 163 more rows]
