# Supplementary material for: Taxonomic composition and carbohydrate-active enzyme content in microbial enrichments from pulp mill anaerobic granules after cultivation on lignocellulosic substrates
Source: Front Microbiomes. 2023 Sep 27;2:1094865. doi: 10.3389/frmbi.2023.1094865 (PMC12993600; doi:10.3389/frmbi.2023.1094865)
Supplement: Supplementary file 1 [file DataSheet_1.zip › Table S4.XLSX]

## Sheet: Sheet1
Table S4. Overview of MAGs reconstructed from the TGC and TGP metagenomes. Statistics for each MAG obtained using CheckM are reported in the columns with yellow heading. Statistics obtained from Anvi'o are given in the columns labelled in blue.
The results from screen ing the MAGs for plant-polysaccaride active CAZymes using Blastn are given in the columns labelled in green. Results from identifying CAZymes using the Metasanity pipline are given in the columns labelled in orange. The plant-polysaccaride active CAZymes are a subset of the CAZymes identified by using the Metasanity pipline.
	CheckM											Anvi'o						Abundance = MAG coverage / avrage coverage of all MAGs				Plant-polysaccaride active CAZymes identified in MAGs by Blast			Metasanity
MAG id	classification	'Genome size'	'Longest contig'	CheckMlineage	'GC'	'Completeness'	'# contigs'	'Mean contig length'	'N50 (contigs)'	'Contamination'	quality	total_length	num_contigs	N50	GC_content	% completion	% redundancy	TGC	TGP	TGC-coverage	TGP-coverage	Matches to AG-C CAZymes	Matches to AG-P CAZymes	Genes in PULS	All CAZymes	Plant CAZymes : All CAZymes
TG_msp_maxbin_012	d__Bacteria;p__Marinisomatota;c__UBA2242;o__UBA2242;f__UBA2242;g__UBA2242;s__	2729392	411280	'k__Bacteria'	0.471797	97.8022	63	43323.7	222183	2.1978	86.8132	2729392	63	222183	46.9673	92.9577	0	0.00219043	3.9425	0.00960177	144.631	0	44		96	0.458333
TGPidbaud_mb_bin_32	d__Bacteria;p__Firmicutes_A;c__Clostridia;o__Acetivibrionales;f__Acetivibrionaceae;g__;s__	4727678	319840	'o__Clostridiales'	0.384694	97.3154	145	32604.7	52350	3.91499	77.7405	4727678	145	52350	38.045	100	1.40845	12.9737	3.47306	490.622	125.981	79	80		184	0.429348
TGCmsp_mb_bin_66	d__Bacteria;p__Firmicutes_A;c__Clostridia;o__Lachnospirales;f__Lachnospiraceae;g__Herbinix;s__	3843671	237999	'o__Clostridiales'	0.385101	97.7629	108	35589.5	58363	0.671141	94.4072	3843671	108	58363	38.4514	98.5915	2.8169	16.8852	0.0274393	627.36	0.487962	53	1		124	0.427419
TGP_msp_maxbin_004	d__Bacteria;p__Bacteroidota;c__UBA10030;o__UBA10030;f__UBA10030;g__;s__	2742128	629735	'k__Bacteria'	0.40985	97.796	67	40927.3	343234	1.36612	90.9654	2742128	67	343234	41.9048	98.5915	0	0.139405	9.48936	3.65398	346.47	0	61		144	0.423611
TGPmsp_mb_bin_60	d__Bacteria;p__Bacteroidota;c__Bacteroidia;o__Bacteroidales;f__Paludibacteraceae;g__;s__	2963432	623638	'k__Bacteria'	0.375516	98.9247	18	164635	311209	1.34409	92.2043	2963432	18	311209	37.5233	92.9577	1.40845	0.000456704	3.50509	0	127.844	0	31	1	82	0.378049
TG_msp_maxbin_024	d__Bacteria;p__Bacteroidota;c__Bacteroidia;o__Bacteroidales;f__vadinHA17;g__LD21;s__	3930116	253820	'p__Bacteroidetes'	0.438708	98.8889	166	23675.4	59906	2.77778	85	3930116	166	59906	43.9794	97.1831	2.8169	0.0114073	1.945	0.162382	70.7751	0	56	15	151	0.370861
TGP_msp_maxbin_009	d__Bacteria;p__Bacteroidota;c__Bacteroidia;o__Bacteroidales;f__Paludibacteraceae;g__;s__	2572360	138490	'k__Bacteria'	0.373142	100	70	36748	61654	0.268817	98.6559	2572360	70	61654	37.3209	92.9577	0	0.00267603	5.34218	0.00444954	194.688	0	45	50	130	0.346154
TGP_mgh_maxbin_021	d__Bacteria;p__Firmicutes_A;c__Clostridia;o__4C28d-15;f__;g__;s__	1617422	86085	'c__Clostridia'	0.400766	96.7742	80	20217.8	41836	0.879765	92.3754	1617422	80	41836	40.4268	95.7746	1.40845	0.00329474	1.96878	0	71.607	0	13		41	0.317073
TG_msp_maxbin_014	d__Bacteria;p__Firmicutes_A;c__Clostridia;o__4C28d-15;f__DTU072;g__Firm-09;s__Firm-09 sp001604065	2250120	202915	'c__Clostridia'	0.476909	96.345	44	51139.1	135521	0.806452	92.3127	2250120	44	135521	47.6569	98.5915	2.8169	0.00603493	3.33969	0.00953327	121.65	0	17		55	0.309091
TG_idbaud_maxbin_144	d__Bacteria;p__Bacteroidota;c__Bacteroidia;o__Bacteroidales;f__Tannerellaceae;g__Parabacteroides_A;s__Parabacteroides_A chartae	3840517	166067	'o__Bacteroidales'	0.417371	99.2308	140	27432.3	62590	0.780886	95.3263	3840517	140	62590	41.3771	100	2.8169	33.3966	0.0215648	1267.84	0.499188	49	0	57	176	0.278409
TG_msp_maxbin_028	d__Bacteria;p__Bacteroidota;c__Bacteroidia;o__Bacteroidales;f__Paludibacteraceae;g__;s__	2967910	420834	'k__Bacteria'	0.372054	98.2079	96	30915.7	115694	0.268817	96.8638	2967910	96	115694	37.0979	94.3662	0	0.00420884	1.7022	0.0484565	60.6605	0	42	38	151	0.278146
TGPmgh_mb_bin_137	d__Bacteria;p__Firmicutes_A;c__Clostridia;o__Oscillospirales;f__Ruminococcaceae;g__UBA946;s__	2237676	261339	'o__Clostridiales'	0.38448	96.6443	30	74589.2	125504	0.33557	94.9664	2237676	30	125504	38.3065	100	0	0.0953049	1.61769	0.00876519	58.3984	0	14		51	0.27451
TGP_msp_maxbin_016	d__Bacteria;p__Bacteroidota;c__Bacteroidia;o__Bacteroidales;f__BBW3;g__UBA1064;s__	2434750	87708	'p__Bacteroidetes'	0.450846	89.9524	191	12747.4	24467	2.85714	75.6667	2434750	191	24467	45.2291	91.5493	4.22535	0.0280195	3.26722	0.965486	119.807	0	13	9	57	0.22807
TGPmsp_mb_bin_17	d__Bacteria;p__Fibrobacterota;c__Chitinivibrionia;o__Chitinivibrionales;f__Chitinispirillaceae;g__;s__	4309360	287290	'k__Bacteria'	0.408624	99.9354	62	69505.8	140358	3.2967	83.4518	4309360	62	140358	40.7357	98.5915	2.8169	0.00128193	1.54771	0	55.6846	0	44		216	0.203704
TGP_msp_maxbin_003	d__Bacteria;p__Spirochaetota;c__Spirochaetia;o__Treponematales;f__Treponemataceae;g__Spiro-10;s__	2787275	799343	'f__Spirochaetaceae'	0.62407	99.3007	15	185818	758179	0.699301	95.8042	2787275	15	758179	61.7392	91.5493	1.40845	0.0042681	15.8327	0.00478115	586.4	0	17		85	0.2
TGC_mgh_maxbin_005	d__Bacteria;p__Firmicutes_G;c__UBA4882;o__UBA8346;f__UBA8346;g__;s__	5995321	215348	'p__Firmicutes'	0.542928	94.4915	130	46117.9	93140	2.40113	82.4859	5995321	130	93140	53.6565	97.1831	1.40845	7.5814	0.0220482	285.474	0.58288	38	0		193	0.196891
TG_msp_maxbin_005	d__Bacteria;p__Bacteroidota;c__Bacteroidia;o__Bacteroidales;f__DTU049;g__DTU049;s__	1965027	33905	'p__Bacteroidetes'	0.287893	90.8995	307	6400.74	9185	0.555556	88.1217	1965027	307	9185	28.6988	88.7324	0	0.00643166	6.8933	0.0268013	243.513	0	8		44	0.181818
TG_msp_maxbin_023	d__Bacteria;p__Chloroflexota;c__Dehalococcoidia;o__Dehalococcoidales;f__UBA5627;g__UBA5627;s__	2233121	44392	'k__Bacteria'	0.469198	91.2541	443	5040.91	7242	10.8911	36.7987	2233121	443	7242	47.1065	84.507	2.8169	0.000570212	2.04902	0.00661035	74.5933	0	3		20	0.15
TG_idbaud_maxbin_096	d__Bacteria;p__Chloroflexota;c__Anaerolineae;o__Anaerolineales;f__Anaerolineaceae;g__UBA4782;s__	1934001	697857	'k__Bacteria'	0.432061	75.4545	41	47170.8	162021	3.63636	57.2727	1934001	41	162021	43.1318	81.6901	0	1.606	0.260531	60.5806	9.17373	6	0		46	0.130435
TGC_msp_maxbin_010	d__Bacteria;p__Spirochaetota;c__Spirochaetia;o__Treponematales;f__UBA8932;g__UBA8932;s__	2971687	682309	'k__Bacteria'	0.564701	98.783	34	87402.6	460833	0	98.783	2971687	34	460833	56.188	90.1408	2.8169	5.06124	1.70466	193.089	62.4572	8	9		65	0.123077
TGPidbaud_mb_bin_15	d__Bacteria;p__Elusimicrobiota;c__Elusimicrobia;o__Elusimicrobiales;f__UBA9959;g__;s__	1662119	43225	'k__Bacteria'	0.340431	92.1348	169	9835.02	13721	0	92.1348	1662119	169	13721	34.0971	94.3662	2.8169	0.00116617	1.97393	0	71.9603	0	4		42	0.0952381
TGmgh_mb_bin_113	d__Bacteria;p__Omnitrophota;c__koll11;o__GIF10;f__UBA6249;g__UBA5776;s__UBA5776 sp002418595	1463691	241419	'k__Bacteria'	0.535316	89.7849	36	40658.1	69061	0	89.7849	1463691	36	69061	53.3965	91.5493	0	0.000791321	5.34629	0	196.627	0	4		43	0.0930233
TGmgh_mb_bin_66	d__Bacteria;p__Proteobacteria;c__Gammaproteobacteria;o__Burkholderiales;f__Rhodocyclaceae;g__Tepidiphilus;s__Tepidiphilus thermophilus	1633766	25435	'f__Rhodocyclaceae'	0.666748	80.4768	245	6668.43	7654	1.05918	75.1809	1633766	245	7654	66.9256	94.3662	1.40845	0.0700165	1.53176	2.3631	56.4714	0	3		34	0.0882353
TGdbaud_mb_bin_57	d__Bacteria;p__Bacteroidota;c__Bacteroidia;o__Bacteroidales;f__DTU049;g__DTU049;s__DTU049 sp001603615	2136983	64984	'p__Bacteroidetes'	0.291073	91.2804	176	12141.9	16307	1.8254	82.1534	2136983	176	16307	29.0815	85.9155	0	0.00257044	4.8954	1.12308e-05	174.879	0	4		48	0.0833333
TGP_idbaud_maxbin_007	d__Bacteria;p__Bacteroidota;c__Ignavibacteria;o__SJA-28;f__B-1AR;g__;s__	2767041	153426	'k__Bacteria'	0.350036	94.8087	99	27949.9	57416	1.0929	89.3443	2767041	99	57416	34.8553	97.1831	0	2.28177	5.84611	88.0553	213.422	4	9	10	94	0.0425532
TGC_msp_maxbin_013	d__Bacteria;p__Bacteroidota;c__Bacteroidia;o__Bacteroidales;f__UBA932;g__Bact-08;s__	2352094	520923	'p__Bacteroidetes'	0.380092	96.6667	43	54699.9	343800	0.952381	91.9048	2352094	43	343800	38.1465	92.9577	1.40845	2.20938	0.44767	83.5641	14.6938	2	0	30	50	0.04
TGCmsp_mb_bin_9	d__Bacteria;p__Bacteroidota;c__Kryptonia;o__;f__;g__;s__	3884848	878313	'k__Bacteria'	0.287055	95.6102	35	110996	569045	3.82514	76.4845	3884848	35	569045	28.9429	98.5915	1.40845	0.59054	1.29399	22.0492	46.8532	0	5		172	0.0290698
TGPmsp_mb_bin_116	d__Bacteria;p__Planctomycetota;c__Phycisphaerae;o__UBA1845;f__;g__;s__	3388303	198383	'k__Bacteria'	0.465323	98.8636	58	58419	101993	1.13636	93.1818	3388303	58	101993	46.4976	97.1831	1.40845	0.571095	1.46271	21.3867	53.1581	0	3		125	0.024
TG_msp_maxbin_037	d__Bacteria;p__Bacteroidota;c__Kapabacteria;o__Kapabacteriales;f__UBA2268;g__;s__	2612921	355826	'k__Bacteria'	0.373444	96.8852	29	90100.7	245739	0	96.8852	2612921	29	245739	37.4464	98.5915	0	5.08393	1.30789	192.305	47.3075	1	0		51	0.0196078
TGPidbaud_mb_bin_66	d__Archaea;p__Crenarchaeota;c__Bathyarchaeia;o__B26-1;f__UBA233;g__;s__	3073599	381958	'k__Archaea'	0.461254	99.0654	52	59107.7	97265	5.60748	71.028	3073599	52	97265	46.0765	94.7368	1.31579	0.000346411	2.40256	0	87.6694	0	1		58	0.0172414
TGPmgh_mb_bin_12	d__Bacteria;p__Chloroflexota;c__Anaerolineae;o__Anaerolineales;f__Anaerolineaceae;g__UBA6107;s__	2490394	126623	'k__Bacteria'	0.488325	90.9091	98	25412.2	52153	4.54545	68.1818	2490394	98	52153	48.7626	90.1408	0	0.0577806	1.40936	1.82115	51.2018	1	4		65	0.0153846
TGmgh_mb_bin_146	d__Bacteria;p__Acidobacteriota;c__UBA6911;o__UBA6911;f__UBA6911;g__UBA6911;s__	5163007	160546	'k__Bacteria'	0.553693	96.3141	233	22158.8	36651	3.4188	79.2201	5163007	233	36651	55.3935	95.7746	1.40845	0.00225566	1.25145	0	45.4626	0	2		141	0.0141844
TGCidbaud_mb_bin_22	d__Bacteria;p__Firmicutes_A;c__Clostridia;o__Lachnospirales;f__Lachnospiraceae;g__Herbinix;s__	4004918	246328	'o__Clostridiales'	0.416919	98.9793	65	61614.1	109800	0.894855	94.505	4004918	65	109800	41.6976	88.7324	0	0.993077	0.00247461	36.5276	0.000156277	1	0		103	0.00970874
TGPidbaud_mb_bin_3	d__Bacteria;p__Chloroflexota;c__Anaerolineae;o__Anaerolineales;f__;g__;s__	4275055	142293	'k__Bacteria'	0.481382	93.6364	157	27229.6	43785	5.75758	64.8485	4275055	157	43785	48.4429	95.7746	1.40845	0.0646223	0.755472	2.09598	27.2556	1	0		103	0.00970874
TG_idbaud_maxbin_022	d__Bacteria;p__UBP3;c__UBA1439;o__UBA1439;f__UBA1439;g__UBA1439;s__	2504172	358706	'k__Bacteria'	0.684112	92.5676	79	31698.4	63808	2.39424	80.5964	2504172	79	63808	68.0288	91.5493	1.40845	0.000715522	2.50674	0	93.164	0	1		111	0.00900901
TGPmsp_mb_bin_122	d__Bacteria;p__Verrucomicrobiota;c__Kiritimatiellae;o__RFP12;f__UBA1067;g__;s__	6293412	424640	'k__Bacteria'	0.655892	95.2703	83	75824.2	113855	2.73208	81.6099	6293412	83	113855	65.6529	98.5915	2.8169	0.000882658	1.08333	0.0158202	38.8591	0	2		247	0.00809717
TGmgh_mb_bin_104	d__Bacteria;p__Bacteroidota;c__Bacteroidia;o__Bacteroidales;f__Prolixibacteraceae;g__UBA1413;s__	3371256	101785	'k__Bacteria'	0.457666	96.2366	167	20187.2	28590	0.537634	93.5484	3371256	167	28590	45.7769	97.1831	1.40845	0.000277941	0.559398	0	20.1496	0	1		158	0.00632911
TGCidbaud_mb_bin_15	d__Bacteria;p__Chloroflexota;c__Anaerolineae;o__Anaerolineales;f__Anaerolineaceae;g__;s__	5630854	42627	'k__Bacteria'	0.580382	82.0606	777	7246.92	8823	4.83012	57.91	5630854	777	8823	58.5499	83.0986	4.22535	0.241431	0.0104701	8.87258	0.204305	1	0		231	0.004329
TGPmgh_mb_bin_46	d__Bacteria;p__Planctomycetota;c__Phycisphaerae;o__SG8-4;f__SG8-4;g__PLanc-01;s__	5844013	126126	'k__Bacteria'	0.624646	96.5909	345	16939.2	26119	3.40909	79.5455	5844013	345	26119	62.4881	95.7746	1.40845	0.0218369	0.360857	0.44371	12.4002	0	1		250	0.004
TGP_mgh_maxbin_006	d__Bacteria;p__Cloacimonadota;c__Cloacimonadia;o__Cloacimonadales;f__Cloacimonadaceae;g__Cloacimonas;s__Cloacimonas acidaminovorans	1963208	84106	'k__Bacteria'	0.378211	94.5055	279	7036.59	13888	12.6374	31.3187	1963208	279	13888	37.8588	87.3239	8.4507	0.0618565	6.61764	1.80143	242.449	0	0	2	32	0
TG_idbaud_maxbin_040	d__Archaea;p__Crenarchaeota;c__Bathyarchaeia;o__B26-1;f__UBA233;g__;s__	3088112	185640	'k__Archaea'	0.459716	98.4184	156	19795.6	65152	6.07477	68.0446	3088112	156	65152	45.7238	96.0526	1.31579	0.0155629	1.30605	0.27483	47.303	0	0		59	0
TG_idbaud_maxbin_130	d__Archaea;p__Euryarchaeota;c__Methanobacteria;o__Methanobacteriales;f__Methanobacteriaceae;g__Methanobacterium;s__Methanobacterium formicicum	2249675	61943	'p__Euryarchaeota'	0.420821	98.4	246	9145.02	14835	0	98.4	2249675	246	14835	42.0764	100	0	1.95745	0.0766031	74.6337	2.54416	0	0		28	0
TG_mgh_maxbin_056	d__Archaea;p__Crenarchaeota;c__Bathyarchaeia;o__B26-1;f__UBA233;g__;s__	2364084	98336	'k__Archaea'	0.43928	96.2617	119	19866.3	35474	4.20561	75.2336	2364084	119	35474	44.1718	85.5263	1.31579	0.000412082	0.657211	0.00614238	23.8604	0	0		54	0
TG_mgh_maxbin_078	d__Bacteria;p__Dependentiae;c__Babeliae;o__;f__;g__;s__	4868524	46691	'k__Bacteria'	0.372927	83.7099	1846	2637.34	3113	19.6509	-14.5447	4868524	1846	3113	37.1962	88.7324	30.9859	0.00826134	0.411711	0.166423	13.8186	0	0		100	0
TG_mgh_maxbin_097	d__Archaea;p__Halobacterota;c__Methanomicrobia;o__Methanomicrobiales;f__Methanocullaceae;g__Methanoculleus;s__Methanoculleus sp002497965	2184412	15391	'p__Euryarchaeota'	0.596715	96.2544	637	3429.22	4549	21.2614	-10.0528	2184412	637	4549	59.755	96.0526	18.4211	0.122735	0.208254	3.9468	7.18041	0	0		20	0
TG_msp_maxbin_045	d__Archaea;p__Euryarchaeota;c__Methanobacteria;o__Methanobacteriales;f__Methanobacteriaceae;g__UBA419;s__UBA419 sp002495625	2198566	100202	'p__Euryarchaeota'	0.41321	98.3385	258	8521.57	16146	0	98.3385	2198566	258	16146	41.0209	98.6842	1.31579	1.35488	1.03499	51.5014	37.6843	0	0		28	0
TG_msp_maxbin_181	d__Bacteria;p__Planctomycetota;c__Phycisphaerae;o__UBA1845;f__UBA1845;g__;s__	4024888	15604	'k__Bacteria'	0.63811	82.6103	1701	2366.19	2772	11.3066	26.0772	4024888	1701	2772	64.0128	90.1408	19.7183	0.121034	0.0189503	4.37203	0.468428	0	0		180	0
TGC_idbaud_maxbin_015	d__Bacteria;p__Firmicutes_C;c__Negativicutes;o__Sporomusales;f__UBA7701;g__;s__	4344406	120621	'p__Firmicutes'	0.621887	98.7342	206	21089.3	39557	0.949367	93.9873	4344406	206	39557	62.3354	100	0	1.045	0.0959999	39.4448	3.19358	0	0		92	0
TGC_idbaud_maxbin_016	d__Bacteria;p__Synergistota;c__Synergistia;o__Synergistales;f__Aminobacteriaceae;g__;s__	3289506	150723	'k__Bacteria'	0.613437	84.7458	238	13821.5	28033	1.69492	76.2712	3289506	238	28033	62.1272	84.507	0	0.986727	0.00915227	37.3243	0.251729	0	0		39	0
TGC_idbaud_maxbin_025	d__Bacteria;p__Synergistota;c__Synergistia;o__Synergistales;f__Synergistaceae;g__;s__	2367611	46355	'k__Bacteria'	0.526571	98.3051	337	7025.55	13357	0	98.3051	2367611	337	13357	52.7193	91.5493	2.8169	0.550963	0.0545258	20.6199	1.79526	0	0		36	0
TGC_msp_maxbin_020	d__Bacteria;p__Caldisericota;c__Caldisericia;o__UBA4822;f__UBA4822;g__UBA4822;s__	1942844	468461	'k__Bacteria'	0.610699	96.4286	67	28997.7	418704	0	96.4286	1942844	67	418704	60.6453	87.3239	0	1.05523	0.068397	40.0006	2.46747	0	0		43	0
TGC_msp_maxbin_021	d__Bacteria;p__UBP4;c__UBA4092;o__UBA4092;f__UBA4092;g__UBA4092;s__	3515920	200813	'k__Bacteria'	0.448415	98.8103	70	50227.4	92228	3.37079	81.9564	3515920	70	92228	44.7912	95.7746	1.40845	0.980282	0.00180243	36.7774	0.0361164	0	0		165	0
TGC_msp_maxbin_063	d__Bacteria;p__Planctomycetota;c__Planctomycetes;o__Pirellulales;f__UBA11386;g__;s__	3411453	13953	'k__Bacteria'	0.614961	86.5573	1223	2789.41	3649	2.56357	73.7394	3411453	1223	3649	61.8645	97.1831	15.493	0.149418	0.00829438	5.40725	0.0780787	0	0		83	0
TGCidbaud_mb_bin_16	d__Bacteria;p__Proteobacteria;c__Gammaproteobacteria;o__Burkholderiales;f__Rhodocyclaceae;g__Thauera;s__Thauera humireducens	4231461	278675	'f__Rhodocyclaceae'	0.663688	99.8963	74	57181.9	106366	0	99.8963	4231461	74	106366	66.2818	100	2.8169	0.776861	0.41719	29.3433	14.9628	0	0		65	0
TGCidbaud_mb_bin_4	d__Archaea;p__Halobacterota;c__Methanosarcinia;o__Methanosarcinales;f__Methanosarcinaceae;g__Methanosarcina;s__	4061217	154326	'p__Euryarchaeota'	0.420751	99.3464	175	23207	36265	0.326797	97.7124	4061217	175	36265	41.6549	97.3684	0	0.626945	0.00110103	23.4276	0.00210882	0	0		66	0
TGCmgh_mb_bin_18	d__Bacteria;p__Proteobacteria;c__Gammaproteobacteria;o__Burkholderiales;f__Rhodocyclaceae;g__Dechloromonas;s__	3985749	78084	'c__Betaproteobacteria'	0.647413	97.0887	312	12774.8	17493	1.30332	90.5721	3985749	312	17493	65	97.1831	2.8169	0.26436	0.000691328	9.74139	7.02096e-05	0	0		38	0
TGCmsp_mb_bin_25	d__Bacteria;p__Desulfobacterota_A;c__Desulfovibrionia;o__Desulfovibrionales;f__Desulfovibrionaceae;g__Desulfovibrio_A;s__	2941517	28552	'c__Deltaproteobacteria'	0.685781	75.5862	536	5487.9	5939	0.0547885	75.3123	2941517	536	5939	68.6256	85.9155	2.8169	0.172315	0.000730068	6.26375	1.63067e-05	0	0		42	0
TGCmsp_mb_bin_38	d__Archaea;p__Euryarchaeota;c__Methanobacteria;o__Methanobacteriales;f__Methanobacteriaceae;g__Methanobacterium;s__	2393324	47905	'p__Euryarchaeota'	0.394054	78.9386	223	10732.4	14346	0.8	74.9386	2393324	223	14346	39.522	59.2105	2.63158	0.224082	0.0100766	8.12764	0.222807	0	0		43	0
TGCmsp_mb_bin_45	d__Bacteria;p__Desulfuromonadota;c__Desulfuromonadia;o__Geobacterales;f__Geobacteraceae;g__QAXR01;s__	2962867	37795	'c__Deltaproteobacteria'	0.601532	90	355	8346.1	10043	0.645161	86.7742	2962867	355	10043	60.5233	54.9296	4.22535	0.196925	0.00336617	7.20922	0.0137051	0	0		56	0
TGCmsp_mb_bin_56	d__Bacteria;p__Planctomycetota;c__Phycisphaerae;o__SG8-4;f__SG8-4;g__4572-13;s__	3157284	45318	'k__Bacteria'	0.541867	88.2657	424	7446.42	9212	1.13636	82.5839	3157284	424	9212	54.4718	88.7324	1.40845	0.198402	0.0213711	7.23169	0.493288	0	0		185	0
TGCmsp_mb_bin_6	d__Archaea;p__Halobacterota;c__Methanomicrobia;o__Methanomicrobiales;f__Methanocullaceae;g__Methanoculleus;s__Methanoculleus sp002497965	1553297	36791	'p__Euryarchaeota'	0.599494	96.732	146	10639	14948	0.653595	93.4641	1553297	146	14948	60.1899	98.6842	0	0.253362	0.139862	9.25968	4.36393	0	0		17	0
TGdbaud_mb_bin_37	d__Bacteria;p__Desulfobacterota;c__Syntrophia;o__Syntrophales;f__Smithellaceae;g__UBA8904;s__UBA8904 sp002304995	2859302	33819	'c__Deltaproteobacteria'	0.57731	81.2366	443	6454.41	7512	3.1106	65.6836	2859302	443	7512	58.1162	94.3662	7.04225	0.0186398	0.243495	0.439352	8.63773	0	0		43	0
TGdbaud_mb_bin_76	d__Archaea;p__Crenarchaeota;c__Bathyarchaeia;o__B26-1;f__UBA233;g__SG8-32-3;s__	1908972	138567	'k__Archaea'	0.466141	94.3925	77	24791.8	42808	7.32087	57.7882	1908972	77	42808	46.5773	81.5789	1.31579	0.000148717	0.4826	0	17.2304	0	0		25	0
TGdbaud_mb_bin_78	d__Bacteria;p__Chloroflexota;c__Anaerolineae;o__Thermoflexales;f__;g__;s__	5271583	101109	'k__Bacteria'	0.588519	93.3333	276	19099.9	28335	5.18182	67.4242	5271583	276	28335	58.901	92.9577	1.40845	0.303701	0.00080427	11.2924	0.000737094	0	0		230	0
TGdbaud_mb_bin_83	d__Bacteria;p__Bacteroidota;c__Bacteroidia;o__Bacteroidales;f__GWA2-32-17;g__;s__	2825324	175041	'p__Bacteroidetes'	0.345223	97.1429	69	40946.7	58701	1.19048	91.1905	2825324	69	58701	34.4907	95.7746	4.22535	0.00394957	0.580432	0	20.7908	0	0		52	0
TGmgh_mb_bin_102	d__Bacteria;p__Synergistota;c__Synergistia;o__Synergistales;f__Aminiphilaceae;g__Aminiphilus;s__Aminiphilus circumscriptus	2675996	68856	'k__Bacteria'	0.606965	93.2203	299	8949.82	11214	0	93.2203	2675996	299	11214	61.7436	90.1408	2.8169	1.46033	0.510371	55.8741	18.435	0	0		34	0
TGmgh_mb_bin_107	d__Bacteria;p__Dependentiae;c__Babeliae;o__Babeliales;f__Vermiphilaceae;g__;s__	1271264	80270	'k__Bacteria'	0.378793	85.3264	50	25425.3	43918	0.549451	82.5792	1271264	50	43918	37.7908	63.3803	1.40845	0.0097309	1.48584	0.0708738	53.8028	0	0		12	0
TGmgh_mb_bin_117	d__Bacteria;p__Bacteroidota;c__Bacteroidia;o__Bacteroidales;f__Prolixibacteraceae;g__Mangrovibacterium;s__	8528799	238865	'k__Bacteria'	0.432661	99.4624	290	29409.7	49952	3.58423	81.5412	8528799	290	49952	43.1948	100	4.22535	0.0164105	0.658675	0.323953	23.7549	0	0		574	0
TGmgh_mb_bin_132	d__Archaea;p__Halobacterota;c__Methanosarcinia;o__Methanotrichales;f__Methanotrichaceae;g__Methanothrix;s__Methanothrix soehngenii	2360024	66511	'p__Euryarchaeota'	0.524405	98.0392	186	12688.3	17711	1.30719	91.5033	2360024	186	17711	52.3879	97.3684	1.31579	0.0213138	0.400473	0.437628	14.1559	0	0		39	0
TGmgh_mb_bin_138	d__Bacteria;p__Desulfuromonadota;c__Desulfuromonadia;o__Desulfuromonadales;f__Pelobacteraceae_A;g__;s__	2486563	37997	'c__Deltaproteobacteria'	0.603387	83.725	378	6578.21	7367	0.645161	80.4992	2486563	378	7367	60.6673	85.9155	1.40845	9.45264e-05	0.205652	0	7.23711	0	0		36	0
TGmgh_mb_bin_177	d__Bacteria;p__Firmicutes_G;c__UBA4882;o__UBA8346;f__UBA8346;g__UBA8346;s__	5343288	683379	'p__Firmicutes'	0.406889	94.9153	38	140613	219095	2.82486	80.791	5343288	38	219095	40.6925	98.5915	2.8169	0.765066	0.000351997	28.7877	0	0	0		183	0
TGmgh_mb_bin_193	d__Bacteria;p__Nitrospirota;c__Thermodesulfovibrionia;o__Thermodesulfovibrionales;f__UBA9935;g__;s__	2988695	112557	'k__Bacteria'	0.549595	100	142	21047.1	32143	1.81818	90.9091	2988695	142	32143	55.119	95.7746	2.8169	0.271566	0.0330766	10.0279	0.954211	0	0		51	0
TGmgh_mb_bin_20	d__Bacteria;p__Bacteroidota;c__Ignavibacteria;o__Ignavibacteriales;f__Ignavibacteriaceae;g__;s__	5372331	168401	'k__Bacteria'	0.385159	98.6034	187	28729	52101	0.27933	97.2067	5372331	187	52101	38.395	97.1831	1.40845	0.403324	0.0463562	14.9475	1.47485	0	0		238	0
TGmgh_mb_bin_21	d__Bacteria;p__Bacteroidota;c__Bacteroidia;o__Bacteroidales;f__vadinHA17;g__;s__	3235838	149374	'p__Bacteroidetes'	0.342038	99.3651	130	24891.1	50144	1.26984	93.0159	3235838	130	50144	33.9196	100	1.40845	0.0038127	1.04005	0.00481977	36.9248	0	0		129	0
TGmgh_mb_bin_4	d__Bacteria;p__Chloroflexota;c__Anaerolineae;o__Anaerolineales;f__Anaerolineaceae;g__49-20;s__	1895226	28216	'k__Bacteria'	0.49203	77.0707	333	5691.37	6754	23.0303	-38.0808	1895226	333	6754	49.2648	71.831	19.7183	0.0999234	0.874388	3.19156	28.1319	0	0		49	0
TGmgh_mb_bin_40	d__Bacteria;p__Chloroflexota;c__Dehalococcoidia;o__Dehalococcoidales;f__UBA3254;g__UBA3254;s__	2640959	257437	'k__Bacteria'	0.492335	97.6898	38	69498.9	113111	0.990099	92.7393	2640959	38	113111	49.2851	94.3662	0	0.00014389	0.571818	0	20.5769	0	0		16	0
TGmgh_mb_bin_49	d__Bacteria;p__Caldisericota;c__Caldisericia;o__Caldisericales;f__Caldisericaceae;g__;s__	1435053	113185	'k__Bacteria'	0.363865	98.2143	56	25625.9	62776	0	98.2143	1435053	56	62776	36.424	87.3239	0	3.07971	0.0142717	116.653	0.236801	0	0		21	0
TGmgh_mb_bin_55	d__Bacteria;p__Acidobacteriota;c__UBA4820;o__UBA4820;f__UBA4820;g__UBA4820;s__	2248603	126008	'k__Bacteria'	0.379819	89.4112	61	36862.3	69528	0	89.4112	2248603	61	69528	37.9371	94.3662	2.8169	0.245363	1.47646	8.75203	53.4395	0	0		44	0
TGmgh_mb_bin_75	d__Bacteria;p__Synergistota;c__Synergistia;o__Synergistales;f__79-D21;g__79-D21;s__	1885130	66013	'k__Bacteria'	0.601689	95.6857	161	11708.9	16029	2.54237	82.9738	1885130	161	16029	60.3164	81.6901	4.22535	0.249548	0.0863577	8.96247	2.86713	0	0		30	0
TGmgh_mb_bin_85	d__Bacteria;p__Synergistota;c__Synergistia;o__Synergistales;f__54-24;g__54-24;s__	1779374	38935	'k__Bacteria'	0.530965	93.2203	225	7908.33	9924	3.22034	77.1186	1779374	225	9924	53.1417	83.0986	2.8169	0.159718	0.127682	5.62545	4.19854	0	0		22	0
TGmsp_mb_bin_1	d__Bacteria;p__Cloacimonadota;c__Cloacimonadia;o__Cloacimonadales;f__Cloacimonadaceae;g__UBA1060;s__UBA1060 sp002316305	1597809	50033	'k__Bacteria'	0.367436	96.7033	110	14525.5	20631	1.0989	91.2088	1597809	110	20631	36.6793	92.9577	0	0.0138653	2.89455	0.239634	105.283	0	0		26	0
TGmsp_mb_bin_102	d__Bacteria;p__Firmicutes_C;c__Negativicutes;o__Selenomonadales;f__Dendrosporobacteraceae;g__;s__	3283644	32740	'p__Firmicutes'	0.456464	83.1755	468	7016.33	8153	3.16456	67.3527	3283644	468	8153	45.8528	59.1549	2.8169	0.183071	0.00101982	6.67087	0.0104994	0	0		58	0
TGmsp_mb_bin_11	d__Bacteria;p__Zixibacteria;c__MSB-5A5;o__UBA10806;f__4484-95;g__;s__	2790798	152169	'k__Bacteria'	0.461425	99.9354	79	35326.6	64370	2.1978	88.9463	2790798	79	64370	46.2265	97.1831	0	0.0294568	0.666024	0.834825	24.0587	0	0		53	0
TGmsp_mb_bin_114	d__Bacteria;p__Desulfobacterota;c__Syntrophorhabdia;o__Syntrophorhabdales;f__Syntrophorhabdaceae;g__Syntrophorhabdus;s__	3192832	189179	'c__Deltaproteobacteria'	0.440613	92.9032	63	50679.9	88890	2.58065	80	3192832	63	88890	44.0799	98.5915	4.22535	0.00959851	0.516167	0.0442497	18.5372	0	0		68	0
TGmsp_mb_bin_130	d__Archaea;p__Halobacterota;c__Methanomicrobia;o__Methanomicrobiales;f__Methanospirillaceae;g__Methanospirillum;s__Methanospirillum hungatei	2406226	37390	'p__Euryarchaeota'	0.459776	87.1808	327	7358.49	8468	0	87.1808	2406226	327	8468	45.6849	72.3684	14.4737	0.143582	0.145719	5.17046	5.0115	0	0		35	0
TGmsp_mb_bin_147	d__Bacteria;p__Verrucomicrobiota;c__Verrucomicrobiae;o__Pedosphaerales;f__Pedosphaeraceae;g__UBA8199;s__UBA8199 sp003527065	3086435	52075	'k__Bacteria'	0.637447	88.1757	398	7754.86	10067	3.71622	69.5946	3086435	398	10067	64.6164	95.7746	2.8169	0.0357113	0.194233	1.11679	6.74726	0	0		107	0
TGmsp_mb_bin_168	d__Bacteria;p__Thermotogota;c__Thermotogae;o__Petrotogales;f__Petrotogaceae;g__Defluviitoga;s__	1729712	27058	'k__Bacteria'	0.307727	77.3511	294	5883.37	6571	0	77.3511	1729712	294	6571	30.6322	83.0986	2.8169	0.177561	0.0052539	6.4703	0.126471	0	0		50	0
TGmsp_mb_bin_176	d__Archaea;p__Halobacterota;c__Methanomicrobia;o__Methanomicrobiales;f__Methanospirillaceae;g__Methanospirillum;s__	3152746	268088	'p__Euryarchaeota'	0.424842	97.5163	93	33900.5	54053	0	97.5163	3152746	93	54053	42.1646	88.1579	15.7895	0.0278652	0.5359	0.727237	19.2672	0	0		58	0
TGmsp_mb_bin_185	d__Bacteria;p__Bacteroidota;c__Bacteroidia;o__Bacteroidales;f__ML635J-15;g__Bact-19;s__Bact-19 sp001603595	3059134	158264	'p__Bacteroidetes'	0.319656	99.5238	63	48557.7	85241	3.09524	84.0476	3059134	63	85241	31.9256	98.5915	5.6338	0.000281572	0.635733	0	22.6672	0	0		66	0
TGmsp_mb_bin_195	d__Bacteria;p__Armatimonadota;c__;o__;f__;g__;s__	3666169	123010	'k__Bacteria'	0.656922	95.2675	178	20596.5	32323	0	95.2675	3666169	178	32323	65.7321	95.7746	1.40845	0.283373	0.0632708	10.51	2.04453	0	0		185	0
TGmsp_mb_bin_201	d__Bacteria;p__Caldisericota;c__Caldisericia;o__UBA6126;f__;g__;s__	2094883	24129	'k__Bacteria'	0.325246	79.4372	434	4826.92	5002	3.40909	62.3918	2094883	434	5002	32.4783	80.2817	19.7183	0.00695755	0.168492	0.0787586	5.82719	0	0		39	0
TGmsp_mb_bin_21	d__Bacteria;p__Acidobacteriota;c__Acidobacteriae;o__Bryobacterales;f__Bryobacteraceae;g__;s__	5409815	326127	'k__Bacteria'	0.62316	100	112	48301.9	92478	0.877193	95.614	5409815	112	92478	62.3978	97.1831	1.40845	0.14259	0.538755	5.17195	19.4242	0	0		290	0
TGmsp_mb_bin_38	d__Bacteria;p__Chloroflexota;c__Anaerolineae;o__Anaerolineales;f__Anaerolineaceae;g__Leptolinea;s__	3600739	524704	'k__Bacteria'	0.503514	98.1818	25	144030	208947	6.06061	67.8788	3600739	25	208947	50.305	92.9577	1.40845	0.00134729	0.425759	0	15.2773	0	0		84	0
TGmsp_mb_bin_59	d__Bacteria;p__Firmicutes_B;c__Syntrophomonadia;o__Syntrophomonadales;f__Syntrophomonadaceae;g__UBA5314;s__UBA5314 sp002410325	3783042	54673	'c__Clostridia'	0.499251	94.2857	364	10393	13426	4.31122	72.7296	3783042	364	13426	50.361	97.1831	9.85915	0.000333309	0.223209	0.00276644	7.86052	0	0		63	0
TGmsp_mb_bin_66	d__Archaea;p__Crenarchaeota;c__Methanomethylicia;o__Methanomethyliales;f__Methanomethyliaceae;g__Methanomethylicus;s__Methanomethylicus mesodigestum	1330040	201574	'k__Archaea'	0.584073	95.3271	66	20152.1	30885	0	95.3271	1330040	66	30885	58.489	97.3684	1.31579	0.0115882	0.578496	0.155902	20.9007	0	0		20	0
TGmsp_mb_bin_67	d__Bacteria;p__Acidobacteriota;c__Aminicenantia;o__Aminicenantales;f__OPB95;g__UBA10528;s__	1782815	68329	'k__Bacteria'	0.466191	84.302	163	10937.5	17602	5.55556	56.5242	1782815	163	17602	46.7662	63.3803	4.22535	0.16416	0.158073	5.9908	5.08547	0	0		55	0
TGmsp_mb_bin_75	d__Archaea;p__Crenarchaeota;c__Bathyarchaeia;o__B26-1;f__UBA233;g__;s__	1947023	49227	'k__Archaea'	0.472822	79.9784	219	8890.52	11665	6.54206	47.2682	1947023	219	11665	47.5206	82.8947	5.26316	4.8617e-05	0.219988	0	7.7642	0	0		37	0
TGmsp_mb_bin_78	d__Archaea;p__Halobacterota;c__Methanomicrobia;o__Methanomicrobiales;f__Methanocullaceae;g__Methanoculleus;s__	1620740	52125	'p__Euryarchaeota'	0.583772	86.5577	142	11413.7	17480	1.30719	80.0218	1620740	142	17480	58.6931	77.6316	0	0.0121899	0.345817	0.0646981	12.3539	0	0		22	0
TGP_mgh_maxbin_005	d__Bacteria;p__Cloacimonadota;c__Cloacimonadia;o__Cloacimonadales;f__Cloacimonadaceae;g__Cloacimonas;s__Cloacimonas sp002432865	1819697	46134	'k__Bacteria'	0.362015	86.2637	203	8964.02	15787	0	86.2637	1819697	203	15787	36.247	83.0986	0	0.14034	6.994	2.17947	252.892	0	0		33	0
TGP_mgh_maxbin_022	d__Bacteria;p__Chloroflexota;c__Anaerolineae;o__Anaerolineales;f__Anaerolineaceae;g__49-20;s__	1631266	25272	'k__Bacteria'	0.498576	75.7837	888	1837.01	1834	20.7628	-28.0303	1631266	888	1834	49.9445	63.3803	40.8451	0.307594	2.10254	10.9263	77.7545	0	0		35	0
TGP_mgh_maxbin_041	d__Archaea;p__Crenarchaeota;c__Bathyarchaeia;o__B26-1;f__UBA233;g__;s__	2981127	346567	'k__Archaea'	0.48494	99.0654	54	55206.1	211904	3.73832	80.3738	2981127	54	211904	48.5685	90.7895	1.31579	0.00084583	1.00432	0.018366	36.3861	0	0		42	0
TGP_mgh_maxbin_043	d__Bacteria;p__Acidobacteriota;c__Acidobacteriae;o__Bryobacterales;f__Bryobacteraceae;g__;s__	4335560	298506	'k__Bacteria'	0.605118	99.1228	227	19099.4	156725	0	99.1228	4335560	227	156725	60.4621	95.7746	2.8169	0.0392498	1.05835	1.3938	38.4814	0	0		183	0
TGP_mgh_maxbin_121	d__Archaea;p__Halobacterota;c__Methanomicrobia;o__Methanomicrobiales;f__Methanospirillaceae;g__Methanospirillum;s__Methanospirillum hungatei	4102622	34573	'k__Archaea'	0.496092	77.3424	1657	2475.93	2858	22.3221	-34.2679	4102622	1657	2858	49.662	0	0	0.031515	0.144738	1.02087	5.02249	0	0		161	0
TGP_mgh_maxbin_141	d__Bacteria;p__Bacteroidota;c__Bacteroidia;o__Bacteroidales;f__Dysgonomonadaceae;g__UBA4179;s__	2097081	11888	'k__Bacteria'	0.418088	81.8082	1156	1814.08	1837	21.7801	-27.0922	2097081	1156	1837	41.9602	77.4648	15.493	0.0180911	0.153525	0.474677	5.38991	0	0		110	0
TGP_msp_maxbin_047	d__Bacteria;p__Spirochaetota;c__Spirochaetia;o__Treponematales;f__UBA8932;g__UBA2256;s__UBA2256 sp001603165	2879628	415257	'k__Bacteria'	0.563806	98.8506	86	33484	114346	0	98.8506	2879628	86	114346	56.3775	91.5493	1.40845	0.0353246	0.861703	0.953101	31.1778	0	0		47	0
TGP_msp_maxbin_098	d__Bacteria;p__Patescibacteria;c__Dojkabacteria;o__SC72;f__SC72;g__UBA12078;s__	2629892	40637	'k__Bacteria'	0.379049	77.2414	1138	2310.98	2600	24.5193	-45.3553	2629892	1138	2600	37.9085	74.6479	36.6197	0.647368	0.205073	27.1568	7.1083	0	0		53	0
TGP_msp_maxbin_117	d__Bacteria;p__Verrucomicrobiota;c__Kiritimatiellae;o__;f__;g__;s__	2308248	29101	'k__Bacteria'	0.409142	85.2027	616	3747.16	5459	7.2596	48.9047	2308248	616	5459	40.9633	88.7324	12.6761	0.0031715	0.162207	0.0358961	5.69726	0	0		84	0
TGP_msp_maxbin_125	d__Bacteria;p__Spirochaetota;c__Spirochaetia;o__Sphaerochaetales;f__Sphaerochaetaceae;g__Sphaerochaeta;s__Sphaerochaeta sp002432715	4782533	52994	'k__Bacteria'	0.503567	78.9562	2361	2025.64	2046	13.6083	10.9147	4782533	2361	2046	50.4621	71.831	25.3521	0.021713	0.151462	0.624313	5.26479	0	0		67	0
TGP_msp_maxbin_136	d__Bacteria;p__Zixibacteria;c__MSB-5A5;o__GN15;f__;g__;s__	3140357	14482	'k__Bacteria'	0.5795	79.5822	1294	2426.86	2847	14.3504	7.8304	3140357	1294	2847	57.9971	77.4648	23.9437	0.0118107	0.13606	0.452008	4.74198	0	0		58	0
TGP_msp_maxbin_139	d__Bacteria;p__Spirochaetota;c__Spirochaetia;o__Spirochaetales;f__;g__;s__	2347545	14336	'c__Spirochaetia'	0.471289	81.6392	1145	2050.26	2231	9.18196	35.7294	2347545	1145	2231	47.3332	59.1549	14.0845	0.0109293	0.136301	0.294287	4.75587	0	0		48	0
TGPidbaud_mb_bin_119	d__Bacteria;p__Chloroflexota;c__Dehalococcoidia;o__Dehalococcoidales;f__UBA5627;g__UBA5627;s__	1258383	74800	'k__Bacteria'	0.455141	91.4191	81	15535.6	21043	0.990099	86.4686	1258383	81	21043	45.772	90.1408	0	6.86227e-05	0.441377	0	15.6232	0	0		8	0
TGPidbaud_mb_bin_127	d__Bacteria;p__Bacteroidota;c__Bacteroidia;o__Bacteroidales;f__TTA-H9;g__TTA-H9;s__TTA-H9 sp002418865	2686837	157865	'k__Bacteria'	0.375944	95.9677	61	44046.5	70668	1.6129	87.9032	2686837	61	70668	37.6003	92.9577	1.40845	0.00122991	0.7517	0.00624827	26.999	0	0		85	0
TGPidbaud_mb_bin_20	d__Bacteria;p__Bacteroidota;c__Bacteroidia;o__Bacteroidales;f__Paludibacteraceae;g__Paludibacter;s__	3350321	277620	'k__Bacteria'	0.405076	99.7312	101	33171.5	60168	0.537634	97.043	3350321	101	60168	40.5362	95.7746	0	0.000362362	0.446968	0.00072512	15.9605	0	0		164	0
TGPidbaud_mb_bin_28	d__Archaea;p__Asgardarchaeota;c__Lokiarchaeia;o__CR-4;f__;g__;s__	5882658	106328	'k__Archaea'	0.4175	92.9907	263	22367.5	37253	7.47664	55.6075	5882658	263	37253	41.6864	86.8421	3.94737	5.96751e-05	0.321974	0	11.4858	0	0		206	0
TGPidbaud_mb_bin_78	d__Archaea;p__Crenarchaeota;c__Bathyarchaeia;o__B26-1;f__UBA233;g__;s__	2062054	37496	'k__Archaea'	0.488221	88.785	222	9288.53	11971	4.98442	63.8629	2062054	222	11971	49.1531	90.7895	1.31579	0.000489139	0.397034	0	14.2737	0	0		43	0
TGPidbaud_mb_bin_9	d__Archaea;p__Thermoplasmatota;c__Thermoplasmata;o__Methanomassiliicoccales;f__UBA472;g__UBA472;s__	1588404	107780	'p__Euryarchaeota'	0.606569	91.5323	102	15572.6	23459	0	91.5323	1588404	102	23459	61.0565	96.0526	0	0.0853669	0.38731	2.95466	13.8398	0	0		15	0
TGPmgh_mb_bin_10	d__Archaea;p__Crenarchaeota;c__Bathyarchaeia;o__B26-1;f__UBA233;g__;s__	2911338	278465	'k__Archaea'	0.486883	99.0654	33	88222.4	174865	2.80374	85.0467	2911338	33	174865	48.7065	93.4211	1.31579	0.000144881	0.635213	0	22.7688	0	0		61	0
TGPmgh_mb_bin_100	d__Bacteria;p__Armatimonadota;c__;o__;f__;g__;s__	2936232	64161	'k__Bacteria'	0.604348	94.4444	213	13785.1	20253	1.85185	85.1852	2936232	213	20253	60.4103	95.7746	1.40845	0.0119188	0.292734	0.131893	10.4203	0	0		129	0
TGPmgh_mb_bin_139	d__Bacteria;p__Myxococcota;c__UBA9042;o__UBA9042;f__;g__;s__	4328292	151559	'c__Deltaproteobacteria'	0.722588	87.0737	181	23913.2	38212	1.12903	81.4286	4328292	181	38212	72.4938	98.5915	2.8169	0.00237566	0.396528	0	14.1902	0	0		88	0
TGPmgh_mb_bin_17	d__Bacteria;p__Desulfobacterota;c__Desulfomonilia;o__UBA1062;f__UBA1062;g__;s__	2581826	217134	'c__Deltaproteobacteria'	0.617918	95.8065	79	32681.3	50390	0	95.8065	2581826	79	50390	61.8321	100	0	0.000556844	0.331483	0	11.7981	0	0		52	0
TGPmgh_mb_bin_19	d__Archaea;p__Halobacterota;c__Methanosarcinia;o__Methanosarcinales;f__Methanosarcinaceae;g__Methanosarcina;s__	3939858	106201	'p__Euryarchaeota'	0.417861	99.3464	158	24935.8	37443	0.980392	94.4444	3939858	158	37443	41.6923	98.6842	1.31579	0.00507334	0.288201	0.0157569	10.2281	0	0		70	0
TGPmgh_mb_bin_30	d__Bacteria;p__Firmicutes_A;c__Clostridia;o__Lachnospirales;f__Lachnospiraceae;g__Herbinix;s__	6459112	177184	'o__Clostridiales'	0.453659	99.1051	202	31975.8	56487	1.34228	92.3937	6459112	202	56487	45.1243	94.3662	1.40845	0.0349102	0.312726	0.651588	11.0765	0	0		244	0
TGPmgh_mb_bin_31	d__Bacteria;p__Sumerlaeota;c__Sumerlaeia;o__Sumerlaeales;f__Sumerlaeaceae;g__;s__	3000316	237404	'k__Bacteria'	0.629717	99.4382	62	48392.2	96030	4.49438	76.9663	3000316	62	96030	62.9998	100	1.40845	0.545461	0.495578	20.4599	17.7882	0	0		104	0
TGPmgh_mb_bin_48	d__Bacteria;p__Firmicutes_A;c__Clostridia;o__Christensenellales;f__;g__;s__	3408982	98712	'p__Firmicutes'	0.59666	95.1923	194	17572.1	25989	0.961538	90.3846	3408982	194	25989	60.1758	98.5915	1.40845	0.0443941	0.321865	1.27963	11.1469	0	0		100	0
TGPmgh_mb_bin_91	d__Bacteria;p__Chloroflexota;c__Anaerolineae;o__Anaerolineales;f__Anaerolineaceae;g__49-20;s__	2064419	30160	'k__Bacteria'	0.498744	79.5455	337	6125.87	7482	20.9091	-25	2064419	337	7482	50.0522	63.3803	9.85915	0.0950141	0.874837	2.97509	27.7823	0	0		59	0
TGPmsp_mb_bin_108	d__Bacteria;p__Desulfobacterota;c__Desulfomonilia;o__UBA1062;f__UBA1062;g__;s__	2709539	56253	'c__Deltaproteobacteria'	0.568882	76.8894	309	8768.73	10107	0	76.8894	2709539	309	10107	57.3141	83.0986	0	0.00977815	0.202629	0.374585	7.14778	0	0		53	0
TGPmsp_mb_bin_139	d__Bacteria;p__Planctomycetota;c__FEN-1346;o__FEN-1346;f__;g__;s__	3070225	149786	'k__Bacteria'	0.650744	97.7273	69	44496	73359	1.13636	92.0455	3070225	69	73359	65.0678	98.5915	2.8169	0.000340357	0.349535	0.00401828	12.4936	0	0		94	0
TGPmsp_mb_bin_18	d__Bacteria;p__Bacteroidota;c__Bacteroidia;o__Bacteroidales;f__UBA932;g__Bact-08;s__	2112046	347516	'p__Bacteroidetes'	0.373529	96.6667	31	68130.5	134238	0.952381	91.9048	2112046	31	134238	37.3209	92.9577	1.40845	0.471466	1.30629	16.5645	47.2907	0	0		44	0
TGPmsp_mb_bin_45	d__Bacteria;p__Chloroflexota;c__Anaerolineae;o__Anaerolineales;f__Anaerolineaceae;g__UBA4781;s__	2034692	30264	'k__Bacteria'	0.486578	81.8182	320	6358.41	7584	4.54545	59.0909	2034692	320	7584	48.8876	84.507	0	0.0502403	0.194557	1.65455	6.86568	0	0		74	0
TGPmsp_mb_bin_49	d__Archaea;p__Crenarchaeota;c__Bathyarchaeia;o__B26-1;f__UBA233;g__;s__	3200503	60606	'k__Archaea'	0.434743	97.1963	287	11151.6	16184	7.08124	61.7901	3200503	287	16184	43.177	86.8421	2.63158	0.000498463	0.346995	0.00241659	12.3468	0	0		67	0
TGPmsp_mb_bin_51	d__Bacteria;p__Actinobacteriota;c__Thermoleophilia;o__RBG-16-64-13;f__RBG-16-64-13;g__;s__	2463648	35699	'p__Actinobacteria'	0.650689	86.5558	313	7871.08	9642	1.81034	77.5041	2463648	313	9642	65.0485	88.7324	2.8169	0.00024232	0.399194	0.000269402	14.3471	0	0		29	0
TGPmsp_mb_bin_52	d__Bacteria;p__Spirochaetota;c__Spirochaetia;o__Treponematales;f__UBA8932;g__UBA8932;s__UBA8932 sp003452735	1922420	57895	'k__Bacteria'	0.451281	98.783	150	12816.1	17722	0	98.783	1922420	150	17722	45.4504	92.9577	2.8169	0.00120309	0.390057	0.00362668	14.0043	0	0		37	0
TGPmsp_mb_bin_54	d__Bacteria;p__Bacteroidota;c__Kapabacteria;o__Kapabacteriales;f__UBA2268;g__UBA2268;s__	1954280	93916	'k__Bacteria'	0.327705	94.5628	98	19941.6	33591	0	94.5628	1954280	98	33591	32.8216	95.7746	1.40845	0.000295653	0.344348	0.00416241	12.3507	0	0		47	0
TGPmsp_mb_bin_57	d__Bacteria;p__Omnitrophota;c__koll11;o__GIF10;f__UBA6249;g__;s__	1746135	46495	'k__Bacteria'	0.452014	81.6409	197	8863.63	11828	0.0632511	81.3246	1746135	197	11828	45.2719	90.1408	2.8169	0.00041902	0.198023	0.00812733	6.98944	0	0		68	0
TGPmsp_mb_bin_61	d__Bacteria;p__Synergistota;c__Synergistia;o__Synergistales;f__54-24;g__54-24;s__	1698984	43811	'k__Bacteria'	0.5325	93.2203	203	8369.38	10590	0	93.2203	1698984	203	10590	53.29	87.3239	1.40845	0.153762	0.182088	5.47381	6.3195	0	0		23	0
TGPmsp_mb_bin_66	d__Bacteria;p__Spirochaetota;c__;o__;f__;g__;s__	1953762	39282	'c__Spirochaetia'	0.304639	79.8196	253	7722.38	11585	0.8	75.8196	1953762	253	11585	30.3577	85.9155	0	0.00893049	0.255285	0.0750194	9.03357	0	0		25	0
TGPmsp_mb_bin_67	d__Bacteria;p__Omnitrophota;c__koll11;o__UBA1572;f__UBA1572;g__UBA6210;s__	1807009	280213	'k__Bacteria'	0.537646	90.9762	23	78565.6	110037	1.07527	85.5998	1807009	23	110037	53.6539	92.9577	0	0.0150075	0.581036	0.268784	20.9839	0	0		46	0
TGPmsp_mb_bin_81	d__Bacteria;p__Planctomycetota;c__Phycisphaerae;o__SG8-4;f__SG8-4;g__UBA12454;s__	2743165	257654	'k__Bacteria'	0.448949	98.8636	47	58365.2	98406	1.13636	93.1818	2743165	47	98406	44.8291	98.5915	0	0.000245704	1.1974	0	43.4831	0	0		129	0
TGPmsp_mb_bin_97	d__Bacteria;p__Thermotogota;c__Thermotogae;o__Petrotogales;f__Kosmotogaceae;g__Mesotoga;s__Mesotoga infera_B	2564291	158243	'k__Bacteria'	0.486084	99.8433	96	26711.4	61601	0.470219	97.4922	2564291	96	61601	48.7677	95.7746	2.8169	0.15078	0.940831	5.45934	34.0055	0	0		55	0
