# Supplementary material for: Taxonomic composition and carbohydrate-active enzyme content in microbial enrichments from pulp mill anaerobic granules after cultivation on lignocellulosic substrates
Source: Front Microbiomes. 2023 Sep 27;2:1094865. doi: 10.3389/frmbi.2023.1094865 (PMC12993600; doi:10.3389/frmbi.2023.1094865)
Supplement: Supplementary file 1 [file DataSheet_1.zip › Table S7.XLSX]

## Sheet: Sheet1
Table S7. Results from blastn searches using plant active cazymes identified in the AG-C metagenome as query against a database of contigs of the MAGs obtained from the AG-C metagenome. The taxonomy and sequence coverage of the MAG is also reported.
Query	Cazy	sequence	Contig match	% Identical Sites	Bit-Score	E Value	Query coverage	Query start	Query end	MAG	taxonomy of MAG	sequenc coverage of MAG
AG-C_GH1_14224_26	GH1	ATGTCTACTTTCATGTCCTTTCCAAGAAATTTCTTATGGGGGGTGGCTACTTCAGCTTATCAGATTGAAGGGGCAGTAAACATAGATGGTCGGAGTCCCTCCATCTGGGATGTATTCTCTCATACTGCCAATAAAATCGTTAATGGAGATACGGGCGATATTGCCTGCGATCATTATCATCATTGGAAAGAAGATATCCAACTGATGAAAAACCTGGGGGTAAAATCTTACCGGTTTTCACTGGCATGGCCTCGCATTTTGCCTGAAGGGAGAGGGAAAGTAAATCAACCAGGTCTTGATTTCTATAGCCGGTTAATCGATGCATTGCTCGAAGCAGATATTCTTCCTATGGTGACTTTATTCCATTGGGATTTACCAATATCGTTGACTGGTGGTTGG…	TG_idbaud_maxbin.096_TG_000000000099	1	2468.29	0	1	1	1368	TG_idbaud_maxbin.096	d__Bacteria;p__Chloroflexota;c__Anaerolineae;o__Anaerolineales;f__Anaerolineaceae;g__UBA4782;s__	60.5806
AG-C_GH113_14460_28	GH113	ATGCAACGACGCATTGCTCCAACTTTTTCTCGAATACTATATACGATAGTAATTCTTTTAGTATATTCCGGGTTGGCTGCCTGCGATTTACGAAGCTTTATTTACCCTGAGGAAGAAGCTGTCTCGGAAAAGCCTGCAGTACCTGCTTTGGCTTCAATGGAAGTAGATTTCAGCGTTTTTGTTCCTGAAACTACGCCCGAAGATGCTGAAGTTTATGTTGATATCCTGGATGAAGTTACCGGTTTAGCTTTCAATCCAAAACGATATAGCTTGACAAAATCTGCTGAAAGATTTTATACCGGTAAAATTGCATTATCTCAAGGTTCGGTAGTACGATACCGGTACATCCTTCAATCAGATCCACCTATTATTGAAGCAAACCCTTTGGGTGCGAAAGTA…	TG_idbaud_maxbin.096_TG_000000000001	1	4502.49	0	1	1	2496	TG_idbaud_maxbin.096	d__Bacteria;p__Chloroflexota;c__Anaerolineae;o__Anaerolineales;f__Anaerolineaceae;g__UBA4782;s__	60.5806
AG-C_GH3_13609_199	GH3	GTGAAATGCCAGTTTGTGTCAACTGCTGTGCTGATCATTGTTCTGCTCATGACAATAAGCAGCCCGGTTGCACCTGTATTTGCACACCCTTTACAGCAAGCTGACCCATCTGTCCTGGCTTCTCAAATGCTGGCAAAGATGACGCCAGAAGAAGAAGTAGGGCAGCTATTTCTGATTACATTTCAAGGAAGCTCATCTGACACCGCTATATTGAAGGATCTAATCGGCAAATACCATATTGGGGGAGTCGTTTTAAAATCTGAAAATGATAATTTTGTTGGTTCAACAGAAACACTGGCAAAAGCTTATGCCCTGACCACTGGTATTCAACAGTTGGAGTGGGATGCTTCACAGACTACACAAACCGACCCATACACTAATGAGCAGTTCACACCACAA…	TG_idbaud_maxbin.096_TG_000000000104	1	5081.38	0	1	1	2817	TG_idbaud_maxbin.096	d__Bacteria;p__Chloroflexota;c__Anaerolineae;o__Anaerolineales;f__Anaerolineaceae;g__UBA4782;s__	60.5806
AG-C_GH3_14224_28	GH3	ATGTCTACAAAAAAACTCCTTACTTTACTGATCTGCTTGATCATTACATCCTGTACATTTGCAGGCAAACCAACAGAGGTGATTCAAACCACAGTTCCATCTGCTGAAAACGCGATCCCATTTGTTGAGAGCATTCTTTCACAGATGACTCTTGAGGAAAAAATTGGTCAAATGACCCAGGTTGAGCGCGAAAGTATCAAACCAGAGGATATCAAGAAATATCTTATCGGCTCCATTTTAAGTGGCGGGGGAAGTTATCCAACCCCTAACAACATCGATAGTTGGGTTGCAATGATCACCCAATTTCAAGATGAAGCGTTAAGCACACGTCTGCGAATACCGATCATTTATGGAATAGATGCAATTCATGGGATGGCTAGTTTATATGGTGCTACTGTT…	TG_idbaud_maxbin.096_TG_000000000099	1	3458.34	0	1	1	1917	TG_idbaud_maxbin.096	d__Bacteria;p__Chloroflexota;c__Anaerolineae;o__Anaerolineales;f__Anaerolineaceae;g__UBA4782;s__	60.5806
AG-C_GH51_14224_30	GH51	ATGCAGAGAGCAAAAAAAGCAACCTGGATAAATGAAGCTGCTTTATTGCTCCTATTTTGTCCAGTCATCTTTTTTTCTGGTTGTGTGACGGGTCAATCTGTAGACCAGCCTTCCTCTCCAACTGAAATTGATACAACAGCACCAATTGTGTTGACTTTAACTTCAACAGGTTTACCGACTGCTACCCCTCTACCTACAATTACCCCTGGCTCTACCGCAGAACCAGACCTGATCGTAGTAGATGCAGCTCAAAATCTGGGTAACATCAGTCCGTTGGTTTATGGTTCAAATGTTGGACCCTGGCAAAGCATAACTAAAGCAGATGTGGAGTTAATTAATTATGCTGGGTTTACTATATTCCGCTATCCTGGTGGAAGCTATGTAGATGAAAATGCGCCA…	TG_idbaud_maxbin.096_TG_000000000099	1	2603.55	0	1	1	1443	TG_idbaud_maxbin.096	d__Bacteria;p__Chloroflexota;c__Anaerolineae;o__Anaerolineales;f__Anaerolineaceae;g__UBA4782;s__	60.5806
AG-C_GH94_14224_29	GH94	ATGCGTTATGGTTATTTTGATGACGAAAATTATGAATATGTAATCACTCGACCAGATACCCCCCTGCCCTGGATCAATTACCTGGGGACAGATTCGTATTTTGGAATTATTTCCAACACAGCAGGAGGATACTCCTTTTATAAAGACGCCCGGCTACGTAGACTTACCCGTTATCGGTATAACAATGCACCTCTCGATGAGAATGGAAGATACATCTACCTCCGGGATGATCATTCGAAAGTGATAGATTTCTGGTCTCCTGCCTGGCAGCCCACCAGAACCGCACTGGATTTTTACGAATGCCGGCATGGTCTGGGGTACACAAGAATAATATCTGCAAGAAAAGAAATTCATAGTGAGATCAAGTATTTTGTGCCACCTGGTGAAAACCTGGAAGTC…	TG_idbaud_maxbin.096_TG_000000000099	1	4421.34	0	1	1	2451	TG_idbaud_maxbin.096	d__Bacteria;p__Chloroflexota;c__Anaerolineae;o__Anaerolineales;f__Anaerolineaceae;g__UBA4782;s__	60.5806
AG-C_CBM67-GH78_13570_16	CBM67-GH78	ATGAAAACACATCTTCTCTGCCTGTTTATCCTGCTTTTAAGTCTGCCTATGTTTGCGCAGACACGGCTCACGGGAGTCAGCCAAAACGATATAAACCCCTCTTTGCTGCAGGGCCGATGGAAAGCCCGCTGGATTTCCGTACCCGACGAGGCGGCGAATACCTACGGGGTGTACCATTTCCGTAAATCCTTTTCACTGGATACCCTGCCGGAACGTTTTCTGGTGCATGTAACAGCCGACAACCGGTACAAGTTGTTCCTGAACGGAACGATGGTTTCGCTGGGTCCGGCCCGTGGGGATGTCTACAACTGGTCGTACGAGACGGTGGATCTCTCACCCTGGCTTCGTAAGGGAGTCAACGTGCTGGCTGCCGTGGTGTGGAACTTTGCCGAGCAGAAG…	TG_idbaud_maxbin.144_TG_000000002785	1	4356.42	0	1	1	2415	TG_idbaud_maxbin.144	d__Bacteria;p__Bacteroidota;c__Bacteroidia;o__Bacteroidales;f__Tannerellaceae;g__Parabacteroides_A;s__Parabacteroides_A chartae	1267.84
AG-C_CE1_3143_19	CE1	ATGAAAAAGCTAATCTTGTCTTTGCTGGCTATCCCGCTTGTATTCTCTGCTTTGGCACAGTCGCCCGCCCCGCCACAGAGTAAAATCGTAACAGATTCCATACACAGCAAGGTGTTGAATGCCTACAGGGCATACAATATTTTCCTGCCTAAAAGTTACGAGACGGATACAAACAAGAAATATCCGATACTCTATCTGCTGCATGGCATGATGGACACCCATCAGGGATGGGCCGGGCGCGGTCACGTTAAAGATGTGGCCGACCAGCTGATGGAAAGCGGCGAAGCCTGCGAGATGATCATTGTCACTCCCAATGCGGGAGGCAATATCTACGAAGGCGTATGGAACGGCTATTTCGATATGCCTGGATGGAGTTACGAGACTTTTTTCTACACCGAG…	TG_idbaud_maxbin.144_TG_000000000595	1	1597.27	0	1	1	885	TG_idbaud_maxbin.144	d__Bacteria;p__Bacteroidota;c__Bacteroidia;o__Bacteroidales;f__Tannerellaceae;g__Parabacteroides_A;s__Parabacteroides_A chartae	1267.84
AG-C_CE1_3143_20	CE1	ATGAGAAAAATCATTACTTTATCAGCCATGCTGCTGATGTGTGTTTTAAGTTTTGCACAACAGGCTCTTTGGGGAGGTGCCGCCGTTATCTCGCCCGAAATTCACGAAAACAACACGGTATCCTTCCGCCTGAAGGCACCCAAAGCCGTACGGGTACAAGTAACCGGCGACTTTCTGCCTACCCAGAAGATAAAAACACCTTACGGCGAGTTTGACGGTCCGGGTGCGGCCGACCTTACCGAGAAAGACGGCGTATGGGAATTTACCACCCCGCAACCTCTCAAGCCCGAACTGTACAGCTACACCTTCCTGGTAGACGGACTAAAGATTAACGACCCCAGCAATGTGTATATGATTCGCGACGTGGCAAGCGTAACGAACGTATTTATCATCGGTGGC…	TG_idbaud_maxbin.144_TG_000000000595	1	2149.1	0	1	1	1191	TG_idbaud_maxbin.144	d__Bacteria;p__Bacteroidota;c__Bacteroidia;o__Bacteroidales;f__Tannerellaceae;g__Parabacteroides_A;s__Parabacteroides_A chartae	1267.84
AG-C_CE15_13502_9	CE15	ATGAAAAAGCTGATTTTGACTATTTTGCTGCTTACCGGAATCTTTACATCCATGGTGGCACAGCGGATTGAACCTAACTACGATGAATCCAAAGTTCCTGTTTATGAGTTGCCGCCGCTCCTGGTTTCGGCAAAAGGAAAGCAGATTAAATCTATAAAGCAATGGGAGTCTATCCGCCGTCCGGAAATACTGGAGATGTTTTCTTCGCAGATGTTCGGAAAAACGCCCGGTTCTCCATTTACCACTTCTTATGAGGTGGTTTCGGTAGATGTCAATGCGCTGGATGGTAAAGCAACCTGCAAGCAACTACGGATAAGCTTTTCCAACGGCAACACTGTGCGGAGCATGCTGATGTTGATCTATCTTCCCAATCATATAAAAGGGAAAGTTCCCCTGTTT…	TG_idbaud_maxbin.144_TG_000000002714	1	2230.25	0	1	1	1236	TG_idbaud_maxbin.144	d__Bacteria;p__Bacteroidota;c__Bacteroidia;o__Bacteroidales;f__Tannerellaceae;g__Parabacteroides_A;s__Parabacteroides_A chartae	1267.84
AG-C_CE2_14718_14	CE2	ATGAGAAAGAACCGATTTTCGCTAGTATTGTTCATTTTCGGACTACTTACAATCGCCGCCGCTCAGGCGCAGAAACCCACATCCCAAACAATTATCCCCGCCAGCAATCCAAACATAGCCTATGTTGGCCGGGTAAGTTTCACCAACCCGGAGTCGCCCTGTTTTACCTATCCGGGGGTACAGATACGAGCCTGTTTTGAAGGAACTTCCATTGCAATGCGTGTAAAACCAAATAGTGGTTACTTTATGGTTGAAATAGACAACCGCGAACCCTTCAAGGTTGCATCCCTCGAAAACGATTCAGTTGTACAGTTGGCCGACAATCTGGACGATATCCTGCATCAAATAACCATCACGCTTGCCTACGAAGGCTATCAGCGCAGACCCGAATTCAGGGGT…	TG_idbaud_maxbin.144_TG_000000000770	1	1992.21	0	1	1	1104	TG_idbaud_maxbin.144	d__Bacteria;p__Bacteroidota;c__Bacteroidia;o__Bacteroidales;f__Tannerellaceae;g__Parabacteroides_A;s__Parabacteroides_A chartae	1267.84
AG-C_CE4_13895_19	CE4	ATGATTGCAAAATCGCTGAATTTAGGTGAAAAGTCTATGATTACCGTCAAACGGATTCAATTGCCGGTCCTTGCCTTGCTGGCCATGATCGCCGTCCTGTTGTTCACCATTCCCCGGCAGCTGATCAATCACTACCTTTTTGTCCGTTCGGCCATCGCCCTGGTGGACCGGGTCGATATTGAATGGATGGGATATACTTCTCAAAAAGTCGTGGCTCTGACCTTCGATGATGGCCCAGACCCTCGTTATACGCCGGCAATTCTGAAGATCCTGGCCGAATATAAGATTCCCGCAACCTTTTTCCTGGTCGGAACCAATGTCCGGCGCCATCCCGAACTGGTTCGGGCTGAAATCGCCGCCGGCCACCAGGTGGGCAATCATACCCTATCCCACCCGCAT…	TG_idbaud_maxbin.144_TG_000000007529	1	1407.91	0	1	1	780	TG_idbaud_maxbin.144	d__Bacteria;p__Bacteroidota;c__Bacteroidia;o__Bacteroidales;f__Tannerellaceae;g__Parabacteroides_A;s__Parabacteroides_A chartae	1267.84
AG-C_CE4_14269_60	CE4	ATGTTTATAGAACAACCCCCGTTCTTTTACAGAGCGTTGTTCCCAGGGGTAATCTGGAGAATTCCGTCGGACAAGAAATGTGTCTATCTCACATTCGACGACGGACCTATTCCCGAGATTACCCCTTGGGTTTTAGATACCCTGGACCGATATGGCATTAAAGCTACATTTTTTTGTGTTGGCGATAATGTCCGAAAATATCCGGAGGTTTATCAGATGATATTGGATCGTGGTCACCGTGTTGGTAATCACACATTCAACCATATTCAGGGAATCCGTTTCTGGACTAAAAATTACGTAGCCAATGTAAAAAAGGCTGCAGAGTTGATAAAAAGTAACTTATTTCGTCCTCCACACGGACACATGCGTTTTCCGCAAGTATTGATGCTTCGAAGCAGC…	TG_idbaud_maxbin.144_TG_000000000836	1	1104.95	0	1	1	612	TG_idbaud_maxbin.144	d__Bacteria;p__Bacteroidota;c__Bacteroidia;o__Bacteroidales;f__Tannerellaceae;g__Parabacteroides_A;s__Parabacteroides_A chartae	1267.84
AG-C_CE4_14428_55	CE4	ATGGTTTGCTCGGTAGAAATATATCCAAGAAAGAGGAGGGTGGGTTTACAGGTTGTAAACATAATTTTTATATTACTTTTAATAATTTACATTGTTTTCCTTCCCATTTTATTATTGGGTCTTTATATGCCCAATATAGGCCCATTCATGGGTTTCGATAAAGAAACGGCAAAAAGCGGTATTACTGTTAACAGCTATTGGGATGTGTCTTACAATAAAGAAAAATATGGCCCTTCCCATTTGTCGGTTTTTCCTTTGTATAAAAAACAGGTTGGTTATCAAATGAGTAACGTTAAGGGTAAAAGTAAAAGCGATAACTTTATTGCAATGGTGCAGGAAAACCTTCAGTTCAATGAAAGAAGTGATAAAAACAGTGCGGCTTCCAAAACCGAGGCACAG…	TG_idbaud_maxbin.144_TG_000000000580	1	1829.9	0	1	1	1014	TG_idbaud_maxbin.144	d__Bacteria;p__Bacteroidota;c__Bacteroidia;o__Bacteroidales;f__Tannerellaceae;g__Parabacteroides_A;s__Parabacteroides_A chartae	1267.84
AG-C_CE7_14718_60	CE7	ATGAAAAAGCTTTTAATTCCATTTCTTGTGTTGTTTTTATTGATGCCTTTCGGCATTGCAATGGCTCAGCCCGCACAGAAACTGATTAGTGTGGTTATATCTCCCGATCATTCCAACTGGGAATATAAAATTAAACAGGAGGCGAAATTTACCGTGCAGGTTTTTAAAAGTCAGGTTCTTTTGGATAATGTTACGGTCGACTATGAACTGGGCCCGGAGGCATTTCCCTCTGTAAAGAAACAGAATGTGGTTCTGAAAGATGGTAAGACAGAACTGAAAGCCTCCTTGAAGGAGCCGGGCTTTCTTCGTTGCCGTGTGGTTGCAAAAGTAGATGGTAAAGAATACGAAGGATTGGCAACTGTAGCCTATGAAGCAGAAAAGATCCGCCCTACCACCCCC…	TG_idbaud_maxbin.144_TG_000000040360	1	1544.97	0	0.6698	423	1278	TG_idbaud_maxbin.144	d__Bacteria;p__Bacteroidota;c__Bacteroidia;o__Bacteroidales;f__Tannerellaceae;g__Parabacteroides_A;s__Parabacteroides_A chartae	1267.84
AG-C_GH105_15272_88	GH105	TTGAACGGTCCAATTATACAATATGATGAGCAGGAGTTGAAACAGGTACTGGATCGCATCGTCAAACGGACGATGCAGATCGATTTTACTTGGGATTGGCCGTGCGGGGTCGCCTTTTACGGCATCTGCAAGGCATGGGAGGTTACAGGGAACCAGGAGTATCTGGATTTCCTGGTGCAATGGGTGGATGAATACCTGACGATTGGCTTGCCGCCACTGACGGTCAATGCGGTCTCCATGGGGCACACCCTGATCACGCTGCATGAGGCCACCGGCGACTCGATGTATCTGGATCTGGCCGTGCAAAAGGCCGAGTACCTGCGCCATCAAGCGGTGCGGTTCGGGGAGGGCGTATTTCAGCACACCGTCTCCCAAAACAATGACTTTCCGGAGCAGGCC…	TG_idbaud_maxbin.144_TG_000000004160	1	1878.59	0	1	1	1041	TG_idbaud_maxbin.144	d__Bacteria;p__Bacteroidota;c__Bacteroidia;o__Bacteroidales;f__Tannerellaceae;g__Parabacteroides_A;s__Parabacteroides_A chartae	1267.84
AG-C_GH120_14156_6	GH120	ATGGATTTAACAGCGCGTCTTCCCGATGGTTGCGAATTTGATTTCTGGGAAGTTAAACAAGAGTATGAACGGGAACTACATGTGGCTTGTAATCATCCACATGCTTCGGATGACAATGATGGGTCTATGGATCATCCGTATAAAACAATAAATGCTGCAGCAGCAATTGCAACACCGGGAACTCGTGTCTGGATCCATGGAGGAGAATACCGGGAATGTGTTCGCCCTGCACAAGGGGGCGAGAATCCGGAGCGCATGATATGCTATGAAGCATACGGCGATGGAGAAGTAATAATTAAAGCCTCTATTGAGGTTACTGAATTTGAAAAAAGTAAGGGTTGGAGACTTTCTCCTAACTTTGATAAAATAAAGGATGAGGATTTAATCCAGGTATGGCAA…	TG_idbaud_maxbin.144_TG_000000001732	1	3544.91	0	1	1	1965	TG_idbaud_maxbin.144	d__Bacteria;p__Bacteroidota;c__Bacteroidia;o__Bacteroidales;f__Tannerellaceae;g__Parabacteroides_A;s__Parabacteroides_A chartae	1267.84
AG-C_GH127_14664_14	GH127	ATGGCGTTTATCACGTGTAAGGTAAGTGCCGGACAGGAACCTGTAAAGTTGATAGAGCAGGTGGATTTCTCTCATGTACATATACAGGATGCTTTTTGGTCACCACGCCTGGAAAAGCATATTACGGCTACACTCCCTGTATGTATTGACCAGATTGAAACCCAGACCGGACGCATTCAGAACTTTGAAAATGCGGCGAAAGGTACAGGAAAACACTCCGGAATCTTCTTTGATGATTCGGATGTGTATAAAGCATTGGAAGGGATTGCTTATGCGCTGATTAACCATCCCGATCCGGCTCTGGAGAAGAAAGCCGACCAATGGATTGCCAAAATGGCTGAGGCCCAGCAACCCGACGGATACATTAACACCTTTTACACCCTGACAGGACTGGGTAAA…	TG_idbaud_maxbin.144_TG_000000001369	1	3285.22	0	1	1	1821	TG_idbaud_maxbin.144	d__Bacteria;p__Bacteroidota;c__Bacteroidia;o__Bacteroidales;f__Tannerellaceae;g__Parabacteroides_A;s__Parabacteroides_A chartae	1267.84
AG-C_GH130-GH2_6762_8	GH130-GH2	ATGATGAAAAAATACCTTTGGCTCATTGCCTGGCTTACCAGCTGTCTGGCCGTCTTCGCCCAGCAACCCCAACCTCTCACCAATCCTCTGCCCGCGTGGGCTTTCGGAGGATTTGTCCGTCCCGAGGGAGTAAACCCCGTAATCACGCCCAATCCGGCCACCCTGTTCGACTGCCCCATGCAGGGCAAACCGGTTGCCTGGGAAGAGAGCGATACCTTCAATCCGGCTGCGGCAGTGATGAACAATCAGATCCATGTCCTCTACCGGGCAGAAGACAATTCCGCCACCGGCATCGGAAAACGTACCAGCCGTATCGGATTGGCCCAATCGCACAACGGAACCGACATGAAGCGGTTCGACGCCCCCGTTCTGTACCCAGCCAACGATGCGATGCGTACA…	TG_idbaud_maxbin.144_TG_000000007037	1	6839.66	0	1	1	3792	TG_idbaud_maxbin.144	d__Bacteria;p__Bacteroidota;c__Bacteroidia;o__Bacteroidales;f__Tannerellaceae;g__Parabacteroides_A;s__Parabacteroides_A chartae	1267.84
AG-C_GH16_15429_6	GH16	ATGTGTTATAGAAGTGTTTTAGTACAGATTATCCTTCTGGGGTGCTGCTGCCTGCTTGGTCGGGCGCAGGCCCCCGAGGGCTACTCGTTGGTTTGGTCCGACGAGTTTTCGGCTTCCACACCTTCGTTGCCAGACACCAACAAGTGGTGGTACGAAACCGGCGGAAGCGGATGGGGTAACAATGAGCTGCAGTATTATGTGGCCGGTGTGGCACGGGAAGACACGTTGGCCCTTATTTCGGATGGAACGCTGAAGATCAGAGCGCTCAAGAAGCGTTATTTCAGTATGGATTACGTTTCCATCCGGATGAATACAAAAGAAAACTGGAAGTACGGATACTTCGAAATGAAAGCCAAAGTGCCGGGCAAGCGGGGTTCGTGGGCTGCCTTCTGGATGATG…	TG_idbaud_maxbin.144_TG_000000008764	1	1932.69	0	1	1	1071	TG_idbaud_maxbin.144	d__Bacteria;p__Bacteroidota;c__Bacteroidia;o__Bacteroidales;f__Tannerellaceae;g__Parabacteroides_A;s__Parabacteroides_A chartae	1267.84
AG-C_GH16_15432_7	GH16	ATGAATCCGAAACAACGATCTAACATTATAAAACACAAAAACATGAAAAAGAACTTAATTTGGTTATTCCTTTTGCTGTGTGCAATTCCTGGAATTTCGTGCGACAAAGATGACGAAACCCGCGTACTAAAATTAGTTTGGGAAGAAAATTTTGACCAAACCAATGGGTTTGACACAAAAAGCTGGAGCAAGATCCCCCGAGGCACATCCGACTGGAACAATTACATGTCTGATTTCGACTCTCTCTACCAGGTATCCGATGGCAACCTGATTCTTAGGGGAATCAACAACTACACCCTACCAAACGATACGGCTCCATACCTGACAGGAGGTTTATATACCAAAGATAAAGTAACCTTTACCTATGGCAAAGTAGAAATACGCGCCAAACTACAAGGA…	TG_idbaud_maxbin.144_TG_000000004492	1	1483.66	0	1	1	822	TG_idbaud_maxbin.144	d__Bacteria;p__Bacteroidota;c__Bacteroidia;o__Bacteroidales;f__Tannerellaceae;g__Parabacteroides_A;s__Parabacteroides_A chartae	1267.84
AG-C_GH2_13570_56	GH2	ATGTTCGCTCTCTTCTGTTTGGTAATGTCTTCGGATTTTAACCAAACAGAAGGAGTGGATATCTGGATTCTACACCAGACACATTTCAACATTAAATATGAATTCATGAAAAAGACTATTGCTGCCTTAGGCTTTATGCTGCTTTGTTCCGGATTATCTGCCCAATCAGAAAACGGGCTACCCGAATGGCAAAGTCAGCATGCCATCGGACTCAACAAACTAGCGCCTCACACATACGTGTGGCCTTATGAAACAAGAGAATCAGTAATTCGGCGTGATCACACCTCCTCTCCTTTTTATCAAAGTCTGGATGGGAAATGGAAATTCCATTGGGTTAAAAACCCTGATAACCGACCGAAAGATTTTTACAACCCATCTTATTATGTAGGTAACTGGGCT…	TG_idbaud_maxbin.144_TG_000000000975	1	5768.46	0	1	1	3198	TG_idbaud_maxbin.144	d__Bacteria;p__Bacteroidota;c__Bacteroidia;o__Bacteroidales;f__Tannerellaceae;g__Parabacteroides_A;s__Parabacteroides_A chartae	1267.84
AG-C_GH2_13959_35	GH2	TTGACTTATATAATTAATATTTACTTTAAACGACAGATCATGAAAAAACAGGTGTTGTTGTGTTGCCTGCTGGCAACGGTTATGGGGGCGAATGCCCAGTGGAAGCCCGTCGGTGATAAGATTAAAACCAAATGGGCGGAACAGATAAATCCAGCCGCTGTATTGCCGGAATATCCTCGTCCTGCTATGGAACGGGCGGAATGGAAGAACTTGAATGGCGAATGGGCATATGCCATCCGCGAAAAAGGAGGCGTTGAACCTGTTGCGTTCGACGGAACTATCCTGGTTCCTTTTGCTGTTGAATCTTCTCTTTCGGGTGTACAGAAAACAGTTGGAGAGAAAAATGAATTATGGTATAAACGCACGTTTACGGTACCTGCCTCCTGGAAAGGAAAACAG…	TG_idbaud_maxbin.144_TG_000000000221	1	3333.91	0	1	1	1848	TG_idbaud_maxbin.144	d__Bacteria;p__Bacteroidota;c__Bacteroidia;o__Bacteroidales;f__Tannerellaceae;g__Parabacteroides_A;s__Parabacteroides_A chartae	1267.84
AG-C_GH2_14177_1	GH2	ATGGGAACCATAAATTATTACCTAATTATTAATAACTCCATTACTAACAATTTTATGAGAAGAGTAGCTTTCTTTTTTTGTGCGCTATTCGTTTTTGTTTGCATGCAGGGTCAGACCAATTTCTGGGAGAATCCTACGCTGGTGAATGAAAATGTAGAAAAGCCGCGCGCAACTTTTGTACCTTATCAGAAGTCGGAACTGGCCCTGACGGGTGATAAGTTCAAAACTCCGTTTGTACATTCGCTAAACGGAACATGGCGGTTTAAGTTCAGTGTAAAACCATCCGAACGTCCGTTAGACTTTTATAAAACCACCTATTGTGATAACGATTGGAGCGATATCAAGGTTCCTTCCAACTGGGAGATGGAAGGATTCGGTATTCCGGTATATACCAATGTA…	TG_idbaud_maxbin.144_TG_000000014895	1	5714.36	0	1	1	3168	TG_idbaud_maxbin.144	d__Bacteria;p__Bacteroidota;c__Bacteroidia;o__Bacteroidales;f__Tannerellaceae;g__Parabacteroides_A;s__Parabacteroides_A chartae	1267.84
AG-C_GH2_14457_10	GH2	ATGGGGTTATATGCTGCAGCACTTTCAGCATTGGGGCAAAGTCCGGCTTCGCAAGTGCTTCATCTGGATAAAGGGTGGAGCTTCTCTGAAGGGGGAAAAGACAAGTGGCAAGAGGCAACTGTGCCAGGTACGGTGCATCAGGACTTATTACGTCTGAAGCTTCTGCCTGATCCTTTTTTCGGGACTAACGAACAGCAGGTTCAGTGGGTGGAAGACAAAGACTGGGAGTATCGCACCTCCTTCACCCTTACGCAGGAGCAGGTTGACCATAGCGGTGCCTTGCTCGAATTTAAAGGGCTGGATACCTATGCAGATGTGTATCTGAACGGGGCTCTTATCCTGAAAGCCGAAAATATGTTTGTTGGCTACGAAGTACCGGTGAAAGAGGTGCTCCGTGCT…	TG_idbaud_maxbin.144_TG_000000002026	1	4594.47	0	1	1	2547	TG_idbaud_maxbin.144	d__Bacteria;p__Bacteroidota;c__Bacteroidia;o__Bacteroidales;f__Tannerellaceae;g__Parabacteroides_A;s__Parabacteroides_A chartae	1267.84
AG-C_GH2_14718_44	GH2	ATGCGTAAAATCACATTTGGTCTTTTGCTGTGCAGCTTTGCCCTGCAAAGCTTCGCGGTACATCCACCATTGGCGGGATTTAATTACGGAACGCAGTCTGCACCTGCAGGCGACGAATGGCAATCTCCCGAGAATCTATCTTTGAACAAGGAGCAGCCGCGAGCCTACTTCTTTTCATTTCAGGACCGGGAAAGTGCTCGTAAGGTATTACCCGAAAACAGCAGCTACTGGCAATCACTTAACGGAAACTGGAAATTTAACTGGGCGCCCGATCCGGATTCTCGCCCGAAGGATTTTTACCGGACGGACTACAACGCCACTACGTGGGATAATATTCAGGTGCCTTGCAGCTGGAACATCGTTGGAATACAAAAAGACGGAACGCTGAAGTACGGGGTG…	TG_idbaud_maxbin.144_TG_000000000770	1	7256.24	0	1	1	4023	TG_idbaud_maxbin.144	d__Bacteria;p__Bacteroidota;c__Bacteroidia;o__Bacteroidales;f__Tannerellaceae;g__Parabacteroides_A;s__Parabacteroides_A chartae	1267.84
AG-C_GH2_3690_27	GH2	ATGAGAAAAATTAATCTGGCATTATTTTGTTGGTTATGTATTCTGTCGGCAACTATGGCACAGGTACGGACCGAAATTCTTCTTGAAAAGAACTGGAAATTTACCAGAGAAGATAATTCCGGGGCAATCAATCCCGAATTTGATGATAGTAAGTGGCAGACTGTTACAGTGCCTCACGATTGGGCGATTTACGGTCCTTTCAGTTCACAAAATGATAAACAAGAGGTAGCCATAACCCAGGATGGTCAAAAGGAAGCCTTAGAACATGCCGGCCGTACAGGCGGACTTCCATTTGTTGGTGTTGGCTGGTACCGTACTTCTTTTGAGCTTCCTCAGTTTACAAAAGGAAAAAAAGCTTCCATACTTTTTGATGGAGCTATGAGCCATGCGAATGTCTAT…	TG_idbaud_maxbin.144_TG_000000000384	1	4502.49	0	1	1	2496	TG_idbaud_maxbin.144	d__Bacteria;p__Bacteroidota;c__Bacteroidia;o__Bacteroidales;f__Tannerellaceae;g__Parabacteroides_A;s__Parabacteroides_A chartae	1267.84
AG-C_GH26_14718_8	GH26	ATGATTAAAATGAATGTATTAATTCTTAGTGCTATGATGCTGTTTGGTGCTTGTGATACGGATAATCCCATAGATAAGCCCGTACAGCCGGATCCTGATCCTGTAACGACAGTGGAGCTTAGTATTGTGGATAAAAAGTCTACAGACCAAACAAAGGCTTTATATTCACAATTATGGGCTATTCAATCTAAAGGTTTTATGTTTGGGCATCATGATGATCTTTTTTACGGTCGCAAGTGGTTTAATGTTCCAGGCGGTTCGGATACAAAAGATGTTTGTGGAGATTATCCGGCAGTTTTTAGTGTTGATTTCGCAGAAATTATGGATGATCGTTCTCTGGCGAGTAATTCTAATGATATACGAAGAAGATGTATTATTGAAGCTCGGGAAAGAGGAGAG…	TG_idbaud_maxbin.144_TG_000000006157	1	2127.46	0	1	1	1179	TG_idbaud_maxbin.144	d__Bacteria;p__Bacteroidota;c__Bacteroidia;o__Bacteroidales;f__Tannerellaceae;g__Parabacteroides_A;s__Parabacteroides_A chartae	1267.84
AG-C_GH26_14942_8	GH26	ATGAAAAAAATCGCAACCATCGTTTGTGCATCCTTTCTGCTATTAGCATGTAATGCCGAGGGCAAGCAACAGGAAGATGCCGGGAAGACAGTACAACGTACCGTCCAGACCGAAAATCTGCTTAAGAATCTGAAGAAAATCCATCAAACCGGGTTTATGTTTGGTCACCATGATGATCCGCTGTACGGAATCAAATGGGAAGGTGATGCCGACCGCTCCGATGTTAAAAGTGTGTGCGGAGATTATCCAGCTGTGATGAGCTTCGATTTAGGACACATCGAACTGGGCAACAAAGAGAGTCTGGATAAGATTTCCTTCGATAAAATCCGGACTGAAATGATAAATCAATACAAACGCGGAGGAATGGTCTCTGTAAGCTGGCACCTGGACAATCCCCTT…	TG_idbaud_maxbin.144_TG_000000001811	1	2019.26	0	1	1	1119	TG_idbaud_maxbin.144	d__Bacteria;p__Bacteroidota;c__Bacteroidia;o__Bacteroidales;f__Tannerellaceae;g__Parabacteroides_A;s__Parabacteroides_A chartae	1267.84
AG-C_GH3_14269_32	GH3	ATGAAGAAGATTGTAACGGTTATCACCAGCTTGACCCTGCTTGCGGCGTTGGGAGGATGTAAGCCTTCGGCAAGCGGATGGAAGAGCTATAGTGGAGACAAAACCATCGAACAGCGTGTGGATTCGGTATTGAACCTGATGACGCTGGAAGAGAAAATTGGTCAGATGGCCCAGTTCTCATGCAACTGGGATGTAACGGGACCCATTATGGCAGACGATTTCGAGCCGTATCTGCGTAAGGGATTGGTAGGAAGTATATTCAACGCCTATACCGTAGACGGAGTACGCAAACTGCAGGAGATGGCTCTGGCCGAATCGCGCCTTAAGATTCCCGTGTTGTTTGGATACGATGTAATTCACGGTTTCCGCACTATCTTCCCCATGCCCCTGGCAGAAGCC…	TG_idbaud_maxbin.144_TG_000000000836	1	4112.97	0	1	1	2280	TG_idbaud_maxbin.144	d__Bacteria;p__Bacteroidota;c__Bacteroidia;o__Bacteroidales;f__Tannerellaceae;g__Parabacteroides_A;s__Parabacteroides_A chartae	1267.84
AG-C_GH3_14806_5	GH3	ATGAAAATTATTGCGGGTGCTGCTCTTTTTTTGATCGCATCCGCTTCGTGTGTTAGTCAGAAGTACGACTATCCTTTTCGTAATCCAGATCTTCCTATTGACGAACGTGTTGACGACCTGCTAAGCAGATTAACGCCAGAAGAGAAAGTAGGTCAGATGATGAATCAGACCCCAGCTATCGAACGTTTGGGAATTCCTCCCTATGATTGGTGGAATGAAGCATTGCATGGCGTTGCCCGTGCAGGGAAAGCCACTGTATTTCCGCAGGCAATCGGCTTAGCGGCAACTTTTGATGATGAGGCTTTATTAAAGACTTTCACAATGGTAAGCGACGAAGCGAGGGCAAAGTACCATCAATATCAAAAAGATAAAGAATATGACCGGTATAAAGGACTAACA…	TG_idbaud_maxbin.144_TG_000000000580	1	4691.85	0	1	1	2601	TG_idbaud_maxbin.144	d__Bacteria;p__Bacteroidota;c__Bacteroidia;o__Bacteroidales;f__Tannerellaceae;g__Parabacteroides_A;s__Parabacteroides_A chartae	1267.84
AG-C_GH3_15067_84	GH3	ATGAAAAGAAAGAGTATGATGAAGAAGTTGATAATTGCCTTGTGCTTAGGAACTTTAAGTCTGCAGGCAGGGGCGCAGACGGAACCTGCGCTGTTTCAGGCAGCAGATAAAACGATGATGACCCACTGGGTGGATTCGGTATTCGACAGCTTGTCGCCCGAAGAGCGAATCGGCCAGCTGTTTATGGTCATAGCAGATCCCTCCTCCAACACACGTAATATGAACCGGCTGCTTACCTATGTAAAGGAACAGAAGATAGGAGGTATCCTCTACCATACCGGGAATCCCGTCACTCAGGCAACGGTTAACAATAAATTGCAGGAAACGGCCCGCGTCCCTTTGCTGGTGGCGCTGGACGGCGAGTGGGGCTTGTCTATGCGCCTAACGGGTACCCCGCGT…	TG_idbaud_maxbin.144_TG_000000001616	1	5443.85	0	1	1	3018	TG_idbaud_maxbin.144	d__Bacteria;p__Bacteroidota;c__Bacteroidia;o__Bacteroidales;f__Tannerellaceae;g__Parabacteroides_A;s__Parabacteroides_A chartae	1267.84
AG-C_GH3_15428_1	GH3	TTGGTTTCATGCCAAAGCTCCACTTCGGTAAAAAGCAACGATGTGGAGAAGAGGGTGGAGGCCTTGCTTTCCCAGATGACGCTGGAAGAGAAGATCGGCCAGATGAATCAGATCAGTCCCTGGGATGATCCTAAAGCAATTGCCGAGCTGATCAAGAAGGGTGAAGTGGGTTCGATCCTTAATGTGGCCGATCCGCAGACCATCAATGCCTACCAACGTACGGCAGTGGAGCAGTCGCGCCTGGGCATTCCGCTGATTGTGGGCCGTGATGTGATCCATGGATTCAAGACGATTTTCCCTATTCCGCTGGGACAGGCGGCTTCGTTCAATCCGGATCTGATTGAGAAGGGTGCGCGCATCGCCGCCATCGAAGCCTCTTCGGTAGGGGTGCGGTGGACT…	TG_idbaud_maxbin.144_TG_000000102939	1	1950.73	0	0.4909	909	1989	TG_idbaud_maxbin.144	d__Bacteria;p__Bacteroidota;c__Bacteroidia;o__Bacteroidales;f__Tannerellaceae;g__Parabacteroides_A;s__Parabacteroides_A chartae	1267.84
AG-C_GH3_15428_26	GH3	ATGAAAATTAAGAAATTAATGACGGCTCTTTTAGCCACTTTCCTTGTAATGCATGGAGGTTTACAGGGACAAGTTTCAAAAAAAGAAAATCCACAAATGGAAAAGCGCATTCAGAAACTCATCAGTAAGATGACATTGAAGGAAAAAACCGGCTTGTTGCACGGCAATTCCAAGTTTTTTGTATCGGGAGTATCTCGTCTAGGTATCCCGGAATGGAGTCTTTCGGACGGCCCCCACGGTGTACGTGCCGAAATTAATCGTCACGACTGGGGGTATTCAAACTGGACGACCGACTCGGCAACCTATTTTCCTACGGGTACAGCTTTTGCTGCTGCCTGGAATCCCGAATTGGCCCGTCGTCGCGGAGAGGTTCTGGGTGAAGAAGCCCGATTCCGTAAA…	TG_idbaud_maxbin.144_TG_000000000622	1	3977.71	0	1	1	2205	TG_idbaud_maxbin.144	d__Bacteria;p__Bacteroidota;c__Bacteroidia;o__Bacteroidales;f__Tannerellaceae;g__Parabacteroides_A;s__Parabacteroides_A chartae	1267.84
AG-C_GH3_15429_1	GH3	TTGGTTTCATGCCAAAGCTCCACTTCGGTAAAAAGCAACGATGTGGAGAAGAGGGTGGAGGCCTTGCTTTCCCAGATGACGCTGGAAGAGAAGATCGGCCAGATGAATCAGATCAGTCCCTGGGATGATCCTAAAGCAATTGCCGAGCTGATCAAGAAGGGTGAAGTGGGTTCGATCCTTAATGTGGCCGATCCGCAGACCATCAATGCCTACCAACGTACGGCAGTGGAGCAGTCGCGCCTGGGCATTCCGCTGATTGTGGGCCGTGATGTGATCCATGGATTCAAGACGATTTTCCCTATTCCGCTGGGACAGGCGGCTTCGTTCAATCCGGATCTGATTGAGAAGGGTGCGCGCATCGCCGCCATCGAAGCCTCTTCGGTAGGGGTGCGGTGGACT…	TG_idbaud_maxbin.144_TG_000000102939	1	1950.73	0	0.4909	909	1989	TG_idbaud_maxbin.144	d__Bacteria;p__Bacteroidota;c__Bacteroidia;o__Bacteroidales;f__Tannerellaceae;g__Parabacteroides_A;s__Parabacteroides_A chartae	1267.84
AG-C_GH3_15429_7	GH3	ATGAAATTGAACGTACTGATTGCCATATCATCGGCCATATTGGTTTCATGCCAAAGCTCCACTTCGGTAAAAAGCAACGATGTGGAGAAGAGGGTGGAGGCCTTGCTTTCCCAGATGACGCTGGAAGAGAAGATCGGCCAGATGAATCAGATCAGTCCCTGGGATGATCCTAAAGCAATTGCCGAGCTGATCAAGAAGGGTGAAGTGGGTTCGATCCTTAATGTGGCCGATCCGCAGACCATCAATGCCTACCAACGTACGGCAGTGGAGCAGTCGCGCCTGGGCATTCCGCTGATTGTGGGCCGTGATGTGATCCATGGATTCAAGACGATTTTCCCTATTCCGCTGGGACAGGCGGCTTCGTTCAATCCGGATCTGATTGAGAAGGGTGCGCGCATC…	TG_idbaud_maxbin.144_TG_000000102939	1	1950.73	0	0.5323	948	2028	TG_idbaud_maxbin.144	d__Bacteria;p__Bacteroidota;c__Bacteroidia;o__Bacteroidales;f__Tannerellaceae;g__Parabacteroides_A;s__Parabacteroides_A chartae	1267.84
AG-C_GH3_15430_1	GH3	ATGAACAAAAGAATTATCACAGGTTGCTTGCTTTTGGCAGCATTGGTTTCATGCCAAAGCTCCACTTCGGTAAAAAGCAACGATGTGGAGAAGAGGGTGGAGGCCTTGCTTTCCCAGATGACGCTGGAAGAGAAGATCGGCCAGATGAATCAGATCAGTCCCTGGGATGATCCTAAAGCAATTGCCGAGCTGATCAAGAAGGGTGAAGTGGGTTCGATCCTTAATGTGGCCGATCCGCAGACCATCAATGCCTACCAACGTACGGCAGTGGAGCAGTCGCGCCTGGGCATTCCGCTGATTGTGGGCCGTGATGTGATCCATGGATTCAAGACGATTTTCCCTATTCCGCTGGGACAGGCGGCTTCGTTCAATCCGGATCTGATTGAGAAGGGTGCGCGC…	TG_idbaud_maxbin.144_TG_000000102939	1	1950.73	0	0.5315	951	2031	TG_idbaud_maxbin.144	d__Bacteria;p__Bacteroidota;c__Bacteroidia;o__Bacteroidales;f__Tannerellaceae;g__Parabacteroides_A;s__Parabacteroides_A chartae	1267.84
AG-C_GH3_3143_18	GH3	ATGAAATTGAAAAGACTATCTATTTCCATTTTCTCCGGTTTTTTGGCGCTCACGGTACAGGCGCAGCTGCCGTCACCGGAGCCGCAGCTACGGCTCACCCCGCAAAACGTCGACGAGGTGATCCGTGCGATGACGCTGGAAGAAAAAGTACACATGGTAATTGGTTGCGGCATGGCAATGAGCGACGATGCCAAGTTTCCGGGCACAGCCGGCCGTACCTACGACATTCCCCGTCTGGGCATCCCTTCGGCTTACCTGGCCGACGGTCCGCACCGTCTGGCAATGGCTCCCAAACGCGAATTCGACAGCCACACCTATTACGCTACAGAGTTTCCCTCCAGCACCACGGTAGCTGCCACCTTCGATCCCGAAGCAGCTTTCCAGGTTGGTCAGGCGCTG…	TG_idbaud_maxbin.144_TG_000000000595	1	4280.68	0	1	1	2373	TG_idbaud_maxbin.144	d__Bacteria;p__Bacteroidota;c__Bacteroidia;o__Bacteroidales;f__Tannerellaceae;g__Parabacteroides_A;s__Parabacteroides_A chartae	1267.84
AG-C_GH43_1_14383_4	GH43	ATGGAAAAGCATTCAAAACCCAATGAACCCTTAGTAAAACATATCTTTACTGCAGACCCGTCTGCCCATGTGTTTGAAGGGAAACTTTATATATACCCTTCCCATGACTTAGATCATAACGGTCCTGATAATGACAACGGGGATCAATATAAAATGGAGGATTATCATATCCTATCCATGGATGATATTGATGCACCCTGCATCGATCACGGCGAAGCTCTTCATATGAAGGATGTACCGTGGGTAAGCAAGCAAATGTGGGCTCCGGATGCCGCGTATAAGAATGGAACATATTATTTGTTCTTTCCCGCAAGAGATAAGGACGGCATCTTCCGTATCGGTGTTGCAACCAGTAAGAACCCTGCTGGTCCATTTACTCCTGAACCTAATTATATTCCG…	TG_idbaud_maxbin.144_TG_000000001049	1	1775.8	0	1	1	984	TG_idbaud_maxbin.144	d__Bacteria;p__Bacteroidota;c__Bacteroidia;o__Bacteroidales;f__Tannerellaceae;g__Parabacteroides_A;s__Parabacteroides_A chartae	1267.84
AG-C_GH43_12_14942_6	GH43	ATGAGAAATCTAGTATTATTATTGGGGGTTCTTTTGGGAACTTTTATGGGCATGCATGCGCAAGAGGGCTATCAGAATCCGGTTATTCCCGGATTTCACCCGGATCCAAGCGTCTGTCGGGTTGGAGACAACTATTATCTGGTTACAAGCAGCTTCGAATTCTTTCCCGGAGTTCCGGTGTTTCATAGTAAGGATATGATCCATTGGGAACAGATAGGACATTGCTTAACAAAGCCATCGCAGTTAAAACTGGATAAAAGCGGTGCATCCGGTGGAATCTATGCCCCAACGATCCGGTATAACAACGGAACATTCTACATGATAACGACCAATGTTTCGGACAAAGGAAATTTCATCGTACACACCAAAGATCCTGCCGGCGAATGGTCGGAGCCCGTT…	TG_idbaud_maxbin.144_TG_000000001811	1	2825.36	0	1	1	1566	TG_idbaud_maxbin.144	d__Bacteria;p__Bacteroidota;c__Bacteroidia;o__Bacteroidales;f__Tannerellaceae;g__Parabacteroides_A;s__Parabacteroides_A chartae	1267.84
AG-C_GH43_28_14269_34	GH43	ATGAAACACACCATTATTTCCTTGTTGTTAGTCGTTGCCGGCGGATTGCTTTGTTCGTTGCCGGCAGACGCTCAGGATATGCGGGCCAGTACCTACTGCAATCCGCTCAATGTGGACTATACCTATATGATTTACAATTCGGACAAAAATCTTTCCTATCGCTCCGGAGCCGATCCTGCTGTGGTGGAATTCAGAGGAGAGTATTATATGTTCGTTACCCGTTCGCACGGATACTGGCATTCTACAGACCTGCTCGACTGGCATTTCATCACACCGGAGAAGTGGTACTTCGAGGGAAGCAATGCTCCGGCAGCCCACAACTATAAAGACTCTGTACTGTATGTTACCGGCAACCCCTCCGGAGCCATGAGTATCCTATATACAGACAATCCCAAAAAG…	TG_idbaud_maxbin.144_TG_000000000836	1	3133.74	0	1	1	1737	TG_idbaud_maxbin.144	d__Bacteria;p__Bacteroidota;c__Bacteroidia;o__Bacteroidales;f__Tannerellaceae;g__Parabacteroides_A;s__Parabacteroides_A chartae	1267.84
AG-C_GH43_31_13959_34	GH43	ATGTTGACCTTTATGTTGATATTGGTCGGCAACTCTGTGACAGGTAAGGGGAAGGACAAAGGTCCTTTCCCTGTTCCGTTGGGCGACCCTTTCATTTTATTGCACGAGGGAACCTATTATGCGTATGGTACTCACTCGGATAAAGGGATTGAGGTATATGTGTCTGATAATCTTAAAACGTGGTCGAGACCAGCTCAGCTGCCCGATGGACTGGCTCTGAATAAGAAAGATGTGTGGGCCGACCGTTGGTTCTGGGCGCCTGAAGTATACCTGGTGAATGGTACCTTCTATATGTATTATTCGGCCGACGAGCACATCTGTGTGGCAACGTCCAAATCTCCCCTGGGTCCGTTTAAACAGGAAAAGAAGGAACCGATGATTGCGGATGAGAAATGTATC…	TG_idbaud_maxbin.144_TG_000000000221	1	1700.06	0	1	1	942	TG_idbaud_maxbin.144	d__Bacteria;p__Bacteroidota;c__Bacteroidia;o__Bacteroidales;f__Tannerellaceae;g__Parabacteroides_A;s__Parabacteroides_A chartae	1267.84
AG-C_GH43_33_14664_56	GH43	ATGAGAAAATTACTGAATCAATTCTTTGTGTGGCTCTGTATCTTCTTTTTTTCAAGTGTTGCGTATGCCAGCAACAATCCGCTTCCGGTAAAGTTTGGCGATCCCTATGTGCTGCTTGCTTCGGATGGGAGGTATTACATGTATGGTACCGGGGCCGGTGCTGTAGATGGATTTAGTGCTTATTCTTCGCCCGATCTGGTTAACTGGAAAGCCGAAGGGCAGGTTTTCCGTGGAAACATCCCGGGGTCGTGGGGCGTGGCCAATTTCTGGGCGCCGGAAGTTTACGAGCTGAATGGTAAGTTTTATATGTTGTACAGTGCCGATTGGAAGGTGAATCCTACCAACGAACAAGAGAACTTCCGGATCGGGGTAGCCGTTGCGGATAAGCCGACTGGTCCT…	TG_idbaud_maxbin.144_TG_000000003100	1	2089.59	0	1	1	1158	TG_idbaud_maxbin.144	d__Bacteria;p__Bacteroidota;c__Bacteroidia;o__Bacteroidales;f__Tannerellaceae;g__Parabacteroides_A;s__Parabacteroides_A chartae	1267.84
AG-C_GH43_35-CBM6_13500_4	GH43	ATGTCTAATCCGTACCTGCCTAACTGGGAGTATATTCCTGATGGAGAACCTAGAGTATTTGGAAGTCGTGTATATATCTATGGTTCACACGATGCTGCAGGCTCCGATAAATTCTGTGATTATAGATTAAAGGTGTGGTCAGCACCGATTGATAATCTGAATCATTGGACTTGTCATGGTACTGCCTTTCGTACGAGAGCGGATCGAGATCATGAAAGTGATACGTCCTGGACAAACGGAGAACTATATGCACCGGATGTAGTCGAAAAGGATGGAAAATATTATCTTTATGCATATATTTTCTATACGAAAGGCTGCGTAGCAGTCAGTGATAAACCGGAAGGACCGTTTCGTCTTATTTCACAATATAAGGTACCGGATAAATCAGCGCAAATATTA…	TG_idbaud_maxbin.144_TG_000000006054	1	2392.55	0	1	1	1326	TG_idbaud_maxbin.144	d__Bacteria;p__Bacteroidota;c__Bacteroidia;o__Bacteroidales;f__Tannerellaceae;g__Parabacteroides_A;s__Parabacteroides_A chartae	1267.84
AG-C_GH43_8_13730_12	GH43	ATGATTTGTATGAAAAAACGTGTATTGTGGTTGTTGTGTTTAATAGTCTCATTTGTGAGTGCCGGGGCGCAGACGGCGGATACTTTTACCAATCCGGTGATTAAGGGTGATTTGGCTGATCCGTCGGTTATAAGGGTGGGGGATACCTATTATCTGACTGCCACCTCGTCTGAATGGGCTCCTTTTTATCCTGTGTATAAGTCGGCCGACCTGGTGAACTGGTCGCAGGTGGGCCATGTGTTCGATACCTTGCCGGACTGGCTGGTCTCTTCTTTCTGGGCGCCCGAATTGTATTTCCATAAAAACAAATATTACGCTTACTATACGGCCCGCCGCAAATCGGACGGTGTTTCGCTGATTGGTGTGGCCACCAGCAAGGATCCTGCCAAAGGTTTCGAG…	TG_idbaud_maxbin.144_TG_000000003833	1	2798.31	0	1	1	1551	TG_idbaud_maxbin.144	d__Bacteria;p__Bacteroidota;c__Bacteroidia;o__Bacteroidales;f__Tannerellaceae;g__Parabacteroides_A;s__Parabacteroides_A chartae	1267.84
AG-C_GH5_36_9492_55	GH5	ATGATAACACGTAGAGATTTCTTAAAGATGGCAGGTACGGCCTCTGTTGTGGGAGCGCTTAAGCCTGATTTTGCATTTGCCGATGTGATGAATACTTTTTCGGAGGTTAATAAACTCCCCAGGTGGAGAGGTTTTAATTTACTCGATTTCTTTTCGCCGGTGAAACGGGGTCCTAATGATTGGAACGCATCTCTGACTACCGAAAATGATTTTAAATGGATGGCCGACTGGGGTTTCGATTTTGTTCGTATTCCGATGGCATACCCCTCATATCTGCAGTTTGATCCTAAAGGCGATACTAACAAACGAATTACAAAAGAGGAGGTTCTTCAGTTTGATGAATCTGCCATCGAAAGAGTAGATCATCTGATAACAAAAGCAAACCAGCACGGCTTACAT…	TG_idbaud_maxbin.144_TG_000000000944	1	2122.05	0	1	1	1176	TG_idbaud_maxbin.144	d__Bacteria;p__Bacteroidota;c__Bacteroidia;o__Bacteroidales;f__Tannerellaceae;g__Parabacteroides_A;s__Parabacteroides_A chartae	1267.84
AG-C_GH5_46_9776_38	GH5	ATGAAAAAATGTGTGTTATTTTTATTCTTGTTATTTGCAGTTCTTTGTACCATCCAGGCCTCTTCTTTGAAATCTAAAAACAATGGGAAACCCTTTTTAAAGGTTAAAGGACAAGATATTGTTACCCCCAACGGAGAATCATTTCTCATACAGGGAATTAATCTTGGAAACTGGCTGAATCCGGAAGGATATATGTTTTTATTTAAAGATGTAAGCTCATACCGGCTGATTGATCAGGCTTTCAGGGAAATGGTTGGTCCCGATTTTACAGACCAGTTCTGGAAAACATTTAAAGATAATTACATTACACGCGAAGACATAGCCTACATCAAGCAAACAGGCATGAACTCCATCCGTTTACCCTTCCATTACAAATTATTTACCGACGAGGACTATATG…	TG_idbaud_maxbin.144_TG_000000000604	1	2251.89	0	1	1	1248	TG_idbaud_maxbin.144	d__Bacteria;p__Bacteroidota;c__Bacteroidia;o__Bacteroidales;f__Tannerellaceae;g__Parabacteroides_A;s__Parabacteroides_A chartae	1267.84
AG-C_GH51_14296_24	GH51	ATGTTTTTCCTGTTAAGTGGATGCCGACCGGAAATGCCTGTTACTTCGTCCATAACAATTGATGCGGACGGACTTACTTTTCCTGTTAATAAAAACTTGTATGGTGTTTCGATTGAAGAGATAAACCATGCTGTAGATGGTGGTATATACGCCGAGCTGATACAGAATAGAAGCTTCGAAGATGGCGTGCTTCCGCTTCATAGTGCCTACGATTATAAAGAAAATGTACTAGTAACACCCAATGGTTATGTGATGCCCTTTGTGAAGCCGGACAGTGTTATCGGTTGGCGTACGCTTACTCCGGGTTCAAAAATGTATCTGGATACGCGCGAATTAATTAATGAAGAGAACAGACGTTCTTTGCTTGTGGCAGTTACTGCCAACGATTCAATCGGCAGG…	TG_idbaud_maxbin.144_TG_000000001049	1	4383.47	0	1	1	2430	TG_idbaud_maxbin.144	d__Bacteria;p__Bacteroidota;c__Bacteroidia;o__Bacteroidales;f__Tannerellaceae;g__Parabacteroides_A;s__Parabacteroides_A chartae	1267.84
AG-C_GH51_14804_24	GH51	ATGTTTGTGACTGAAACCACTAAAAAAAGAATTATTTGTTTTATGAGAAAACTATTTACTGCGTTGTTTATAGCAGCAACGCTCCCTTTGATGGCTCAACACCAATCGGCCATCCGTATTTATCCCGCACAGGGAAAACAAACCATCAGTAAACATATTTACGGCCAGTTTGCCGAACATCTGGGTTCATGCATCTACGGAGGTTTGTGGGTTGGCAAGAATTCGGATATACCTAATACCGACGGATACCGTACCGATGTGCTCAACGCACTGAAGCAACTCCAGATTCCTAACCTGCGCTGGCCCGGCGGATGCTTTGCCGACGAGTATCACTGGATGGATGGTATCGGTCCGCAGCAAAACAGGCCCAAGATGGTCAATAACAATTGGGGCGGAACA…	TG_idbaud_maxbin.144_TG_000000001834	1	2852.41	0	1	1	1581	TG_idbaud_maxbin.144	d__Bacteria;p__Bacteroidota;c__Bacteroidia;o__Bacteroidales;f__Tannerellaceae;g__Parabacteroides_A;s__Parabacteroides_A chartae	1267.84
AG-C_GH78_14177_13	GH78	ATGAATAAACTGTTTGGAATGCTTTTGTTATTGTGCTTCGGGTTGTCTGCTATGGCTTACGACTGGAAAGGACAATGGATAAGCACAGAACGTAGTCAGAGTCAGACTAACGAATGGCTGGCTTACCGAAAAACCTTTACTTTAAGTGATGTGCCCGCAGCACTGACGGCCCGTATTGCTGCGGATTCAAAATATTGGATGTGGATTAACGACAGCCTTGTCGTGTTTGAAGGCGGACTGAAACGCGGACCGGCTCCCGGTGCCACTTACTTTGATGAGGTGGAGATTGCTCCCTGGCTGAAACCGGGACAGAATACGGTGGCTGTGTTGGTTTGGCATTTCGGGAAAAGCGGTTTCAGTCATGCCAGCACCGGAAGGGCGGGGTTGTTGTTTGATGCG…	TG_idbaud_maxbin.144_TG_000000008365	1	3056.19	0	0.7693	509	2202	TG_idbaud_maxbin.144	d__Bacteria;p__Bacteroidota;c__Bacteroidia;o__Bacteroidales;f__Tannerellaceae;g__Parabacteroides_A;s__Parabacteroides_A chartae	1267.84
AG-C_GH78_14177_36	GH78	ATGAAGAAAAAAAACTGTATCAAGGGATTTATCGTATGGCTGATGGCTGCAGGCATGTTCTGCAGCTGTCAGACCATAAACAAAGAGGTAGTCCCCGGCGAACTACGAACCGAGTACCTGTCAGGACCCATCGGTCTGGATACCCCGTCGCCCCGCTTTACCTGGAACTTCAGCCCCTCCCAGAAAGAATTCAGCCAATCGTATTATCAAATCCATGTTGCCACTTCGACCGGACTGTTGGAAGAGGGAAAAGCCGATGTGTGGAATTCTGACAAACAGGAAGGTACGCTGCCTTTTGCCCGATACACCGGAACAACTCCTCTCGAGTCCCATCGAATGTACTACTGGAATGTTACGGTTTGGGATGCAAGCGGTAAGAAAACGCGCACTTCCCAAACG…	TG_idbaud_maxbin.144_TG_000000002964	1	4783.82	0	1	1	2652	TG_idbaud_maxbin.144	d__Bacteria;p__Bacteroidota;c__Bacteroidia;o__Bacteroidales;f__Tannerellaceae;g__Parabacteroides_A;s__Parabacteroides_A chartae	1267.84
AG-C_GH78_14177_37	GH78	ATGAATTTCAAAAAGATACTGATATATAATTTTTTGTTGGCAGCTACGATGCAGCTTCACGGTCAGTCGGCTCTGCCTCCGGCATGGAACGGCATACATTCGGAGCAGCTTCAGCGAGACCAGCGCACAAGAGTATACCTACCTCCAACACGTATTGTATGGAAAGAGGAGGGGGGATGCGCTTCCATTCAGGGAGAGGCTAACCTGCTTCGTCCGGGAAACGGACAGACCGACCTTGCCAATACATCGATCTGTGTAATGAAAAGTTCGGTAAACGGACATCCTTCACTTTTACTTGATTTCGGCAAAGAGCTGCAAGGCGGCTTGCAGTTGGTAACCGGCATGCCCGGGTCACAAAAACCGGTCAACATCCGTATCCGCTTTGGCGAATCGGTGAGC…	TG_idbaud_maxbin.144_TG_000000002964	1	3187.84	0	1	1	1767	TG_idbaud_maxbin.144	d__Bacteria;p__Bacteroidota;c__Bacteroidia;o__Bacteroidales;f__Tannerellaceae;g__Parabacteroides_A;s__Parabacteroides_A chartae	1267.84
AG-C_GH78_3143_13	GH78	ATGAGACAATCATTGTTTTGCATTGGAATTTTAGTAGCATTCATCTTGGTCGGTTGCAGGGGCGGAGGAGTCGCTGTAACTTCCCTTAAGGTAGAAATGCAGGAAAATCCACAAGGAGTAAGTGTTTTGACCCCCCGTTTTTCGTGGCAGATAACCTCTGTCAACCCCGATTTAGTGCAACAATCCTATTGGATTCAGGTGGCTCGTTCTGCTGAAGATCTGCAGCAGGGCAAAGAGCTTGTTTTTGATTCGAAAGAGGTGCAAAGCGACCAGTCGGTTCTTGTTCCATACAGTGGAGAACTTCTGCAGTCGAAGGGAGTCTATTATTGGAGAGTAAAAGTGATTACAAATCAGGGTGCTACCGATTGGAGTGATGTGAAGCACTGGTCTATGGCTTTT…	TG_idbaud_maxbin.144_TG_000000000595	1	4919.07	0	1	1	2727	TG_idbaud_maxbin.144	d__Bacteria;p__Bacteroidota;c__Bacteroidia;o__Bacteroidales;f__Tannerellaceae;g__Parabacteroides_A;s__Parabacteroides_A chartae	1267.84
AG-C_GH9_15249_23	GH9	ATGAAAAACCACTATTTGAATGTTTCTGTATGCACATTAATTACTCTTTTATTTACTGCATGTGCAAAAATCAATCCTCCGGTAAATGAGTTATATAGGTTTAACCAGTTGGGGTTTTATCCTTCTCAAGAAAAAATAGCAGTGCTGGATACGGTTGTTTCCGGACCGTTCTATATTAAAGAGTTTAACTCAGGGAAGATCGTTTACGAGGGTTTGGTTTCTCAGCCCCGGTTGTCTGCTTTTTCGGAAAAGGAAACCGTTGTAATCCCTTTCTCCCAACTCCGCACTAAAGGAACTTATTTCATCGAAATTCCGGAAATAGGTAAATCTTTGCCTTTTGAAATTAAAGATTCGCTCTTTTCGTCCCTGTCCAAAGCATCACTCAAGGCTTTCTATTTA…	TG_idbaud_maxbin.144_TG_000000002264	1	3187.84	0	1	1	1767	TG_idbaud_maxbin.144	d__Bacteria;p__Bacteroidota;c__Bacteroidia;o__Bacteroidales;f__Tannerellaceae;g__Parabacteroides_A;s__Parabacteroides_A chartae	1267.84
AG-C_GH9_9776_4	GH9	ATGAAGTCAGCTTATTATTATAGCCTTAAGTTATTATATAAATCAATACATATGAAAAAATTATTTTGTATTTCAGTTCTCTTATTTGTTTTCTTTTTTGCTCGTGCTGGAGAATGGATCCGCGTGAACCAATTGGGCTACCTTCCTGATTCGAAAAAGATAGCTGTATATATGAGTGAATCGCCCATTGATTTAGAACGTTTTGAATTGAAAGATGCTTACACCCATTCTACAATTCTTACTTTTAATTCACTGAAATCCGCTGGCAGATATGGTAAAATGCAATCTACTTTCCGATTGAACTTTAGTGCATTTGAAGGTACCGGAACATATTATTTAAAAGCGGGTAATACTGTTTCTCCGGTGTTCAGGATTAACGCACATGTATATGATGGTACA…	TG_idbaud_maxbin.144_TG_000000000604	1	4572.83	0	1	1	2535	TG_idbaud_maxbin.144	d__Bacteria;p__Bacteroidota;c__Bacteroidia;o__Bacteroidales;f__Tannerellaceae;g__Parabacteroides_A;s__Parabacteroides_A chartae	1267.84
AG-C_GH3_15255_26	GH3	ATGAAGAAAATTGAGAACTGGGAAACAAGCGAACTTGCGGCTCAATGTATTATCCCAAGATTAGACGTCGAGAAATTCTTTGAGGATAGTGAATATAAGAATGAGATAATAAATCTTGTTAAAGATGGAATTGGCGGATTTTGTATTTTTGGTGGGAATTGCGAGCTTGCCGAAAAAGCTACAAGTTATTTGCAGTCAATAGCAGAAATACCGCTAATTTTTGCGGCAGATTTCGAAAATGGGCTGCCAATGCGACTGGACGATGGAACTTCGTTCCCCCACGCTATGGCTCTTGGAATTGCTAACGACATAAAAGTAACCGAAGAAATTGCGATTGCAATTGCCAAAGAGGCAAAGGACATTGGTGTACGGTGGAATTTAGCACCTGTGTGTGATATA…	TG_msp_maxbin.037_TG_000000000080	1	2787.49	0	1	1	1545	TG_msp_maxbin.037	d__Bacteria;p__Bacteroidota;c__Kapabacteria;o__Kapabacteriales;f__UBA2268;g__;s__	192.305
AG-C_CE12_13895_143	CE12	TTGCGGCATCTCTCACGCATTCTGGTATTGGCGACCATCCTGATCGCCATGGGCTGTTTCTGGCTGACCCGGCGGGGGCTCCAGGCGGCCGAGAAGCAGATTTCCGTTTACATCGCCGGAGACTCGACGGCCTGTGACTACCCGCCGGACCGGGCGCCGCGCACCGGATGGGGCCAGGAACTGGGCCAGTTTTTCACCGATCGGGTGGCGGTCCGGAATGAAGCGATCTCGGGACGGAGTTCCAGGAGTTTCATCGCGGAAGGGGCTTTAGACGGGATCCTGAGCCGGATCAAGCCGAATGATTATTTGTTCATTCAGTTCGGCCACAACGATGCGAAGCAGGCGGACCCCTCCCGCTACACCGAACCTTTCACGAGCTACCAGGAAAATTTGCTCAAA…	TGC_mgh_maxbin.005_TGC_000000030221	1	1391.68	0	1	1	771	TGC_mgh_maxbin.005	d__Bacteria;p__Firmicutes_G;c__UBA4882;o__UBA8346;f__UBA8346;g__;s__	285.474
AG-C_CE4_13663_47	CE4	ATGAGCAAATGGATTTTCGGCGCGATCTTATTTGGGATGGGTTTTGCTCTGGTTTTTTTTATCAACCGGCCCAAAACGGATATTATTTACTCCGTTGAAACCCGTCAAAAGATGGTTGCCCTCACATTCGACGATGGGCCGCATCCGGTTTATACCGGTCAAATATTGGATATCCTCCGGAAATATCATGCGAAGGCGACTTTTTTTATGGTGGGAGTCTCGATGAAAACCTACCCCTTTCTGGTGGAGCAGGTGATCGCCGCCGGCCATTCCATCGGAAATCACACCTACAGTCATCCGCGGAATTTGGCGGTTTGCTCAAAACCGAAAATTGAGAAGGAAATTCAAGACTGCCAAAAGGTGATTCGAAAGCTTACCGGCGAATCCGTTTTGATTTTT…	TGC_mgh_maxbin.005_TGC_000000003397	1	1283.48	0	1	1	711	TGC_mgh_maxbin.005	d__Bacteria;p__Firmicutes_G;c__UBA4882;o__UBA8346;f__UBA8346;g__;s__	285.474
AG-C_CE4_13727_34	CE4	ATGATGAATTTTCTGGTACGGGCCCTGATTGCGCTATGGATCGTGATCTATCCCGGCTGCGATTATTTTATCCGGTTATGGGCCAGGGGCGTGGTCCGGCGCGGCCCCTCAGGTCCCGAACCGCGGCTCTGTCTGACCTTCGACGACGGTCCCAATCCCGAAGTAACCCCGCGCGTGCTGGATACGCTCAAGGAATTGCGGATCCGGGCGGTCTTCTTTCTGGTGGGCGCCAAAGCCCGCCAGCATCCCGAGCTGGTCCGGCGGATGCTGGCCGAAGGGCACGAAGTGGGACTCCATACTCTGGAGCACCGCCACGCTTACTGGATGTTCCGCCGCCAAAGCCGGAGAGCGGTCGAGGAAGGGGCGCGGTGGATCACGGCCATCACCGGCCGGCCGTTG…	TGC_mgh_maxbin.005_TGC_000000016250	1	1294.3	0	1	1	717	TGC_mgh_maxbin.005	d__Bacteria;p__Firmicutes_G;c__UBA4882;o__UBA8346;f__UBA8346;g__;s__	285.474
AG-C_CE4_15355_138	CE4	ATGGCAGGAAAGGTGGGATTAAGAGTGCGGATTTTTTATTTTCGGTCGATTCTTTGGGTGGGTATCGGCATAGCCCTCGTCTTCAGCCTTGGCTACCTGGCCGGCCGGTTTCACAATGAGAATTGGCCGACCATGGGGCTTTTGGCCAAGGAAATGCCGCTGTTTTATGTGAAAAAATCTGCGCCCGAGGTTTGTCTGACGTTTGATATCAGCTGGGGCGAGAAGACGCTGCCGCTGGTATTAAAGGTGCTGAAGCAGAACCAGACTCCGGCGACTTTCTTTGTGTCCGGCCCGTGGGCGGTGCGGCATCCGGAAGCGGTAAGAGCCATTGTCAATGATGGCCATGAAATCGCCAGCCACGGCGATCGCCACATCAACCTGAGTCAGGTCTCCAAAGAT…	TGC_mgh_maxbin.005_TGC_000000022409	1	1402.5	0	1	1	777	TGC_mgh_maxbin.005	d__Bacteria;p__Firmicutes_G;c__UBA4882;o__UBA8346;f__UBA8346;g__;s__	285.474
AG-C_CE8_13770_29	CE8	ATGATCATCGTCGCGCCAGACGGCAGCGGGGATTTCCGGAGCGTCGCCGCAGCGTTCGCCGCCCTCCCCGCCGCCACGGAACGGGTCGTCATTTACATCAAGAACGGCGTGTACCGGGAGAAGCTCAAGCTCGACCGGGCGTCGGTCAGCCTGATCGGCGAGAGCGCCGCCCATACCATCCTGACCTATGACGACTCCGCCAAAAAGCCGCTACCAAGCGGGGAACCGATGAATACCTTCAATTCCTATACCTTCTATATCGGCGGCCCCGACTTCACAGCGGAAAACCTGACGTTCGAGAATTCCGCCGGGGACGGCGACCGCGTCGGACAGGCGATCGCCGTTTACGCCGATGCCGACCGGGTGGCCTTCCGGAACTGCCGTTTCCTGGGCTGTCAG…	TGC_mgh_maxbin.005_TGC_000000022757	1	1792.03	0	1	1	993	TGC_mgh_maxbin.005	d__Bacteria;p__Firmicutes_G;c__UBA4882;o__UBA8346;f__UBA8346;g__;s__	285.474
AG-C_GH1_13590_17	GH1	ATGGATTTTAAAAATGTAAAACCGTTTCCCAAGGATTTCTGGTGGGGGGCATCCACTTCGGCGTTCCAGTTTGAAGGAGCCTACGCCGAGGATGGCAAAGGTCTGTCGGTCGCCGATGTGAAAGCCATTCCCGAAGGAACGACCGATTTTAAGATCGCCAGCGATCATTATCACCGTTATCGGGAAGATGTGGCCTTATTAGCGGAGCTGGGACTCAAGGCATACCGGTTCTCCATCGCCTGGACCCGCATCTTCCCCAACGGCAATGACCCGGTGCCCAACGAAAAAGGATTGCAATTCTACGATCATTTGATCAATGAGCTGATTCGGCACAACATTATACCGGTGGTCACGCTATACCATTTTGACCTGCCGCTGGCTTTGGAGAAAGCGTACGGC…	TGC_mgh_maxbin.005_TGC_000000004665	1	2608.96	0	1	1	1446	TGC_mgh_maxbin.005	d__Bacteria;p__Firmicutes_G;c__UBA4882;o__UBA8346;f__UBA8346;g__;s__	285.474
AG-C_GH1_13614_40	GH1	ATGCCAAAGCATGTTTTTCCGGCTGATTTCGTCTGGGGGGCCGCCACGGCGGCATATCAGATCGAGGGCGCAGTCCGCGAGGACGGACGGGGAGAATCCATCTGGGATCGCTTCAGTCACACTCCGGGGAAGATTCAGGGCGGAGACACCGGCGACGTCGCCTGCGATCATTATCACCGCTACCGGGAGGATGTCGCGCTGATGCGGGAGATGGGCTTGAAAGGTTACCGTTTCTCCATCGCCTGGCCGCGGATCGTTCCGGACGGCAAAGGCGCGCTGAATCCGAAAGGGTTGGATTTCTACAATGCGCTGGTCGACCGGTTGCTGGCCAATGGGATTACTCCCTACGCCACGCTCTATCATTGGGAACTGCCGCAGCTTTTGCAGGACCGCGGCGGC…	TGC_mgh_maxbin.005_TGC_000000021424	1	2414.19	0	1	1	1338	TGC_mgh_maxbin.005	d__Bacteria;p__Firmicutes_G;c__UBA4882;o__UBA8346;f__UBA8346;g__;s__	285.474
AG-C_GH10_15109_88	GH10	ATGGGCAAGCAGTTTTGGATGGCGCTGCTGCTGGGCGCGGCGGTACTGGCCGGTTTGAACGGGTTCGGATCCGGGGCCGGCGCCGCGGGAAAGGATGAACCGGCCGCGCCGGGGCTGCGCGAGGTGATCAACCGGAAGGGTCTGCCGCTGAATATCGGCGCGGCGGTGGGAACGGCCTTTTACGGGGGCCCGGATTCCCAAACCTACCGGGAGGTTCTGAAACGCCAATTCAATATGGTCGTCTGCGAGAATGAAATGAAATTTGAGAACATTCAACCGCTGCCGGGTTACTTTGATTTTGAGAAGGGCGACGCCCTACTGGCCTTCGCCGCGGCCAACGGGATGAAAATGCGCGGCCACACGCTGATCTGGCACCAGCAGAATCCGCTGTGGCTCACC…	TGC_mgh_maxbin.005_TGC_000000038945	1	1959.74	0	1	1	1086	TGC_mgh_maxbin.005	d__Bacteria;p__Firmicutes_G;c__UBA4882;o__UBA8346;f__UBA8346;g__;s__	285.474
AG-C_GH105_14609_112	GH105	ATGGGAAAGTATTTTGCGGAAAATGAGAGCATCTATGCCAAACAGGCCGGTGATATCGGGAAAATTATCCAGACGGTCGCCAATCGCTACATCGGGGCCAATCCGCCTCATCCACTGACGTATCGGGCCTATTGCCGGAACGGGATCGGCCGGGCGCCGGATTACCGCTATCGCTTTGACTTGACGGCGCTTTTTCCCGGGGCCGCCCCGGAGACCATGGTCTATGCCTGGGCGAAACTGTGGGGCGCCCAAAAAGGCCCGCTGAATTTGGCGGTCTCGGGATACGGTCCGGTCACCCTCTATTGGAATGGGCAACTGGTCTTTAAATCCAACATTATCAACGAGCGGTTCGGCGATCAGCGAAGCGCGGTGACGGTGTCCCAGAAGCAAGGCTGGAAC…	TGC_mgh_maxbin.005_TGC_000000032431	1	3988.53	0	1	1	2211	TGC_mgh_maxbin.005	d__Bacteria;p__Firmicutes_G;c__UBA4882;o__UBA8346;f__UBA8346;g__;s__	285.474
AG-C_GH105_15518_20	GH105	ATGGAGCAAAGCCAGCGAATGGCCGCAGTCAAGCGAGCCTTGTTATGCATGCAGCGTTATTCCTGGGAGCAGGGCGTGACCGCCCAGGCATTCTTGGAACTGGGCGAAACCGAGGCTGTAGTTCTGCTGGCCGGGGAAGCGGTTACCCGGCAGAGCGCCGACGGCCGGCTGGGGATGATCGGGGATGGAGCGGCTGTGACCGACCCGGCCGCCAACGGCGAAGCGCTGCTCTACGCGGCCCGGGTGACCGGGGACCGGCAGTTGGAAGCCGCTGCCGCCAAAATGCTGGACTGGCTGCTGCACCGGGCGCCCCGGGCCGGGAACGGCGCCATTCTCCACCGCCTGGACCGGCCCCAGGTCTGGGTGGATTCGTTGTATATGGGACCGCCGTTTTTGGCG…	TGC_mgh_maxbin.005_TGC_000000013543	1	1851.54	0	1	1	1026	TGC_mgh_maxbin.005	d__Bacteria;p__Firmicutes_G;c__UBA4882;o__UBA8346;f__UBA8346;g__;s__	285.474
AG-C_GH106_13727_67	GH106	ATGGATATCACCACCCTTATGGAGCTGATCCCGGATCCGCCCCAAGCATACCGGGGCGTGCCGTTTTGGTCCTGGAACGACCGGCTGGACGCCGCCATGCTGCGATGGCAGATCCGGGAGATGAAAAAGGCCGGTTTGGGCGGATTCTTTATGCATGCGCGCGGCGGCTTGCAAACCGAGTATCTGAGCGACGAGTGGCTCGACTGTATCGAGGCGGGCATCGCCGAGGCCGGGCGGCAGGGGATGACGGCCTGGTGCTATGATGAGAACGGTTGGCCCAGCGGCTTTGCCGGCGGGCTGGTCACCGGCCTGGGCGAGGCTTACCATCTGCGTTGGCTGGAGTTGGAGGAGAGAGAGGCCGCCGGCCCCCTCGCCCCGGATTGCCTGGGGAATTATCGC…	TGC_mgh_maxbin.005_TGC_000000021852	1	5519.59	0	1	1	3060	TGC_mgh_maxbin.005	d__Bacteria;p__Firmicutes_G;c__UBA4882;o__UBA8346;f__UBA8346;g__;s__	285.474
AG-C_GH106_14609_113	GH106	ATGGAAAAGTTAAAAGCCGAGTTTTACCAGCCCGCCGCCGAGTTTGGCCCGCTGCCTTTCTGGTTCTGGAACGATGCCCTGGATGAGGCGGAAATCAGCCGGCAGATCCGGGATTTCCACGCGAAAGGCGTTTCCGGCTGGGTGCTCCACCCCCGCATCGGAATTCCCAAGGATATTCCCTATTTATCGGATCGGTTCATGGGCCTGGTGAAACATGCCGTGCTGGAAGCGTCCAGCTACGGGATGAAAGTCGTCCTGTATGACGAGGGTATGTATCCATCCGGTTCGGCCCACGGAATGGTGGTGGCCGGCAACCCGGAGTTTGCCGCGCGCGGCCTGCGCGTGCGGGAATACCCGTGCCCCGGCCGGCTGGCCTTCAGCCCGGAACTGGACGCGGGA…	TGC_mgh_maxbin.005_TGC_000000032431	1	4497.08	0	1	1	2493	TGC_mgh_maxbin.005	d__Bacteria;p__Firmicutes_G;c__UBA4882;o__UBA8346;f__UBA8346;g__;s__	285.474
AG-C_GH127_14421_36	GH127	GTGACCGTAAACCGCCAACTGGATTCCAAGCAACGCTTTTGGGCAATACCGCACCGGGCGGTGCAGATCGAAGACCGCTTCTGGCAACCCCGCATCGCGGGAAACCGCCGGCATTCGCTGCCCTATCAGTATCAGCAATTGCAGAGCAGCGGCGTGCTGGATAATTTCAAACGGGTCCTCGGCCAGGCGGACGGGGCCTATGCCGGGCCCTTCTGGATGGACTCCGACGCCTATAAATGGCTGGAAGCGGCCAGCTACTCCCTGGCCACCCATCCCGATCCGGAGCTGGAGCAATGGGTGGACGATACCATCGCGCTGATCGCCGCCGCGCAGGAGCGGGACGGGTACTTGGATACTTATTTTCAGTGGGTCGAGCCGGATAAGAAATTCACCAACCTG…	TGC_mgh_maxbin.005_TGC_000000004340	1	3539.5	0	1	1	1962	TGC_mgh_maxbin.005	d__Bacteria;p__Firmicutes_G;c__UBA4882;o__UBA8346;f__UBA8346;g__;s__	285.474
AG-C_GH127_15113_106	GH127	ATGAAGAACCGATTGCATACCATCCCCCTGAAAGCGGTTACGGTCCGGGACCATTTTTGGACGGAACGGATCGCCCTGTTGGCCCGGGAGGTCATCCCCTATCAATGGGATGCCTTGAACGACAATATCGCGGGGGCCGAACCGAGCCACGCGGTGGAAAACTTGCGCATCGCCGCCGGAAAATCCGACGGCCGGTTCCAGGGCATGGTCTTTCAAGACAGCGATGTCGCCAAATGGATCGAGGCGGCGAGCTACAGCCTGATCGCCCATCCCAACCCCGGGCTGGAAGCAGTCATCGATGAGCTTGTCGAACTCATCGCAGCGGCCCAACAGTCCGACGGCTATCTGAATACGTATTATACCGTGGCCGAACCGGACCAGCGCTGGAAGAACTTCTCC…	TGC_mgh_maxbin.005_TGC_000000021906	1	3479.98	0	1	1	1929	TGC_mgh_maxbin.005	d__Bacteria;p__Firmicutes_G;c__UBA4882;o__UBA8346;f__UBA8346;g__;s__	285.474
AG-C_GH127_15514_59	GH127	ATGAAAAAATTGATTTCCGCGGCTGAGGTAACATCAACGACGACCCATTACTTACAACGGGTAGATCCGGCCAATGGGTTCAAAATCACTAGCACTTTCTGGAATGCCCGCATTAAAAATGAAATCATCAACTGGATACCTTGGTTGGAAAGCCAATTGTCCAACACCGGTTTGGTTGAGGGCGGGATCCAAAACTTTGTCAACGCCGGCAACAAATTGGCCGGGAAATCTTATAGCGCTCATGTCGGCCACCCGTTTGCCGATCAATATGTCATCAACACAGTGGAGTCGATGTGCGCGGCTTTCATGATTGATCCGCAAGGCGACACGGCAATTATTAACGCCCAAAACGCCATGAAATCCAAATTGGCCGATTGGATTCCCAAGATTCTCTCCGCC…	TGC_mgh_maxbin.005_TGC_000000040042	1	3479.98	0	1	1	1929	TGC_mgh_maxbin.005	d__Bacteria;p__Firmicutes_G;c__UBA4882;o__UBA8346;f__UBA8346;g__;s__	285.474
AG-C_GH16_14414_10	GH16	ATGAAACCATTCATCCTCCTTCTTTTTTGTACAATTTGTTTGCTGCCGCTGCAGGCTCAATACAATCAGCAGCTCAAGCTTGCATGGTCTGAAGAGTTTAATTACGAAGGATTGCCCGACCCGGCAGTCTGGGACTACGAGACGGGGTATATCCGGAATCACGAAGCTCAGTACTACACCCGGAATAAGAAGAATGCATACGTATCCAACGGATGCCTGGTAATTACGGCCCACAAGGAGAAGGTAGACACCTTTTCATACACTTCGGCCAGCATCAACACCCTGGGCAAAATGGAATTTTTCCGCGGCCGTATCGAGGTTTGCGCCAAGATACCCACCGGAAAAGGGTCCTGGCCTGCCATTTGGATGATGGGAACCGACAGATCCACCGTGGGCTGG…	TGC_mgh_maxbin.005_TGC_000000030221	1	1407.91	0	1	1	780	TGC_mgh_maxbin.005	d__Bacteria;p__Firmicutes_G;c__UBA4882;o__UBA8346;f__UBA8346;g__;s__	285.474
AG-C_GH2_15112_15	GH2	ATGGAAGTTCCACGCAACGAGTATCCGCGCCCGGACTGGGTCCGCCGGGAATGGCTCAGCCTGAACGGCGAATGGTCCTTCGCTTTTGACGACCGGGACCAGGGCCTCAGCCAGGGGTGGATGAAACAATCAGAGCATTTTGACAAAAGAATCGTCGTGCCGTTCCCCTTCCAGAGCAGCCTCAGCGGGATCGGCGATCCCGCGCCCCATCCGGTCATCTGGTACCGGCGCAGTTTTCAAACGCCGGCGGACTGGTCGGCCAGGCGCGTGCTATTGCATTTCGGCGCCGTGGATTACCAGGCCACGGTTTGGGTGAACGGGCAATTCGCCGGCAGCCATGAGGGCGGCTACGTTCCTTTCGCCTTGGACATCACCGGATTACTGGGGGAGGGGGAGAAC…	TGC_mgh_maxbin.005_TGC_000000037894	1	3220.3	0	1	1	1785	TGC_mgh_maxbin.005	d__Bacteria;p__Firmicutes_G;c__UBA4882;o__UBA8346;f__UBA8346;g__;s__	285.474
AG-C_GH28_15314_42	GH28	ATGACAGCTGAGTCTGTAAGCATTACTGAGTTCGGGGCTTTGCCCGACGGAGAAACCTTATGCACCGAGGCCTTTCATGCCGCGGTGCAGGCTTGTTCCGCGGCAGGCGGCGGGGTGATTCATGTTCCGGCGGGAACCTTTCGTACCGGCCCGATCCGTCTGGCCAGCAATATTACCCTCCATATTGCGGCCGGAGCCAGAGTGGTCTTCAGCGCGGATCCCGCCGACTTTCCAGTGGTCTTTTCACGCTGGGAAGGGGTGGAGCGGGAAGTCTTCTCGCCGCTGATCTACGGCAAAGATCTTCAAAATGTCACGCTCACCGGCCATGGAGTGCTGGACGGCCAAGGCGAGCCTTGGTGGGTGAGCTTTCGGCAAAAGAACCTGCCATACCCCAGGCCC…	TGC_mgh_maxbin.005_TGC_000000005887	1	2700.93	0	1	1	1497	TGC_mgh_maxbin.005	d__Bacteria;p__Firmicutes_G;c__UBA4882;o__UBA8346;f__UBA8346;g__;s__	285.474
AG-C_GH28_15496_86	GH28	ATGGCAACCGTATATGATATTCGGGAGTATGGCGCCGTCGGCGACGGAAAGTTCAATAACGCCGGCGCAATTCAAAATGCGATTGACCTCTGCCATGAAAATGGCGGAGGACAAGTGGTCATCCCCGCCGGGATTTACTTGAGCGGATCCATCCGGCTGAGAAGCCATATCGATCTTCATTTGAAGCAAGGCGCGGTGCTGCGTTGCAGCTTAAAACGGGAAGATATTCATGCCTTTGATAACGGGGCCCTGAAGGCCGCCCGGCCGGATGGTTGGAACGATGGCTGCTTCATCGGGGCATGGCACGAGGAGAACATCACCATCTCCGGCGCGGGAACCATCGACGGGCAGGGACGCGAAATCATGTACGACGATGACGCCGACGGGGGATTTCACGAA…	TGC_mgh_maxbin.005_TGC_000000004978	1	2435.83	0	1	1	1350	TGC_mgh_maxbin.005	d__Bacteria;p__Firmicutes_G;c__UBA4882;o__UBA8346;f__UBA8346;g__;s__	285.474
AG-C_GH3_13590_12	GH3	ATGAAAAGTAAGCGCTTCCTCGTCCAGTTACTTTTAGGGATGGTGTTGGTAAGCCAAATCATGCTTGCTTCCATGGCAAATGCCGAGGCGGTCCGGGCGAAATATACCACAAAAGAAATCCATGACGGGAAAACAACGTATATCCTGGTCACCAACCCCAACCACGGCAAAACTTTGGGTTATTCAAAAACCTCAGGCGTTAAACTCCTTGAAAAAGTTGCAGGACGATATACCTATGCATTTAAAGATCTGAATCGCAATGGAAAATTGGATCAATGGGAAGACTGGCGTTTGGATGATACCACCAGAGCCAAGGATTTGGCTTCGCAGCTTTCGATTCCGGAAATAGCAGGATTAATGCTCTTTAGCGCGCATGAAAGAAAAATCGAAGAAGGATTA…	TGC_mgh_maxbin.005_TGC_000000004665	1	4313.14	0	1	1	2391	TGC_mgh_maxbin.005	d__Bacteria;p__Firmicutes_G;c__UBA4882;o__UBA8346;f__UBA8346;g__;s__	285.474
AG-C_GH3_13895_127	GH3	ATGTCTGAAATACCTGCATATCAAAATGAAGGCTTAAGTTTTGAGGAGCGAGCGAGAGACTTGGTTTCCCGGATGTCCCTGGAAGAAAAAGTTTCCCAGATGGTTTTTACCGCACCGGCAATACCGAGGCTGGGGGTTCCGTCGTATAACTGGTGGAGCGAGGGTTTACACGGGGTAGCCAGAGCCGGAACGGCTACAGTTTTTCCCCAGGCGATTGGAATGGCGGCAACCTTCGATGAAGATCTGCTCCATCAAGTGGCGGACGTGATCGCCACGGAAGCCAGAGCAAAATACCATCAATTTCAAAGAAAAGGAGACCACGGCATCTATAAAGGATTAACCCTTTGGTCGCCCAATGTCAATATATTCCGCGATCCCCGCTGGGGAAGAGGACATGAA…	TGC_mgh_maxbin.005_TGC_000000030221	1	3923.61	0	1	1	2175	TGC_mgh_maxbin.005	d__Bacteria;p__Firmicutes_G;c__UBA4882;o__UBA8346;f__UBA8346;g__;s__	285.474
AG-C_GH3_14097_3	GH3	ATGGAACTCAAAGAGATCATTGCCAAGCTGAGTCTGGAAGAAAAATTCGCGATCCTCACCGGCCTGGATAATTGGCGGACCGTGCCCGTGGAACGGTTGGGGATTCCGTCGGTCGTCATGTCGGATGGACCGCACGGCTTACGCAAAGTGGTGAAGGATGAGACGGGTGCCGAGACCACGCTCCAGGCCGTCTGTTTCCCGACTTCGGCGGCGATGTCGGCCACCTGGAATCCGGAATTGGTGCGCCAGGTCGGCCAAGCGCTGGGCGAGGAATGCGGCGCGATGGGAGTGGACATTCTGTTGGGACCGGGTACCAACATCAAGCGGACTCCGCTCTGCGGCCGCAATTTCGAGTATTATTCGGAGGACCCGTTGCTCGCGGGCGAGTTGGCGGCGGCA…	TGC_mgh_maxbin.005_TGC_000000037876	1	3685.57	0	1	1	2043	TGC_mgh_maxbin.005	d__Bacteria;p__Firmicutes_G;c__UBA4882;o__UBA8346;f__UBA8346;g__;s__	285.474
AG-C_GH43_11_14915_4	GH43	ATGAATTGGATCACCAATCCTATTTTGCGGGGGTTTAACCCCGATCCTTCCATTGTGCGGGTGGGAGACGATTACTATATCGCGACCTCGACCTTTGAATGGTTTCCCGGTGTTCAGATCCATCATTCCCGCGATTTGATGAATTGGGAGTTGATTGCCCATCCGTTAAACCGCCCATCCCAGCTGGATATGAAGGGCAATCCGGCTTCGGGTGGCGTTTGGGCTCCTTGTCTCAGCCATGATCGAGGCGTTTTTTATCTGGTTTATACGGATGTGAAAACTTCCAAAACATTGGCCAAAGACACGCACAACTTCTTGGTGACCGCGGCCGATATCCGGGGCGATTGGTCCGAACCCGTTTACTTAAACAGTTGCGGCTTTGACCCGTCGCTCTTTCAT…	TGC_mgh_maxbin.005_TGC_000000027161	1	2868.64	0	1	1	1590	TGC_mgh_maxbin.005	d__Bacteria;p__Firmicutes_G;c__UBA4882;o__UBA8346;f__UBA8346;g__;s__	285.474
AG-C_GH43_12_13895_122	GH43	ATGAACCCAACAATGACAGCGGATCTTTCTTTCGACAATCCAATTCTGTCCGGATTTTACCCTGACCCGTCGATCTGCCGTGTGGCTGAGGATTATTATCTGGTGACTTCGTCATTTGCCTATTTTCCCGGGATACCGATCTTCCACAGCCGAGATCTGGTCCATTGGGAACAGCTCGGCCATGTTCTGGACCGCCCGTCTCAACTTGATCTGGATGGGGTGGGCCACTCCGAGGGGATCTTTGCTCCGACGATCCGTTATCATCAGGGGCTCTTTTATGTGATCTCCACCAATATCTCCAAAGGCGGCAATTTCGTCGTCACCGCCGCCGATCCGGCCGGACCGTGGTCGGAGCCTTATTGGTTGCCGGACGCCCCCGGGATCGACCCTTCGTTATTT…	TGC_mgh_maxbin.005_TGC_000000030221	1	2857.82	0	1	1	1584	TGC_mgh_maxbin.005	d__Bacteria;p__Firmicutes_G;c__UBA4882;o__UBA8346;f__UBA8346;g__;s__	285.474
AG-C_GH43_12_15113_38	GH43	ATGAAACAAGCCCCCTTTTACACGAATCCGGTATTGACCGGATTCTTTCCTGATCCTTCCGTGGTCAGGGTGGGTGAAGATTATTACATGGTGAATTCCACGTTTGAGTATTTCCCGGCGATTGTGATCAGCCATTCCCGGGATCTGGTCCATTGGGAGATTATCGGCCACGCCATCACCCGGGACGATTATCTGGATCTGAGCGGTATCGATGATTCGCATGGAGTCTGGGCGCCGGACCTCTCCTATCATAACGGGAAGTTTTATATCTTTGCCACGCTGCGCCTGAACGGGGAGATTGCCGAGGCCGGCCGCAAGATCATCCGGCGGCAAATGCTCCTCACCGCCGACCGGCCGGAGGGGCCTTATTCCAAACCGCTCTTTATGGATGTCGACGGG…	TGC_mgh_maxbin.005_TGC_000000040042	1	2792.9	0	1	1	1548	TGC_mgh_maxbin.005	d__Bacteria;p__Firmicutes_G;c__UBA4882;o__UBA8346;f__UBA8346;g__;s__	285.474
AG-C_GH43_26_13617_45	GH43	TTGCAGCGGACGGCATTCACCAATCCCATCGTCAGACAGCGGGCGGACCCCTGGGTTTACAAGCACAGCGACGGCTATTACTATTTCACGGCTTCGGTGCCGGAGTACGACCGGATCGAGATCCGCCGGTCCGCCACCATTCAGGGGCTGGGCGAGGCGACGCCGGTAGTGGCCTGGCGGAAACACCCGGCCGGGATGATGAGCGCCAATATCTGGGCGCCGGAGATCCATTTCATCGGGGACACCTGGTATATTTACTTTGCGGCGGCCCGGACCGCGGAGACGAAGGATGGCCTGTTCGACCACCGTATCTTCGTGCTGGAGAATCCGAACTTCAATCCGCTGGAGGGAACTTGGGAGGAGAAGGGACAGCTCAAGACGGGGTGGGAATCCTTCGCC…	TGC_mgh_maxbin.005_TGC_000000008605	1	1754.16	0	1	1	972	TGC_mgh_maxbin.005	d__Bacteria;p__Firmicutes_G;c__UBA4882;o__UBA8346;f__UBA8346;g__;s__	285.474
AG-C_GH43_34_14296_37	GH43	ATGAAGAATCTTGTGTTAAGTATTTGTGTTGCCGGTGCGTTGTTTGCCTGTAAACTGCCGGCCTTTTCTCAAACGAGTGGTAATCCGGTCTTCAAAGGCTGGTATGCCGACCCCGAAGGTATTATTTACGATGATACCTATTGGATATTTCCAACCTGGAGTGATCTATACGAAAAGCAGACGTTTTTCGACTGTTTCTCATCCAAAGATCTGGTAAACTGGACTAAACATCCTTCGGTGCTTGATACGGCCGCGGTGAAATGGGCCAATCGTGCCATGTGGGCTCCTTCTGTTATCCGTAAGGATGGTAAATATTACCTGTTTTTCGGTGCCAATGATGTACACGAAGGCGAAGTAGGAGGTATCGGAGTGTCGGTGGCCGACCGTCCCGAAGGTCCT…	TGC_mgh_maxbin.005_TGC_000000037018	1	1775.8	0	1	1	984	TGC_mgh_maxbin.005	d__Bacteria;p__Firmicutes_G;c__UBA4882;o__UBA8346;f__UBA8346;g__;s__	285.474
AG-C_GH43_4_15518_39	GH43	ATGTTCAAACCGATCTTCAGAGCGCTCGCTCTTGGCGCGCTATTGGTCATGGTCCTGTCGTTTGGCGGGTTGGCCGTTTCCGATGCTTCCCGCCTTGTGAAAGACATTGCAACGGCCAATCCGCCAACGGAGCCGCCAGGGGAGCGGCTCTATGACTTTTCGCTCCTCGGCCGGCCGGATGCCTGGGGAAATCTCAATGTGCACGATCCCGCCGTCTATCGGGACGGGGATACCTATTACGTCTTTTCGACCGACGCCAGTTTGGCCGATGTGGCCCGGCCCGGGATCCAAGTCCGGAAGTCCCGCGATCTGATCCACTGGAGCTGGATCGGGCAAGCCTTGGGCGGCGTGCCCCGGAAAGCCCGGGAATGGACGGGGGCGACCGGTCTTTGGGCGCCC…	TGC_mgh_maxbin.005_TGC_000000034601	1	2625.19	0	1	1	1455	TGC_mgh_maxbin.005	d__Bacteria;p__Firmicutes_G;c__UBA4882;o__UBA8346;f__UBA8346;g__;s__	285.474
AG-C_GH5_10_15355_47	GH5	ATGAAAAAACGATATTTTACAGTATTATTATTATTATTGACCGCTCTATTCCGTCTTACTACTATCACAATTGGGGCCAATCAACCCGCAACACCCTCCGGTTTGATCTCCCGCCAGGGCAAGATGCTGTTTATCAACGGGATAAACTTGGCCTGGATTGAATTCGGCAATGATATGGACAATTTTAATGCCGGCCGGTTTAACCAGGCCTTGGGTCAAGTATCCAAGGCTGGAGGCAATGCGGTTCGCTGGTGGATTCATGTGAACGGTTCCCATTCCCCGCAATTTAACAATAGCGGCTATGTCAGCGGCTTGTCTTCAGCTACAATCCCCACACTAAAAAAGGCGTTAGATATGGCCAGGAAAAAAAATGTGGGATTAATCCTATGTCTATGGTCT…	TGC_mgh_maxbin.005_TGC_000000022409	1	2024.67	0	1	1	1122	TGC_mgh_maxbin.005	d__Bacteria;p__Firmicutes_G;c__UBA4882;o__UBA8346;f__UBA8346;g__;s__	285.474
AG-C_GH5_22_13793_38	GH5	ATGGAAATGCTGCAGGCTCAAGGAAGACAGATAGTCGATTCGCAAGGGAAGCCGGTTCAATTGCGCGGCACTTGCATCGGCGGCTGGATGAACATGGAGAACTTTATCAACGGCTACCCCGGTTCGGAACGGGGACTGCGGGAAGCGGTTTCAAAGGCGCTGGGGAAAGGGAAGGGCGAGTTTTTCTTTGAACGTTTATTAGACCATTTCTTCAATGAGAACGACATCAAATTCATCAAAGAATCCGGGGCCAATGTCGTGCGGATACCCTTGAATTACCGGCATTTCGAGGCTGATGACCACCCTTTTGTCTACCAGGAAGCCGGCTTTCAAAGATTGGACCGGGTGATCAACTGGTGCCAGGAGCAGGAGATCTATGTGATCCTGGATATGCACGCG…	TGC_mgh_maxbin.005_TGC_000000025354	1	2646.83	0	1	1	1467	TGC_mgh_maxbin.005	d__Bacteria;p__Firmicutes_G;c__UBA4882;o__UBA8346;f__UBA8346;g__;s__	285.474
AG-C_GH5_41_15355_49	GH5	ATGAATAGATTAAAATTTTTACTACTCCTTAATGTTTTATTTTTCATTTTCGCGATCGGTATTCCGGCCACATTTGTTTCAGGGCAGGTTCATGCAAATGAAGCTGTTTCCGGTTTTAAACATTTTATCACTCGTTCCGGGGATAAACTGATGGATGGAACAGATGAATTCCGCTTCATCTCGGTTAACATTCCCAACCTTCACATCATCGAAGATCCTGTATGGCATCTACCTGACCCTTATGAACAGGAGGATGCTTTGGTATCCGTTCGCCAAATGGGCGGGCAAGTCGCAAGAATCTATGTCATTTCAGTCAATGGCGGGGTTCGCAACCCGCCCGGCTCTTCATGCCATGTTAAAGCCCCGGGGGTTTTTGACGAAGAAGTATTCCGTTGTTTG…	TGC_mgh_maxbin.005_TGC_000000022409	1	2533.22	0	1	1	1404	TGC_mgh_maxbin.005	d__Bacteria;p__Firmicutes_G;c__UBA4882;o__UBA8346;f__UBA8346;g__;s__	285.474
AG-C_GH5_8_15355_48	GH5	ATGAGAAAAACAATCGCATGGATTATTTTGATCGTCCCTTTGCTATGGGCAGCAACCATGAGTAACGCCCAATTTCAAAATGATAGGACAATAAAAGTGAAACCAAATTATAAAATAAGCCCAGTCCGCAATCAAGGCTGCTTTTACACTGAAAACGGCAGACTTTATGATGCAAACGGGAAGCAGTTTATCATCCGCGGTATCAATTATCCGGAAATATGGTTCGACCAAAAAAAGGCTACGGTTTTACCGATCATCGCCGCTACAGGGGCCAACACCGTCCGACTTGTCTGGCATGCCTACGGAACGCCCGAAATGCTAGAAAAAGTTCTCCAACAATGCGTCGATTTAAAACTTATCGCCATTCCGGAGCTGCACGAAGCAACCGGCAGCAATAGT…	TGC_mgh_maxbin.005_TGC_000000022409	1	1884	0	1	1	1044	TGC_mgh_maxbin.005	d__Bacteria;p__Firmicutes_G;c__UBA4882;o__UBA8346;f__UBA8346;g__;s__	285.474
AG-C_GH51_15311_29	GH51	ATGCGGACTACGCTAAAGATCGACACCACAGCGGGCAAGCATCGTATTAATCCCAATATCTACGGTCATTTTGCCGAACATTTGGGCCGCTGTATTTATGACGGTTTTTGGGTGGGAGAGGATTCCCCGGTTCCCAATACCCGAGGGATAAGGAATGATATCATCAAGGCATTAAAGAATATTAAGATCCCCGTGTTACGTTGGCCGGGAGGATGTTTTGCCGATGAATACCACTGGAAGGACGGTATCGGCCCAAGGGAAAACCGGGCCAGAATGGTGAATACCCATTGGGGTGGAGTCGTTGAAAATAATCATTTTGGCACCCATGAATTCTTTGATTTGTGTGAGTTGCTGGAGACCGAACCGTATATCTGCGGCAATGTGGGAAGCGGAACCGTC…	TGC_mgh_maxbin.005_TGC_000000037018	1	2765.85	0	1	1	1533	TGC_mgh_maxbin.005	d__Bacteria;p__Firmicutes_G;c__UBA4882;o__UBA8346;f__UBA8346;g__;s__	285.474
AG-C_GH53_5540_15	GH53	ATGAAGCAGAAAGCAAAACTTTGGCTCCTTGTAGCCGGGCTTATTTCGTTGATGAGCTGTAACAAAGTGGAAGGAAAAACCGACTCTGATAGCAGTTCCTTTGCTAAAGGGGCTGATATCAGCTGGCTTCCTCAAATGGAAAAAAGCGGATATATTTTTTATAACGACAACGGGGTTAAAGAGGACTGTATCCAGATATTAAAAGATCACGGGATAAATTCCGTGCGTCTCCGTACGTGGGTGGATCCATCAGATAACCCTCACAGCGGGCATTGCAGTAAAGAAGAAACCGTTGCAATGGCTGTCAGGGCTCAAAAAGCAGGAATGCGTATAATGATTAATTTCCACTACAGCGACACTTGGGCCGATCCGGCGCATCAAACAAAGCCTAAAGCATGG…	TGC_mgh_maxbin.005_TGC_000000038191	1	1878.59	0	1	1	1041	TGC_mgh_maxbin.005	d__Bacteria;p__Firmicutes_G;c__UBA4882;o__UBA8346;f__UBA8346;g__;s__	285.474
AG-C_GH78_15331_78	GH78	ATGGAGAAAGAATGGACTGCAAAATGGATTATGGACCCCCGTTTCGCCGGGCTGGCTCCGCTCGATCTGTTGCATAAACAGTTGGCCCCGGTCCGGCTGCCGGAGCACCGCCCGGAGCTGCAAAACCACCACATGCTCGTACGAAAGACATTTGATTGGGTTCAGCGGCCGGGGGCGGCGGCCTTCCTGGAGATTACGGCCGACGATTATTACAAGCTCTACATCAACGGCCGCTTTGTCGGCCAGGGCCCGGCGCCGGGATACGCCTGGCATTATTTTTATAACCGCTACGAGGTGACCCCCTACCTCCGGGACGGCCGGAACGTCATTGCCGCGCACCTCTATTATCAGGGACTGATCAACCGGGTCTGGAACAGCGGCGACTACCGCCAGGGCATG…	TGC_mgh_maxbin.005_TGC_000000019640	1	3961.48	0	1	1	2196	TGC_mgh_maxbin.005	d__Bacteria;p__Firmicutes_G;c__UBA4882;o__UBA8346;f__UBA8346;g__;s__	285.474
AG-C_GH94_15112_35	GH94	ATGAACAACCATCAGCATCCAGCGGTTCAAGCTTGGACCTTCATCGATGAGCGCGGCAGCTTCCGGCTGGAAGAGCCGCAGCGTACCAGCTACCTTTATTTCCCGCTGGCCAATGAGGCCGGCATGATGTCCGCCATCACGCCGCAACTCCACGGCGATATCAAAACCGGCCAGAACAGTTTCCTGATGACGCCGGTCTCGGCCGAAGATCTCCACAATACCCGCTCCGCCCGGAACTTCTGGCTCTATGTCGAGGGTTACGGCCCCTGGTCCGTCACCGGCAATTCCGCCTGCCAACTGGCTGACCGGTTTGGAAACGAGCAGGAACGGGCGACTCTGGAAGCGGGCTTTCTCTGGCACAAACTGCTCCGGGAGCTTCCGAAACTGGGGTTGGTCGCC…	TGC_mgh_maxbin.005_TGC_000000037894	1	4946.12	0	1	1	2742	TGC_mgh_maxbin.005	d__Bacteria;p__Firmicutes_G;c__UBA4882;o__UBA8346;f__UBA8346;g__;s__	285.474
AG-C_PL22_15496_41	PL22	ATGATTGGCAAAGAATTTCCCGCTGAGAAACGTTTCTACAGGGACGAAAAGACCGGTCTGGAAGTGGCGCAGTTAACCGGGGGCGGCTCCAACAATTATCATTTTTATTTCACCGACAATTCCTTCACCGTCGGCGACCGCGAGATCTATTTCCTGTCGGACCGTTCCTCCCAAACCCCGCGAATGTATGATCTTTTCAAGCTGGATCTGGAGAGCGGCATCATCACGCAAGTGACCGCCGAGGCACGCGGAGTTCATGGCCATACCAAGACGCCGGACAGTGAAATACTGGTTTATGTCACCGGGAACCAGCTGAAAAAACTGGATCCGAAGAGCGGACGGAGCGAAGTGATCTACGAAACCGGGCCGGAGACGGTCATGGCGGCTCCCTTCATCAGC…	TGC_mgh_maxbin.005_TGC_000000000808	1	2089.59	0	1	1	1158	TGC_mgh_maxbin.005	d__Bacteria;p__Firmicutes_G;c__UBA4882;o__UBA8346;f__UBA8346;g__;s__	285.474
AG-C_PL26_14609_111	PL26	ATGCCGAAGCATGATCGACCCATCCTCTTAAAATGGCTGAATGAAAAGCCGGCCCTGCCGGTGGGGGTGACCTGGGGCGTCCCTTGGGAGCAAGGCGTTTTGGGAAGGGACGAACCATTGGCCTTAACCAGTGCAACCGGACGGAAAATACCCGTCCAAAGCTGGCCCGCGGCCTATTGGCCCGATGGCAGCGTCAAATGGACCACTCATGCCGCCTGTCTGGCCGGCGCCGCTTTGACCGGGACCTACCAGCTCCAAAAGGGGGAGCCGGCTCTTCCGGAACGGCCGTTGTCGGTCCGCGAGGCGGACGATCGGATCGAAATCGATACCGGCAGGCTGATCTGCAGCCTGAATAAAACCGGTCCGCTGATCTTCCGCGCCATCGCGATGGCGCGGAAC…	TGC_mgh_maxbin.005_TGC_000000032431	1	4648.57	0	1	1	2577	TGC_mgh_maxbin.005	d__Bacteria;p__Firmicutes_G;c__UBA4882;o__UBA8346;f__UBA8346;g__;s__	285.474
AG-C_CE4_15226_20	CE4	ATGAAGAAAAGTATTGTGTTCTGGAAACGCTGTATTATGGTGGGAATCGTACTTCTCATTATAGTCCCCATCGGTGGTGTGGTGCTCCTTGCGATGGAGAATTCGCGCCTGAAACACGAGATCGAAACCAAGCCGCCCAACGGAGATGATGCAGTTACCGTCGGTACCAATTCTTACGATGCAGCTTCGATTGTGCGGAAGCGCCCTCTTCTCTCCTATCAGCTTCTGTACCCCGAGCTCAGTGCAAATTTTACCGGATTCAATGACGATCTGGTCGATTCCAAAACCATCTTTCTGACCTTCGACGACGGCCCCTCGACATCGACCCCGACGATCCTCGACGTGCTTAAGAATCAGGGCATTAAAGCCACATTCTTTGTGAACGGCAAAACGGGGCTA…	TGC_msp_maxbin.010_TGC_000000000013	1	1640.55	0	1	1	909	TGC_msp_maxbin.010	d__Bacteria;p__Spirochaetota;c__Spirochaetia;o__Treponematales;f__UBA8932;g__UBA8932;s__	193.089
AG-C_GH1_15232_262	GH1	ATGGCGGAGTTTCCAGAAAAGTTTATATGGGGAGCAGCGACGTCCTCGTATCAGATCGAAGGTGCAGCTCATGAAGATGGGCGCGGCCTTTCTATTTGGGATACTTTCTGTGCTATTCCCGGGAAAGTATACGCAGGCCAGAATGGCGATATCGCCGCCGACCACTATCATCGCTATGAGGAAGATGTCGGGCTGATGCGCGATATCGGCATCAGATCATATCGCTTTTCAATTGCCTGGCCGAGGATATTCCCCACTGGAAAAAACACGATCAATTGGAAAGGCGTCGATTTCTACAACAGGCTTATAGACAAGCTCCTTGAGTACGATATCGCACCGATGGTGACGTTGTATCACTGGGATCTCCCCCAAGCCCTTCAGGATCTTGGCGGCTGGACG…	TGC_msp_maxbin.010_TGC_000000000017	1	2479.12	0	1	1	1374	TGC_msp_maxbin.010	d__Bacteria;p__Spirochaetota;c__Spirochaetia;o__Treponematales;f__UBA8932;g__UBA8932;s__	193.089
AG-C_GH2_14020_18	GH2	ATGAAATTAAAAGAAGCGCTACGTACCATGTTCTTTAAGGAAAAGCCTACTGATTATAACCAGTTGCTTACAATATGGGGCGAGTCTCTTAATCCGGAACATGTATTGGAGGAGTATCCCCGACCACAGTTAAAAAGAGAGAATTATACGATTTTAAACGGATATTGGAACTATTGCACCTCTACAGAGGCACTCATGCCGGAATGCTATGAGGGTAAAATACTGGTGCCCTTTTCTCCGGAAAGCATATTATCCGGTGTGGGGAAGCAGCTAAAGCCAGGAGAGATACTTTGGTATGAACGGATTTTGAACATAGAAGAGAAGCCGAAAGGGAAACGTTGTATCCTTCATTTTGGTGCAGTGGATCAATATTGTGAGGTATACCTGAATCATCAGAAG…	TGC_msp_maxbin.010_TGC_000000000004	1	3231.12	0	1	1	1791	TGC_msp_maxbin.010	d__Bacteria;p__Spirochaetota;c__Spirochaetia;o__Treponematales;f__UBA8932;g__UBA8932;s__	193.089
AG-C_GH2_15232_143	GH2	ATGGAAGATGCATTTTTACGCGAAGGGTGGAGCGGACCCGATGCCGACGCTCCCGCCTCCTGGACTCCAGTTCACCTGCCGCACGACATGATCGGCGCGCCGTTCAATGCTTTCGATGAGAAGACTTTTGCCCGCCGGGGCTGCTATGCGAAGGTCCTTAGGAGAGAAGACATAGAGGAGCTCGCAGGCACCGTACCGGGTAAGCTGTCCGCGGATCAGACAGCGGCCCATGGTGAGGCGGCCCCAGCCTCGACTCCGCTCCCGGCCCTCTTTCTGCGCTTCGAGGGAGTGAGTGTTTCGTGTCAGGTCTGGGTGAACGGCAAGTTTGTGGGGGACCACAGAGGGCCCTATACTCCCTTTGAAGTGCGCATCGATCCCTGTCTGCGGCCGAAGGTGAAT…	TGC_msp_maxbin.010_TGC_000000000017	1	4691.85	0	1	1	2601	TGC_msp_maxbin.010	d__Bacteria;p__Spirochaetota;c__Spirochaetia;o__Treponematales;f__UBA8932;g__UBA8932;s__	193.089
AG-C_GH28_15232_232	GH28	ATGCTGGCGGGGCCCCGCGATAAATGCGATGCGCCTTTTTCTGTGGGCCCGGATAAAATGCTTTATCAGCGCCTTCATGCCCGAATAGGCGTCGATGCCGACAAAAGGGTGCTCACCGACCTTGAGCCCGAACGTGACGAGCGGCACATCGACAGTGTCGAGCAGGAAGCGTCCGACCTCCGTCTCCGACGCATATCCGCTCAATGTCGAGGCCCAGCACAGCGCCGAATCGATATTCGGAGAGCGGGCATACCGGTACACACCGTTTCTCATGTGCTCGAATCCGGAAACGGCGTTCAGACGGCCGCCCGGCAGCACGAAGAGGGCACAGCGCTGGGACTGCGAGGCCGCTATCAGCTCCGACCACAGGCCCCGCGCCGAACCTGTGTGCAGCGACGC…	TGC_msp_maxbin.010_TGC_000000000017	1	3561.14	0	1	1	1974	TGC_msp_maxbin.010	d__Bacteria;p__Spirochaetota;c__Spirochaetia;o__Treponematales;f__UBA8932;g__UBA8932;s__	193.089
AG-C_GH3_14581_111	GH3	ATGAAAAGGAACCTGGATGCGATAGTGGCCGCTTTGACCCTGGAAGAGAAGGCTTCCCTGTGTTCGGGCCTGGACTTCTGGAACACGAAGCCCCTTGAGCGCCTGGGCATTCCCTCGTGGATGATGACGGACGGCCCGCACGGGCTGCGCAAGCAGAGTACGGACAGCGCGCGCGTGGGCCTTCACGACAGTCTTCCGGCGACCTGTTTCCCCTCGGGGGCCGGGCTCGCCGCCACCTGGAACGCGGACCTCCTCGGGGAAGTCGGAGCGGCAATAGGAGAGGAGGCCAGGGCAGAGGGAGTGGGCGTGGTCCTGGGGCCGGCCGTCAACATAAAGCGGAGCCCGCTCTGCGGTCGCAACTTCGAGTACTTCTCCGAAGACCCCTTCCTCGCGGGGGAG…	TGC_msp_maxbin.010_TGC_000000000035	1	4248.22	0	1	1	2355	TGC_msp_maxbin.010	d__Bacteria;p__Spirochaetota;c__Spirochaetia;o__Treponematales;f__UBA8932;g__UBA8932;s__	193.089
AG-C_GH43_17_15101_200	GH43	ATGAAAAGAGATGCAATCGTGATTCGGGATCCTTTTGTGCTCGCAGTGCAGGAAGAAAAAAAATACTATCTCTACGGGACCACTGATCCCGATCCCTGGAAAGAGCCGGGGATCGGCTTCGACGTCTATGCAAGTTCCGATCTGGAACACTGGGAGGGGCCGCATCCCGCGTTCCGCCCCGGGGCCGGTTTCTGGGGGACGCACAACTTCTGGGCGCCGGAAGTGTACCGGTACAAAGACTCCTTCTACATGTTCGCCAGCTTCAAGGCGCGGGGACACGAGCGGGCGACGCAGATTCTGCGGGCCGAGACTCCCCTCGGGCCTTTCGAACTGCACTCGGCCGGGCCGGTGACCCCTCCCGGATGGGAATGTCTCGACGGGACTTTCTTTGTGGAAGAC…	TGC_msp_maxbin.010_TGC_000000000010	1	1613.5	0	1	1	894	TGC_msp_maxbin.010	d__Bacteria;p__Spirochaetota;c__Spirochaetia;o__Treponematales;f__UBA8932;g__UBA8932;s__	193.089
AG-C_GH5_12_15101_1050	GH5	ATGACGATTGCAGGCGCCTCGTCTGGACATTTCACCGATGAGGCAGGCCGCTGGCTCATGCTGCGCGGCGTGAATCTCGGTGGCAGCAGCAAGGTGCCCGCGCTTCCGGACGGACGCACACACAATACGGAAGGCTTCTATGAAGGGGAAAATGTATCGTTCGTGGGGCGGCCTTTCCCGCTCGGCGAGGCGGACGGGCATTTCTCGAGGCTGGCGCGCTGGGGACAGAATTTTGTGCGCCTCGTGGTGACCTGGGAGGCGATCGAACACGGCGGGCCCGGCCTGTACGACGCGGCATACCTTCAGTATCTCGAAGGGATCGCCGAGTCGGCGGCGCGCCACGGCATATCGCTCTACATCGACCCGCATCAGGACGTGTGGTCGCGGTGGACTGGCGGA…	TGC_msp_maxbin.010_TGC_000000000004	1	3599.01	0	1	1	1995	TGC_msp_maxbin.010	d__Bacteria;p__Spirochaetota;c__Spirochaetia;o__Treponematales;f__UBA8932;g__UBA8932;s__	193.089
AG-C_CE4_14126_212	CE4	ATGAACCTGTTGATTATTATTATAATATTATTGATACTAGTTTCTCCGATTGTTGCCTCGTTTAAAATCGGATGGGGGGTATATATTAGATCTATATGCAAGTTGGATACAAAGGAAAAAATTGTTGCAATTACTTTTGATGATGGGCCGGATGACAAAAATCTTTCGAAACTTCTTGATATTTTGGATAAAAAAGGTGTAAAATCTACTTTCTTTTTTATTGGTGAAGCCATTTCAAAAAAACCGGACATGTTGATACGAACTATAAATGAAGGCCATAAAGTTGGAATTCATACATACAGTCATTCGCCTTTTTTCCCTTTTTATTCTTTAAACAAGATTGTTTATGAGATTCAGCAGACACGATTGCTGATTAAAAGCATAGCTAAGATAGAAACT…	TGC_msp_maxbin.013_TGC_000000000011	1	1196.92	0	1	1	663	TGC_msp_maxbin.013	d__Bacteria;p__Bacteroidota;c__Bacteroidia;o__Bacteroidales;f__UBA932;g__Bact-08;s__	83.5641
AG-C_GH9-CE4_13763_81	GH9-CE4	ATGAAAAGACTTATTTTATCAATGTTTATATTATTTACTTTTTTCATGACTGAGAATTGTTTTGCTCAATCATGGATTAGAGTAAATTTAGCTGGCTATTTGCCTCAGGATAATAAGTGTGCAGTATTATTATCACTTGACGAAAGTGTTTCTGCTCAATTTGAGGTTTTTGATGTACTTACTTCTAAACTGGTCTATAGTGGCGAGGGAAGGCCAGTTAATGCCAAGTCGTGGGGTATGAAAAGTGCCTTTAGAATGAATTTCTCTTCTTTAATTGAGGAAGGTGGTTATTATATTGTGTCAAATGGGGTTCGTTCTCCAAACTTTCGAATTTCGTCCCGGGCATATGACGGACTTTCTGATCTATTGCTTGTTTATATGAGACAGCAACGTTGCTAT…	TGC_msp_maxbin.013_TGC_000000000023	1	4502.49	0	1	1	2496	TGC_msp_maxbin.013	d__Bacteria;p__Bacteroidota;c__Bacteroidia;o__Bacteroidales;f__UBA932;g__Bact-08;s__	83.5641
AG-C_GH2_15400_67	GH2	ATGCCCGTTGGTAATTTTATCCGCACACCCTGGCAGCCAGAATTACCCATTCCACTGCCCGAATACCCTCGCCCGCAAATGGTACGACCGGATTGGTTGAACCTGAATGGGGCATGGGATTATGCTATTTGTTCCATAAATGAACCTGAACCTCGCCAATATACTGGAAAAATTTTGGTGCCTTTTGCGGTTGAATCCGTTTTGTCTGGAGTGCAGCACAGCCTGCAGCCTGATGAAAGGCTCTGGTATCACAGAACTTTTTCTTTTCCAGAAGCCTGGCAAAGCAGGCGAGTTCTTTTGCATTTTGGGGCGGTGGATCATGCCTGTGATGTATGGGTGAATGGCGTATTCGTTGGCAGCCATATAGGTGGTTACCTGCCGTTCACTTTTGATATTACT…	TGCidbaud_mb_bin.15_TGC_000000000843	0.674	250.151	3.65e-64	0.4554	914	1730	TGCidbaud_mb_bin.15	d__Bacteria;p__Chloroflexota;c__Anaerolineae;o__Anaerolineales;f__Anaerolineaceae;g__;s__	8.87258
AG-C_CE4_15424_5	CE4	GTGGTAGACAATAAACACCTCGGCAACGGATCCATCATCCTGCTCCACAGCGGAACACAGTTTACTGCAGAGGCACTGGAGGGCGTGATCACAGGCTTGCAAGAGAAGGGGTATGAGATAGTGCCGGTATCCAAACTGATCTATAAAGGGGACTATAAGGTGGATCAGATGGGAAGGCAGATTGGGAAGTAA	TGCidbaud_mb_bin.22_TGC_000000000316	0.762	132.932	6.56e-30	0.9635	1	185	TGCidbaud_mb_bin.22	d__Bacteria;p__Firmicutes_A;c__Clostridia;o__Lachnospirales;f__Lachnospiraceae;g__Herbinix;s__	36.5276
AG-C_CBM35-GH26_13692_7	CBM35-GH26	ATGAAAAAAGTACTGTTTAAGACTTTTATTATTGTTTCGATATTACTTTTTGCTGCATGTAATTACGAGGATAATAGGAAAGAGCTTGAAGAAACCATAGCTACCCCTGCTCTCCATAAAGAAGAAAAAGACGGGATGAATGATATTGATATGGGGGATGCGCTGGAAGAGAATACAATAGAAGAGAAAGAAACAGAAGAAGCAGATAAGGCAGATAAGGCAGATAAGGCAGATAAGGCAGATAAGGCAGATAAGGCATTGGAGATCTCGAGTATGGACTTGCAATATGATCCTGACTTTCAATTGACGATAGAAGCAGAGGATGCAGAGTTTACTGGTAATATACATATAGAAAGCAAGAAAAAAGGCTATAGTGGGTCGGGTTATCTCACGGGAATG…	TGCmsp_mb_bin.66_TGC_000000000213	1	3047.18	0	1	1	1689	TGCmsp_mb_bin.66	d__Bacteria;p__Firmicutes_A;c__Clostridia;o__Lachnospirales;f__Lachnospiraceae;g__Herbinix;s__	627.36
AG-C_CBM9-CBM9-CE1-CBM9-GH10_14387_42	CBM9-CBM9-CE1-CBM9-GH10	ATGATGAAAAGTAAGTTCGTAAAACGAATCATTACTATGTTGGCTGTCATTTCCATGATATTTCTTGATCTGACAGGATCGGGAATTCAAATTGTTAATGCAGCAACAACAAAAGATAACCCCGTCTTGCAAGAGGCAACGTACAGATATATTTTGGTAGGGAAATCATATGATTTCAATATCAAAAATAAACCATCAAAAGCATCGTACCAATGGAAGAGTAGCAACAAGGAAGTTGCAAAAGTCAATAATAAGGGTGTTGTGAAAGCAGTTGCCCCAGGTAGTGCATCCATTACCTGTAAGATTACGTCAGGAAAAAAGGCAATCACACTTAAGGCAAAAGTATATGTGAAAAAACCTTCCAAGAATCCGGCTACCAAGATAGCGATTAGTAATAAG…	TGCmsp_mb_bin.66_TGC_000000000176	1	10940.5	0	1	1	6066	TGCmsp_mb_bin.66	d__Bacteria;p__Firmicutes_A;c__Clostridia;o__Lachnospirales;f__Lachnospiraceae;g__Herbinix;s__	627.36
AG-C_CBM9-CE1_14154_10	CBM9-CE1	TTGGTGAATAAAAGTGGGGAAGTAAAATCAGAAGCGGTCAAGGTATCCGTTGATAAAAACGGTTTTGATGCGAATGGAAGAATGGTGGCATATTTCGGCTCTCCGGTAATGGATGGTACATTGGATGAGATCTGGAATAACGCACAAGCTGTTATTCCCAAATATGTAACCGGGAGTGAAGATACATCAGCTACATTTAAGGCCTTATGGGATGACAATGCCTTATACATACTGGCAATAGTAAAAGATAAATATCTGTCTGTGAAGCCTGAAGCACCCTATATGCAGGATTCTTTGGAAGTTTTCCTGGATGAGAATAACGATAAGTCTGAAGAATATGGTATCGATGATTTACATTTTAGAGTGAACTATGAGAACTATCAGACAGTAGATAATGGT…	TGCmsp_mb_bin.66_TGC_000000000595	1	3101.28	0	1	1	1719	TGCmsp_mb_bin.66	d__Bacteria;p__Firmicutes_A;c__Clostridia;o__Lachnospirales;f__Lachnospiraceae;g__Herbinix;s__	627.36
AG-C_CE1_14154_8	CE1	ATGAAAGTGTTATTTTTATTATTGCAGATTTCGTTCCTACTACTACTTACCTCATGTTCCGGCAAAGCTACGGAACCCTCCTCGAAACCCTCCACTAATGACAATGATCAGTCTACAGAGCAAGAGGAAGCTTCTCAGAAGGAAGCAAATACAGACAGTGTAGTCACGAAAGAACCAATAACTGAGCAGACCTCCAGTAAAACTTCAACAGAAACCACTTCCAATGACGATGTACAAAGGGCATTCCCCGTAGTCGATGAAATTCCTGCTGAGTATCTTACGAAAAGAACCGATCATAGTGGCTCTATAGAAACAGTCACATATCAGACAAAGGACTACTTTGGTGACGGTTCCGAGATTACGAAGAAAGCATATGTATATCTTCCATATAACTATGAT…	TGCmsp_mb_bin.66_TGC_000000000595	1	1965.15	0	1	1	1089	TGCmsp_mb_bin.66	d__Bacteria;p__Firmicutes_A;c__Clostridia;o__Lachnospirales;f__Lachnospiraceae;g__Herbinix;s__	627.36
AG-C_CE1-DOC_14841_15	CE1-DOC	ATGTTTTTGAAAAAAGTTTTTAAAAAGGGCTTGTGTTGTATTTTGTCGAGTATCATGGTTCTCAGCACGGCGGCTACTATTAATCTGTCGGTATTTGCAGCAGGTGAGAAAATTTATAAACCACTTCCGAATGAGTACAAGTCGATTAGTTCAAAGCAAGGTACTATTGAAAGGTTAAGTTACACTTGGGGTAATGCTACTAAAAATTTTTACGTCTATCTTCCATACGGATATAACCAGTCTGATACTTCTAAAAAGTATAACGTTGTATATCTGATGCATGGTGGCGGTGAAGATGAGACATTATTATTCGGCGGACCAGGTCAGAACAAGGAATTAAAGGTAATAATCGATAACATGATTGCAAAGGGAGATATTGAACCGGCTATATTTGTTACA…	TGCmsp_mb_bin.66_TGC_000000000595	0.704	297.039	1.89e-78	0.5747	252	951	TGCmsp_mb_bin.66	d__Bacteria;p__Firmicutes_A;c__Clostridia;o__Lachnospirales;f__Lachnospiraceae;g__Herbinix;s__	627.36
AG-C_CE15-DOC_14303_17	CE15-DOC	ATGAAAAAGAATAAGGTTTATTTTAGTGCTTTTTTAGTGATTGTGTATGTTATATCTTTATTGAGTTTCGGGGTTCAGCCTGTTAAAGCAGAAATAGCACCGGGTATTAAGGTGCCTACATTTGCTCAATTACAATCAAATCCCAAACTTCCTGATCCGTTTATGTTCTTGGACGGTACCCGGATGACAACAAGGGAACAGTGGCCGCAAAGGCGTGAAGAAATCAGTGCTTTGGCACAGACGTTTGAGTTCGGTATCAAACCGCCTAAGCCGGAATCTGTTACAGGTTCTTTTTCAGACAACAAAATTAATGTAACATGTAAAAATGGAGGCAAGACAATAAACTTCTCATGCTCCATTGAATATCCGAGTACAGGTAAAGCACCATATCCTGCAATT…	TGCmsp_mb_bin.66_TGC_000000000595	1	2755.03	0	1	1	1527	TGCmsp_mb_bin.66	d__Bacteria;p__Firmicutes_A;c__Clostridia;o__Lachnospirales;f__Lachnospiraceae;g__Herbinix;s__	627.36
AG-C_CE2_14638_19	CE2	ATGGAATTTTATGCAGATGATAGTAATGTAAACGTCATTGGAAGAAGCTTAATGATGAATAATACAAGATATCTGGGATATTCCTGTTCAGCAATAGAGTTTGAATTTACTGGAACGAAAGTGGAAGCTGATATATGGACGGATTCTGATACACTGGAAACAGAATTAAAAGCATGGGTTGCAGTCTTTGTAAATGATGAGGAGCTTCCGGTGAAGCGTTTTTCCCTGGAGAAGAACGGAATCTACCTGTTATATGAGGGAGCGAAGCCTCAGACGACGAAGATACGTCTTGTAAAATATTCGGAAGCAGCATTTGGAAAGATTGGCATAAGATCAATCAGAATAGATAGCGACCAGCCACCTCGACCCACAAAGAAGAAGAGCAGATGGATAGAGTTT…	TGCmsp_mb_bin.66_TGC_000000001068	1	1900.23	0	1	1	1053	TGCmsp_mb_bin.66	d__Bacteria;p__Firmicutes_A;c__Clostridia;o__Lachnospirales;f__Lachnospiraceae;g__Herbinix;s__	627.36
AG-C_CE2_15180_70	CE2	ATGAATGAAGAAAAGCAGCTACAGACACATGCATTAAATGAAATCGAATATATCAAGGTTCATGGAAGGACCACCGGACAGCTTTCTCCACTAACGTTGTTTTGGACGGGAAGTGCGGTAGAGTTAAATGCCAAAGGTTCTGAACTATGGGTTGAGGTAGAAGCAGGATATGATGTATATGAGCCATGGATAGGTATTGTAATTAATTCCGCTCCTGTCAGCCGACTCATGATAACGGAAGGAAGACATTGGATTTGTGTTTTCCGTGGTATGAATTCGGATCAAGTAAAGAATGTTCGTATTGTTAAGGAAGTTCAGGCTATGAGTGGCGATCAGGGATGCTTCCTGCACATTCATTCTGTTAAATTCGATGGACATTTCCTACCAATCGAAGAGAAA…	TGCmsp_mb_bin.66_TGC_000000000202	1	2030.08	0	1	1	1125	TGCmsp_mb_bin.66	d__Bacteria;p__Firmicutes_A;c__Clostridia;o__Lachnospirales;f__Lachnospiraceae;g__Herbinix;s__	627.36
AG-C_CE4_13694_40	CE4	TTGAAAAATAAGTCTTACAGTGGCATCGCCATTTTTATACTGTTTTTTATTTTAATGCTTCTTGGAATCAATCTTAATAAGGACGAATTAGAACCGGAACAGAAAAGCACGTGGAAAGAGTTAAAGAGCATTGAACTGATGGCTATACTGGAAAATGAGATGAAAAGGGAGGATTCAGGCAGTAGCCAGACAAGTACGGAGGATTTACCGGATTATACGCAGATGTTTCCTGATCTATATACGGTGTATTCGACTCCTGTAAAAATGGATAAGGGTAAGAAAATTGCATATCTCACTTTTGATGATGGGCCGAGCAAGAATACCTATGAGGTACTGGACATTCTGGAAGAGAGAGACATCAAGGCAACCTTTTTTATTGTGGGGAGTGCTATTAATGAT…	TGCmsp_mb_bin.66_TGC_000000000490	1	1608.09	0	1	1	891	TGCmsp_mb_bin.66	d__Bacteria;p__Firmicutes_A;c__Clostridia;o__Lachnospirales;f__Lachnospiraceae;g__Herbinix;s__	627.36
AG-C_CE4_14252_17	CE4	GTGGAAATATATTATATTAAGAAACCTAGTTGTGGTGATGTGATGGAACCAAATGATCAAATACAATCAAATGGTACCTTATTCGTAAAAATCGGTATTGTTGTATTGAGCATGATAGTGATGATAGGACTTGGTATAAAGATATTTCCAAATGCGATTACTGTGTCTAATACAGGTAGTAGAAGGGATTTGCCAATCTATTGTGTAGATACGGAGGAAAAGAAAGTTGCACTCAGCTTTGATGCGGCCTGGGGGAATGAGGATACGAAAATCATTCTTGATATTTTGAAAAAACATAATGTTAAGGTTACATTTTTTATGACAGGGGAATGGATTGAAAAATATCCAGAGGATGTGAAAGCAATTGCTGCAGCAGGCCATGATCTTGGTAATCATAGC…	TGCmsp_mb_bin.66_TGC_000000000334	1	1494.48	0	1	1	828	TGCmsp_mb_bin.66	d__Bacteria;p__Firmicutes_A;c__Clostridia;o__Lachnospirales;f__Lachnospiraceae;g__Herbinix;s__	627.36
AG-C_CE4_14252_53	CE4	ATGAACAAGAAGCTAGTTGCATTAACCTTTGATGACGGACCGGATATTGATATAACACCCAAGGTATTAGACCTACTGGAGAAGTATCATGTGGTGGCATCCTTCTTCCTCATCGGAGAAAGAATTACAGAGAGTACAAAGCCACTGATACAAAGACAAATCAGTCTTGGCTGTGATATTCAAAATCATTCCTGGACTCATCCCTTTATGGATAAGATGCCAAAGGAGGCAATCATCAAAGAGATTCAGGACACAAGTGATTTGATCTATAATATAGTAGGAGTTGCGCCAACATTTTTTCGACCTCCCTTCATAGCAGTAAGTGATGAGATGTACGAATGTATTGATCTGCCGTTTATTAACGGAATAAATTGCTTGGATTGGGATCCGACGGTATCG…	TGCmsp_mb_bin.66_TGC_000000000334	1	1121.18	0	1	1	621	TGCmsp_mb_bin.66	d__Bacteria;p__Firmicutes_A;c__Clostridia;o__Lachnospirales;f__Lachnospiraceae;g__Herbinix;s__	627.36
AG-C_CE4_15010_39	CE4	ATGGTGAACTCTTTGGATAATGGAAATGAGAATAAGGCAGATAGAAGGAAACGTGTTAATCGCATCAAGGTAGCTATCATAATTCTATTTATCTTATTTCTTGTTCTGCCGACAATTTACTGTATAATGCTGGGGCTTCAGGTAAATCGGCTTGAACAGCAGGTAAGTGAATTGCTGGAAATACATAAAAATTATGGGATTACAATGAATGATTCCAAAAATGAACGATATGCTTATGCTGCTGAAAAGGATGTTTCTGAAATAAAAGAGGATGAACCAGAAGAGGCCATTGATATGCATGTAATACTGGATTCGGAGGACGCCTTGGATACGGAAGCTACATTAGAGGCAGAGTCAGATGAACGAATGACGAATCAGGAAAGCTTGATGGATAAGTCC…	TGCmsp_mb_bin.66_TGC_000000000520	1	2149.1	0	1	1	1191	TGCmsp_mb_bin.66	d__Bacteria;p__Firmicutes_A;c__Clostridia;o__Lachnospirales;f__Lachnospiraceae;g__Herbinix;s__	627.36
AG-C_CE4_15180_67	CE4	ATGAGGAAAATCAAATATAAGAGTATCATTTTCGTTGCATTGGCATGTATTTTCTCCTATTTATTCGGAGGTGGGGCTGCTATACTGGCAAATACCTTTGACAAAGACGAAGTAAGACATTCTAATCAGGAAAACTGGGGATTGGGCTTTCCTGTAGAGGGGCAGGCACCCACTGGGAATGCCACGGCAGCGGAGCTGAAGAAGTATGATGCATACTTTATTGGTGATGGCAAAGAAAAGGTGATTTATCTTACATTTGACGCAGGTTATGAGAATGGCTATACCTGTACCATATTAGATGCTTTGAAAAAGCACAATGTCCATGCAACCTTTTTTCTTGTGGGTAATTATATTACCTCCAGTCCGGATATTGTAAAAAGAATGGTAGAGGAAGGCCAT…	TGCmsp_mb_bin.66_TGC_000000000202	1	1467.43	0	1	1	813	TGCmsp_mb_bin.66	d__Bacteria;p__Firmicutes_A;c__Clostridia;o__Lachnospirales;f__Lachnospiraceae;g__Herbinix;s__	627.36
AG-C_CE4_15311_41	CE4	ATGCGCGTTCTTTTCTTCAAGCAAAAACAGGTCCAAAGAGGGCTAATCTTTCTATTGCTGATGATCTTCACCGCCGGCGTCGTGGCCAATTGGGATAGGTTTGCCCGGCGGATTTTCGGGGTGAAACAGGGCGTCCGGTTGGAAGGGCGGGTTGTGCAAGGCTTTTTGCCGGACGAAGTCACTTCGCTGGTGAAAACGCTCGCCGCTCAAGTGAACCGGGAACCGCGCAATGCCAGTTATATTCCGGAAACCGGCGAGATCTTGCCCGCCGAGTCCGGCAAGTTGGTGGATGTCGCCCGAACGGTCCACCAGGTCTGCATGGCGCCCGCCGGCTCCGTGGCCCGCTTGGTGGTGAACCCGGTGCCGCCGCCGATCACCGAGGATCTTTTCAAACCGGTT…	TGCmsp_mb_bin.66_TGC_000000004695	1	1775.8	0	1	1	984	TGCmsp_mb_bin.66	d__Bacteria;p__Firmicutes_A;c__Clostridia;o__Lachnospirales;f__Lachnospiraceae;g__Herbinix;s__	627.36
AG-C_GH1_14774_48	GH1	ATGAGTAATATGGTTTTTCCAGAGAACTTTATATGGGGTACAGCTACATCTGCTTATCAAATTGAAGGGGCCTATAACGAGGATGGAAAAGGTGAGTCTATATGGGATCGATATACTCATACACCTGGGATGATATGGGGCAATAATACTGGCGATGTTGCATGTGACCATTATCATCTCTACGAAGAAGATATAAAAATCATGAAAGAAATAGGTATCAAATCCTATCGTTTTTCTATTTCTTGGCCACGTATATTTCCGGATGGTAGAGGGGAACCGAATAAAAAGGGTATGGATTTTTATCGCAACTTAGTTACTTTGCTGGTAAAAAATAAAATAATCCCTGCGGCTACCCTATACCACTGGGATTTGCCTCAGAAGCTACAGGATATCGGTGGA…	TGCmsp_mb_bin.66_TGC_000000000332	1	2419.6	0	1	1	1341	TGCmsp_mb_bin.66	d__Bacteria;p__Firmicutes_A;c__Clostridia;o__Lachnospirales;f__Lachnospiraceae;g__Herbinix;s__	627.36
AG-C_GH10_14203_67	GH10	GTGAGTAGTTCATTAGCGCATAGAAAAGCTGAGAAAAAAATACGTTTTATCGATAGTGAAGGAAATGCTCTATCTAATACTTTGGTACATGTAAAATTGGTGAACCATCTGTTTTTATTTGGTTGTGGAGCATTTGATTCCCTTCCGGCTACATCAGAAGCGGATATGGGACAAAGTAATGTTAATCATGATATGAAAATGCCAGAGAAATGCTTTTTCGAAGATAGAGTGAATAAGTGGTTAGAAGTATTTAATTTCGGAACGCTTCCGTTTTACTGGGGACGATTTGAACCGAAAGAAGGAGAGATCCTTACAGACAGCAGAATGCGGGCAGCAAAAATGTTGCAAAAGAATCATGTGAAGGTGAAAGGTCATCCATTATGCTGGCATACGGCATGT…	TGCmsp_mb_bin.66_TGC_000000000152	1	2284.35	0	1	1	1266	TGCmsp_mb_bin.66	d__Bacteria;p__Firmicutes_A;c__Clostridia;o__Lachnospirales;f__Lachnospiraceae;g__Herbinix;s__	627.36
AG-C_GH120_15150_16	GH120	ATGAAATATTATGTAGATGCAAATGCTTTGAAAGACGGCAATGGTTCCAGCCAGAGGCCATTTCGACGAATTGGCGATGCTGCGAAACTGGCTCTTCCTGGTGATGAAGTATTGGTAGCACCAGGAGTTTACCGCGAATATGTAGATCCCGTAAATGCTGGTACTGAAGATGCTCGCATCACTTATTCCAGTACAACACCTCTAGGTGCAGTAATAACTGGTGCAGAGCAAATCAAAAACTGGAAACATTACAAAGATAATGTCTGGGTATGTCGAGTTGCAAATAGTGTTTTCGGTAATTATAATCCCTATACAACTTTAGTATTTGGAGATTGGTATTTCGCAACACCCAATAAACATACTGGCTGTGTCTATCTCAATGATAAGGCTATGTATGAA…	TGCmsp_mb_bin.66_TGC_000000001495	1	3593.6	0	1	1	1992	TGCmsp_mb_bin.66	d__Bacteria;p__Firmicutes_A;c__Clostridia;o__Lachnospirales;f__Lachnospiraceae;g__Herbinix;s__	627.36
AG-C_GH127_15486_21	GH127	ATGAATCAGAAGGAATTTAGTAAACCTGTTTCGCTACGAAGAGTTCAGTTAACCGATTCTTTTTGGAAAATGGAAATGGAGCTTGTTAGACAGGAGATGATTCCCTATCAGTGGGATGCCTTAAATGATAGGGTAGAAGGTGCAGAACCAAGCTATTGTATGCGTAATTTTAAGATTGCTGCGAATATTACGAAGCAGAGGGCTGAACTGGGAGAGGCCTACCAGGAGAAAAAGTTTTCTACCGAGATATTTCAACCTCTTCCGGAAGATGAAAATCTGATGGAAGATCGTTTTTATGGATTTCTGTTTCAGGACAGCGATTTCTACAAGTGGATTGAAGCAGTAGGGTATTCTTTAACTCAGCATCCGGATAAGGAATTGGAACGAATTGCAGATGAG…	TGCmsp_mb_bin.66_TGC_000000000900	1	3642.29	0	1	1	2019	TGCmsp_mb_bin.66	d__Bacteria;p__Firmicutes_A;c__Clostridia;o__Lachnospirales;f__Lachnospiraceae;g__Herbinix;s__	627.36
AG-C_GH16_14203_104	GH16	ATGGAGCAGTGCATTACAAGATGGGGGGAAAATGAAATGAAAAGGGTTAAGCTAATAGTTCTATGTCTAATGATTGGTTGTTTAGGTACAGCATGTATTTCAAAAACAGAAGAGGTAGAAAGCTCACTTACAGCCTCAAGTAATATGGTGTCTGAACAAGATAGAACACCTCAAGCGAAAACAGAGGATAAAAAAATAACAGATGAGAAAGTAGTAGATGAGACAGCTGCTGATCAGGAAATAGCAGAAGAAAAAGTAGAAGATAAAGTAGAAGAAAAAGCAGAAGATAAGTCTATAGAAGCGGCTTCTGATGTGGACGTGAAAAGCAAAACCGAGGAGCAGTATAATATAGTGTTCCATCTGGACATGGATAATCATGATGCAGAGCGCATGCAGAAA…	TGCmsp_mb_bin.66_TGC_000000000152	1	1781.21	0	1	1	987	TGCmsp_mb_bin.66	d__Bacteria;p__Firmicutes_A;c__Clostridia;o__Lachnospirales;f__Lachnospiraceae;g__Herbinix;s__	627.36
AG-C_GH2_15101_879	GH2	ATGAACCGGCACACGTATTACGACTCCATCACGAATACTTCAATCTTTGAAAACCATCCCAATCCGGCATGGGCGCGCCGCAAGTGGATATCTCTCGACGGCACATGGGATATCGAACACAATGGACATAGGGGCCAGATACAGGTGCCCTATCCGGTCGGAAGCGAACTTTCGGGCGTGGATTACCCTGACAAAGGCACCTTTGTATACCGAAAGACCTTTGAAGTCGCCGAACCCGAGAGTGATGAGATGCTCCTCCTCCATATCGGCGCATGCGATTACGCGACGACAGTGTCCATCAACGGCATGAAAGCAGGAGAGCATATCGGCGGGTATTCGTCATTCACCTTCGACATTACGGACGCCGTGCAGGCAGGGACCAACCGGATAGAACTGCTC…	TGCmsp_mb_bin.66_TGC_000000001014	1	3231.12	0	1	1	1791	TGCmsp_mb_bin.66	d__Bacteria;p__Firmicutes_A;c__Clostridia;o__Lachnospirales;f__Lachnospiraceae;g__Herbinix;s__	627.36
AG-C_GH2_15167_2	GH2	ATGAAGCATCAAAAGCTTAATGGCAACTGGAAAATGAGAGAATTAAAAGAAAATAACTGGCTTGATGCAAATGTACCTGGTTCTGTAATGTCCACGCTACTTGCCAATGATAAGGTCAGTGATCCGTTCTGGCGTACCAATGAATATGAGGCCAGAGAACTCTTTCGTAAGGATTATGAATTTGAACGAACTTTCATAATTGAGGAGGATTTATATGAAAATGATCACATAGAGCTGGTTTGCTATGGTCTTGATACACTGGCTGAGATCTATGTGAATGATATTCTTTTATCCAAAACTAATAATATGCATCGTACTTGGAGATTTGAGTGTAAACCATTACTTCAGTCCGGTGAAAATCAGATTAGAATAATCTTTCGATCCCCAATTAATTATATT…	TGCmsp_mb_bin.66_TGC_000000000133	1	4464.62	0	1	1	2475	TGCmsp_mb_bin.66	d__Bacteria;p__Firmicutes_A;c__Clostridia;o__Lachnospirales;f__Lachnospiraceae;g__Herbinix;s__	627.36
AG-C_GH2_15167_7	GH2	ATGTATGATATCAATATAATAACACTAATGCTGTATATGAAAGGAGTTACTAAAATGGAGAAGTTGATATATACGCCTCCTGCAAATGGGTATCCCGAATGGAATAATAACCCTGAGATTACTCATCTAAACCGTATGGATGCTCATGCTGTGCTAATGCCTTTTGACACTCTTCATGAGGCTTTAAATGCAGACCGTAGCGCATCACGCTATTATAAGACACTAAATGGCATGTGGAAATTCCAGTTTTCTAAAAATCCTGAATCAAGATGTGAGAACTTCTATGAAAAGGACTTTGACTGCAGTGCCTGGGATGAGATAAAGGTTCCTTCTAATTGGCAGCTACAGGGATATGACTACCCTCAGTACACAAATGTAATATATCCCTGGGTTGAATCA…	TGCmsp_mb_bin.66_TGC_000000000133	1	5714.36	0	1	1	3168	TGCmsp_mb_bin.66	d__Bacteria;p__Firmicutes_A;c__Clostridia;o__Lachnospirales;f__Lachnospiraceae;g__Herbinix;s__	627.36
AG-C_GH2_15180_90	GH2	TTGAGCAGTAAAAAACTATTTAATGATGGCTGGAGCTTTACAAAAAGAGAAATTGGAGCAAGCCTTGATAGCATCCATGATCCCGCTGTTGAATGGCAGCTCGTGGATATACCGCATGATTGGCTGATATATAATACTCATGATTTGTATGAAACCGGTGAAGGCTGGTATAGGAAGACTTTCATAATTGAGGAACTGCAAAACCATGTAATATCACTTTACTTTGAAGGCGTATATATGAATAGTACGGTGTTTATTAATGATAAGGTTGCTGGTGAGTGGAAATATGGTTATTCCTCTTTTGAATTCGATATTACGAAATATCTTAAAGTTGGTGAAAATGAGATAAAGGTAAGGGTGGTACATCAATCTCCCAATTCCCGTTGGTATTCCGGAGCA…	TGCmsp_mb_bin.66_TGC_000000000202	1	6168.81	0	1	1	3420	TGCmsp_mb_bin.66	d__Bacteria;p__Firmicutes_A;c__Clostridia;o__Lachnospirales;f__Lachnospiraceae;g__Herbinix;s__	627.36
AG-C_GH2_15186_11	GH2	ATGACGGAGCACATTGATCTAAACGATGGATGGAGGTATAGTAAACACTTTGAATCGGAGATGCTTCAACCAGATTATGATGATCATGGCCTGGAAGAGGTGAGGTTACCCCATGCAAATGTAGTTACACCATACAATTACTTTGATGAGAACATCTATCAATTTGTTAGCTGCTATCGCAGAAAATTTAAAGCAGAGCCTGGTTGGAGAAATAAGCAAATACTTCTGACCTTTGAAGGAGTGGCCCATGTTGCCACAGTATATCTAAATGGTAAGAAACTAACAACCCATTACGGAGGCTATACAGCATTTACAGTAAACCTGAGTACGGAGTTATTCTATGATAAAGAAAATACTCTTGCAGTAGAAGTGGATAGCAGGGAAAGCAGTAATCTTCCT…	TGCmsp_mb_bin.66_TGC_000000000133	1	4313.14	0	1	1	2391	TGCmsp_mb_bin.66	d__Bacteria;p__Firmicutes_A;c__Clostridia;o__Lachnospirales;f__Lachnospiraceae;g__Herbinix;s__	627.36
AG-C_GH2_15485_31	GH2	ATGATGAATAGGATCTGGGAAAATCAACATGTAACACAAAAAAACAGATATCCGATGCATTCTCCATATGGTGCCTATGAAACAGTTGAACAGGCACTTGACGGTAACCGTTCGATATCAAAATATGTTCAAAGCTTAAATGGATTATGGAAATTCAAATTATCAGAGAATCCAATAGACACACCGGAAGGCTTTGAAGCGGTAAACTATAATGACTCTGACTGGGAGGATATACCGGTTCCCTCTAATTGGGAACTTCAGGGTTATGGACAGCCTGTTTATACCAATATCTTATATCCATTTAAGAGAGAAGGCGCAAATTCTCATTTTGAGATAGAACTCGCAGAGGGTGAGGTTGTATTGAATGCGCCTTTTGTACCGGATAAGAATTTGACCGGA…	TGCmsp_mb_bin.66_TGC_000000000764	1	5600.75	0	1	1	3105	TGCmsp_mb_bin.66	d__Bacteria;p__Firmicutes_A;c__Clostridia;o__Lachnospirales;f__Lachnospiraceae;g__Herbinix;s__	627.36
AG-C_GH3_14389_8	GH3	ATGAATTATAAAAGCAAAGCAAAGGAATTAGTGAGTCAAATGACTCTGGAGGAAAAGGCCAGCCTATGCAGTGGTAAGGATTTCTGGAATTTAAAAGGCATTGAACGTCTTGGGTTAAAACCTGTAATGGTTACAGATGGACCTCATGGTTTACGTAAGCAAGCTGCCTCTTCGGACCATCTCGGTCTAAACGATAGTGTACCAGCAACCTGTTTCCCCGCTGCCTCAGCAACGGCCTGTAGTTTTGACCGCGATTTATTAAAGGAAATGGGTAAAGCAATGGGCGAAGAATGTATTGCCGAGGAGGTAGCTACGATTCTTGGTCCGGGTGCCAATATTAAGCGTAGTCCTCTTTGCGGTCGTAATTTCGAGTACTTCAGTGAAGATCCTTATCTTACT…	TGCmsp_mb_bin.66_TGC_000000001319	1	4340.19	0	1	1	2406	TGCmsp_mb_bin.66	d__Bacteria;p__Firmicutes_A;c__Clostridia;o__Lachnospirales;f__Lachnospiraceae;g__Herbinix;s__	627.36
AG-C_GH3_14551_34	GH3	ATGAAAACAGAAGATATCAAAGCATTAATTTCAAGAATGACTTTGGAAGAAAAGGCAGGGATGTGTTCAGGCGCTGATTTCTGGCGTACGAAAGCGGTTGAACGGCTTGGAATACCATCTGTAATGGTTTCTGATGGCCCTCATGGACTCAGAAAGCAGTCTGATAAAGCGGACCATTTGGGTGTCAATGATAGTATTGAGGCAGTATGCTTCCCGGCTGGTTGTGGTACAGCAGCTTCCTTTAATCGGGATCTGATTACTATGATGGGAGAAACTCTGGGAAATGAGTGTCAGGCAGAAGGAGTAAGTGTAATCTTAGGACCAGCTACCAATATTAAGCGTTCACCGCTTTGTGGTAGAAATTTTGAATATTATTCAGAAGATCCGTACCTTGCAACG…	TGCmsp_mb_bin.66_TGC_000000000711	1	4102.15	0	1	1	2274	TGCmsp_mb_bin.66	d__Bacteria;p__Firmicutes_A;c__Clostridia;o__Lachnospirales;f__Lachnospiraceae;g__Herbinix;s__	627.36
AG-C_GH3_14769_60	GH3	ATGGAGAAGGCAGCTTATTTAGACGAAACGCTTAGCTTTGAAGAACGCGCTAAGGATTTAGTTTCCAGAATGACATTGGAAGAAAAGATATTTCAGACACTTTATACGGCACCTGCCATTGAACGACTTGGTATGAAGGCTTATAACTGGTGGAATGAGGCACTCCACGGAGTAGCCCGTGCAGGTGTAGCAACCGTATTTCCACAAGCGATCGGATTGGCTGCAACCTTTGATGAGGATTTACTGGAAGAAGTGGCAGATGTAATTTCAACCGAAGGAAGAGCCAAGTTTAATATGCAGCAGAAGTATAATGACTTGGATATCTATAAGGGACTAACATTCTGGTCTCCAAATGTTAATATTTTCCGCGATCCAAGATGGGGACGTGGTCACGAAACC…	TGCmsp_mb_bin.66_TGC_000000000153	1	3901.97	0	1	1	2163	TGCmsp_mb_bin.66	d__Bacteria;p__Firmicutes_A;c__Clostridia;o__Lachnospirales;f__Lachnospiraceae;g__Herbinix;s__	627.36
AG-C_GH43_10_14551_25	GH43	ATGAAGAATCCAATTATTTGGTCAGACTTTCCGGACCCTGATGTTATTCGAGTGGAGGATACCTATTATATGATCAGCACCACCATGCATTTTATGCCGGGTGGTGTTATAATGCGATCATACGATTTGGTACACTGGGAGATCGTCAGCTATGTGTTTGATAAACTGGACAGCACCCCCGAACAGAAGCTGGAAGGAAAGCATGGTATTTACGGAAAAGGAATGTGGGCAGCATCTCTACGATATCATAAAGGGATGTATTACGTAGTGTTTGTAGCAAACGATACCGGAAAGACCTACTTGTATCAATCGGAAGATATTATGGGACCATGGCGGAAGCAGAATATAGAAGGCTTTTATCATGATTGTTCAATCTTGTTCGATGATGATGACAGAGTC…	TGCmsp_mb_bin.66_TGC_000000000711	1	2787.49	0	1	1	1545	TGCmsp_mb_bin.66	d__Bacteria;p__Firmicutes_A;c__Clostridia;o__Lachnospirales;f__Lachnospiraceae;g__Herbinix;s__	627.36
AG-C_GH43_12_14769_62	GH43	ATGATAGAAATATTTGTGCTGGTAAGACAGCAGGAGTGGAGGTATAACTTGAGAGAAAGAGTATCGAATCCAATTTTACCGGGTTTTTATCCGGATCCTTCTATTTGCAGGGTAGGAGAGGATTATTTCCTTGTAACATCTACATTTGCATATTTCCCCGGAGTTCCGATCTTTCACAGTCGTGACCTGGTACACTGGAAGCAGATTGGTAACATTCTGGACAGAGAGGAGCAGGTGAAATTATTGGGAGTAGATCATTCCCAAGGAATTTTTGCTCCGACCATCCGTTATCATGAGGGAGTATTCTATATGATAACAACCAATGTTAGCTACGGTGGGAATTTTATCGTAACCGCTACTGATCCGGCAGGGCCATGGTCCAATCCGTATTTTTTAGAA…	TGCmsp_mb_bin.66_TGC_000000000153	1	2922.74	0	1	1	1620	TGCmsp_mb_bin.66	d__Bacteria;p__Firmicutes_A;c__Clostridia;o__Lachnospirales;f__Lachnospiraceae;g__Herbinix;s__	627.36
AG-C_GH43_26_14023_9	GH43	ATGGAAAAACTAGACTTAAGAAAACCTTGGATAATGCAGAGAGCAGATCCATATGTTTATTTACACATCGATGGGTACTATTATTTTACAGCAAGTTTACCGGATTACAATGGGATTGCATTGCGAAAGTCAAAGGACTTGGTTGCTCTGGCTGATGCAGAAGAGGTAATGATCTGGCATAAGCATGAGAGTGGCCCGATGAGCTTTCATATATGGGCTCCAGAACTTCATTATATCAATGGTGCATGGTATATCTATTTTGCAGCAGGAGAGAAAGAGGATATATGGAAGATACGTCCTTATGTATTGGAATGCCGGGATGGGAATCCGATCACTGGAACATGGGTTGAAAAAGGTATGATGCAATGTGCGGATGATGATGAGTTCTCATTCAGGGCA…	TGCmsp_mb_bin.66_TGC_000000003695	1	1705.47	0	1	1	945	TGCmsp_mb_bin.66	d__Bacteria;p__Firmicutes_A;c__Clostridia;o__Lachnospirales;f__Lachnospiraceae;g__Herbinix;s__	627.36
AG-C_GH43_27_14387_76	GH43	ATGGTGTTATTGCAGAGGCATTTGGAGAAGCGAACAACTTTTATTGTAGATAAACAATTGAAAGGAATGGGTAATGATATGAATGAGAAGCAGTTGATGAGCAAGATTTTGGTTTATACAAGAATTCCATCGGATGATTATACGGAATCCTTAAGTAACAGTATCCATTTTGCTTTTTGCAATACAGAAGAAGCAAACTTTGAACCATTAAACCGCAATTATGGTATTCTTTTTGCGAAAGCCACAATAGATGAGCAAAATATCATTCATGAGAAAGGATTGAAGAAACCCTATATATTCCGTTGCCATAATGGTTCCTTCGGAATTGTTGCAATTCGGGTAACAAAAGAAGGAGAGGATGACCAAGAGTTTAAAGGCCATATTCTTCTATGGACCTCC…	TGCmsp_mb_bin.66_TGC_000000000176	1	3425.88	0	1	1	1899	TGCmsp_mb_bin.66	d__Bacteria;p__Firmicutes_A;c__Clostridia;o__Lachnospirales;f__Lachnospiraceae;g__Herbinix;s__	627.36
AG-C_GH43_29_14185_8	GH43	ATGGCAATTGCAGTAGGTGTATCTGAGAACCCTACAGGACCTTTTAAGGATTTGGGACAACCTCTTGTAGATGAAGGAGCTTATGGAGGAGGAGATTGCTTTACAAACCATGCGGGAATTGCAGATTTCAAGGGACGTTCATACCTATTTTACCATACTTAA	TGCmsp_mb_bin.66_TGC_000000002797	1	293.432	2.59e-78	1	1	162	TGCmsp_mb_bin.66	d__Bacteria;p__Firmicutes_A;c__Clostridia;o__Lachnospirales;f__Lachnospiraceae;g__Herbinix;s__	627.36
AG-C_GH43_35_13971_77	GH43	ATGATGAAACAAGGACTAAATCCTTATCTTCCGTCATGGGAATATATCCCTGATGGTGAACCATATGTATTCAATGGCAGAGTCTATGTCTATGGCTCCCATGATCGTTTTAACGGATATGCCTATTGCTTAAATGATTATGTATGCTGGTCCGCGCCGGCCGATGATCTCTCAGATTGGAGATATGAAGGTGTAATCTATAAGGCAATCGATATAGAGGATAATGAAGATCGTGATAGCTGTCTCTATGCGCCAGATGTAACAGTGGGTCCGGATGGCAGATATTATCTTTATTATGTTGGCAGTAAGAGTTCCATTGTATCCGTTGCTGTATGTGATACGCCGGCAGGTAAATATGAATTCTACGGATACGTACATTATAAGGATGGAACCATTCTG…	TGCmsp_mb_bin.66_TGC_000000000042	1	2554.86	0	1	1	1416	TGCmsp_mb_bin.66	d__Bacteria;p__Firmicutes_A;c__Clostridia;o__Lachnospirales;f__Lachnospiraceae;g__Herbinix;s__	627.36
AG-C_GH43_4_14023_3	GH43	ATGCTTCTTCTGGACAGGGAAACAGGCCTCGCAGCTGAAGAAGGCATAGGCACCTGTGTTGCAAGACGTCCTCAATGGATGAGCGGAGCAATCGAAGGCCCCTACATGATATATAATCCCGATACAGGCTACTACTATCTTTTTGTATCCTATGGTTCCTTAAAAACGGATTACAACATTCGTGTAGGTCGAAGCAGAACCATCACAGGACCCTTTCATGATATAAACGGCAGAGATTTATCGGATATTGATGATTCAGATAACTCAGTTGGATTTATGATTGCTTGCGGATATCGCTGGAATGATGGTGTTCCATATATGGCACCGGGACACAATTCCGTACTGCGTAACGCAGACGGTGAGTGGTTTCTCGTATACCATATACGGGAACAGAACTTT…	TGCmsp_mb_bin.66_TGC_000000003695	1	1467.43	0	1	1	813	TGCmsp_mb_bin.66	d__Bacteria;p__Firmicutes_A;c__Clostridia;o__Lachnospirales;f__Lachnospiraceae;g__Herbinix;s__	627.36
AG-C_GH5_22_14774_50	GH5	ATGGAGACTGGATTTGTTCAGGTGGAAAACGGAGAATTTAAGCGAAACAATAAGAAGATCGTACTAAGAGGATTCTCAATAGGTTCGTGGATGGACATTGAAAGTTTTATGCTGAGGATACCTGGCACAGAGAAGAGAATTCGTCAGACTTATGCTGAGGTTTATGGTAAAGATAATGCCGATCTTTTTTTCGATGAATTTCTGACCAGCTTTATAAATGAAGATGATTTCGTTCTTATAAAAAGTTTGGGCGTTAATGTATTACGTCTTCCTTTTGGTTATTGGCATTTCGAAAATGACCAGGAGCCTGGTAAGTATATTCAAAACGGGTTTAAGCATTTAGATCGCGTAATCGCACTCTGTCGAAAATATGGAATTTACGCAATTTTGGATCTGCAT…	TGCmsp_mb_bin.66_TGC_000000000332	1	2430.42	0	1	1	1347	TGCmsp_mb_bin.66	d__Bacteria;p__Firmicutes_A;c__Clostridia;o__Lachnospirales;f__Lachnospiraceae;g__Herbinix;s__	627.36
AG-C_GH5_37_15469_22	GH5	ATGGGAAATACTATGCAGGGCTTTCAAACAGGTGTGAACTTGGGAGGCTGGATATCACAATTTCGTAATGGGGTGAAAGAACATTTTGATCATTTTATAACCGAAGAAGACATTAAGCAAATAGCATCCTGGGGATTGGATCACGTTAGATTACCTATCGATTATAATGTAATCGAGGATGATCAAACTCCTTTTCAATATAAAGAAGAGGGATTTGCTTATATTGACAATTGTATAAAATGGTGTGAAACACACCACCTGAATATTATATTGGATTTGCATAAGACAGCTGGTTATGCTGCATTTTCATTGAGCGAAAATCGTTTATTTGAGGATGAAACATTGCAAAATCGCTTCCTTTCCTTATGGAAAGCATTTGCTGAGAGATACAGACACTAT…	TGCmsp_mb_bin.66_TGC_000000000606	1	1867.77	0	1	1	1035	TGCmsp_mb_bin.66	d__Bacteria;p__Firmicutes_A;c__Clostridia;o__Lachnospirales;f__Lachnospiraceae;g__Herbinix;s__	627.36
AG-C_GH5_4_14022_82	GH5	ATGAAAAGATTGCTTTCCATCCTTCTGGTTATTGCACTTACCTTCAGCCTGACACCTGTTTCGTCTGTCTCTGCTGCTACAAGCCTTAAGGGTCTTCAAGTAACTCTCTGGAACTCCTACTTCATCTACAATGGCAAGGCACAAACACCTAAACCAATCGTGTCACTTGACAACAAAGTATTGAAAAATGGTGAGGACTTCACACTTTCCTATCAGAATAACGTCAAAGTCAGTACTGCTTACATTGTCATAAAGGGTAAAGGCAAATATACCGGTACCTATAAAAAGCCCTTTTACATTCTAAAACAATATACGCACAAGAATGGAACCTTCCGTGATATGAATGTAGAAATGCTTTTGTCAGAACTAGGTCCGGGCTACGCTGTGGGTGATAGTCTT…	TGCmsp_mb_bin.66_TGC_000000000226	1	3339.32	0	1	1	1851	TGCmsp_mb_bin.66	d__Bacteria;p__Firmicutes_A;c__Clostridia;o__Lachnospirales;f__Lachnospiraceae;g__Herbinix;s__	627.36
AG-C_GH5_4_14498_10	GH5	ATGAAAAGGGTTTACATAACTTTAATAATGCTGATTTTTACTATTTTTTTATTTGCATGTAGTAAAGAAAATCAGCTACAAGAAAAAACTCAGATAGAAACAGCTACAAATGAGGAGATCTCTGTGACGCCAACGGAGAAAGGAGAAGTTAAAGACCAGCAGTCTTCTCAGAATGAGCAAACATCTCCAGTAAAAAAAGAGACAATTGAACGACAGGAAATGCGAGATATATCATCTGTGGAACTTATAAAAGAAATGAAAATCGGGTGGAACTTAGGGAATACTATGGATGCTACCGGAGGTAATGGGGTTAACTCAGAGTTATCCTGGGGAAATCCATTAACTAACGAAGAAATGATAAAAACGATTAAGGCAGCAGGATTTAATATTCTAAGAATT…	TGCmsp_mb_bin.66_TGC_000000002664	1	2241.07	0	1	1	1242	TGCmsp_mb_bin.66	d__Bacteria;p__Firmicutes_A;c__Clostridia;o__Lachnospirales;f__Lachnospiraceae;g__Herbinix;s__	627.36
AG-C_GH5_7_13782_15	GH5	ATGCGACACGTACTAGTGTATGTTAACCTTGTGTTCCTGCTGCTGCTTGCAAGCTGTACAGGAAAGAGTACCACCACCGCATCGGTAAACGATGCTTGTATCCGGGTAGAAAACGGACAATTTGTTCTTAACGGCAAACCCTATTATTTTATAGGAACCAATTTCTGGTATGGGCCGCTGCTGGGGTCGCAGGGCGTGTTTGGCGACCGCGACCGGTTGATACGTGAACTGGACTTCCTCAAGGAAAAGGGAGTCAACAACCTGCGCGTACTGGTGGGAGCCGACGGTCCCAACGGAGTACCCTCCAAAGTGATGCCCTCCCTGCAGGAATCACCGGGACATTACGAGCAGTCCGTTTTCGACGGACTGGACTTCTTTATGAGCGAGCTTGCCAAACGC…	TGCmsp_mb_bin.66_TGC_000000001144	1	2392.55	0	1	1	1326	TGCmsp_mb_bin.66	d__Bacteria;p__Firmicutes_A;c__Clostridia;o__Lachnospirales;f__Lachnospiraceae;g__Herbinix;s__	627.36
AG-C_GH51_13724_43	GH51	ATGAATTCTAATTTAAAAAAAGGATTATGTGTTCTTTCATTTTTGACAGCCGGTTTCTCACTTTTCGGTCAATCAACAGAATCTGATTATTTAATTAAAATGGATGTTGATAAAATAGGATCTACAATTCAACCAACCATGTATGGCGTATTTTTTGAGGATATTAACTTTGGTGCTGACGGAGGTTTGTATGCCGAACTAATAAAAAATAGGTCATTTGAATTTGAGTATCCTTTTACAGGATGGACCCCTTTTGGAGATGTATCTATCCGATCTGATAAACCTTGTTTTGACAGAAATCCGCATTATGCCCGGTTAATTAACCGAAAGCAGCTTACAGGAACGGGTTTAATTAATGAAGGATTTAAAGGTATAGGTATCAAGACAAATGAAAAATAT…	TGCmsp_mb_bin.66_TGC_000000002732	1	3544.91	0	1	1	1965	TGCmsp_mb_bin.66	d__Bacteria;p__Firmicutes_A;c__Clostridia;o__Lachnospirales;f__Lachnospiraceae;g__Herbinix;s__	627.36
AG-C_GH51_14154_19	GH51	ATGATCAAGATTAAAGTGAATGCTCATGAAAAAAAGGAAATAATCAATAAAAACATTTATGGACATTTTTCAGAGCATCTAGGAAGATGTATCTACGGTGGAATATGGGTAGGCAAGGATTCTCCTATTCCGAACACGGATGGTATGCGTAATGATGTGATTGAGGCTTTAAGGGATATCAAAATTCCTGTACTTCGTTGGCCGGGCGGATGCTTTGCTGATGAATATAATTGGATGGATGGAATCGGACCATATGAGAAACGTCCAACCATGATAAATACTCACTGGGGCGGTGTTACGGAGAATAATCATTTTGGTACCCATGAGTTCCTTCAATTTTGTGATTTGATTGGAGCAAAGCCTTATATTAACGGTAATGTCGGAAGCGGAACAGTTCGG…	TGCmsp_mb_bin.66_TGC_000000000595	1	2663.06	0	1	1	1476	TGCmsp_mb_bin.66	d__Bacteria;p__Firmicutes_A;c__Clostridia;o__Lachnospirales;f__Lachnospiraceae;g__Herbinix;s__	627.36
AG-C_GH51_14154_35	GH51	ATGGAAGCGAAGCTGATACTAAATAAGAATTTTCAAGTTGGTGAGATAGATGAAAGAATCTATGGCTCTTTTATTGAACACCTGGGTAGAGCGGTTTATAACGGTATTTATGAGCCTTCTCATCCGACCAGTGATGATCAGGGATTTCGGAAGGATGTCATGGAAATGGTGAAACAGCTAAATGTTCCCATCGTTCGTTATCCGGGTGGTAACTTTGTATCCGGATATAATTGGGAGGATGGTACCGGTGATAAGAAGAAACGTCCGAGACGTGCGGAACTGGCTTGGCATGTGATTGAAACCAATGAAGTGGGTATTGATGAATTTCAAGAGTGGGCAAAACGTGTTGGTAGCAAGGTAATGCAAGCAGTGAATTTAGGTACAAGAGGCGCGGATGAG…	TGCmsp_mb_bin.66_TGC_000000000595	1	2706.34	0	1	1	1500	TGCmsp_mb_bin.66	d__Bacteria;p__Firmicutes_A;c__Clostridia;o__Lachnospirales;f__Lachnospiraceae;g__Herbinix;s__	627.36
AG-C_GH51_14252_4	GH51	ATGGGCAGAATTAATATCAAAACTGCAAAGAAAAAGATACCTGTAACAAAGAACCTGTACGGTATTTTCCTAGAGGATATTAACAGGGCTGTAGACGGTGGTTTATACCCTGAGATGCTCAGGAACAGGAGTTTTGAGGATTCTATCCCTCCGATTGAGTGTACACTGGAGGATGATGGCTATGCGATCGTTTCACCTACTGGCTGGCGTGATGAGTTCAATCACGGAGAAGGCCTGACCAGGTGGATCCGTCAGAATGAAGTGCCTTACACACCAATACCAGCTTGGTATTCCAAGAGGACTAAGATGGAACTGGATACCTCGGATACGTTGAATATACATCGACAGGCTGCATTGGCAGTTCATTTCCGAGAGGGCGGGATTATCTATAATACCGGT…	TGCmsp_mb_bin.66_TGC_000000000334	1	4464.62	0	1	1	2475	TGCmsp_mb_bin.66	d__Bacteria;p__Firmicutes_A;c__Clostridia;o__Lachnospirales;f__Lachnospiraceae;g__Herbinix;s__	627.36
AG-C_GH67_14769_59	GH67	ATGTGCTATAACAAAGGATGGTTAAACTATCATAGGATTGAGCATTACCCAGATGTGGATTTGCTGTCCAAATTATATCTGTGTGGGGTCAAAGATTATCTACCCGGTGATATTACCTTTACTGCGGTAAAGGAACTGGTTAATGCAATTAACGGGATGCTGAATATTGATGTAGAAGTGGATATACAGGGACAGAGAGAATTGATACCATCAGATAAGTATGGAATCATCATTGAACGCTGCAATCCTGAAAAGGAGGAGGAATTTGCTGAATACAAACTGGTTGGAGATGGTTTCCTACTGAAACAATGTGGATTTCATCTGTTGATACTTGCCAGAACAGAGAGCGGGATCATGTATGGTGTTTTTGAATTAATTCGACGCATCGCATCCAACCAG…	TGCmsp_mb_bin.66_TGC_000000000153	1	3690.98	0	1	1	2046	TGCmsp_mb_bin.66	d__Bacteria;p__Firmicutes_A;c__Clostridia;o__Lachnospirales;f__Lachnospiraceae;g__Herbinix;s__	627.36
AG-C_GH8_14551_38	GH8	ATGAGACAGGGCGCTTTTTATAGCAACGAATACCGCAATGTTTTTAAAGAGCTTGGTTACTCAGAGGATGAGATTAATGCAAGAGTGGAACAGACCTTTCAGACCATGTTCTATGGCAAGGATGAGGAGCGAATTTATCATCCGGTAGGAGATGATATGGGATATATTGTTGATACCGGTAATAATGATGTTCGTTCTGAGGGTATGTCCTATGGAATGATGATGTGTGTTCAGATGGATCGAAAAGAAGAGTTTGATCGTATATGGAAATGGTCAAGGACCTATATGTATCATGATGATGACACAGACCAAAAAGGTTATTTCGCCTGGTCATGTAAGCTGGATGGTACCAGAAATTATCAAGGTGCAGCTCCGGATGGTGAGGAATATTTTGCAATG…	TGCmsp_mb_bin.66_TGC_000000000711	1	2105.82	0	1	1	1167	TGCmsp_mb_bin.66	d__Bacteria;p__Firmicutes_A;c__Clostridia;o__Lachnospirales;f__Lachnospiraceae;g__Herbinix;s__	627.36
AG-C_GH94_14020_20	GH94	ATGAAGGGATATCAGTTTATAAATAAAAAGGGAGATTTTCAACTTGATAATCCGGAAAAAAACAGCTATCTATATTTTCCGATTGCCAATGAAGCAGGAGTTATGAGTAGTGTTACGCCAACTCTGGGCGGTGATAGTAAGACAGGACAGAATACTTTTTTGCTTGCTCCTGTCAGCAGTGAGGATTTACATAATAATAAATCAAGCAGAAACTTCTGGTGTAATATTGTGGGAAAGGGTATATGGTCCGCCACAGGTCGGTCTGCAAGACAGGAAGCTATGCTGTTTACAGAGGAGAAGGAGGAAACCTCTCTGGAAGCAGGTGTTATGTGGCATAAGGTCAGTAGGACTTCCAAGGATTATGGGATTAAATCAGAAATAATATCCTTTGTTCCTTGT…	TGCmsp_mb_bin.66_TGC_000000001014	1	4870.38	0	1	1	2700	TGCmsp_mb_bin.66	d__Bacteria;p__Firmicutes_A;c__Clostridia;o__Lachnospirales;f__Lachnospiraceae;g__Herbinix;s__	627.36
AG-C_GH94_14638_12	GH94	ATGAATTACGGTTATTTTGATGAGAAAAATAAGGAGTATGTTATTACAAGGCCTGATACACCGGCACCTTGGGCGAATTATCTTGGTTCACCGGAATACGGTGCAATCATTTCGAACAATGCAGGCGGGTACAGCTTTGTAAAAAGCGGTGCTAACGGAAGAATCACACGTTACATCTTCAATCAGGAGGATAAACCGGGGAGATATGTTTATCTTCGAGATGACGATGAGAATGATTATTGGTCCGCTTCCTGGCAGCCTGTTGGTAAACCATTGAGTGAATATCAAAATCAATGTCACCATGGTACAGCGTATACAACAATAAAGGCACAGTATAAGGGTATAGAGTCAGAAGTTCTTTATTATGTTCCGCTGAATAAGACCCATGAGGTGTGGAAG…	TGCmsp_mb_bin.66_TGC_000000001068	1	4318.55	0	1	1	2394	TGCmsp_mb_bin.66	d__Bacteria;p__Firmicutes_A;c__Clostridia;o__Lachnospirales;f__Lachnospiraceae;g__Herbinix;s__	627.36
AG-C_GH94_14686_21	GH94	ATGCAATATGGTTATTTTGATGATTCAAGGAAGGAGTATGTTATAACAACACCGACAACTCCATATCCCTGGATCAATTATTTGGGGTCTCAGGAGTATTTCTCATTAATTTCAAATACTGCCGGAGGCTATTGTTTTTACAAGGATGCTAAGCTAAGAAGAATTACCCGATATCGTTACAACAATGTTCCCTTAGACCTTGGCGGAGGACATTATTATTACATTAATGATAATGGCGATGTATGGTGTCCCGGATGGGCTCCGGTAAAAGCGGAATTGGATCGTTACGAGTGCAGACATGGTATGGGATATACTAAGATTACTGGTGCTCGTGGTGGTTTAGAGACAGAGGTTACTTATTTTGTTCCGTTGAATACCAATGCAGAGATACATAAGGTA…	TGCmsp_mb_bin.66_TGC_000000000784	1	4399.7	0	1	1	2439	TGCmsp_mb_bin.66	d__Bacteria;p__Firmicutes_A;c__Clostridia;o__Lachnospirales;f__Lachnospiraceae;g__Herbinix;s__	627.36
AG-C_GH94_15181_4	GH94	ATGAAAGGAGGTATTCGATTGGAGAATGGAAATACAGTAATTTCAAATAAAGCATCGGAGCAAAAGCTGGAGTTCTTCAATGGCTTCGGAGGATTTACTTCCGATGGTAAAGAATATGAGATTATATTGAATGAGAACAATAAACCTCCCGTACCATGGATTAATGTTATTGCGAATAAAACCTTCGGCTTCTTTGTGTCAGAGACTGGAGCGGGTTTTACCTGGGCATATAACAGCAGAGAGTATAAGATCACACCTTGGTCAAATGATCCGGTATGTGACAAAGCCTCGGAGGCAATCTATATATTTGATGAAATAACCGGAGAAATAATCACTCCGATGTCTCTTGGCAAATCTCATCGGGGAACCTATAAGGTTCTCCATGGATTTGGCTATTCT…	TGCmsp_mb_bin.66_TGC_000000000842	1	4421.34	0	1	1	2451	TGCmsp_mb_bin.66	d__Bacteria;p__Firmicutes_A;c__Clostridia;o__Lachnospirales;f__Lachnospiraceae;g__Herbinix;s__	627.36
AG-C_PL9_14289_3	PL9	GTGATTAAATCTTTGAAAAGAAATTCCATATCTTTTTTACTGATTATTGTAATTATTTTTGGCTGTACAATTACTACAGCACCAATAACTTCAGATGCAGCTGAGGCTGATGGGGGCAAGGAATATTTCGTATCCACCACAGGGAATGACAAAAAATCAGGTTCTAAATCAGAACCATTTAAAACATTTGATAAGGCATTAAGTGTGCTTAAGCCCGGGGATACATTGTACATTATGGGTGGAACATATTATCAGAAATTAATCATCAAGAATTCTGGAACTGAGGCAAAGCCCATTACGATTACGAATTATAATAATGAAAGGGTTGTTATATCAGGTGCAAAGCTAAAGCCCACCTATATTGACGATAATTCAGGACTAATAAGTATTAATAACAAA…	TGCmsp_mb_bin.66_TGC_000000002697	1	3193.25	0	1	1	1770	TGCmsp_mb_bin.66	d__Bacteria;p__Firmicutes_A;c__Clostridia;o__Lachnospirales;f__Lachnospiraceae;g__Herbinix;s__	627.36
AG-C_PL9_15179_12	PL9	ATGTATAATGAGCAAGTCACATTGACCATTTCAGGTCTCCCTGATAAACCAATTACTTGGGAGGGGTATGAGGATGAAGTTGTTATAATTAACGGTAAAGATCGACCCGTCATTGAAACTCCAAACCCGATTGATGAAGCCCCACAGCTTTTTATAAAATCCTGTGACTGGCAAATACTCCGGAAACTTACGGTAATAAACTCTCCGGCATATGGAATTTCGGATTATAGAGCGGCGTCAAACCATAACATCTATGAATTCATCAAGACCTCCGATAATTATGGAATTGGCTTTCGTATCTGTGGTGATTATAACCAGCTTAATGATTGCGAATCGAGTTACAATTTTGATTATGCCGGAGAAAAAGCATGGAAGCTTGCCCCCGGGGAAGATTCCGAC…	TGCmsp_mb_bin.66_TGC_000000002066	1	2062.54	0	1	1	1143	TGCmsp_mb_bin.66	d__Bacteria;p__Firmicutes_A;c__Clostridia;o__Lachnospirales;f__Lachnospiraceae;g__Herbinix;s__	627.36
AG-C_PL9-CBM35-CBM35-CBM35_14192_2	PL9-CBM35-CBM35-CBM35	GTGTTACTATTGATTATAACAAAGTTGAAAAGAAAGGAGAGTATTGATGTATTTGTTACTAAATACATCATACAAGATGGGAATGGCTTCAAGTTAGGGAATGGACCATATAATATAGTGATTCAATGCATCTCCTATAAAAATACGCGCGATGGTTTTTCGACAAATGGTGGAATAGGAAATATACTTATTAATTGTACGGCTTATGATAACTTGCCTAACTATAATCTATATAAGAATTATAATACAGCAATCAATTGTCTGTCCTATCCTAATGTATTTGATATTCCTGAAATTGGCATCAAAACGATTAATCAAGAGGTTGAAAATTATACGAAACAATATACCAATTCATGGAATAGTACACTACAGCCAGAAGTTCAGGTTACGGCTAATGAC…	TGCmsp_mb_bin.66_TGC_000000001079	1	4210.35	0	0.9911	22	2355	TGCmsp_mb_bin.66	d__Bacteria;p__Firmicutes_A;c__Clostridia;o__Lachnospirales;f__Lachnospiraceae;g__Herbinix;s__	627.36
AG-C_GH2_14060_55	GH2	ATGAAAAAAATCTTGATTTTATTCTTACTCTTAATTTCCTGTGCATCTCAGTCGCAGACAGTCCGTAAGTTATCTCTAAACCCGGGATGGGAATTCAGGGAAGTAGGTACTGAGAAGTGGTATCCTGCGGAAGTACCCGGTTGTGTTCATACGGATTTATTAAGAAACGGATTAATCCCAGACCCTTATTTTTCCGATAATGAAAAAAAATTGCAATGGATTGAAACAAAAGATTGGGAATATAAAAAAGATTTTATCTTAGACAGTAATTTTCTGAAAGAATATGTTGATGATTTGACTTTCGAAGGATTGGACACCTATGCTGATGTGTATATTAACAACGAATATATATATAGATTCAATAATATGTTTGTAAATATTGATTTCGATATTCATTAT…	TGP_idbaud_maxbin.007_TGP_000000000274	0.924	3485.39	0	1	1	2382	TGP_idbaud_maxbin.007	#N/A	#N/A
AG-C_GH3_14095_14	GH3	ATGAAAAAAATAATTTTAATGTTGTTTGCAATCTGCATTGCTTATGCGGGTTGCGGAAAGAAGGAAAGTAAAAAATACTCTGAACGGAAAGAAAATAAAACCGATACGGTGAAATATATCGAAAAGGAAAAGTTCAAATTAATGGATTTTTTATCCGATAATCCGGGCTTAATGCAGAAAACCGATTCCATTTTTAATAGTCTTTCGGATGAAGAAAAAATCGGGCAGATGATAGTTGCAGCTGCAGGAGTAAATGGAAATCCAAGTGCAGAAGTAGCGTCTTTAATTAAGAAAAAAACAGTAGGCGGAATTTTGATTTTAGGCGGAAGCATGCAAAGTTATGAAAAAGAGATATCCTTTTTCAGAAATCTCGCAAAAGAAAGCGGATGTCTTCCGATA…	TGP_idbaud_maxbin.007_TGP_000000001590	0.999	2084.18	0	1	1	1158	TGP_idbaud_maxbin.007	#N/A	#N/A
AG-C_GH3_14279_2	GH3	ATGAACATCAGAACGGTTAGCCTTGCATTTTTATTAGTCTTTTTTACCGCTGAATATGCCTGCCCGCAGATTACGGCAGATTCACTGATGCGTACAATGTCTCTGCACGATAAAATTGCGCAGATGTTTATTACAAATTCGGACGGTTTCAATTATGATGGCAGTTCGGAAGAATTTCAGCGACTGCAAAAGCTTGTATCAGAGCAAAAAATCGGCGGCATAATTTTTTTTAAAGGATATTCACTCGACCAGGCAAAACTGACAAACCGATTGCAGAACTTAGCAGGTATTCCGCTTCTGATTTCTGCAGATTATGAGAGAGGTACAAATATGCGACTTCTTGACGGTTCACTTTTTCCGAATAATATGGCAATCGGTGCTTCGCGGAATTCATTACTC…	TGP_idbaud_maxbin.007_TGP_000000000337	1	3009.31	0	1	1	1668	TGP_idbaud_maxbin.007	#N/A	#N/A
AG-C_GH74_14302_7	GH74	ATGAGAAAGATTTTTGTCATATTGTTATTTTTATTATCATCGCAGGTTTGGGCACAGGAAATGAGAAATATCTATGATGAAGCACCTGCGAAGATTTCCAAGCGATTATCTTTTCAAAGAGAAAAATGGTTTTATGAGCAAAGGATATTTCCGACCGGCAAATTTCCGATGAATGCATATGAAAACGCATTTAATATGAAAAGGCATTTGCAGTCATCAAAGGGTTTTTATTCCGGAAACGGTAATTGGATAAATCTAGGACCGACACCAGGGGTTAATTTTTATTACAGCAATGTTTCGTCCAGAGTGGCTACGGTAAAGTTCAATCCTGTAAATCCTGATATTATTTATCTCGGAGCTGCTAATGGCGGAGTATGGAAATCAACTAATGGCGGATAT…	TGP_idbaud_maxbin.007_TGP_000000011604	0.995	4334.78	0	1	1	2433	TGP_idbaud_maxbin.007	#N/A	#N/A
AG-C_GH127_15400_69	GH127	ATGCAGATCGCTATCCAGCCTGGTTTTTGGTACGAACGTATTCGGATCAATGCAGAACAGTCTATCTTCCATCAATGGGAGATGTTGGAAGAAACAGGATGTATCCAGAACTTCCGAATAGCAGCAGGGGAAGTAAAAGGTTTGAGGGAAGGCTGGTTTTTCTCTGATTCTGATGCATATAAATGGGTTGACGCTGCAGCGTGTATCAGTGGACATCAGGTTGATCAAAAACTGACTGAACTGATGGAGAGTTTCATTACCCTTATTGGGCGGACTCAACAAGCTGATGGTTACATTTTCACCTACAATCAGATTTATTTTCCTGGCACAAAATGGCAAAATTTACAAATCGAGCATGAACTCTACTGCCATGGTCACCTGATCGAAGCCGGTGTTTCG…	TGPidbaud_mb_bin.3_TGP_000000002977	0.707	215.887	8.24e-54	0.2411	58	530	TGPidbaud_mb_bin.3	d__Bacteria;p__Chloroflexota;c__Anaerolineae;o__Anaerolineales;f__;g__;s__	2.09598
AG-C_CBM2-GH5_1_15145_30	CBM2-GH5	ATGTTAAAATCGAAACGGTTAATAAGATATATCCCGGTAGTTCTGCTCATTCTGCTGATAACGGCGTTAAGCACTTCATGCAGCAGCCGTAATAATACTGCAAATACCACAAACAGCACAACAACTGCCGGTTCAACAGCATCTGATGCTGCCGGAAATCAATCCCAAAGCACCTCCGCACAAGAAAGCAAACCCGGCCTCACATTGGAAGTAAAACCCGGGAACACCTGGGAAAACAGCGGAAAAAAGTATTCGCAATATGAAGTTGTTATTAATAATGACAACTCAGTGGAAGCGTCGGGTTGGAGTGTCGAAATACCGGTATCAAGCAGTACAAAGGTAGATCAGATCTGGAACGCAAAATATAATTTAGAGAACGAAAAGCTTATATTTAAAGCT…	TGPidbaud_mb_bin.32_TGP_000000000444	1	3360.96	0	1	1	1863	TGPidbaud_mb_bin.32	d__Bacteria;p__Firmicutes_A;c__Clostridia;o__Acetivibrionales;f__Acetivibrionaceae;g__;s__	490.622
AG-C_CBM22-CE4-CBM22-CBM22-GH10-CBM9-CBM9_13597_8	CBM22-CE4-CBM22-CBM22-GH10-CBM9-CBM9	ATGATTCTAAGCATGGTGTCAACATTAAGCTTGCCGGTTACGGCGGCTGAGACACAGAACGTGGACATTGTCAACAACGGAGACATGGAAAACAGCACATACTGGTGGCATAGTAACGGTGGACAAGAACTTATTTCCGTATCGGATGTTAAGCATGGCGGCAGTTACTGCGTACAGGCTGTCGGCAGAAAGAATCCATGGGAAGGCGTAGCACAGAATCTCACTGGAAACCAGAAGGGCGATCCTGTTGCAGGCACCAAATACCATGGAGCAGCATGGGTTATGTTTGATGGTGATACTGCACCCGATAACGTAACATTCAAATTGAGCGTGAAGAGGAATGACGGCACTGAAGATAAGTATGACACTATCAAGGAGCTTGATGTAGCCAAGGGTCAG…	TGPidbaud_mb_bin.32_TGP_000000002154	0.992	9131.74	0	1	1	5145	TGPidbaud_mb_bin.32	d__Bacteria;p__Firmicutes_A;c__Clostridia;o__Acetivibrionales;f__Acetivibrionaceae;g__;s__	490.622
AG-C_CBM30-GH9-DOC_13641_3	CBM30-GH9-DOC	ATGAATATTAAACGTTTTTTAGCTTTTTGTGTTATTATTGCAGTAGTATGTACCACTGTAAGTGTACCTATGATGGTAGCTAATGCAGGTGCTCCTGCCGGGTGGAGAAACCTTCCGGATTTTTACGTATTCAAAGATAAGGTCAGCGGTTGGTCCGGAAGCGGTGAAAACGAATTGGAAACGGTAAACGGCAATTTACCCGTTGACACGCAAGTTACATATGAAAATCTGCCTTCTTTGAGACTTAATGTTAGAACAAAGCTGTCATCATATTGGATGTCGGTTATACTTTGTTTGGCTGAATGGAACTGCCATGATGTATCAAGGTATGTTCCCAACGGATACCTGGAATTTAATATAAAAGGAAAAAATGGCGGGGAGCAATTTTTAATCGGTGCA…	TGPidbaud_mb_bin.32_TGP_000000004277	0.995	4381.67	0	1	1	2463	TGPidbaud_mb_bin.32	d__Bacteria;p__Firmicutes_A;c__Clostridia;o__Acetivibrionales;f__Acetivibrionaceae;g__;s__	490.622
AG-C_CBM30-GH9-DOC_15001_15	CBM30-GH9-DOC	ATGAAGAAAAAGATTACTAAGAAAATAGTGAGTACCCTGGTTGCTGCAGCGATGAGTATATCACTGGCCGTTTCACCTGTGGTTACAACCTATGCAGCCGCACCTTCGGGCTGGAACGATTTGTTGGATATCACCATATATGATGGTGCTTCCTCCATCAGCGGCTGGACCGGCGCCGGTGCCAATGAGATTGAAACCGTAAACGCGAACCTGCCCGTTGATACCACCCAAACGTACAACGGAATGTCATCCCTGCGTATCAACGTGACAAAAGAAGTAACATCAGGGTGGTGGGTTTCCCTTGTTACTGTCAGAGATTGGTGTACCCATGATATTTCACAATACATAGCCAACGGCTTCCTGGAGTTTAATGTGAAGGGTAAAACCGGCGGAGAGGAT…	TGPidbaud_mb_bin.32_TGP_000000000182	0.992	4926.29	0	1	1	2784	TGPidbaud_mb_bin.32	d__Bacteria;p__Firmicutes_A;c__Clostridia;o__Acetivibrionales;f__Acetivibrionaceae;g__;s__	490.622
AG-C_CBM35-GH26_14933_42	CBM35-GH26	ATGAAAAAAATTTTTAGAAAAGCACTGTCTCTGTTAATAACGGTAACAATGGCAGGTTCTGTTCTTTTAACGGTGCCTGGTTCAGTTCAGGCTGCCAATTCCGTGCCTGTAGATGTTGAAGCGGAAGCTTGTACTCTCAGCAACGGTGCTGTTGTTGCTACCAATGTATATGGGACTAATTATCCCGGGTATTCGGGTGACGGATTCGTATGGGTTTCCAATGCAGGGACAATAACGCTTGAGGTTAGTATTCCTAAAGACGCTATGTATGAGCTTAAAACAAGATGTTGGATGTATCTGGGAAAACAAGATGAAACCCGTCTTCAGGCTGTTACTGTAAACGGTGTTTCATATAGCGATTTCTATATTCCAAATAAAAATGGCTGGATCGATTACAGC…	TGPidbaud_mb_bin.32_TGP_000000000498	0.999	3162.59	0	1	1	1758	TGPidbaud_mb_bin.32	d__Bacteria;p__Firmicutes_A;c__Clostridia;o__Acetivibrionales;f__Acetivibrionaceae;g__;s__	490.622
AG-C_CBM35-GH26-DOC_13643_35	CBM35-GH26-DOC	ATGTACAAAAAAACTTTACCGAAGTTTTTTCTGGTATGGGCATTGATAGCCATGTTAACTGTAACGCCTTTAAACAATGTGGCAAGTGCCGTACCCGATGAGGGAGTAAAGTATGAGTTTGAAAAGGGCGTCCAGAATGGAGCCAAGATTTATACCGACTATGTGGGAAAAACCGATGATGGTCTGACATTTGACCTTAGCGGCGCAACCTGCAGCTTTATCGAACAGAAGGGGACAAGCACCTCGGTAAATGTAGAGATTGAAGAGGCAGGACTATATGAACTGATTGTCCGCTATGCACAGCCCTTTGACAAAACCAAAAAAGTACAGTATCTGAATATAAACGGCTCCAATCAAGGTGAGGTGAGCTTTGCATATACTCTTGAATGGAAGGAAATT…	TGPidbaud_mb_bin.32_TGP_000000005133	0.999	3687.37	0	1	1	2049	TGPidbaud_mb_bin.32	d__Bacteria;p__Firmicutes_A;c__Clostridia;o__Acetivibrionales;f__Acetivibrionaceae;g__;s__	490.622
AG-C_CBM4-GH9-DOC_15364_4	CBM4-GH9-DOC	ATGAGGAAAAAATTATTAGTAATTGCTGTGCTTTTGTTTACGCTTCTGGCTGCAAAAGTAACAAGTAATGCGGCTGAAATGCTGCAAAGAACTGATTTCAAAGGCGGCATTAACCTTCCCTGGCACGTTTCAGAAAGTCATGAAATGAACTCATGGTCAGAAGTTAAGAACGGTGAGTATTTAGTACACATCGAGCAGAACGGTAAAGCCAAATGGGACGTGCAAATCCGTCACAGAGAAATTTCAATTAAAAAGGGGTGGACCTATAAGGTAAAATTCAAGCTGTGGGCAGAGAAGCCACAGAAGATCTATGCAAAAATCGGTGACATAGGAGAACCGTACAATGAACCATGGAGCAATAAATGGACAGCTTATGATATTCCTGCAGGCGGTAAGATG…	TGPidbaud_mb_bin.32_TGP_000000000207	1	4767.59	0	1	1	2643	TGPidbaud_mb_bin.32	d__Bacteria;p__Firmicutes_A;c__Clostridia;o__Acetivibrionales;f__Acetivibrionaceae;g__;s__	490.622
AG-C_CE1-DOC_15436_10	CE1-DOC	ATGATTAAAAAGATTTTAAGTGTTTTATTGGTCAGCATGTTACTTGTTACACTCTTAAATGTTACAGCAATCACTACATCAGCAGCGCCGCCCGCAGGATTTGACGTGTACCAGAGCAACATACCCCATGGTGCTGTAACAACCATAACCTATCACTCAAATACGACAAACACAGACCGTAAAGCAATGATTTATACGCCTCCGGGGTATTCTGCCAGTCAAAAGTACAATGTTTTGTATCTGCTGCATGGTATCGGAGGAGATCACACCGAATGGTACAACGGCGGCAGACCGGATATCATTCTGGACAACCTGTATGCCCAGAACAAATTGGCTCCTATGATTGTGGTTATGCCCAATGGCCGTGCCATGGCTGACGACAGGCCGACGGGCGATATT…	TGPidbaud_mb_bin.32_TGP_000000001216	1	1975.98	0	1	1	1095	TGPidbaud_mb_bin.32	d__Bacteria;p__Firmicutes_A;c__Clostridia;o__Acetivibrionales;f__Acetivibrionaceae;g__;s__	490.622
AG-C_CE1-GH10_15335_35	CE1-GH10	ATGAAAAAAAGAGTTTTAAGTGTTCTATTAACCGGTTTGCTGCTTATATCATTCTTTAATGTTTCGGCAATCACGGTATCAGCGGCTGCGCTCCCAAGCATGCCGCCGTCAGGCTATGACCGAGTCCAGAACAATATTCCGCATGGACAGGTCAGCTATATTACTTATCAGTCCTCAGCGACAAACGGCCAGAGAAGGGCTAGAATTTACCTGCCGCCAGGGTATTCAACGAGCAATAAATACAGCGTCATGTATTTGCTGCACGGTATCGGCGGGAATGAAGACGAGTGGTACAACAACGGAGCACCCAATGTCATTCTTGATAATCTCATTGCAGCGGGTCTAATTAAACCATTTATTCTTGTATTGCCAAACGGAAATGCAGCGGCATCAGGAGTG…	TGPidbaud_mb_bin.32_TGP_000000002576	0.992	3764.92	0	1	1	2127	TGPidbaud_mb_bin.32	d__Bacteria;p__Firmicutes_A;c__Clostridia;o__Acetivibrionales;f__Acetivibrionaceae;g__;s__	490.622
AG-C_CE12-DOC_14108_3	CE12-DOC	ATGTACCGAAGGAAACTGGCTAAGGTTTTAGGCACTGCTCTTATTATAACTGCTTTTTTAGGCAATACTGCAGGGTTTAAGGCAGCAGCAGCTGACCAATATAAATTTGATTTCGGCGGCGGTGGTGTACAAGCAGGCTATATTGGTGTAAGCGCATCTACAGCATATAGTAAGGCTTTAGGCTATGGGTTTAACACTCCACAAAACATGAAAAATGTTACTGCATCAGGCAGCGGAGTGGCAAGTGATGCTGTTCAATTCCTTACATATGGTACCAAAAGTACCAATACTTTTAATGTGGACCTGCCAAACGGGCTATATGAGGTTCAAGTGACTTTGGGGAACACCTCCAGGGCCAGTGTAGCTGCGGAGGGTGTTTTGCAGATAATAAACATGACA…	TGPidbaud_mb_bin.32_TGP_000000002046	0.999	2576.5	0	1	1	1431	TGPidbaud_mb_bin.32	d__Bacteria;p__Firmicutes_A;c__Clostridia;o__Acetivibrionales;f__Acetivibrionaceae;g__;s__	490.622
AG-C_CE12-DOC_14108_4	CE12-DOC	ATGAGAAGAATTTCTTGTTTTGTTTTATCTGTTTTATTGGTAATTGCCTGTCTGAGTGTAATTCCTGATGGCTTCCGGTTTGTTTCGGCAGCAGATGCAAAGCCCACGGTCTATATTTGTGGAGATTCCACCGTACAGACCTACCGGGAAAGTTATGCGCCACAGCAAGGGTGGGGACAGAATATCCAAAAGTATTTTACCGGTGATGTATTGTTTGTAAATAAGGCTATTGCGGGAAGGAGTTCAAAAAGCTTTATTGCAGACGGCCGTTTGGATGAGATCATTAATGTAATAAAGCCAAATGATTATCTTTTTGTGCAGTTCGGACACAACGATGCGTCATTCGATAAGCCGGAACGCTATACCGAGCCTAATACTACATACAAGGAATATCTCAGA…	TGPidbaud_mb_bin.32_TGP_000000002046	0.995	1855.15	0	1	1	1041	TGPidbaud_mb_bin.32	d__Bacteria;p__Firmicutes_A;c__Clostridia;o__Acetivibrionales;f__Acetivibrionaceae;g__;s__	490.622
AG-C_CE3-DOC_15003_23	CE3-DOC	ATGTACAAATTTAGGTCAAAAACTCTAAAAGTGCTATTTTCAACGTTATTGGCATGTACCCTAATTGTCGGAAGTATTTTTTCTGCTTCACTGCCGGCTTCTGCAGCAGATCCGATAAAAATTATGCCTGTAGGTGATTCCTGTACAGATGGTATGGGTGGAGGCAATATGGGCTCCTACCGTACAGTTTTATACAAGCTTTTGAAAGATGCCGGTATAAACTTTGACTTTGTCGGTGAAAGACAGGGCGGACCAAGTTCTTTACCCGATAAAGATCACAATGGCAATTCCGGATGGACAATTCCACAGGTTTCAGATAAAATCGAAAGCTGGATGAGCTCTAAGAATCCCGATGTAATTTTGTTATGGATCGGCGGAAATGATGCGGTTTGGGCAGGC…	TGPidbaud_mb_bin.32_TGP_000000001216	0.665	298.842	4.34e-79	1	1	984	TGPidbaud_mb_bin.32	d__Bacteria;p__Firmicutes_A;c__Clostridia;o__Acetivibrionales;f__Acetivibrionaceae;g__;s__	490.622
AG-C_CE3-DOC_15436_12	CE3-DOC	ATGTACAAATTTAAAGCTTTAAAAGTATTATTCTCTGTAATGTTAATGGGGATCTTGATTACCGGAGGAATTTTTTCGGTTCATTTACCGTCTGCTGCCGCAACAGGTCCCATTAAAATAATGTGTGTAGGTGATTCCTGTACCGAAGGTTTGGGAGACCCGAATATGGGATCCTACCGTACCGAATTATACAATCTTTATAAGAAAGCCGGTATTAATTTTGATTTTGTGGGCTCAAACCAGAATGGACCCAGTACTTTACCCGATAGAGATAATGAAGGCCACTCGGGGTGGACCATTCCCCAGGTAGCCGCCAGTATTAACAACTGGATAAATACTCAAAATCCCGATGTGATACTGCTGTGGATCGGCGGAAACGATTTACTCCAGACAGGTAAA…	TGPidbaud_mb_bin.32_TGP_000000001216	0.981	1618.91	0	1	1	942	TGPidbaud_mb_bin.32	d__Bacteria;p__Firmicutes_A;c__Clostridia;o__Acetivibrionales;f__Acetivibrionaceae;g__;s__	490.622
AG-C_CE4_14303_20	CE4	ATGAGCAGGATTGTGACAAGAGTTAAACCCGGCTCCATAATTTTATTCCACAATGATACACCCCATACAGCAAAAATACTACCAAGTGTAATTTCCGCTTTAAGAAATAACGGTTATGACTTTTTACCTGTTTCAGAGATGATTCTAAGAGAGAATTTTTATATTGACTACGAGGGCAGACAAAGAGAAAACGCCCATAAAAATTAA	TGPidbaud_mb_bin.32_TGP_000000000007	1	374.584	1.29e-102	1	1	207	TGPidbaud_mb_bin.32	d__Bacteria;p__Firmicutes_A;c__Clostridia;o__Acetivibrionales;f__Acetivibrionaceae;g__;s__	490.622
AG-C_CE4_14303_7	CE4	ATGATTTCAAACAACGGGCATGATATTGCAAACCATTCCTATTCCCATTTGAGAATGGGAGTTTTAAACAACAGTAAAATCAGAGAGGAGATTAACTTATGCGGAAAAAAGTTGAGTGAAATAACAGGAAATAAGATAGAATTGTTCAGGGCCCCATATGGTGAATACAATAACAATGTAGTGGGAATTGCAAGGGATTTGGGGTATTATACAATTCAATGGGATGTAGAAGGTATAGATATAAAAGTAAAACAGCAAAAGACTGTATGA	TGPidbaud_mb_bin.32_TGP_000000000007	0.993	479.179	5.67e-134	1	1	270	TGPidbaud_mb_bin.32	d__Bacteria;p__Firmicutes_A;c__Clostridia;o__Acetivibrionales;f__Acetivibrionaceae;g__;s__	490.622
AG-C_CE4_14843_9	CE4	ATGAATCTGAAAAAATGGATTATAACATTTGTTTCTTTTATTATACTGACAGGCCTTCTGGTAGGAGGTTTTAATGTACTTATTGACCCTTTCGGAGTATTCGGGGATCCGCTTTTCAACTGGTACGACTATAATATGACCAATAATCCCAGAGTATCCAAGATAGCGTATATAGACAAACATCACCATGAGTTTGATTCGTATGTTGTAGGCTGCTCCAAAACCAGTTCGCTATCGACAGAAAAGCTCAACAAGTATTTTAATGCTTCCTTTTACAATATGATAATGTACGGCGGAGATATGTACGACATAGAAAAAACCGTATTTTATCTTACAGACAATTATAAGGTAAAAAACATCGTCATAAACATCGGCCTTGAAGAAGGAGCAAACTATCAT…	TGPidbaud_mb_bin.32_TGP_000000000990	0.987	3241.94	0	1	1	1860	TGPidbaud_mb_bin.32	d__Bacteria;p__Firmicutes_A;c__Clostridia;o__Acetivibrionales;f__Acetivibrionaceae;g__;s__	490.622
AG-C_CE4_15438_81	CE4	GTGGTTAGAAGGGTTGTTATTTTCAATATATTGCTTATAGCACTTTTATTTTCGGTTAGCGGATGTGACAGAAGCGACAGCAGGCTAGGGTTAAGCGACCTGGGGGGGGTTTACTCTTCAGACTTAAAAGATCTGGATTTGAGTATTGAAATAAGCGGAAGACTTACGGAAGGCGGATTTCAGTATGGTATAAATGATATCGCCAGAGAGGCTATAACTCAGGAAAAAGCAGAGGGTATCTTAAGCGATAATATTTTCAGATGGGGTATTTCCAGAAAACCGAATAACCAGCCCCCCGATGCAGATCCGGGAGCTCCGGCACTGCTCTCAAAATACGGGGCCATGTACATTGGAGATACAAGCAAGAAGGAAATTTACCTGACCTTTGATGAGGGATAC…	TGPidbaud_mb_bin.32_TGP_000000000091	0.991	1658.58	0	1	1	939	TGPidbaud_mb_bin.32	d__Bacteria;p__Firmicutes_A;c__Clostridia;o__Acetivibrionales;f__Acetivibrionaceae;g__;s__	490.622
AG-C_CE7_14692_31	CE7	ATGGCTCAGCAATATGATATGTCTTTGGAGGAACTGGAGAAATATAAACCCCGGCCGACAAGACAGGATGACTTTGAAGAATTCTGGGAAAGAAGCTTAAGCCAACTGGCATCGGTGCCGGTCAAATATGAACTTGTACCATATGATTATCCCGTTAAAGGTGTAAAAGTATACAGGATATCCTACCCGGGTTTTGCCGGTGCAAATATTGACGGATGGCTGGCAGTACCCGAAGCCGAAGGGTTGATTCCCGGTTTGGTTATATATCACGGGTACAACTGGGCCTTCGATGGACATCTGCACGACACTGTAAACTGGGCCCTGAAAGGCTATGCATCGCTTCAAATGCTTGTTCGCGGGCAGCAGGGGAGAAGTGTGGACAATATAATTTCGTCCTCA…	TGPidbaud_mb_bin.32_TGP_000000001302	1	1737.93	0	1	1	963	TGPidbaud_mb_bin.32	d__Bacteria;p__Firmicutes_A;c__Clostridia;o__Acetivibrionales;f__Acetivibrionaceae;g__;s__	490.622
AG-C_CE8-DOC_15436_6	CE8-DOC	ATGAGAAAAAAGGTTTTATCTATACTATGTATAATTATTTATGCTGCAATATTTTTAGTAACAGGCAGTGTTAATATTGTATCTGCCGCGGTTAGTGCCGACATAATTGTTGCTAAAGACGGAACAGGGAAATTCAGCACAGTACAGTCTGCCATAGATTCCATACCGGATAATAATTCAAAGAAAGTGGTTATATATATTAAAAACGGGACGTACAAAGAGGTTGTTACAGTAAGGAAAAATAACCTGCACATTATAGGGGAAAGTAATACGGGAACCATAATATCTTACGGAAATTACGCAGGCAAATTAAAGCCGGACGGGACAACATACGGAACATCCGGTTCGGGAACATTCTATCTATACGGAAAGGATGTAATTCTGGAGAACCTTAAAATT…	TGPidbaud_mb_bin.32_TGP_000000001216	0.991	2262.71	0	1	1	1284	TGPidbaud_mb_bin.32	d__Bacteria;p__Firmicutes_A;c__Clostridia;o__Acetivibrionales;f__Acetivibrionaceae;g__;s__	490.622
AG-C_DOC-CBM4-GH16_13640_98	DOC-CBM4-GH16	ATGGCAATAGTTACGAATAGAAAAATAAGGTTCAGGCTTTATACCGGGATTTTTATTGTTTTTATAATTACTTTGTATGCGGCAATTTTGGCATACTCAGAAATGCCTCAGGGGGATTTTGTGTATTCCGGTTATATTGATACCGACTTTCAATATAATGACCAAAGCATAAAAGCGGGATTTAAGGTGGAGATACTTGAATTAGGGAAGTATTCACTGACAGACTCAAAGGGATACTTTACCATTCCCTTTGTGCCGTTAAATACAGGTGAAACGGAGTATACAGTTAAAATAACCAAAAAGGGCTTTATGACAAGAATTCTTTCAAGTCTTGCACCTGATACCAGTATAGAGATGGGTACAAAAACCGCTCCTGTTGTTATGTGGGCCGGAGATATG…	TGPidbaud_mb_bin.32_TGP_000000000059	0.999	3346.54	0	1	1	1860	TGPidbaud_mb_bin.32	d__Bacteria;p__Firmicutes_A;c__Clostridia;o__Acetivibrionales;f__Acetivibrionaceae;g__;s__	490.622
AG-C_DOC-CE2_14847_2	DOC-CE2	ATGAGTAAAAAGTATTTTGCCGGAAGTAAAACATTATTGTTTTTTTTAGTTTTACTGGTTGTTACACTTTCAGGTAATGTTAGCATTTTTGCAGCTTCGGAGGATGTAAACGGGGATGGAGTCATTAACATAGCCGATATTATGCTGGTGGCGGCACACTTTAATACTGTTTCTACCGATAGTAAATATGACAAAAGTTGTGACATAAATAATGACGGAGCTATAAATATAAGTGATGTTATGCTGTTGGCTGTCAAATTCAATACTACAGTACCAAGCCCATCACCTTCAGCTTCGCCATCGGTTTCGCCTTCAGTTTCGACACAGCCGTCAACCACACCGGGTATTCTGTATAACGGAAGATTCAGTTTTTCCGATCCGAATGGCCCTGTATGTGCG…	TGPidbaud_mb_bin.32_TGP_000000005133	0.993	2340.26	0	1	1	1320	TGPidbaud_mb_bin.32	d__Bacteria;p__Firmicutes_A;c__Clostridia;o__Acetivibrionales;f__Acetivibrionaceae;g__;s__	490.622
AG-C_DOC-CE6_13552_5	DOC-CE6	ATGAAAAGTGAAATGGTTCAAACTGCTTTTCGATTTACAATGCTGTTATTCTCTATTTTGATTATCGGAAGTGTGTTATTACTGTTTAGTACCGGCGGATATGCACTGGGTTCTACCTATAAAATCTCAGGCTATGTCAATGCCGATGTATCAGCTCCGTCATCAGGTGTCAGCCTGAATTCAGGAATTTCAGTCAATATTGAAGGTACAGACTATAAAACTGTTACAGACGACAACGGTTACTTTGAACTTAAAAATATCCCGGAAAGCCAGAATACATATACTCTTAAAATATCCAAAACGTGCTATCTGACAAGGACTGTGTCCGATGTGAAGCTTACAGGAAACATTACTATCGGATCACAGAGTTCACCCCTTATGATTTGGGCCGGAGATATT…	TGPidbaud_mb_bin.32_TGP_000000002064	0.993	2453.87	0	1	1	1383	TGPidbaud_mb_bin.32	d__Bacteria;p__Firmicutes_A;c__Clostridia;o__Acetivibrionales;f__Acetivibrionaceae;g__;s__	490.622
AG-C_DOC-GH3-CBM4-CBM4-CBM4-GH9_14463_7	DOC-GH3-CBM4-CBM4-CBM4-GH9	ATGAGAAAACGAAGGGTGTCAGTTTTTCTTGCAGTGGTAATGCTTTTTTCGCTTTTTTTACCTAGTACATCGTTTGGCGCTGAAGCACCAACGAGCTTTAAGGTAAGCGGGTATATTTCACCCGACTTTGACAGCGAGTATGCGTCAAAAAGTATAAAAGAGGGATTTAAGGTTGAGATAGTTGAGGCAGAACTATCTGCCATTACCGATGATGACGGGTATTTTGAATTTACAGATGTCCAAAAGTCCGAATCATATACGTTAAGGATTACTAAAGAGTCATTTTTAAAAAGGGAAGCTACTTTCGATTTGAATAAAGACCGTCAATTCGGTAGTATAAATTCTCCTCTGGAAATGATGGTAGGTGATCTTGTAGTTGATGGTGCGGTAAATATATTA…	TGPidbaud_mb_bin.32_TGP_000000001208	1	10653.8	0	1	1	5907	TGPidbaud_mb_bin.32	d__Bacteria;p__Firmicutes_A;c__Clostridia;o__Acetivibrionales;f__Acetivibrionaceae;g__;s__	490.622
AG-C_GH10_13552_6	GH10	ATGAGGAAGCTGGTTTACAGGGTAGTAATATTTGTGCTTATGGTGACGATGGTACTTACGGGATGCAGCGATAATAAGGAAAAGGACGGCGGCAAAAAAGAGGCTCCTACCAAAACAACAGAATTAACCCTCAGGCAAGCTGCAGACAAGTATAAGATGCTAATCGGCGCAGCTGTTGAACCTGATTACCTGGATGAGCCCGAGTACGCAGAAATCCTTAGAGAGCAGTACAACTTTGTAACCCCTGAAAACAGGATGAAATGGGGTTTTATACATCCGAAGAAGGATAAATATGATTTTGCAGGCGCAGACAAGATTGTCGATTTTGCCGCAAAGCATAATATGAAGGTGAGAGGCCATACCCTTGTCTGGCATATAGAAAATCCGGGATGGCTCACA…	TGPidbaud_mb_bin.32_TGP_000000002064	0.994	4071.49	0	1	1	2292	TGPidbaud_mb_bin.32	d__Bacteria;p__Firmicutes_A;c__Clostridia;o__Acetivibrionales;f__Acetivibrionaceae;g__;s__	490.622
AG-C_GH10_14746_31	GH10	ATGAAAACTAATTATAATGAGTACAAGCATCGTATGAGCACAAAAAAAATCGTCCTCAAAGGAATGGACGGGAACCCGTTAAAAAATGCAGAAGTGGTAGTCCAACAGAAAAAACATAAGTTTCTTTTCGGTTGTGCCGAGTTTAGTTCCATCCCTTTGGCAAACGATGAGCTTGAAGGATATGAAAAGGAGAAAGCGGAAGAAAGGTTTGAAAAATTCTTTGATTTGTTCAACTACTCAACGCTGCCTTTCTATTGGGAGAATTTTGAACAGGAAAAGGGCCGGCCCGATACAAAAAGGATAAAAAAAACAGCGGAGTGGTTTTTATCGAAAGGATGCGTTTTGAAAGGACATCCCTTGTGCTGGCATACTTTGGCTCCGCCCTGGCTGCTTGACATG…	TGPidbaud_mb_bin.32_TGP_000000000017	1	2268.12	0	1	1	1257	TGPidbaud_mb_bin.32	d__Bacteria;p__Firmicutes_A;c__Clostridia;o__Acetivibrionales;f__Acetivibrionaceae;g__;s__	490.622
AG-C_GH10-DOC-CE3_15145_48	GH10-DOC-CE3	ATGTATGTATCAAAAATGAAAAGGTGCATCGCCGGCGTATTATTCATGGTGTTTGTTTTGTGCATGATACTGCCTATGGGAAGCACAGAAGCTGCAATGGCAAAAGGCGAAAAGTGGGTAGGCCAGATTATTGCCAACAGTATTCCATCTAATTTTGCAACATATTGGAATCAGTCAACACCCGAGAATTCAACCAAATGGGGCAGTGTTGAAGGCAGCCGCGGGAAAAGGAACTGGGGTTCTTCCGAAGCAATTTACAACTACTGCAAGCAAAACGGCTTTCCATTCAAATTCCACGTTCTTGTGTGGGGAAGTCAGGAACCGGGCTGGATAGGATCTCTTTCGGCAGATCAACAGAAAGCGGCAGTAATCGATTGGATCAAAGCAGCCGGTGAAAAA…	TGPidbaud_mb_bin.32_TGP_000000000444	0.994	3377.19	0	1	1	1899	TGPidbaud_mb_bin.32	d__Bacteria;p__Firmicutes_A;c__Clostridia;o__Acetivibrionales;f__Acetivibrionaceae;g__;s__	490.622
AG-C_GH11-CBM6-DOC-CE6_14692_3	GH11-CBM6-DOC-CE6	ATGGTGGATCTTCCGGTTTTAATTTTATTATATTATGGTGCCCGAAACATTTACACTGTTAACTTTAACGTTTGTACAAAGTTTAGGTACTTTATATTAATTTTGAGAAAGAAGGAGGAGTGTGAAATGAAACGAAAACTGATGGTAATTATTTCGATATTAATGACTTTTACCATCTTTTTCAGTATGTTTGCAGTAAACGTATATGCGGGGCCAACACTGACAAGCAATACAACCGGTACTTTCGAAGGCTATGACTATGAGTACTGGAAGGACAGCGGAACCGGTACAATGACGTTAAACGGGGGAGGTACGTTCAGTTGTTCGTGGAGTAATATCAATAATATATTATTCCGTACAGGAAAGAAATTAGGTTCCACCAAATCATGGCAGGATTAT…	TGPidbaud_mb_bin.32_TGP_000000002004	0.993	4019.19	0	1	1	2268	TGPidbaud_mb_bin.32	d__Bacteria;p__Firmicutes_A;c__Clostridia;o__Acetivibrionales;f__Acetivibrionaceae;g__;s__	490.622
AG-C_GH11-DOC-GH10_15335_29	GH11-DOC-GH10	ATGAGACGCAAAATAACGGTAATACTGGGTAACTTATTAATTATCATCATTCTGTTAAGCATGTTTTCAGTAAACGTATTTGCAGGACCTACTTTGACCAATAATGCAACGGGTACTTTTGAAGGTTATGACTACGAATACTGGAAGGATAGCGGGACCGGAACCATGACTTTAAATGGTGGCGGCACATTCAGTTGTTCCTGGAGTAATATCAATAACATATTATTCCGTACAGGAAAGAAACTCGGATCCACTAAGGTATGGCAGGATTATAACGGTATAAAAGTGGACTTTAGCTGCAACTACCAGCCAAATGGTAATTCATATTTGGCTGTATATGGATGGACAGAAGATCCGCTTGTAGAATATTACATTATTGAAAGTTTCGGTTCATGGGAG…	TGPidbaud_mb_bin.32_TGP_000000002576	0.999	2872.25	0	0.8019	1	1595	TGPidbaud_mb_bin.32	d__Bacteria;p__Firmicutes_A;c__Clostridia;o__Acetivibrionales;f__Acetivibrionaceae;g__;s__	490.622
AG-C_GH115_15335_60	GH115	ATGAATAAAAGTGTTGGATTCGCAATGGTGGAAAAGGGTAATGCGGCTAAGATATATGTTGATATGAAAGGAAAAGATTATGATGGCCTAAGTCTGGTAGCAGCATCCTTTGCCGACGATATTGAAACGGTTACGGGAATTAGGCCGGAAGTTACGGCAAATGCCGGCAGCCTGAGCGGAACGGCAGTAATTGCAGGATCTGTAGGAAACAACAGTTTAATAGACGCAATGATTACAGAAGGCAGGATCGATATTTCGGACATTAAAAATAAGAGGGAAACTTACCGTATGCAGGTTGTTTTAAACCCGTTCAAAGGATTGGACAAGGCTCTTGTGGTTGTGGGCAGTGACAAGAGAGGGACAATTTACGGACTCTATCACATCTCGGAACTGATTGGC…	TGPidbaud_mb_bin.32_TGP_000000003904	0.999	5193.19	0	1	1	2889	TGPidbaud_mb_bin.32	d__Bacteria;p__Firmicutes_A;c__Clostridia;o__Acetivibrionales;f__Acetivibrionaceae;g__;s__	490.622
AG-C_GH141-CBM6_15335_15	GH141-CBM6	ATGCCGATAAAAAAAGCGAAAAAAATCCCAATAGTGTGGTTGACAACATTACTGTTTTTAACATCCGTCTTTACTGTAAATCCATTATTCTCACCTACGGTAACAGCAGCGGTTCAGGCGGCTTATTATGTGTCACCCACAGGCAGCGATACCAATCCGGGAACTGAAAGTTCGCCTTTTCAGACCATAACAAAAGCACGGGATGTTGTACGCACCATCAACAAAGACATGACCGGAGATATCTTTATATATCTGAGAGGCGGCACCTATAATATTACCAGTACCGTTACTTTTGGACCACAGGATTCAGGAACCAACGGATACAGGATATATTACCGGGCATACCCTGGTGAAACACCGGTATTGAACGGCGCAACAAAAGTTACGGGATGGACCCAA…	TGPidbaud_mb_bin.32_TGP_000000005659	0.992	5171.54	0	1	1	2925	TGPidbaud_mb_bin.32	d__Bacteria;p__Firmicutes_A;c__Clostridia;o__Acetivibrionales;f__Acetivibrionaceae;g__;s__	490.622
AG-C_GH16-DOC_14673_6	GH16-DOC	GTGAAAAGATTTCTTGCATTATTGATTTTTGTCGTGATTACGGCAAATATAGTACCTATACAGCTTTTGGTTTCGTCTAACGCATTTGCTGTAGGTTCAAGTTTTTACGAAGAGTTTACATCATTTAATTCCAACTGGGAATACCGTTCAGGAGCTAACGGTTCTCCTTTCAATTGTGTTTTCAGCCCGTCCCAGGTTACTTTTGGAGACAGTAAAATGATCCTGACTCTTGACAGGGACAATACCGGTTCCGGTTATCCTTATAAGGGCGGTGAGTACCGTACTTCCAATTTTTACGGATATGGATATTATGAAACAAAGATGAAAGCGGCAAAAAATACCGGTATAGTTTCCTCATTTTTTACATATACAGGTCCTTCCGACGGTAACCCATGGGAT…	TGPidbaud_mb_bin.32_TGP_000000000498	0.999	1840.72	0	1	1	1023	TGPidbaud_mb_bin.32	d__Bacteria;p__Firmicutes_A;c__Clostridia;o__Acetivibrionales;f__Acetivibrionaceae;g__;s__	490.622
AG-C_GH26_15039_4	GH26	ATGTCAAAGAAAAAAATTCTGTCTATTCTAGTGGTAACAATATTGTTATTAGGTGTAACAATATTCCCGATGACTGGAAGTGCTGAAACTGAACTTAAAATTGGTGCCTGGTTAGGTGAACAACCTACTGATAATGGAGTCAAAGCATTTAATCAATTGCAAGGCAGAAATTTAGATATTGTTCATATGTATATGGATTGGAGCACTAATTTTAATTCTATAAGAAATAATGTAGATTCTGCATATTTAAACAATGCAGTTATATTAATTACATGGGAACCTTGGGAATATGATACTGTTCAGATTATGAATGGTAATGCTGATAACTATATTAAAAGAATGGCTCAAGATATGAAGTCATATGGAAAGGAAATTTGGTTAAGACCTTTGCATGAAGCC…	TGPidbaud_mb_bin.32_TGP_000000002004	1	2138.28	0	1	1	1185	TGPidbaud_mb_bin.32	d__Bacteria;p__Firmicutes_A;c__Clostridia;o__Acetivibrionales;f__Acetivibrionaceae;g__;s__	490.622
AG-C_GH28-DOC_14122_2	GH28-DOC	ATGTATATTTATTTGTCATTTAATGTTTTAAGAGGGGATGTTATAATTATGAAAAAGACCATTTCACTCATTCTTACTTTATTGCTAATTTTCAATATTCTTCCGTTGAATTTCAGCATTGAGGCTTTTGCGGAAGATAGCGGACAGCTTATTGTCTATCCCGAATATGATAAAAGAATTCCACGCTGCTATGATTATGGTGTAACAATAAATCAAGGCAATCAATCTAAAACGGTTCCCGTATATAATCGTTATGCAAACGGTGAGCAGATGTCTTACAGATGCTTATCACCTGACTTTGACAGAAGATTCTGCGAATTTGCTTTCACAGGAGAGGTTCGGATTGATATTGCCGTTTATCGTGATTTTGAAACATACAGCGTTTTGCCCAGCTCAAAG…	TGPidbaud_mb_bin.32_TGP_000000004532	0.982	4304.12	0	1	1	2496	TGPidbaud_mb_bin.32	d__Bacteria;p__Firmicutes_A;c__Clostridia;o__Acetivibrionales;f__Acetivibrionaceae;g__;s__	490.622
AG-C_GH3_13714_9	GH3	ATGACAAAAATTCGGAAGATAAACTTGATTGTTCTTGCTGTTATTATGATTTTAACGCAGTTAACGGCTTGTGATAATGGGAATAAGGATACTCAAAGTTCTTCTGCTGCAAAGAGCACGGCTTTTGCAGAAAATAAAACGGGTAGGGACAGAGGACAGATATGGTTTAATACCGGTGCTTCAATTGAGGATAGGTTGAATGCACTAATGGAAAGCATGACCCTTGAAGAAAAGGCAGGTCAAATGGTTCAGGGAGAAAGAAACGGTGTTTCACCGGATGATGTAAAGAAATACTTCCTCGGTTCTGTTTTGAGCGGCGGAGGTTCGTATCCCGGTGGTAATACAAAGGAAGATTGGATGGCTATGTGTAAAAAATACCAGGATGAAGCCATGTCAACA…	TGPidbaud_mb_bin.32_TGP_000000000527	0.999	3460.15	0	1	1	1923	TGPidbaud_mb_bin.32	d__Bacteria;p__Firmicutes_A;c__Clostridia;o__Acetivibrionales;f__Acetivibrionaceae;g__;s__	490.622
AG-C_GH3_14303_9	GH3	ATGGTATTAAGGGCTAAGGAGGAGATTACGATTAAGTCAAAGGATTTTTACAAAAAGAAGGCAAAAGAACTGGTTGCACAAATGACACTGGAGGAGAAGGCAAGTCAGCTTACATACAACTCTCCTGCAATTGACCGATTGGGAATTCCCGCTTATAACTGGTGGAACGAAGCTCTTCACGGGGTTGCACGGGCGGGTACCGCTACCAGTTTTCCGCAGGCAATTGGTCTTGCAGCCATGTTTGATGAAGAGTTTTTAATGAAAATTGCCGATGCCATTGCAAAGGAAGGAAGAGCCAAATATAACGAAAGTTCAAAACACGGGGACAGGGACATCTATAAAGGATTGACTTTCTGGTCACCCAATGTAAACATTTTCAGGGACCCTCGTTGGGGCAGA…	TGPidbaud_mb_bin.32_TGP_000000000007	0.981	3672.95	0	1	1	2139	TGPidbaud_mb_bin.32	d__Bacteria;p__Firmicutes_A;c__Clostridia;o__Acetivibrionales;f__Acetivibrionaceae;g__;s__	490.622
AG-C_GH3_15434_57	GH3	ATGGCTGAAGTTTATAAAAACCCTTCATTTTCTCCTGAGGAGAGGACGGAAGATTTACTTGCCAGAATGACATTGGAAGAAAAAATCGGGCAAATGTGCCAGATAGATGGGAATGAAAATCCTGAATTCTGGTTGAACGAAAGGCATGTGGGCTCATTTCTCCATGTAGTAGGTGAAGAGGCTGCACGGCTACAGAAACTCGCATCGAAAACCAGATTGGGTATACCTTTGATTTTCGGTATAGATGCTGTTCACGGTCATGCATTTTGCAGCGGTGCAACGGTATTTCCCATGCCCTTGGGAATGGCATCAAGCTGGAACCCCGAACTTGTAAGAGAAGTGGGTAGGATAACTGCAAAAGAAGTTGCTCTTAACGGTTTGCACTGGACGTTTTCACCG…	TGPidbaud_mb_bin.32_TGP_000000001284	1	3923.61	0	1	1	2178	TGPidbaud_mb_bin.32	d__Bacteria;p__Firmicutes_A;c__Clostridia;o__Acetivibrionales;f__Acetivibrionaceae;g__;s__	490.622
AG-C_GH43_1_13643_34	GH43	ATGAAATTGTTTAAAAGGATAATTGGAGCTATTCTATTTTCAACACTTACTGTAGTTTTGGGTTCCTGTACAGGCACTTTGAAAAGCTCCAGTGAAAATACAGTTGAAAAAAATACTGCTGCAAAAGATAACAATACCAAAAAAACTTCTGACTCCGAAATAACCACACAGGGAAAACCCCTTGAACCCAACAAACCATTATTCACAGATATGTTTTTTGCCGATCCTTCTGCTCATGTATTTAACGATAAGCTTTTTATTTATCCTTCCCATGACACTGACAATGACGGAAGGTCCAATGATAATGGGGATCAATATGCAATGGTAGATTATCATGTGCTGTCAATAGATGATTTTAATTCTGAATGTGTTGATAATGGAATGGCGCTTCACCTTAAA…	TGPidbaud_mb_bin.32_TGP_000000005133	0.999	2051.72	0	1	1	1140	TGPidbaud_mb_bin.32	d__Bacteria;p__Firmicutes_A;c__Clostridia;o__Acetivibrionales;f__Acetivibrionaceae;g__;s__	490.622
AG-C_GH43_10-CBM6_15335_16	GH43	ATGTCATATATTTACAAACCAAAAGCATATTTCAGGTATAAAAAAACTCTAGGTATTCTATTGGCGGTATTATTGTTTTTTTCTCAAGGGGTTTCTGTCGGCGCCTGGCAGTCCGACAATGGGGACGGTACATTCACCAATCCGCCGTTGTACGCCGACTATCCCGATCCCAGTATTATCAGGGTCGGAAACTATTTCTATTTAGCCACTTCCACTTTTGTCAATGTACCGGGCCTGGTAATATGCAGATCGGAAGATTTGGTAAACTGGGAAATTGCCGGCCACTGCATAACTGCATTAACCGGTAACAATGCCTATAATATGATAGGCGGAGTCAAGTACGGCGGAGGATGTTTCGCCCCCTCCATAGCATATAAGAACGGTACATTCTATGTGGCT…	TGPidbaud_mb_bin.32_TGP_000000005659	0.993	2322.22	0	0.5791	1	1310	TGPidbaud_mb_bin.32	d__Bacteria;p__Firmicutes_A;c__Clostridia;o__Acetivibrionales;f__Acetivibrionaceae;g__;s__	490.622
AG-C_GH43_16-CBM6_14428_65	GH43	ATGAAAAGAAATTTAAAAAGGATTATATCGGTTTTTGTTGCAGTTGTTTTGACATTGTCAATGAATATTGTCATATTTGCGGATTACCCGATATTCTATCAGCGTTATACAGCCGATCCGACAGCTTTGGAAGCCAATGGCAGGTTGTATCTTTACTGTTCACACGACGTATACAATCCCAATAACCCAAATTATATAATGAATGATATTACCTGTATATCCACCGATGACCTGAAGAATTGGACAGACCACGGGGAGGTTTTCAAAGCATCGGGTTGGGCTAGTTTATCGTGGGCTCCGTCAGTTGTTGCCAGAAACAATAAATACTATATGTATTATGGAAATGGCGGTAACGGTATAGGGGTTGCAGTAAGTGACAGTCCCACGGGCCCCTTTAAG…	TGPidbaud_mb_bin.32_TGP_000000005545	0.994	2872.25	0	1	1	1617	TGPidbaud_mb_bin.32	d__Bacteria;p__Firmicutes_A;c__Clostridia;o__Acetivibrionales;f__Acetivibrionaceae;g__;s__	490.622
AG-C_GH43_20-DOC_15335_53	GH43	ATGCTGTGCATGCAACTTGAGAACCGTCCCTTTGTTGAATTACCGAGATGTGGAGTGGAAGGGAGTGTTAATATGTTCAGGGGGTTAAAAAAAGTAATAGTTGGTATTGTAATATTTACATTGGTTTTTGCAGGTTTGGTGCCCATTGGCAGAACAGTAAATGCAGCAACATATTCCGGGTACATTATGGCGTATTTTAAGCAGGCAACAGGCGAGTATGGCCTCAATCTCTGCTATAGTACCGACGGCCTTAACTGGAAAAACATAAACGACGGTAAACCCGTTCTATATGCCCAATTGGGGACCAAAGGCATACGGGATCCCTATATATACAGGAAACAGGACGGAGAATTTGTAATAGTAGCAACAGACATGCTGGGGACTAACTGGGGTGATCAC…	TGPidbaud_mb_bin.32_TGP_000000002576	1	2273.53	0	1	1	1260	TGPidbaud_mb_bin.32	d__Bacteria;p__Firmicutes_A;c__Clostridia;o__Acetivibrionales;f__Acetivibrionaceae;g__;s__	490.622
AG-C_GH43_24-CBM13-DOC_13643_9	GH43	ATGTCGGTATTTAATTTTGACAACAGTAAAAGAGAGAAAAAAAAGGTAAGCATTATATTGGGAAAAAGCAGGAAGTTTTTTGTTGTGCTGCTCATTTATTTATTAACCTGTCTTCCGTTGGGTATGACAGCTGATGCAGCTGTATCAAGCCTGACCAACGGTACTCAGTTTAAAGATACTTCGGGAAATGTTATTCATGCCCACGGTGGAGGCTTGATTAAGTATGGAGACTACTATTACTGGTATGGTGAATACCGTGACAATTCAAATTATTTTTTGGGAGTCCGCTGTTACCGTTCCACTGATTTGATGAATTGGGAATACAGAGGAGAGGTTTTAAAGCCAAGCTCTGCAGCCGAGCTTAACAAGTGCAATGTCGAGAGACCCAAGGTCATGTAT…	TGPidbaud_mb_bin.32_TGP_000000001015	0.999	3227.51	0	1	1	1794	TGPidbaud_mb_bin.32	d__Bacteria;p__Firmicutes_A;c__Clostridia;o__Acetivibrionales;f__Acetivibrionaceae;g__;s__	490.622
AG-C_GH43_26-DOC_15440_21	GH43	ATGAATAAAGTGTTTGATTTTATCAAAAAAGGTATTTCATTAATGGTGGCTGCGGTTTTATTGTCTTGCTTTACAGTAAATTCTCTGGCTGAATCCATAACCGTCACAAATCCCATAGTAAAACAGAGGGCTGATCCCTGGATTTTCAAGCATACCGACGGTTATTACTACATGACTGCATCTGTGCCGGAGTATGACCGAATAGAATTAAGAAGGGCAACAACCATTCAAGGCTTATCGACAGCCATACCTACAGTTATTTGGAAGAGACATTCCAGCGGAATTATGGGTGGACATATCTGGGCACCTGAAATTCATTACATAAACGGAAAGTGGTATATTTATTTTTCTGCAGGAACTTCTGAAAACAAATTCGCCATCCGTTTGTACGTTTTGGAA…	TGPidbaud_mb_bin.32_TGP_000000001325	0.997	2331.24	0	1	1	1302	TGPidbaud_mb_bin.32	d__Bacteria;p__Firmicutes_A;c__Clostridia;o__Acetivibrionales;f__Acetivibrionaceae;g__;s__	490.622
AG-C_GH43_29-CBM6-CBM6_15335_18	GH43	ATGAATAAAAAATTTCATTTTACAGTAATTATGATTATGTTGATTATGGTCTTTGATATCTCAACATGTTTTGCCGACAATCCAATAGTGCAAAACATTTATACAGCAGACCCTGCACCGATGATTTATGACGGTACTTGTTACCTTTATACCACCCATGACGAGGACACAACAATAAATAATTTTTATACCATGAATGAGTGGAGATGCTATTCTTCAAAAGACATGGTAAACTGGACAGACCATGGATCACCGTTGTCTTACAAAACCTTCAGTTGGGCTCAAGGCGATGCGTGGGCTCCCCAGACTGTTTACAAGAACGGTAAGTTTTATATGTACGTTCCTATGACCAGAGCAAACGCCGGGGGAGCAAGGGTTATCGGTGTAGCGGTATCGGAC…	TGPidbaud_mb_bin.32_TGP_000000004168	0.998	3526.87	0	1	1	1965	TGPidbaud_mb_bin.32	d__Bacteria;p__Firmicutes_A;c__Clostridia;o__Acetivibrionales;f__Acetivibrionaceae;g__;s__	490.622
AG-C_GH43_3_14806_58	GH43	ATGAGTCCGATCCTTATTCTCAGTATTCTTCTTTCTTGTGGCTCAGGTGTGACGGGCGATCCATTGCCTGATAATCCTGAGGTGCCAGATGTGAAAACTACCTATAGAAATCCTGTAGTCAATTTTAGTCTGCCCGATCCAACAATTATTCAGGCAGCTGATAGCTCCTTCTATTTATATGCAACGGAAGATATCCGTAATGTACCTATCCTTCATTCGTCCGATTTGGTGAACTGGACGGAAGTCGGTACAGCTTTCACCGATCAGACCCGCCCCAATTTCGAACCTAAGGGGGGGATTTGGGCTCCGGATATTAATCGTATCGGAGATAAATATGTATTGTATTACTCAATGTCTGTCTGGGGGGGCGAGTGGACTTGCGGTATTGGTGTTGCAACC…	TGPidbaud_mb_bin.32_TGP_000000003471	1	1829.9	0	1	1	1014	TGPidbaud_mb_bin.32	d__Bacteria;p__Firmicutes_A;c__Clostridia;o__Acetivibrionales;f__Acetivibrionaceae;g__;s__	490.622
AG-C_GH43_35_15335_24	GH43	GTGTTGGTAAAAGAAGTACAGGCAATGAAAATAAAAAAACAGGGGTTCAATCCATATCTCCCATCATGGGAATATATTCCTGATGGAGAACCATACGTTTTTAACAACAGAGTATATGTTTATGGTTCACATGACCGTTTTAACGGACATGTGTTTTGTTTGAACGATTACGTATGCTGGTCGGCACCCGTTGAATCCTTAGCTGACTGGCGGTATGAAGGCGTGATTTACAAAAAAACGGATGATCCTCTTAATGGGGACGGCAGTATGTGCCTTTATGCACCCGACGTTACGGTTGGACCGGATGGACGGTATTATCTGTACTATGTTCTTGACAAGGTCCCGATTGTATCGGTAGCTGTCTGTGACAGTCCGGCAGGTAAGTATGAATTCTATGGA…	TGPidbaud_mb_bin.32_TGP_000000004168	1	2608.96	0	1	1	1446	TGPidbaud_mb_bin.32	d__Bacteria;p__Firmicutes_A;c__Clostridia;o__Acetivibrionales;f__Acetivibrionaceae;g__;s__	490.622
AG-C_GH48-DOC_14428_66	GH48-DOC	GTGTTAAAAAGAACAAAAAAATGTGTAGCTATTGCTTTGTCAATATTTTTAACGACAGGCTCTCTAATTGCAGCCAATATGGCTACAAGCGCAAACGCTCTTGTAATAGGAACCGACAATAATGAAAATATCAGAGCGTTTTATGAACAGTATGTAAAGATACACGATGAATCAAACGGTTATTTCAGTCCGGAAGGAGTACCCTACTACTCAGTTGAAACAATGATTTGCGATATTCCTGACTACGGACATGAAACCACCAGTGAAACTATCAGCTACTATGTATTGCTGGAAGCTATGTACGGAAATATTACCGGTGACTGGAGCGGTTATGAAACTGCATGGGATATACTTGAAAAGTATGCTGTCCCTTCAAAGAAAGAACAGCCTAACGCAGGG…	TGPidbaud_mb_bin.32_TGP_000000002344	0.992	3984.93	0	0.9991	3	2259	TGPidbaud_mb_bin.32	d__Bacteria;p__Firmicutes_A;c__Clostridia;o__Acetivibrionales;f__Acetivibrionaceae;g__;s__	490.622
AG-C_GH48-DOC_15210_28	GH48-DOC	ATGCACAGGCTGATATGTATGTATCAAAAAACAAAAGGTTTATCATTCTGTAAATTTTCGAATAGGGGGAATGTACAAGTGTCAAGAAAGACAAAAAAAGGAGCAGCCATTGCTCTGTCCACTTTTTTAGCAGCCAGTACTATAATGTCAACTGCTATGACTGCAAGCGTTAACGCTGCTGTACCAAATCCGGATAGCGACTATATTAAAGTGTTCAACGAACAGTACGACAAAATCCACGATAAATCAAACGGTTATTTCAGTACTGAAGGAGTACCTTACCACTCCATCGAAACATTGATGGTTGAAGCTCCTGATTATGGACATCAGACTACCAGTGAAGCCTTCAGTTACTATACCTGGTTGGAAGCCTTTAAGGGCAAAGTGTCAGGTGACTGG…	TGPidbaud_mb_bin.32_TGP_000000000059	0.996	4170.67	0	1	1	2337	TGPidbaud_mb_bin.32	d__Bacteria;p__Firmicutes_A;c__Clostridia;o__Acetivibrionales;f__Acetivibrionaceae;g__;s__	490.622
AG-C_GH5_1_13643_32	GH5	ATGAAAAAGTTTATTGTTTTTTCTATTGTATTAATAATCATTTCGACGTTATTAATATCACCAGGCGTACAAATATCTGCTCAAACCTATGCACAAACACGTGAGGAACCGGCTGATGTTACCGAACCTGATGATGACTGGCTCCATGTGGAAGGCACCAATATTGTGGATAAGAATGGCAAAAAAGTATGGTTAACCGGTGCCAACTGGTTTGGATTCAACTGCAGGGAGCTTATGTTTCTGGATTCATATCATAGTGATATAATAGCCGATATTAAAATGGTTGCAGACAAGGGTATAAATGTAGTCAGGGTTCCCATCGCCACAGATTTGTTGGATTCCTGGAGTAAGGGCCAATATCCCATGTCAACGGATACCAGTTATAATAATCCCATATTA…	TGPidbaud_mb_bin.32_TGP_000000005133	0.998	3081.44	0	1	1	1716	TGPidbaud_mb_bin.32	d__Bacteria;p__Firmicutes_A;c__Clostridia;o__Acetivibrionales;f__Acetivibrionaceae;g__;s__	490.622
AG-C_GH5_1-DOC_14069_3	GH5	ATGAAAAGGTTTAGGAAAATTATTTCACTGATTGCTGTACTGGCGCTGCTTTCCACGTGCATCTTTTCAGTGAACCTTGGTTCCACGGTATATGCTGTTGATACCAATAATGACGACTGGTTGCATTGTGAAGGCGACAAGATTTACGACATGTATGGAAATGAAGTTTGGCTCACCGGAGCAAACTGGTTTGGTTTTAATTGTAGTGAAAATGTTTTTCACGGTGCCTGGTACGATGTTAAAGAAATCTTAATTCAAATAGCAGATAGAGGCATAGGGCTTTTAAGAGTACCTATTTCTTCCGAACTTCTTTACAGCTGGATGATCGGAAAGCCAAATAAAGTTTCCAGTGTAACGGCTTCCAACAATCCGCCTTATCACGTTTGCAATCCCGATTTT…	TGPidbaud_mb_bin.32_TGP_000000000348	0.989	3440.31	0	1	1	1962	TGPidbaud_mb_bin.32	d__Bacteria;p__Firmicutes_A;c__Clostridia;o__Acetivibrionales;f__Acetivibrionaceae;g__;s__	490.622
AG-C_GH5_1-DOC_15117_16	GH5	ATGAAAAAAGTGTACAAATTGATTAGTGGATTGCTAATCGCAGCAATGGTGCTTTCGGTTATTGTTATCGGAAGCACAAGTACAAAAGCAGCTTCCGGTCCTTATCAGGGGAGGCTCACGGGAGTAAACTGGTTTGGGTTTGAAACAAGCAACTATGTGGTTCACGGAATTTGGGCAAGGGACTATAAATCTGTATTGAAGCAGATTAAAGATCTCGGTTTCAACTGTGTGAGAATACCCTGGTGTAATGAAATGATAGGTAAGAAACCGGACAGCATACAGATTAATCCTGTAGGAATTGATGCTTACACCGGAGAAACAGGATTGAACCTTGACCTCAAAGGGCTTGACAGCCTTGGCGTTCTGGATAAAATAATCCAGGAATCTGCAAGATTAGGT…	TGPidbaud_mb_bin.32_TGP_000000025533	1	2636.01	0	1	1	1461	TGPidbaud_mb_bin.32	d__Bacteria;p__Firmicutes_A;c__Clostridia;o__Acetivibrionales;f__Acetivibrionaceae;g__;s__	490.622
AG-C_GH5_55-CBM32-DOC_15434_36	GH5	ATGAAAAAAGTATCTGTAATTGTGCTCATTACTTTTTTAATGACAGCAGTTCTTTACGGTTTTCCGGGTTCTTTCGCTGTTGATGAGCAGTATCCGGGATTCAGGGTTAAGGGACGGTTTTTGTATGACAAGGATGGAGAAAAAACAATTCTATATGGGGTTAATAAGATGATCATATGGACGGACATTGATGGGGTTCCGTCTTATGAAGAGATTGCCAAAACAGGTGCCAACTGTGTAAGAATTGTTTGGGGTATAAGCGGTACGGCTGAAAAACTGGACAAAGCTATTTATAATTGCCGTTACAATCACATGATTCCCATTATCGAATGTCATGATGCGACGGGTGACTGGTCAAAATTACAGACAATAGTTGATTATTGGGTGAGACCTGATATT…	TGPidbaud_mb_bin.32_TGP_000000009542	0.999	3523.27	0	1	1	1956	TGPidbaud_mb_bin.32	d__Bacteria;p__Firmicutes_A;c__Clostridia;o__Acetivibrionales;f__Acetivibrionaceae;g__;s__	490.622
AG-C_GH51_14154_5	GH51	ATGAAAAAAGCGACACTGAAATTAGACAAGGATTTTTCCATCGACAAGGTAGATCAGCGTATATTTAGTACATTTATTGAATCAATACATAAGATAGTATATGGCTGCATCTATAATCCTGATCATCCAACAGCTGACGAGCAAGGCTTTCGGAAAGATGTATTAGAATTGATGCGCGAATTGAAATCGACAGCGATCCGCTATCCAGGAGGCAATTTTGTATCAGATTATCACTGGATGGATGGAATTGGGCCCAAGGAGTTACGTCCAAAACGTTTTGTAAAGGCATGGAAAATGATTGAGAATAATCATATGGGAATCGATGAATATACGGATTGGGTGAAAAAGGCTGGTTCAGAGCCCATGCTTGCTGTTAACCTTGGCACGGGTACACCGGAG…	TGPidbaud_mb_bin.32_TGP_000000000007	1	2755.03	0	1	1	1527	TGPidbaud_mb_bin.32	d__Bacteria;p__Firmicutes_A;c__Clostridia;o__Acetivibrionales;f__Acetivibrionaceae;g__;s__	490.622
AG-C_GH51_15335_22	GH51	ATGTTGAAAATGTTATTAAATGCGGATATCAAAAAGGGGAAAATAAATAAAAATATCTACGGCCACTTCTCGGAGCATCTTGGAAGATGTATATACGAGGGGATATGGGTTGGAGAGGATTCTGAGATTCCTAACATAAAAGGATACCGTACCGATGTTGTTGAAGCGCTGAAAAAACTGAAAGTACCTGTTTTAAGATGGCCGGGCGGATGTTTTGCCGATGAGTATCACTGGATGGACGGGATAGGGCCAAAAGAAAAGAGACCGTATATGATTAATACCCATTGGGGTGGTGTGGTTGAAAAAAATCAATTTGGCACCCATGAATTTCTGGAGTTTTGTGATATGATCGGTGCCGAGCCGTATATCTGCGGCAATCTGGGAAGCGGTACGGTACAG…	TGPidbaud_mb_bin.32_TGP_000000004168	1	2679.29	0	1	1	1485	TGPidbaud_mb_bin.32	d__Bacteria;p__Firmicutes_A;c__Clostridia;o__Acetivibrionales;f__Acetivibrionaceae;g__;s__	490.622
AG-C_GH53-DOC_14692_5	GH53-DOC	ATGTTAAGGAGATGTTTTTTCTCAATTATTTTATGTTTGTTAATTGTTTTCAATATTATAGTGCCGCCGTTTTTTCATGTTTCAACCCAGGCTGCTTCTTTTGTATGCGGGGCTGATGTCAGCTGGCTGCCGCAGATGGAGCAGAAAGGATATAAGTTTTATGACGATAACGGAGTGCAAAAGGACTGTCTTCAAATTTTAAAGGAACACGGAATTAACACAATAAGGCTCAGGGTTTGGGTCAATCCTTCAGACGATCCCTACAGCGGGCACTGCAGTAAAGCTGAAACCGTTGCACTTGCAAAACGCTGTGCCGAAATGGGCTTTAGAATCATGATAGATTTTCATTACAGCGATTCCTGGGCCGACCCCGGAAAGCAGTATAAGCCTGCAGCATGG…	TGPidbaud_mb_bin.32_TGP_000000002004	0.997	2823.56	0	1	1	1578	TGPidbaud_mb_bin.32	d__Bacteria;p__Firmicutes_A;c__Clostridia;o__Acetivibrionales;f__Acetivibrionaceae;g__;s__	490.622
AG-C_GH62-CBM6-DOC-CE3_15335_30	GH62-CBM6-DOC-CE3	ATGAAAGCGACTCTTAAAAAAGGTTTTTCTTTAATTATTGGCCTGGTATTAGTGTTTACATTTTATAGCTCTGTGTTGAATGCAGCAGCCAATGCCAATCCGTCGTGGACAGTCGATGATCCGGTTATTTTTCACCGTCAGCTGCCGCCTTACGATTATTATGGAGCTAAAGACCCCACTATTGTGTACTATGAAGGTAAATACCACGTGTTTTACACCGGTGCCAATCAAAGCGGCGGGTGGCAGATGCTTTATACGTCGGCGGCAACCATCCCCGAATTAAAAAACGCACCGCGTACCTACATGAGTAAAATCGGAGAAAGCTATTTCTGCGCACCGGAGGTATTTTACTTTGAACCTCATAAATTGTGGTATCTCGTTTATCAGGACGGTACATAC…	TGPidbaud_mb_bin.32_TGP_000000002576	0.995	4125.59	0	1	1	2313	TGPidbaud_mb_bin.32	d__Bacteria;p__Firmicutes_A;c__Clostridia;o__Acetivibrionales;f__Acetivibrionaceae;g__;s__	490.622
AG-C_GH67_14515_37	GH67	ATGTACGAAATAAATACAAAAACGGAAACTGACAAAAAAGCGGGTTATTTCTGCTGGCTGGAATACAGAAAGATTGAAGACCCTTTATTATTTAACACATATAAAAAGTGGTGTTCCAATATCGTAAATGTTGAGGATACACCCCTGATTCAATGTGCGGTAAAAGAATTGTGCAAAGGTGTGGAAGAGATGCTTAGTATAAGACCGGCTGTGTCAGCTCAAGTAAATAAGACATCCTATATAATAATGGGAACATTGGGAAAGCACCAAGCTATAGACTCTGCCGTTAATATGGATGAGCAGCAAAGAATACATGATGATGGATTTCTTATCAAAAATGTAAATACAAGCAGCGAAAATTATTTAATCTTAACAGCTAAAACGGCCAGAGGAATACTA…	TGPidbaud_mb_bin.32_TGP_000000000905	0.999	3763.11	0	1	1	2091	TGPidbaud_mb_bin.32	d__Bacteria;p__Firmicutes_A;c__Clostridia;o__Acetivibrionales;f__Acetivibrionaceae;g__;s__	490.622
AG-C_GH74_15005_3	GH74	ATGAAACACACAAAGAGAAAGAAATTCAAAAAGCTGATTTCATTATTACTGGTACTAACTGTTATCTGTGCTGTTTTTCCGGTAAAAATGACATCAGCAGTGGCCAGTCAGCCCTACAAATGGGATAATGTGAAGATTGGCGGCGGTGGAGGTTTTGTATGCGGGATTGTTTATAACCCCACTGAGAAAGGCCTTGTTTATGCCCGTACCGACATGGGAGGGGCGTATATAAGAAATAAGACAACATTGGAGTGGGAGCCTATAACTGACTGGGTATCGCCGGATGAATGGAATCTATTAGGAATTGAAAGTATAGCTACTGACCCCGTTGATACAAATAGAGTTTATATTGCAGCAGGTACATATACAAATAGCTGGACAACGATGAATGGGTATATC…	TGPidbaud_mb_bin.32_TGP_000000002344	0.996	4782.02	0	1	1	2676	TGPidbaud_mb_bin.32	d__Bacteria;p__Firmicutes_A;c__Clostridia;o__Acetivibrionales;f__Acetivibrionaceae;g__;s__	490.622
AG-C_GH8-DOC_15104_12	GH8-DOC	ATGAAAAGGTTTTATGTATTTTTGTTGGTTGTTGTTTTAGCAGTCTCAAGTATACTCCCTGGTTTTGTTGTTCCGGTAACGGCAGCAACAGCTGAATTTCCGTACGGCACTTCATATCCATACGGTTTAGGTCCGCAGGGAGACAATCAGGCAGAGGCAAATGCTTTGGTTTTAGAAGAATGGAACCAATGGAAAAGCCAGCGTATCACATCGAATGGTGCCGGTGGTGCCAGAAGGGTTCAGAGAACAGGAAGCCAGAGGCCATATGCTTATGATACTGTTTCTGAAGGAACAGCCTATGGTATGCTGTTGTCTGTTTATTTTGATGATAAAGCTTTATTTGATGACTTGTGGAAGTATGCAAAGAGTCATATGAATGAAAATGGATTACTATGGTGG…	TGPidbaud_mb_bin.32_TGP_000000001492	0.989	2982.25	0	1	1	1701	TGPidbaud_mb_bin.32	d__Bacteria;p__Firmicutes_A;c__Clostridia;o__Acetivibrionales;f__Acetivibrionaceae;g__;s__	490.622
AG-C_GH8-DOC-CE4_14303_16	GH8-DOC-CE4	GTGAAAAAACTTAAGAAAATTCTGGTATGGGGGATTATAATCAGTATGTTATCTGTACTTTTCGTAAATGTACAGGTAAATGCTGCAACACCTAATGTCCCATCAGTAGGCGCATTTGAATCCGGTGTATACAGGAATCTGTTCAAAGAAATCGGAAAAACCGATGCAGAAATTAAGGCCAAGCTGGAGAAAGAATTTCAATCTTTATTTCATGGCGATAATAACCATAAGATCATGTATGAAGTAGGTTCCGATATGGCGTATATTCTCGATGTCAATAATAATGACGTCCGTAGTGAAGGTCAGTCATACGGAATGATGATGTGTGTCCAGATGGACAAGAAAACAGAATTCGACAAGCTCTGGAAATGGGCAAAGACTTATATGCAACATAAAAGC…	TGPidbaud_mb_bin.32_TGP_000000000007	1	3977.71	0	1	1	2205	TGPidbaud_mb_bin.32	d__Bacteria;p__Firmicutes_A;c__Clostridia;o__Acetivibrionales;f__Acetivibrionaceae;g__;s__	490.622
AG-C_GH9-CBM3_14069_7	GH9-CBM3	ATGGAAAAGGGAAAATGGAGAAAATTGCGAAAAAACCTTTCCCGTGCCGTTGCCACAATACTGGTGACTTCTTTACTGCTGCCTTCATCATCTGCTCTTTTGCCCAAGGTTGAGGCAGCTGCTTCGCCCCGTACGGACGGTGCTTACTATAAGTACGGTGAAGCCCTGCAAAAAGGAATTTTGTTTTATAAGGCAAACCGTCTCGGGGACTTACCCGACGATTATATTTTGCCTTACAGGACAGATGCGGCTATGACAGATGGCCAGGATGTTGGCCTTGATCTGACCGGAGGTTGGGCAGATGCCGGCGACGGGATTAAATTTACTCATACCATTTCCTATGCCGCTGCTCAATTGGGATGGGATGTATATGAATACCGCCAGGCATTTGAAAAAGCA…	TGPidbaud_mb_bin.32_TGP_000000000348	0.99	3948.86	0	1	1	2244	TGPidbaud_mb_bin.32	d__Bacteria;p__Firmicutes_A;c__Clostridia;o__Acetivibrionales;f__Acetivibrionaceae;g__;s__	490.622
AG-C_GH9-CBM3_15335_61	GH9-CBM3	ATGAAAAATATTAAATATTTTTCAAAAAAAGCTGGAGCTTTGCTCCTGAGTGCTGCTGTTATTGCTACTGCGATTACTCCTACTACTATTAATGCTGCTGATATAGAATTCAACTATGCAAAAGCGTTACAATATTCGCAATATTTCTATGATGCAAACATGTGTGGTACCGGTGTTGACGAAAACGGTGCATACAATTGGAGAAATGACTGTCATATTTATGATGCGGAACTACCTCTTGATGATGTAAACACAAATATGTCAGCGAAATTCATCAGTGAAAATAAAAAAATACTTGATCCTGATGGAGACGGTAAAGTTGATGTATCGGGAGGTTTCCACGACGCCGGTGACCATGTTAAATTCGGTATGCCGGAAGCATATTCCGGATCTACTGTG…	TGPidbaud_mb_bin.32_TGP_000000003904	0.999	4287.89	0	1	1	2385	TGPidbaud_mb_bin.32	d__Bacteria;p__Firmicutes_A;c__Clostridia;o__Acetivibrionales;f__Acetivibrionaceae;g__;s__	490.622
AG-C_GH9-CBM3-CBM3-DOC_13554_16	GH9-CBM3-CBM3-DOC	ATGATAAAAGAAAAGAAAAGAAGTTTTATCAAAAGCCGGAGCAGGTTTTCAATCTTGTTGGCTTTTATCCTTATTACCGGGCAGCTTTTTTCATCAAGTATAGTGTTTTCTGCAGAGATGCCTGATACTTCGGCTCTTCCTTCGGCTCCCTCGTCTTTTAAACCGGCTGAGGGATGGGAGAATTATAATCACTTTAACTTTGCCGAAGCCCTGCAAAAGTCAATTTATTTTTATGATGCTCAAAAATGCGGTGCTGATGCCGGAGGTGGAAGGATTGAGTGGAGAGGTGCCTGCCATGAAGGTGATGAAAGAATTCCTCTTACCAATACATCTCTTTCCAAGTCATTTATTGAAAAGTACAAGGACATACTTGATCCCGATGGAGATGGGGCGGTAGAC…	TGPidbaud_mb_bin.32_TGP_000000000990	0.984	5526.81	0	1	1	3189	TGPidbaud_mb_bin.32	d__Bacteria;p__Firmicutes_A;c__Clostridia;o__Acetivibrionales;f__Acetivibrionaceae;g__;s__	490.622
AG-C_GH9-CBM3-CBM3-DOC_13554_17	GH9-CBM3-CBM3-DOC	ATGTTTATTAAACAGAAAGAAAAGAAACAAGGCTTTATCAAAAGGCGAGGTAGGTTATCAATTTTTATTGCGGTAATTTTTATTGCGGGACAGCTTTTTTCATCAGGTGCAGTATTTTCAGAAGCTCCACCTGCGACTTTTACGCCGGCAGAGGGATGGGAGAATTATAATCATTTCAACTTTGCCGAAGCCCTGCAAAAATCACTTTATTTTTATGACGCAGAAAAGTGTGGTGTTGAGGCAGATTGTGCTAGAGGCGGAAGACTTGAATGGAGAGGAGCCTGCCATGAAATAGATGAAAGGATTCCTCTTACCAATACATCCCTTTCTAAGGAATTTTTAGCTAAGTACGAGCACATTATTGATCCCGATGGGGATGGTACGGTAGATGTGCACGGT…	TGPidbaud_mb_bin.32_TGP_000000000990	0.992	5618.78	0	1	1	3183	TGPidbaud_mb_bin.32	d__Bacteria;p__Firmicutes_A;c__Clostridia;o__Acetivibrionales;f__Acetivibrionaceae;g__;s__	490.622
AG-C_GH9-CBM3-CBM3-DOC_15062_17	GH9-CBM3-CBM3-DOC	GTGCTTTCTGTTTTATTGTCGGTTGTACTTTCGGTTTCACAACTGCTGCCATCAGGTGTACTGGCTGCAGATCCAAGCCCGAAGCCGTCAATGGTTCCAAAAGAGGGGTGGGAAAATTATAATCATTTCAACTTTGCCGAAGCGCTGCAAAAGTCAATTTATTTCTATGACGCCGAAAAGTGCGGCCCGGGTATTACTGGTGGAAGGCTTGAATGGAGAGGAGACTGTCATGTAGGTGATCAAAAAATTCCGCTCACCAATACATCTCTGTCCAAGGCTTTTATTGAAAAGTACAAAGACATACTGGACCCCGATGGAGACGGTGCTGTGGATGTACACGGAGGATACCACGACGCAGGGGACCATGTGCGTTTCGGACTTCCTCAGGGCTATGCGGCA…	TGPidbaud_mb_bin.32_TGP_000000000721	0.993	5534.02	0	1	1	3126	TGPidbaud_mb_bin.32	d__Bacteria;p__Firmicutes_A;c__Clostridia;o__Acetivibrionales;f__Acetivibrionaceae;g__;s__	490.622
AG-C_GH9-CBM3-DOC_13540_25	GH9-CBM3-DOC	ATGAAAAAAAGAATAAGTGTACTGATCTTGCTTGCCGCTTTTCTGACAAGCATATTTCCTAAGCCCATTATGGCAGAGGAAACAAATTTCAACTATGTTGACGCATTTGCCAAATCAATTTTATTCTATGAAGCAAACTGGTGTGGTCCCGATGCGGGAAACAACAGGATTAAATGGAGAGGACCATGCCATATTGAAGACGGAAAAGATGTAGGACTTGACTTAACGGGAGGTTTTCACGATTGCGGTGACCATGTCAAATTCGGACTTCCCCAGTGTGCATCTGCTTCCACACTTGCCTGGGCATATTATGAATTCTCCGATGTCTTTATAGAAAAGGGACAGGATGAGTATATGCTAAATATTTTAAAGCATTTTTGCGATTATTTCATCAAATGT…	TGPidbaud_mb_bin.32_TGP_000000000007	0.993	4237.4	0	0.9992	1	2392	TGPidbaud_mb_bin.32	d__Bacteria;p__Firmicutes_A;c__Clostridia;o__Acetivibrionales;f__Acetivibrionaceae;g__;s__	490.622
AG-C_GH9-CBM3-DOC_13554_15	GH9-CBM3-DOC	ATGAAAAGAACCTGTGCATTCCTATTGATTAGCTTTATTTTAATAAACATTATTCCGCAAATATCGGTATCGGCGGCGGAAACGAATTTTAACTATGTGGATGCCTTCGCAAAATCCATTTTATTCTATGAGGCAAGCTGGTGCGGCCCTGATGCGGGAGACAACAGGATTAAGTGGCGTGGGCCATGTCATATAGAAGACGGTAAGGATGTGGGACTGGATTTGACAGGGGGGTTTCACGACTGCGGTGACCATGTCAAATTCGGTTTGCCCCAGTGCTATGCAGCGTCGGCTCTTGCCTGGGATTATTATGAGTTTAAGGATGTTTTTGTGGATAAGGGCCAGGACAAATATATGCTGAATATACTCAAGCATTTCACCGATTACTTATTAAAGTGT…	TGPidbaud_mb_bin.32_TGP_000000000990	0.988	4253.63	0	1	1	2433	TGPidbaud_mb_bin.32	d__Bacteria;p__Firmicutes_A;c__Clostridia;o__Acetivibrionales;f__Acetivibrionaceae;g__;s__	490.622
AG-C_GH9-CBM3-DOC_13628_18	GH9-CBM3-DOC	ATGAAGAGAATAAGTGTACTTGTTCTGCTTGTCATATTTGTGGCAGGCACAATTCCGCAGGTTTCGGTATCGGCTGCGGGGGAAGGCTTCAACTATGTTGATGCCTTTGCAAAATCAATTTTGTTTTATGAGGCAAACTGGTGCGGTCCTGATGCAGGAAATAACCGTTTAAAGTGGCGTGGTCCCTGCCATATTGAAGACGGCAAGGATGTAGGCGCAGATTTGACCGGCGGTTTTCATGACTGCGGAGACCATGTAAAGTTCGGCCTTCCTCAGTGTGCTTCGGCTTCCACTCTGGGATGGGCCTACTACGAGTTTAAGGATGCTTTTGTAAAGCATGGTCAGGATCAGTATATGCTCAACATACTCAAGCATTTTAACGACTACTTTATGAGGTGC…	TGPidbaud_mb_bin.32_TGP_000000001488	1	4351.01	0	1	1	2415	TGPidbaud_mb_bin.32	d__Bacteria;p__Firmicutes_A;c__Clostridia;o__Acetivibrionales;f__Acetivibrionaceae;g__;s__	490.622
AG-C_GH9-CBM3-DOC_14117_5	GH9-CBM3-DOC	ATGAGTAAAAAGAAAAATATAAAGAGAATAATTTCCATTGTTATTTCAGTTACCTTGCTGCTTTCTGTGATTATTATTCCGCAGAGCTCAGTTGAGGCTGCAGCGAATTATAACTATGGTGAAGCACTGCAAAAATCCATACTGTTTTATGAATTGCAGCGTTCAGGTAAGCTTCCAGAAAATAAAAGGGATAACTGGCGCGGAGACTCCTGCCTGGATGACGGTAAAGAGTACGGAGTGGATTTGGTAGGGGGCTGGTTTGATGCCGGTGATCATGTTAAATTTACATTTCCTATAGCATATACTGTTTCCATGTTGGGGTGGAGCGTATATGAGGGTAAGGATGCTTATGTTAAAAGCGGACAGCTTCCGTACATACTTGACAACATAAAATGGGCT…	TGPidbaud_mb_bin.32_TGP_000000000091	1	4556.6	0	1	1	2526	TGPidbaud_mb_bin.32	d__Bacteria;p__Firmicutes_A;c__Clostridia;o__Acetivibrionales;f__Acetivibrionaceae;g__;s__	490.622
AG-C_GH9-CBM3-DOC_14849_7	GH9-CBM3-DOC	ATGTTAAACAAAGTATTCTTTAAAAGGAGCTTAAGCGTACTTCTTAGCGTCGTTTTTTTGATATGTACGGTTTTCTGCATTCCAACAACAGTAAATGCCGAAATCGAGTACAATTTTGCCAAAGCGCTTCAACTTTCCCTTTATTTCTACGACGCTAATAAATGTGGACCGGGCATAACGGGTGGACGTCTTGAATGGCGCGGAGATTGTCATGTGGAGGATGCTAAATTACCGTTGATTCCCATGACAGAAGAGTATAGAGGAACCAATCTGTCTCAAAGCTTTATTAACAAATACAAGTCGGTACTTGACCCCGATGGAGACGGCACATTGGATTTAAGCGGCGGTATGCATGATGCAGGAGATCATGTTAAGTTTGGTCTTCCTCAGTCATATGCA…	TGPidbaud_mb_bin.32_TGP_000000002344	0.99	4617.91	0	1	1	2628	TGPidbaud_mb_bin.32	d__Bacteria;p__Firmicutes_A;c__Clostridia;o__Acetivibrionales;f__Acetivibrionaceae;g__;s__	490.622
AG-C_GH9-CBM3-DOC_15062_6	GH9-CBM3-DOC	ATGAGAAAATTAAATGTAATCAAAAAGCTTACAGCCATCCTGACAATGATTACTGTGATGGCTACCTTGTTGGTTCCACCTTCAAGTACTTCAGCTGCAGAGAACTACAATTATGCCGAAGCCCTTCAGAAAGCTATTATGTTTTATGAATTCCAGATGGCCGGAAAATTGCCCGACTGGATAAGAAACAACTGGCGTGGAGATTCGGTACTAAGCGACGGTAAGGAAGTAGGAGCCGATTTAACCATGGGATGGTTTGACGCCGGCGACCATGTTAAATTTAATCTTCCCATGTCCTATACCGTTGCAATGCTGTCGTGGGCAATCTATGAATACAAGGATGCCTTTGTCAAAACGGGACAGCTGGATTATCTGTTGAGAGAAATGAAATGGGCCACC…	TGPidbaud_mb_bin.32_TGP_000000000721	0.997	4547.58	0	1	1	2541	TGPidbaud_mb_bin.32	d__Bacteria;p__Firmicutes_A;c__Clostridia;o__Acetivibrionales;f__Acetivibrionaceae;g__;s__	490.622
AG-C_GH9-CBM3-DOC_15221_20	GH9-CBM3-DOC	ATGTATAAGGGGAAAGTATTAAAAAGAACAGCATTACTAGTAATGATAGCCTTCTTGGTATCTATAATTGTAATACCTCAAGGCACAGTAAATGCAGCAAGCTTTAATTACGGTGAAGCGCTTCAGAAGGCCATATTCTTTTATGAATTCAATCGGTCGGGCAAGCTGCCGCCTACCAACAGAATTAACTGGCGTGGTGATTCGGCTTTGAATGACGGAGCGGATGTAGGTGTAGACCTTGTGGGAGGATTGTATGATGCAGGTGATCATATAAAATTTAACCTTCCTATGGCGTATACGGCTACCATTCTTTGCTGGAGCGTATATGAATCCCGTGACGCTTTGGAAAAAAGCGGGCAGCTTACGTACTTGATTGAAACAATAAAATGGATAACCGAT…	TGPidbaud_mb_bin.32_TGP_000000003855	1	4010.18	0	1	1	2223	TGPidbaud_mb_bin.32	d__Bacteria;p__Firmicutes_A;c__Clostridia;o__Acetivibrionales;f__Acetivibrionaceae;g__;s__	490.622
AG-C_GH9-DOC_13540_48	GH9-DOC	ATGAAAAGAGTTTGTATTTTTTTTCTGGTAACAGCTTTGTTAGTTACATCATTGGTGGCGCCGACCACTAATGTGTCGGCTGTTGCCATATCTGCTTCGGATTACCCGGTTGCACTAAAGGATGCCATTTTGTTTTATGATGCCAACAAGTGCGGTAAAGACGTAGCTGCCGATAACGTATTCAACTGGAGGTCTGCGTGCCATACAACCGATGGCAGCAATGTAGGGAAAGATCTGGAGGGTGGTTACCATGACGCAGGTGACCACATAAAGTTCGGGATTACCCAGGGATACGCGGCTTCAATTTTGGGCTGGAGTTTATATGAATTCAGGGATTCCCATGATGCCTCGGGAACTACCACAAAACTATTGTCGACTCTTAAATACTTTACGGATTTC…	TGPidbaud_mb_bin.32_TGP_000000000007	0.996	3431.29	0	1	1	1920	TGPidbaud_mb_bin.32	d__Bacteria;p__Firmicutes_A;c__Clostridia;o__Acetivibrionales;f__Acetivibrionaceae;g__;s__	490.622
AG-C_GH9-DOC_14695_5	GH9-DOC	ATGTATGTGACCGTGAAAACGGAAACAAAATACAGGGAAAGTATTTTTGAAAGGGGATTTACAATGAAAAAAAGAAAAAGTTTTAAGAAAAGGCTGGTGGCATATGTTTCAATAATATGCCTGTTGATGGGATTATTCCCGACAACTGTTTTGCAGGCTGCCAGCATAGTATCGGTTTCGATATGTCAGGCAGGATACTCGGCAGACGATGTAAAGACTGCCGTAGTTGTGGTCAGCGGAGGGAATCTTTCGGACACAAACTATGAAATTATTACAGCCGGGGGCACAAAAGTTGCAGGCGGAACTATGACAAGCTACAGTCCGTCAGGCTGGAGCAGGGGAGAAACTTATTACAAGATAGACTTTTCATCTTTTAACCAGACCGGTGATTTCAAAATC…	TGPidbaud_mb_bin.32_TGP_000000001480	0.997	4118.38	0	1	1	2298	TGPidbaud_mb_bin.32	d__Bacteria;p__Firmicutes_A;c__Clostridia;o__Acetivibrionales;f__Acetivibrionaceae;g__;s__	490.622
AG-C_GH9-DOC_15434_35	GH9-DOC	GTGATTAGCAAAGAAAGAAAAATGAAAAGAATAAGTGTACTTATTTTATGTACTGTCGTATTGACCACTTCATTATTTTCCGCATTTAATGTTTCGGCAGCAGGGGGCTTTGACTATCCACTGGCGTTAAAAAATTCCATCATATTTTTTGATGCCAACAAATGCGGTAATGATGTGCTTCTGGATCAGGAATTCAGTTGGAGAACAGGTCCTTGCCATGTAACCGATGGAAATGACGTAGGAGTTGATTTGACAGGCGGTTTCCATGATGCAGGTGACCACGTGAAGTTTGGATTGCCGCAGGCTTTTACGGCATCAATTTTAGGATGGTCCATGTATGAGTACAAGGATGTTTTTGATGCTACAAACAATACGGACAAACTGATGGGACAGCTTAAA…	TGPidbaud_mb_bin.32_TGP_000000009542	0.99	3400.64	0	1	1	1932	TGPidbaud_mb_bin.32	d__Bacteria;p__Firmicutes_A;c__Clostridia;o__Acetivibrionales;f__Acetivibrionaceae;g__;s__	490.622
AG-C_GH94_14692_22	GH94	ATGAAATTTGGATACTTTGATGATAAAAACAGGGAATATGTAATTACTACCCCCAGAACTCCATATCCGTGGATTAACTATTTGGGCAGCGAGGAATTCTTCGGTTTAATTTCCAATACTGCCGGAGGATACTGCTTTTACAAAGACGCAAGACTCAGAAGGTTGACCAGGTACAGGTACAACAACATACCTATTGATAATGGCGGTAGATATTTTTACATAAACGATGGGAAAGAGTACTACTCACCATCGTGGATGCCTGTAAAGAGAGAGCTTGACAGTTATGAGTGCAGGCATGGTATGGGATATACAAAGATAAAAAGCGTAAAGAATAATTTGGAAACAGAAATAATGTACATGGTTCCTTTAGGCGACAATGCTGAAATTCACAGGGTTACG…	TGPidbaud_mb_bin.32_TGP_000000001302	1	4394.29	0	1	1	2436	TGPidbaud_mb_bin.32	d__Bacteria;p__Firmicutes_A;c__Clostridia;o__Acetivibrionales;f__Acetivibrionaceae;g__;s__	490.622
AG-C_GT2-GH5_25_15436_27	GT2-GH5	ATGATACAGAAAAAAACAGGCTATAAAATTTTAAGTAGGGGAATTATGCAAAGAGGCATTTTAGCTTTTTTCTTAAACCATATTGTATCCTTTATCAGTGCATTGAGAGCAATTATCGGCTTTTCTCCCTGTTTTACAGGACAAAAAAGGCTGGCAGCCCGTGTATTATACTTCCTTTCCAATGGATATGATGAGGTAATGATAAAACCGGACGGAATATATCATGAAGATAAGCTCCTAATGTGTCTCAGGTACCATGTTATGGACTTCATACCTGCAAACGGTATACGAATTTCGGAAAAGGATTCAGCACGTATTAAGGAAACAATAAAAGCGGCTGTTTCCCTTTACGGTTCAAAAGTAAGCAGGACATATTACCGTATTTATTTACTGGCTATA…	TGPidbaud_mb_bin.32_TGP_000000001216	0.988	6433.9	0	1	1	3669	TGPidbaud_mb_bin.32	d__Bacteria;p__Firmicutes_A;c__Clostridia;o__Acetivibrionales;f__Acetivibrionaceae;g__;s__	490.622
AG-C_GT84-GH94_15222_23	GT84-GH94	ATGCAGTTTGATTCAAATACTATTTTGGAAATCGGTATAATTCTTGTTGCCATTTTCATTTTTTTATTATGGAGTAGTTATAAGAAACGCAGTGACAAATATACTGTAAAGGTTCACGACGTATCTCTGACATGCGAAGATCTTGAGGAGCATGCCAGGAAGATAGCAATAGATCATGCTGTCTCGGGAAAAAACAGGCTGTATTATTGGCCGGTTTCAAGGATGAACCAGAGTTATGACTATATCAATTCCGTTTATAATGAATTAAATGATTCGGTGCGGGCAAAAGAGACTGTTCCTCCTGCTGCCGAATGGCTGCTTGATAACTTCTACATAATAGAGGAACAGGTTAAAGGAATACGGAAAAACCTTACCAAAAAGGAATATTTGCGGCTGCCG…	TGPidbaud_mb_bin.32_TGP_000000000348	0.999	16009.8	0	1	1	8907	TGPidbaud_mb_bin.32	d__Bacteria;p__Firmicutes_A;c__Clostridia;o__Acetivibrionales;f__Acetivibrionaceae;g__;s__	490.622
AG-C_PL1-DOC-PL9_14696_4	PL1-DOC-PL9	ATGACAAGAAAAAGCTTTTTCAAACAATTGCTGATTGGGTTAATGTTGTTGTCTTTATTGTTTGCTCAGGTTTTACTGCCCGGTACAGGCGTGACAGCGGCAGCCGATGCGGTTGATTTCGGCTTGATAGGTTTTGCAACTCTAAATGGCGGTACTACAGGTGGGACAGGAGGCAAAGAAGTTACAATTACCAGCATGAGTCAGGCTAATGACCTTCTGAACACGAGAAAAAAAGCAGGTGACACCTCCCCGCTTATATTAAAAGTGGCCGATAAAATAAGCGGCAGCGGAAAAATAGATATAAAACAAGTGAAGAATATTACTGTTATCGGTGTGGGTACAAGGGGAGAGCTGGAAGGCATAGGATTAAACATAGTTAATTCGGACAATATTATAATC…	TGPidbaud_mb_bin.32_TGP_000000001480	0.966	2361.9	0	0.5487	1179	2610	TGPidbaud_mb_bin.32	d__Bacteria;p__Firmicutes_A;c__Clostridia;o__Acetivibrionales;f__Acetivibrionaceae;g__;s__	490.622
AG-C_PL11-DOC_14428_37	PL11-DOC	ATGAAAAAACGTACAAAAAAGATTTTTCTTTTGTTACTGGTTATGCTACAGATGGCAATGTATATTGTTCCGTATCAATCGGTAACAGCAGCGGCAAAACGCCAGATGGAGAGGCTTAACAGGGGAGTAGTTGCAGTTAAGGTAAACAACGGGGTTTTTGTAAGCTGGAGAATGTTCGGTACTGATCCTGCCAACATAGCTTTCAACGTATACCGCAACGGAACAAAAGTCAATTCTTCACCAATAACCGACAGTACCAATTATGTTGATGCAGGCGGAAGTATAGGTTCAACCTATACTATACGCCCCATTTTAAACGGACAGGAGCAGCCGGCATCGGAATCAACAACTGCTTTGGGGCAGAATTATCTCACTGTGCCTATAAAGGCGCCAATCAGC…	TGPidbaud_mb_bin.32_TGP_000000002970	1	3739.67	0	1	1	2076	TGPidbaud_mb_bin.32	d__Bacteria;p__Firmicutes_A;c__Clostridia;o__Acetivibrionales;f__Acetivibrionaceae;g__;s__	490.622
AG-C_GH1_14535_97	GH1	ATGCCGCGCGCAACCATTCATTTTCCCGAAGGTTCTTATTGGGGCACTGCCACCGCATCACATCAGGTGGAGGGTCGTAATACAAATAATAACTGGTCAGTCTGGGAGCAAATACCCGGGAAAATAGTAGATGGTGGCACTGCTGGATTAGCCTGCGATTGGTGGGGAGGTCGTTGGAAAGAAGATATGGATCGTGCGGTAGAAACAGGTCAGAATGCACACCGATTCTCAGTAGAGTGGAGCCGTATTCAACCTGCACCTGATCGCTGGGATGAACATGCGATAGATTTTTATCGTGAAATGGCTCGCGGGATGATCGATAGGAAGATCACACCCATGGTTACTTTGCATCATTTTACCGACCCACTATGGATGTATGAACCATCACAGGATGGTAAC…	TGPmgh_mb_bin.12_TGP_000000022172	0.73	199.657	4.34e-49	0.2712	956	1322	TGPmgh_mb_bin.12	d__Bacteria;p__Chloroflexota;c__Anaerolineae;o__Anaerolineales;f__Anaerolineaceae;g__UBA6107;s__	1.82115
Gene with no Blast match in MAGs
AG-C_CE1_14021_11	CE1	TTGATTCCCGCGGTGGAAGGAACGTACAGCACCTATGCTGCAAGTACATCTGCAGAAGATCTGATTGCTTCCCGTGATCACCGGGGATTCGGCGGGTTTTCCATGGGATCGGTCGCAACCTGGCGGACATTCCAATACGGACTTGATTACTTTCACTATTTCCTGCCGATGAGCTGCGGAACAACTCTGGATGACAAAGAGATCTTTGCCGCAGCTGAAGGACATGATCCGGATGATTATTTCGTCTTTGTGATGACAGGAACTAATGACTTTGCGTACAGCTACGATAAAGCCAGAACAGATCTGATGCGAACATCCACTTATTTCATCGATATCGATGATAGAGCTAATGGTAATTTTGCGTATCGTGTCAAAAATGGATATTCCCATGACGGAAAC…
