# Supplementary material for: Taxonomic composition and carbohydrate-active enzyme content in microbial enrichments from pulp mill anaerobic granules after cultivation on lignocellulosic substrates
Source: Front Microbiomes. 2023 Sep 27;2:1094865. doi: 10.3389/frmbi.2023.1094865 (PMC12993600; doi:10.3389/frmbi.2023.1094865)
Supplement: Supplementary file 1 [file DataSheet_1.zip › Table S8.XLSX]

## Sheet: Sheet1
Table S8. Results from blastn searches using plant active cazymes identified in the AG-P metagenome as query against a database of contigs of the MAGs obtained from the AG-P metagenome. The taxonomy and sequence coverage of the MAG is also reported.
Query	Cazy	sequence	Contig match	% Identical Sites	Bit-Score	E Value	Query coverage	Query start	Query end	MAG	Taxonomy of MAG	sequence coverage of MAG
AG-P_PL11_47548_18	PL11	ATGAAAAAAATTCTTAATAAACCAGGATTATGCATATTCCTTTTCTTTTTTATCGGATGTTTGCCTGTTAATGCGGCAAAACGGCAAATGGAGTATTTGGACAGAGGCTTAACAGCAGTAAAGGTTCCGGAAGGAGTTTACCTAAGCTGGCGTTATTTAGGGACAGATGATCCTTCCATAAGTTTTAACCTATACCGAAACGGGGAAAAGGTGAATACCTCTCCGATTGCCACAAAGACGAACTATACGGATACAAGAGGGACACTCTCTTCTACTTATACTGTGAAAGAAGTAGTAAACGGGATTGAACAAGAAGCATCTAAAAGTGTACCGGTATGGGCACAGCAATACAAAAAATTACAATTACGCAAGCCGGCGGACGGAACGAATACTTCCGGC…	TGPmsp_mb_bin.60_TGP_000000000888	1	6547.52	0	1	1	3630	TGPmsp_mb_bin.60	d__Bacteria;p__Bacteroidota;c__Bacteroidia;o__Bacteroidales;f__Paludibacteraceae;g__;s__	127.844
AG-P_PL1_51038_39	PL1	ATGAAAAAGAAATATTTATTAGGTTTGGCTATAGTTATATCATTAGCGGTAGAGGCACAAAATAATTTTTATGTTTATATGAAAAATGGTTCTGTTGTGGATTATTCCGTAGCAGACGTTGATAGTGTGGTTTTTGTAAAAAATGAAGGCGGAGGAAATCCTGCGAATCCGGAAATAGGAGCAATACAAGTTACAACGTATGGAGGCTGGTTTGAATCTGGTTATGCAGAATGGTCGTCGATAAATGATGCAAGTAATTACAACGTCTATTATAAACCGATTTCGGCAGACGATTCGGAATATAAGCAAATAGATGGCATGCTTGTACGTCATTATGGTTCGCACGTACGTGCCGATATTCCGGGACTTCAGCCGGGTTCATACAGCATGAAGATTGTT…	TGPmsp_mb_bin.60_TGP_000000000009	1	3133.74	0	1	1	1737	TGPmsp_mb_bin.60	d__Bacteria;p__Bacteroidota;c__Bacteroidia;o__Bacteroidales;f__Paludibacteraceae;g__;s__	127.844
AG-P_GT84-GH94_51040_147	GT84-GH94	ATGTCTGATTCACTTAAAAAAAGTAAATATAAATATCTTAATAAATATCCTGATGAAGTTCCTTTCCGGGGAGAGCTTTTAAATTCGGAGCAACTTGCTCTTTATGCCCATAAGCTCGCCAGAAAACAGGAAATAACCGGAGGCACTTCGAACAACTATTTATTAGATAGGTTGAACTATAATGATGAAGTAATTAGAAAATATAATAACATAACATTATCTCTTAAACCGAGCTATATTTGTCCGGCGACCGAATGGCTGATTGACAATTTTTATCTGATAGAAGAACATATTCAACTGGCCCGCCGTCATTTTCCCAAAAAGTATAATAAAGAACTTCCTCATTTGGCAAACGGACCGTATAAGGGACTGTCCCGTGTATATGAATTAGCTGTGGAA…	TGPmsp_mb_bin.60_TGP_000000000009	1	15706.8	0	1	1	8709	TGPmsp_mb_bin.60	d__Bacteria;p__Bacteroidota;c__Bacteroidia;o__Bacteroidales;f__Paludibacteraceae;g__;s__	127.844
AG-P_GH94_45414_25	GH94	ATGCAATATGGATTTTTTGACGATGCTCGTAAAGAGTACGTTATTACAAGGCCGGACACTCCCAAATCATGGAGTAACTATCTCGGAGATACCCGTTACGGAGCGATTATAACTCAAAATGCGGGAGGATACAGTTTCTTCCGTTCAAGCGTTCAGGGAAGGTTTATGCGATTGAGTTTCAATAAAGTTCCGTTAGATCAGCCGGGACGATATATTTACTTGTATGACCGTGAGGATAAGGATTTTTGGTCCGGATCATGGCAACCCGTAGGTAAACCGTTAGACCAATATAAAAGTGAATGCCGCCACGGTTCCGCCTATACTGTCATCAGCTCTGATTACAAAAACATACGAACCGAGACATTATATTTTGTTCCGATGGGACAGGAATTTGAAGTG…	TGPmsp_mb_bin.60_TGP_000000000015	1	4313.14	0	1	1	2391	TGPmsp_mb_bin.60	d__Bacteria;p__Bacteroidota;c__Bacteroidia;o__Bacteroidales;f__Paludibacteraceae;g__;s__	127.844
AG-P_GH94_45414_23	GH94	ATGAAATTCGGACATTTTGATGACCAACGTCGTGAGTACGTTATCACAGACCCATGCACTCCGTGGCCTTGGATCAACTATTTAGGAAATGAGGATTTTTTCTCCTTAATTTCTAACACTGCCGGTGGATATTCTTTTTATAAAGACGCTAAATTCCGCCGCATTACACGTTATCGTTATAATAATGTTCCAATGGATAACGGAGGCCGTTATTTCTATATCAATGATAACGGAACGGTTTGGTCCCCGGGATGGAAACCCTGTAAAACAGAGTTAGATAAGTACGAATGCCGTCATGGTATGAATTATACCATTATTACCGGTGAAAAAAATGGTATTGAGGCGGAAACATTATTCTTCGTTCCCCTAAAAACATGGGCTGAAGTTCAGAAAGTGAAA…	TGPmsp_mb_bin.60_TGP_000000000015	1	4399.7	0	1	1	2439	TGPmsp_mb_bin.60	d__Bacteria;p__Bacteroidota;c__Bacteroidia;o__Bacteroidales;f__Paludibacteraceae;g__;s__	127.844
AG-P_GH9_51038_148	GH9	ATGAAACATACATTAAGTATAGTTTTGACGGGATTATTTTTATGCAGTACGATGACCGGACAGAATTTTATCCGTGTCAACCAGATTGGTTATTATACGGAATCACCTAAGAAAGCGATCTTTGCAAATATGGATGCTGCTCATTTTGAAATTAAATCGGTGGAAAATGATGAGGAAGTGTACCGTGGAAAGCTTTCGGACGGTAAACGTTGGAAGGAATCCGGTGAAATTGTTCAGGTTGCGGATTTTTCAGATTACAAAATTCCCGGAAAATACTATATAAAAAGCGGTAGTGAAAAGTCTTATCCTTTTGAGATAGCAGATGATTATTTATTTGATTCTCTTTCCGTATGGACATTGAAAGCTTTTTATTTATGGAGGGCATCCATTGATATAGAT…	TGPmsp_mb_bin.60_TGP_000000000009	1	3106.69	0	1	1	1722	TGPmsp_mb_bin.60	d__Bacteria;p__Bacteroidota;c__Bacteroidia;o__Bacteroidales;f__Paludibacteraceae;g__;s__	127.844
AG-P_GH9_45194_95	GH9	ATGGGAATAAAATTATACTCTTCTTATTTAAAAATATTTTTTCTTACTTTTTGTTTTTTATTATCATCGGGGATAGTGAACGCTCAACAAAAGTTTATTATGGTTGACCAGTTCGGATATCGTCCGGATGCCGTAAAAACAGCAGTAATTAAAAATCCTCAGTTGGGATCGGATAAGGATCTTTCGTTTACACCGGGAACCTTGTATGAAGTTGTGGACGCGGTATCGGGAACAAGTGTCTTCCAGGGTCCGATAACTCCTTTTAACGGAAGTGCTACGGATGTGGCTTCCGGTGATGAGATCTGGTGGTTTGATTTTTCAGAAGTAAGCACAGAGGGTACTTACTATATAGTAGATGCGGAAACCGGCGAGACTTCGTATGATTTTCGTATCGCGGAA…	TGPmsp_mb_bin.60_TGP_000000000015	1	3934.43	0	1	1	2181	TGPmsp_mb_bin.60	d__Bacteria;p__Bacteroidota;c__Bacteroidia;o__Bacteroidales;f__Paludibacteraceae;g__;s__	127.844
AG-P_GH9_45194_261	GH9	ATGAAAAAAATTTATTATTTATTACTGTCATTAAGTATGATGTTACCAGGCATGCTTCATGCTCAGGTAAACCCCTCTTTTGGAGAAGATGACTATAAAAAAGCGTTGTGGATGACAACCCGCTTTTATGGTGCACAGCGATCCGGGCATGGCCCTAACTGGTTAATCGCAGAACATGAACCAACTAATGTTCCTTCTGCTTTGCAACAATACTCCGGAAATTTTGTAAAAGGAAAATCCTTTATTAAAGATGCGGACGGAAGTTATGACCTGACCGGTGGATGGTTCGATTGCGGAGACCATGTGAAATTCGGACAAACATTATTTTATTCTGCCTATATGCTTATTCTCGGTTATTCGGAATTTCCTGCAGGATATGATGATCACTATTCTTTTAAT…	TGPmsp_mb_bin.60_TGP_000000000015	1	5335.65	0	1	1	2958	TGPmsp_mb_bin.60	d__Bacteria;p__Bacteroidota;c__Bacteroidia;o__Bacteroidales;f__Paludibacteraceae;g__;s__	127.844
AG-P_GH8_51220_1	GH8	ATGGGATACACATTTTTCAATTGCAGGTTTGTTACAATAATTTTTTTCTTTTATTTATTCATTACATCTCTGAATGGACAGGTTACTGTTGATATAAATTCTGGGAATCCTCGTTTTCCTTTTCCTCAATTTTTAGAATATGCCTCTGATGTCCATAACCTGGGAAATCTTGGCACAAAGAATGCGGAAGGCGTTGTACATGCTGAAATGGAACAGGATATTCGGGATGCCTACCAGATCATGTCCAATGGATTTAAATATACAGGAGAATCCTGGGGAGGTGTTCAATATATTAAAGGTAATATAGGATGCCCCTATGATTGTACGGAGGGAGTTGGATATGCATTATTGGCTGCTGCGTATATGGGTGACAAAACTGTTTTTGATGGATTGTGGATG…	TGPmsp_mb_bin.60_TGP_000000016239	1	7423.95	0	0.517	1	4116	TGPmsp_mb_bin.60	d__Bacteria;p__Bacteroidota;c__Bacteroidia;o__Bacteroidales;f__Paludibacteraceae;g__;s__	127.844
AG-P_GH8_51219_1	GH8	ATGATACGGAATTTTTTTTATTACATGTCCTTTCTAATTGTTTTTCTTTCAAATATAATTATTTGTAACGGACAAAATCCCAATGCTATAACCGTTAATATTAACTCCGGTAATCCTCGTTTCCCTTTTCCTCAGTTTCAGGAATATGCAACTGGTAAAACGTTAGCCAAATATAATCCGGAAGGGGTTGTACATGCTGAAATGGAAAAAACGATCCGGGATGCTTATCAGATCATGATGAATCGGGCGCGTTATGAAAATGAATTATTAGGCGGAACCCGGTATATTTCTTTCAATAATTTCAAAGACCATGCAAATTTACGTGGTGGATACGGCACATTTGTGACGGAAGGAGATGGTTATGCTCTTATTGCAGCAGCTTACATGGGCGATAAAAAA…	TGPmsp_mb_bin.60_TGP_000000016105	1	7764.79	0	0.5282	1	4305	TGPmsp_mb_bin.60	d__Bacteria;p__Bacteroidota;c__Bacteroidia;o__Bacteroidales;f__Paludibacteraceae;g__;s__	127.844
AG-P_GH74_51040_420	GH74	GTGAAAAAAATATTTTTATTAGCAAGCTTATTTTTTCTATCCGGAATTTCCGGTTACGCAGAAAAAATTCTGTTATTCGATTTTGAAGACAATAGAAAAATGGGAGGTAGCTGGGATTGTACGGAAACTATTGTTCCCAATCCGTCAACAGACGCAATAAACTCCAGCAATAAATGCCTTGAGACCACATTTACACAAACATGGGGGAAAGCCGTATCTTTTCAGAATGTGGATTACGCAAAGTATGCCGTGTCATTTCTGGTATATACCGATTCCCCGGGAGATATATGGATGACGGCTTATGATGGTAATCAAAATTTTGATTTATCCCAATCTGTATTTAGAGGAAACCGATGGACACGTCTTTATTTTGATTTTTCAGAAATAACATCAGCGTCT…	TGPmsp_mb_bin.60_TGP_000000000097	1	5249.09	0	1	1	2910	TGPmsp_mb_bin.60	d__Bacteria;p__Bacteroidota;c__Bacteroidia;o__Bacteroidales;f__Paludibacteraceae;g__;s__	127.844
AG-P_GH51_46279_23	GH51	ATGGTAAAAATATTATTACACAAATTATTTCTTACCGGATCTTTTTTGTTTTTCCTCATCAATCCATTAGAAGCTAATCCTGGATTTTTCATGGAGAACTGGATTCCAGTAAAAGCTCCGTCGTTGGATACCTATGAAGAGGTAAGTTCTCCGATTACTGCTCCTCAATTTACAGTACAGTTGCATGCGGCGGACACTGTTGCCAAGATTTTGCCTTCCCTGTTCGGGAATAATATTAATCCCTGGCTTGGGAAAAAACTGATGACAGATGAAGATTATGGAATAAAACACCTGAAAGACCTGCAAATATCTTTCCTTCGTCTTCCGGGTGGTAACTGGAGTAATAAATTTCTTTGGGATGGTATTGTGCACTGGAACCTTCTTTATGGGTATAGAGAC…	TGPmsp_mb_bin.60_TGP_000000000749	1	3285.22	0	1	1	1821	TGPmsp_mb_bin.60	d__Bacteria;p__Bacteroidota;c__Bacteroidia;o__Bacteroidales;f__Paludibacteraceae;g__;s__	127.844
AG-P_GH5_38_45194_348	GH5	ATGCTTTTGGGTATGAGCGCATGCGGAAGTAGACAACAACCCGAGCCCGCACAGGAATCGGCGGATGGCTTTAAGTTAGGTACGGGAGTAAATGTAAGTCATTGGCTTTCCCAATCCGGATTAAGAGGTGCGGAAAGAGAAAACCTGATCACAAAGAAAGATTTTGACGGAATCGCGTCTATGGGTTTTGACCATGTTCGTCTTCCTATTGATGAGGAGCAGATGTATGACGAACAAATGAACAGGAATGAAGATGCTTTCCAACTCATGCATAATGCTATTAAATGGACATTGGAAAACGGAATGAATATCGTGGTAGATTTGCATATTGTTCGCTCTCACCACTTCAACAATGAAAATGAAAGTGAAAATACATTGTTCGAAGATCAGGCCGAACAG…	TGPmsp_mb_bin.60_TGP_000000000015	1	1959.74	0	1	1	1086	TGPmsp_mb_bin.60	d__Bacteria;p__Bacteroidota;c__Bacteroidia;o__Bacteroidales;f__Paludibacteraceae;g__;s__	127.844
AG-P_GH5_25-CBM4_47547_10	GH5	ATGAAACAGAAATTTACCGTAGCATTTTGGATGTTTCTGCTCTTTGCCGGGAGCCTGTTCTCCCAAAACCGCGAACGCGCTTTTGAAATGAATGCACGGCTGGGAATGGGTATGAATCTCGGAAATACGTTTGATGCTCCTTCGATAGGTGAATGGGGCGTTCAACCCGACAGCTGGTATTTTACGGATATCAAGGATAAAGGATTTTCCTCCGTACGCATTCCTATCCGGTGGTCCACACATGCCATGGAAGAGTCACCCTATACTATAGAAGAAAATTTCATGGACACTATCGAATGGGCTGTGGATCTTGCCTTAGCCAATGATCTGCCTGCCATTATCAACATTCATCATTACGAAGAAATCATGGAGGACCCGGAAGCGCACAAAGAACGTTTT…	TGPmsp_mb_bin.60_TGP_000000000272	1	3620.65	0	1	1	2007	TGPmsp_mb_bin.60	d__Bacteria;p__Bacteroidota;c__Bacteroidia;o__Bacteroidales;f__Paludibacteraceae;g__;s__	127.844
AG-P_GH5_2-CBM6_45194_334	GH5	ATGAGAAATATAATATTATCACTTTTCTCCCTTCTTTTTTCTTTTACACTGGTTTCAGCTGCAGATGATTTTGATTATTCTACTGCAGAACAATGCATGGAAAATAATTATGTTGAAAAATGGGGACGGCTAAAATTAGTAGGTAACCAACTTAGTTCGGAAGACGGAGAAGCTATACAGCTTCGTGGCTGGAGTTCACATGGATATCAATGGACAAAACTTTTTTATGATGATAAAGCGGATTTTGAAGCCATGAAAGCCCATGGTGCTAATATATTCCGTATTGCCATGTATATACAGGAAGGAGGTTCCCAAAATAAGGAGTGGGTTCAGAATTGTATTGACTGGACTGCCGAATTGGGCATGTATTGCTTGTTTGACTGGCATGTATTGACACCG…	TGPmsp_mb_bin.60_TGP_000000000015	1	3544.91	0	1	1	1965	TGPmsp_mb_bin.60	d__Bacteria;p__Bacteroidota;c__Bacteroidia;o__Bacteroidales;f__Paludibacteraceae;g__;s__	127.844
AG-P_GH5_2_49567_153	GH5	ATGTTAGCACTTGCTTTTGCCTGTTGGCAGATGGTAAGTGCACAAGGACCGGTAAGTTGCTATGGGCAATTGAAGGTCAGTGGTAACAATATTGTAGGTTCTAAAACAGGTTCAACGCCTGTACAAGTAAAAGGAGTCAGTCTCGGATGGAGTAACACTGGCTGGCATAGCGCCGCTTATTTTAATCAGAATTCCGTCAATCAGTTCGTTGACCGATGGAAGGCAGAGGTTATCCGTGTACCTTTGGGTGTTGGAAGACCTAATCATAGTGAAAGACAAGGTGACTACACGAATGACCCGAATGGAAACAAAACCAGAGTAAAGACTGCAGTAAGTGCAGCCATTGCAAAAGGGGTATACGTAATTATAGATTGGCATGATCACGTTGCTCATACCCGC…	TGPmsp_mb_bin.60_TGP_000000000054	1	5297.78	0	1	1	2937	TGPmsp_mb_bin.60	d__Bacteria;p__Bacteroidota;c__Bacteroidia;o__Bacteroidales;f__Paludibacteraceae;g__;s__	127.844
AG-P_GH5_2_49567_123	GH5	ATGAAGAATAAGTTATTGTTATTATTGTTGGGGATATTTCCTTTTTTGAACAGCTATACTTATGCAGCCGATGATTATGCAGGTAATACTTATATAAACAATGATTATACCGGTGATTGGGGAAGATTGAAATTAGTTGGCGTCCAGCTTTCTTCGGAAGCGGGAGAGGCGATTCAATTGAAAGGGTGGAGTACACATGGATGGCAATTTGGTAACGTAAGAAAAATTACATTTGACTCGGAAGCCGGATTTAAAGGTATGAAATCATTTGGAGCTAATATCGCTCGTATTGCTGCTTATATGTCTCCTCAGGATCAGGTGAGTGATGAAAATGTTTTGGAGATCATAGAATGGGTGAAGCGCTGTATGGCATGGACTCATGAATTAAATATGTATTGT…	TGPmsp_mb_bin.60_TGP_000000000054	1	2435.83	0	1	1	1350	TGPmsp_mb_bin.60	d__Bacteria;p__Bacteroidota;c__Bacteroidia;o__Bacteroidales;f__Paludibacteraceae;g__;s__	127.844
AG-P_GH5_2_45898_40	GH5	ATGGGATTATCAGCCCGGACACAAGGAAGCCCTCCTAAAACTTTTTTGGAAAAACCTACCCCCTTATCAAAAACAAATTCATTAAATGACCGGCAACATTTTTATCGCGGCATCGAAGAAAATCCGCTAAGAACAGCATCTTACCCTTTATCAGGTGCAGCCCCACGTCCGTCTTCTTTACGATCGGCTAATGCGGAGCAGGGAATATTGGATAGTGTGATAAGATATTGGAATTGGAATGAAAAACAAACTATCAGGTATAGAGAATATTATACTTATGAATATGACGATCTAAATAGAATTGAAAAACAAATTTGTCATCGTATAGATGAAGATTCAAATGAAGAAATAACATACATGGATGAATATAAATATTCTTCAAAAGGATTTTTTTTAGGA…	TGPmsp_mb_bin.60_TGP_000000001257	1	4470.03	0	1	1	2478	TGPmsp_mb_bin.60	d__Bacteria;p__Bacteroidota;c__Bacteroidia;o__Bacteroidales;f__Paludibacteraceae;g__;s__	127.844
AG-P_GH5_2_45668_4	GH5	ATGTTTAGAAATTCTTTATTAATGTCATTCGTGATATTGCTTGGTAGTTGCTGTGGCGGAAAAAACGACTCAGGAAATACGTGTGAAAAAAAACAGGAGAAAACATGTAGTGTTCCGGCCGGATTCGGCAAAGTGGACAGCGCTTCCCTGAACGTGGAGATATTGCCGGAAATGAATTATCCGCAAGGTTCTCCCGTTGCGAAATGGGGAAAGCTGAAAGTTGCCGAAAATGAAAAAGGAGTCCGTGTCTTGTGTAGTGAAAACGGGAAACCGGTACAATTAAGAGGGATGAGCTCTCATGGATTGCAATGGCCGGGGGTAGCATTGCTTACGGAAGTCAATATGAAAGTGTTGCGGGAAGATTGGAATTGTAACATTTTCCGTATCGCTTTATATGTG…	TGPmsp_mb_bin.60_TGP_000000005984	1	2289.76	0	1	1	1269	TGPmsp_mb_bin.60	d__Bacteria;p__Bacteroidota;c__Bacteroidia;o__Bacteroidales;f__Paludibacteraceae;g__;s__	127.844
AG-P_GH5_2_45414_22	GH5	ATGGAGCAGACCTCTGAAAACATAATTATACAAATAAAAAATATCTCCAAAGGAGTTAGAAAATCTGATTTTATAAAAAAAATGAATATCATGAAAAAATTATTTATCAGCATTATGATGGTTGCGGCAATGTGTAATCTGTCATCGTGCGGTTCAAAGAGCCGGCAAAATGCGGAAACATGTGAAAGTAAAACCTATTGTAAAAAATACCCGGAAAATTCACCGGTTGCTAAACACGGGGCTTTACAGGTTAAAGATTTACAGCTTTCCGATAAAGACGGGAATCCTGTACAATTAACAGGTATGAGTACTATGGGTTGGCAATGGTGTAAAGAATGTTACACAAAAGAATCATTGGAAAACTTAGTAAAAAACTGGAATATCAATGTATTACGTTTG…	TGPmsp_mb_bin.60_TGP_000000000015	1	2414.19	0	1	1	1338	TGPmsp_mb_bin.60	d__Bacteria;p__Bacteroidota;c__Bacteroidia;o__Bacteroidales;f__Paludibacteraceae;g__;s__	127.844
AG-P_GH43_32-CBM6-CBM66_51040_23	GH43	ATGAAAACAAAAAACACATTTACAACGATTATTTGCATTATTCTCTGCCATTTCATCAACGCACAGGAAACCTGGCAGAATCCGCATATTTTGCCGGATGAATATCCGCTGTACGGCATCGGAGACCCTTATATTTTAAAATACAACGGGACTTACTATCTCTATGCTTCTACCCGTGACACGGAAACCGGTGTGAAAGTCTGGAGTTCACGAAATATAACCGATTGGAAATATGAGGGGCTGTGTGCAACCGATCCGGTTCTGAAAGCCGCTTATGCACCCGAACTAATTTACTGGGGCGGCAAATTTTATATGTACACTTCTCCCGGCGGACACGGACATTATATTTTTGAAAGTAACAGCCCGACCGGCCCTTTTATTCGCAAAACGGAAAATATA…	TGPmsp_mb_bin.60_TGP_000000000009	1	5205.81	0	1	1	2886	TGPmsp_mb_bin.60	d__Bacteria;p__Bacteroidota;c__Bacteroidia;o__Bacteroidales;f__Paludibacteraceae;g__;s__	127.844
AG-P_GH3_45898_192	GH3	ATGAGAAAAATCAGTTTGTTGATGATCGGTATTGGTTTGTTGTTATCCTCGTTGTCGGCACAGCAGAAGCCGGTTTACCTGGATGTGGACCAGCCGCTTGAAGACCGGGTTGAAGATGCGCTGAAGCGTATGACATTGGAGGAAAAAGTAGCTATGCTGCATGCGCAGTCAAAATTCAGTGCTGCCGGAGTACCCCGCCTTGGCATTCCGGAAAACTGGACGTCTGACGGCCCGCATGGAATCCGGACGGAAGTGTATTGGGATGCCTGGGAGAGCGCGGGCTGGACAAACGATTCCTGCATTGCCTTTCCGGCTTTGACTTGTTTGGCAGCTACATGGAACCCGGAAATGGCAGCTCTTTTCGGAAAAAGTATCGGGGAAGAAGCGCGTTACAGGAAT…	TGPmsp_mb_bin.60_TGP_000000000041	1	3983.12	0	1	1	2208	TGPmsp_mb_bin.60	d__Bacteria;p__Bacteroidota;c__Bacteroidia;o__Bacteroidales;f__Paludibacteraceae;g__;s__	127.844
AG-P_GH26_47547_109	GH26	ATGAAACCACTCAAATTATTTCTTTTGTTTTTTATAATGTCCGCTTTGGGGTTGAATGCCCAGAAACATGTTCCGGCAGAAGGTAACGTATTGCTTATCATCGGGCAGGACCTGGAAAGTATTTACAATTATACGCAGGATCCAAATATGCCCGTCCCGGGAGGAGTAACGGCGTATATTGATCTGTACAATTGTGACAAGCCACAGGATAATATCTCCTGTTTCTTCCCCTTCGGAGGGCTTGGAGAGGACAACGACGGTAATAAAGTGATAGATATAGACTGGGGCTCAGGGCCATTGAACGCGTCCAACGCAGCCGACGGCAATCCAAACAGTGTGCTTGTGATCGGGCTCTATATGTCCGAAGAATGGACTCCAAACGGATTAGCGCGGATTGCC…	TGPmsp_mb_bin.60_TGP_000000000272	1	4621.52	0	1	1	2562	TGPmsp_mb_bin.60	d__Bacteria;p__Bacteroidota;c__Bacteroidia;o__Bacteroidales;f__Paludibacteraceae;g__;s__	127.844
AG-P_GH11-CBM4_51039_1	GH11-CBM4	ATGAAAAAAAAATTAACGATATTGTGTTTATTAGCGGTGACTTCATTGACGTTATCGGCACAAGACATTGATCCATGTTCTCAGACAACTAAATTAAGTAGTCCGGTAAGAACAATTACCTCAAACGGAATGGGTAATCTTAGTGGTTCCGGAGTAACACAAATTCATTACGAGATGTGGACGGATGCGGGTGGAAGCGCATCTAATAAACTTGAATGGTATGGAGCAAACGTTGGAGGAGGTGCAGCTTTCCGGGCAGAGTGGGATAGGCCTGATGATTTTTTAGGGCGTGTGGGATTCTATTGGGGTAATGGACAGCAGTACACTGCGTATAAGAATATTTATTGTGACTTTAATTATACGAGGTCAGCTAATGGAACCGGTGGCGGTTATTCTTAT…	TGPmsp_mb_bin.60_TGP_000000000009	1	3663.93	0	1	1	2031	TGPmsp_mb_bin.60	d__Bacteria;p__Bacteroidota;c__Bacteroidia;o__Bacteroidales;f__Paludibacteraceae;g__;s__	127.844
AG-P_GH10_51040_446	GH10	ATGAAAACATTAAAAAGATTACAGGCAAAGTGTTTATTTACATCTGAATATGAGGATATACATAATTGCTCATTCAGTAGAGATCAGGTATCGTGTACTTTTTACGATAAAAAGCAATTTTGTATGGAAACTTTTATTTATTCTTTTAAAGGTATAAAAACGGGAAATTTTGTAATGAAAAATTTGATTAAACTAAGTTCTGTGGTGATTCTAATGATTTTACCTTTTTTACAGCAATCCGCACACGCTCAAACCGAGGGACTTAAAGATATCTATGCAAATTATTTTCGTTTTGGTACGATATTGAACAGTACAACTGTAAATAATGCTTTAATGAAAACAATTGTTCTTCGGGAATTTAATAGCATTACTCCTGAAAATGAACTTAAACCTGATGCT…	TGPmsp_mb_bin.60_TGP_000000000097	1	3382.6	0	1	1	1875	TGPmsp_mb_bin.60	d__Bacteria;p__Bacteroidota;c__Bacteroidia;o__Bacteroidales;f__Paludibacteraceae;g__;s__	127.844
AG-P_CE4_49567_140	CE4	ATGGTAACCGGAATCCTGATATTACTTTTTTTATTAAGTTTATTTTATGCTTCTTATAATATCGAGGCCGGAATATACCTGAAAGCTTTTTGCCGCCGGAAAACAGATGAAAAAATGGTTGCCCTGACATTTGATGACGGGCCGGATCCTACTCAAACACCTAAGGTTTTAGATGTCTTAAAGAAACACAATATCCCGGCTACTTTTTTCTGTATCGGTTCACAAATAAAAGGAAAAGAAGAAATAGTACGGCGAATGGTATCCGAAGGACATACCATAGGGAATCATGCGTGGAGCCATACCTGGAAATTTCCGTTTTATTCTTTTCCCCGTATGTACAAAGACCTGGAATCTTGCCGGACGTTATTGGAAGAGGTTTCCGGCCGGGAAATAAACTGG…	TGPmsp_mb_bin.60_TGP_000000000054	1	1207.74	0	1	1	669	TGPmsp_mb_bin.60	d__Bacteria;p__Bacteroidota;c__Bacteroidia;o__Bacteroidales;f__Paludibacteraceae;g__;s__	127.844
AG-P_CE4_45194_161	CE4	ATGTTTATAGAACGAACTCCGGCAATATTTAGGTCTCTTTATCCGGGAGCTGTATGGAGATTGCCACAACAAGAAAAAACGGTTTATCTGACTTTTGACGATGGTCCGATTCCTGAAGTTACGCCATTTGTGTTAGATTTACTGGAAAAATATGGGATTAAAGGTACATTTTTTTGTGTAGGTGAAAATGTTTATAAGAATCCAGGTGTTTTTGAGAGAATACTGAAGGAAGGACATCAGGTTGGTAATCATACGTACAACCATCTTCAGGGATTTAAATGTTCTACTGATTATTATGTAAATAATGTCAGCAAGGCTGCGGAATACATTCATAGCCCGTTTTTCAGGCCTCCTCACGGACAATTTCGCTTTTCTCAGATGATAAAGCTGAGAAAAGAG…	TGPmsp_mb_bin.60_TGP_000000000015	1	1240.2	0	1	1	687	TGPmsp_mb_bin.60	d__Bacteria;p__Bacteroidota;c__Bacteroidia;o__Bacteroidales;f__Paludibacteraceae;g__;s__	127.844
AG-P_CE2-CE4_45898_119	CE2-CE4	ATGAAAACACATTTAAAAATAACCGGTATATTATTTCTATGGACAATATGCCATGCTACATTTTCTAACACCATGTACCAGGTAAATGTATCCGACCCGAACATTCAATATTCGGGAAGAGTGGATAATTCCGGTACCGGCAAAGTCAGTTTTTCTTTTCCGGGAGTAAGCATAAAAGCAAAGTTTAACGGTTCATCCATTAATGCTGTCTTAAAAGAATACGGACAGGGAAATGCCGGCACTACCAACTATTTTTATGTAATCATCGACGGAGGAAGTCCGGTAAAAATGCCGTTATCCCATTCACAAACCGTCTACGAACTGGCAACGAACCTGGAAGAAGGCGAACATACCGTCGAACTGATAAAACTCACCGAGAGCCAGGTAGGGAAAGTTGAG…	TGPmsp_mb_bin.60_TGP_000000000041	1	6341.93	0	1	1	3516	TGPmsp_mb_bin.60	d__Bacteria;p__Bacteroidota;c__Bacteroidia;o__Bacteroidales;f__Paludibacteraceae;g__;s__	127.844
AG-P_CE15-CBM4_51038_1	CE15-CBM4	ATGAAAACACGTTACTTTTTACCTGCGATGCTTCTGATGCTCGCATCGTCTATGTCGTTTTTTGCACAAACACAAATGTTTAATTCCTGCGTAGAGAATGAAGGGGAAAACATTCAAGTTACCTTGCCGGGCAGTTTTAATACTGCTAATTTCAAGTTTCCGGATCCGTTCAAAAGATTAAATGGACAACGTATTACCACTAAAGAACAATGGAAGGACAGGAGACAAGAGATACTCAAACTTGCCGAAAAGACCGTCTATGGGCCAAAACCACCAAAACCGGCTTCTGTTACCGGAACGGTGACAAGTTCGCGAATCACTGTTAATATATCAGAAGGGGGCAAAACAACTTCATTTTCAGTTACGGTTACTATACCGTCGGGTACAAAACCGGAAAAC…	TGPmsp_mb_bin.60_TGP_000000000009	0.997	4471.84	0	1	1	2499	TGPmsp_mb_bin.60	d__Bacteria;p__Bacteroidota;c__Bacteroidia;o__Bacteroidales;f__Paludibacteraceae;g__;s__	127.844
AG-P_CBM35-GH26-CBM35-GH5_8_49567_6	CBM35-GH26-CBM35-GH5	ATGCTGATGTTCTGCTCAGGACAAGTATCAGCGCAAAAATATGAAGCGGAAAACGCGCAATTAAGTGGTGGAGCCACTGTTGTTAATTCTTCGGAGGCATCCGGAAGCCGTTATGTTCAGATGCGGGAAGGAAATATGACTTTTAATGTGGAAACTCCCACTACAGGTATGTATACATTGGATATTATTTTTTCACAGACTTATGATGATACAAAAACTCAAAACCTGAGTGTTAACGGGTCTGCTGTGGGAAGTATTACTTTTCCCGAGACTACTGATTTTACTCCTACTCAAATAGTTGTTAAATTATTGGCCGGACCTAATACTATTCAAATAACCAAATCATGGGGATGGGTAGATATCGATTATATTGAGATTGCCCCTTTCCAGAAAACCATA…	TGPmsp_mb_bin.60_TGP_000000000054	1	5443.85	0	1	1	3018	TGPmsp_mb_bin.60	d__Bacteria;p__Bacteroidota;c__Bacteroidia;o__Bacteroidales;f__Paludibacteraceae;g__;s__	127.844
AG-P_CBM32-GH8_45357_30	CBM32-GH8	ATGAAATTAAAATTATTAAATTTACTGTTGGCTGCCTTTTGGGGAACGGTGTGTACGTCCTTCTCCCAAAATTCTACCTATGAACTGGCAACGTGGAAAGATTTCAAAACGTCTGCCATTACTTTTACTTTTGACGATAATTGCGCAAATCAATTTACCAAAGCGTTACCTATTTTTGACCATTACGGCTACAAAGCTTCTTTTTATCCGGTTATAAACTGGAGTCCGGATTGGACTACATTAAAAAACATGGCAAACAACGGTCACGAGATCGGAAGCCATTCCGTCACCCATCCCAACTCCGCCATGACAGAAAATGAGTTAAGTTCTTCTCAATCAACCATCAACCAAAACATTCCCGGATTCAATTGCAATACCGTGACTTACCCGAACTGTATC…	TGPmsp_mb_bin.60_TGP_000000000026	1	5898.3	0	1	1	3270	TGPmsp_mb_bin.60	d__Bacteria;p__Bacteroidota;c__Bacteroidia;o__Bacteroidales;f__Paludibacteraceae;g__;s__	127.844
AG-P_PL1_48491_8	PL1	ATGAAAAAGGTTCATATTCTCTCTTTAATATTGGTATTCCTTCTATTATTAGCATTCTCTATTTTGGCTTCTCCTGATTTCAGTCTGACAGGTTACGCTTCTGTAAATGGTGGTGTCAGCGGAGGGGAAGGAGGGACTGTTAGAACTATCAGTACTCTTGAGGAGCTTGTTGAATGGGGAAAATCCCGGGAGAAAAATACTGAACCGGAAATAGTAACCATTAAAGGAAAAATTTCCAGTTCTGGTGAACACACTCTGATTACCATAAAAAAAGGGTCGAACATTACCATTGAAGGTGACGGAACAGGTGAGCTCTATGGGGTAGGACTGAATATTCGTGATTATAATAATGTGATTGTAAGGAATCTGAAAATCCATGAAATACTCTATCCTGAAGAT…	TGPmsp_mb_bin.17_TGP_000000001638	1	2208.61	0	1	1	1224	TGPmsp_mb_bin.17	d__Bacteria;p__Fibrobacterota;c__Chitinivibrionia;o__Chitinivibrionales;f__Chitinispirillaceae;g__;s__	55.6846
AG-P_PL1_47718_33	PL1	ATGAATAACCAGGTAAAAGTATCAGTAATTGTTTTGGCGTTTATATCAAATGTATTATGCTTCTCAATTAACGATCAGCCTGAGGGGTGGGCATCACAGGCTGGAGGTACCACTGGCGGTGCGGGAGGAACTGAAGTAACAGTAAACAACATGTCACAGCTTCAGGCAGAGGCAAAATCTTCCGATAAAAAAGTGATACTAATCGAGAAAGGTATCTATACCGGAAAACTAACTGTTTCATCCGACAAGACTATTATTGGAAAAGAGCCCGGAGTACTCATAAAGGGAAGTGTGGTCATCTCCAAGGTGAATAATGTAATTCTCCGGAACTTTGCTGTTCAGGGGGACAGATGCAATTCTTATGAAGAGTGTAAAGATGGAGACGATGCAGTCGGTATC…	TGPmsp_mb_bin.17_TGP_000000000281	1	910.184	0	1	1	504	TGPmsp_mb_bin.17	d__Bacteria;p__Fibrobacterota;c__Chitinivibrionia;o__Chitinivibrionales;f__Chitinispirillaceae;g__;s__	55.6846
AG-P_GH94_45968_24	GH94	ATGCAATACGGTTATTTTGATGACGCTGCAAGGGAATATGTCATCACTAATCCAAAAACACCTGTAAAATGGATCAATTATATCGGTACTCTGGGGTTTGGGGGATTTGTCGATCACACGGGAGGGGCTCTTATATGCAAAGGTGATCCCTCTCTGAACAGAATCGTCAAATATATTCAGCAGATGCCTAATTCCGACTTTAAAGGAGAGACCCTTTATATTCGTTTTAAAGAAAATGGTAAGTATAAGGTTTTCTCTCCCTTTTATGTTCCTACATTGGACAAGTACGATAAGTATGAATGCCATGTGGGTATGGGTTATACCCGTATCGTATCTGAATTTTACGGTATCAGAACCGAATGTACCATTTTCGTTCCCATCGATGAGCAGGTGGAGATC…	TGPmsp_mb_bin.17_TGP_000000000921	1	4351.01	0	1	1	2412	TGPmsp_mb_bin.17	d__Bacteria;p__Fibrobacterota;c__Chitinivibrionia;o__Chitinivibrionales;f__Chitinispirillaceae;g__;s__	55.6846
AG-P_GH94_45968_23	GH94	ATGAAGTTTGGGTATTTTGATGATTCCAGAAAGGAATATGTGATCACTACTGCCCAAACACCATATCCATGGATTAACTATCTGGGAAACAGGGACTTTTTTTCTCTGATTTCAAATACTTCAGGAGGATATTGCTTTTTCAGGGATGCTTTTTCAAAAAGGATTCTTCAACATCGGTATGACAGTATCCCGCTAGATAGTGGTGGAAGGTATTTCTTTATAAGAGAAAACGATGATTTCTGGACTCCAGGATGGAAGCCACTCAAGCGAGGTTTAACCGAATATCAGTGCAGACATGGATTGGGATATACCATTATCAGAGGTGTCAGAAATGGTCTTGCGGCAGAAACTCTCTATTTCGTTCCTCTAAATAATAATTGTGAAATTCATAGGTTAACA…	TGPmsp_mb_bin.17_TGP_000000000921	1	4248.22	0	1	1	2355	TGPmsp_mb_bin.17	d__Bacteria;p__Fibrobacterota;c__Chitinivibrionia;o__Chitinivibrionales;f__Chitinispirillaceae;g__;s__	55.6846
AG-P_GH9-CBM4_45968_4	GH9-CBM4	ATGTTACAAGTAGTTATCCTTTTTTGCGTATTGTTCAAAATGGCAGAAGGATCACCGGATGATTTCAGGATCAATCAACTGGGGTATTATCCCCAGGGTAATAAGGTAGTGCCGGTTCTTTTTACAAAGGAGTCCACCTTTACATTGGTGGATACTGCCGGGAATACCGTTTATCAGGGCGATCTTTCAGAAGAGATAATATGGTCTTTGACTGGCGATACAGTCAGGAGAGCGGATTTCTCCGATTTTCGGAAAGAGGGTACCTACTGGCTTAAAGTGGAAGACAGGGGAATTTCCATGCCTGTTCATATAAGGTCCAATGCTTTATATGATTTGTCCATGGCTGCTTTTAAGACTTTCTATTTTCAGAGGGCTTCAATGGCTTTACAGGAGGAATTT…	TGPmsp_mb_bin.17_TGP_000000000921	1	4681.03	0	1	1	2595	TGPmsp_mb_bin.17	d__Bacteria;p__Fibrobacterota;c__Chitinivibrionia;o__Chitinivibrionales;f__Chitinispirillaceae;g__;s__	55.6846
AG-P_GH9_45968_27	GH9	ATGAAACCATCTAATTTGTTGTGCTTGCTGGCAGTTTTGGTCTCCTCACTCTCAGCACAATTGGTCACAGACCCACTTCCTTACGCACCAATCGCTAATCCTTTACCGGATACGATGGATCAGCTCTACAGAGATTCCATAAACCTAAAAATTTCCCCTATTCGTATAAACCAGGCCGGATACCGTCCGCAGGATAAGAAGTATTTCTATTATGTAGGAAGTGCTCAATCCAGTTTTACTGTTATTGATGAAAAGGGAAGAAGTGCAGGTAGCGGTTCCCTTCGTTCGACCGGACAGACGACTTCCAGTCAGTTGAAAATCAGGGCATCCAACAATGCTACCCTGGTTTCTGGTGGGGATACTCGTTATGAAATGCTGAGTGAGAAGTTTTCTGGAACT…	TGPmsp_mb_bin.17_TGP_000000000921	1	10356.2	0	1	1	5742	TGPmsp_mb_bin.17	d__Bacteria;p__Fibrobacterota;c__Chitinivibrionia;o__Chitinivibrionales;f__Chitinispirillaceae;g__;s__	55.6846
AG-P_GH9_45968_13	GH9	ATGCTTTTTATACGTTTAACTTTATTTTTTCTGCTGATTTCTTTTTCTTTCCTGTTATTTGCCGATAGCAAGGACAATATTCGTTTAAACCAGGTCGGGTTTTATACTTATGGACCAAAGACTGCGGTTATTGTATCACCGAAAACCTGGTATTTTTCCATAAAGAGTACCGATTTGCGTCAGACTTACTATCGGGGTGAATTGTCTGATACCAGGTATTGGAAATCCTCTGGAGACAGTGTTAAAATTGCTGATTTCTCCGATTTCACCAAAGAGGGAACCTATGTGCTGTTTGTTTCCGGTATAGGTACATCTTACCAGTTTACCATATCCGGAAAGGTAAATTATGAGTTGTCCAGAGGATTGATACGTCACTTCTATTATCAGCGGGCATCCACA…	TGPmsp_mb_bin.17_TGP_000000000921	1	6590.8	0	1	1	3654	TGPmsp_mb_bin.17	d__Bacteria;p__Fibrobacterota;c__Chitinivibrionia;o__Chitinivibrionales;f__Chitinispirillaceae;g__;s__	55.6846
AG-P_GH9_44900_47	GH9	ATGAAAAAATATGTTGCTTTGATAGTACTGGTCTGTTCGGTAAACTCCATAATCGCCCAGAATTGGGCAGAAGTGCAGAGTAAGACTATTCGTTTTTACAGGTATCAAAGAGCTGGTCTCAAGGGTACTCATTGCCATAATCCCTATTATGAGGGGATTACATCAAACTGGCCACATCAGAATGATAATTACAACGGAAATGACTTGTCGGGTGGTTGGTACGATGCTGGTGATTTTGTTAAATTCGGTCTTCCTTTCAGCTCTACCGTGTATATTCTGCTGAAAGGTTATGATGTATTTCCCAATGGATACAGCGATAATGACAGTTGGGATAAATTTAATGTTAAAGACAATATTCCTGATATTCTTAATGAAGTCAAGTTTGCTACCGATTATATA…	TGPmsp_mb_bin.17_TGP_000000000216	1	4578.24	0	1	1	2538	TGPmsp_mb_bin.17	d__Bacteria;p__Fibrobacterota;c__Chitinivibrionia;o__Chitinivibrionales;f__Chitinispirillaceae;g__;s__	55.6846
AG-P_GH8_49281_7	GH8	ATGAAGAAGAAAAATCTAATTTTAACCGCTATAATGGCAGTTTTTATTACGAGCACGGTTCAAGGCCAGACGTATAAAAATCCATTGAATATTAAATTCAAATATGGATTTATGCCGAAAACCTTGACTACTGAACACTTTCAAAGCTGGTATAATAGCTATAAGTCAAGCAAATTGCTGCAGGAGTGTAACGGGGGAATCAGAACAGATGCCTATTCTGAAGAAAATGGTACAACAAAAGTTGAATCTATGGGATGGGCAATGATCATTGCTGCATATATGGGTGACAAGACTACATTTGACGGGTTATACAAATTTTATAAGAGTAAAATTCAGGGCCATGGCATGATGGCCTGGAAAGTGACTTGTAATGGTGTTACTGATGGTGGAAGTGCAAGC…	TGPmsp_mb_bin.17_TGP_000000002042	1	2522.4	0	1	1	1398	TGPmsp_mb_bin.17	d__Bacteria;p__Fibrobacterota;c__Chitinivibrionia;o__Chitinivibrionales;f__Chitinispirillaceae;g__;s__	55.6846
AG-P_GH8_46051_21	GH8	ATGAAACGACTCCTCTGTTTACCTGTTTTAATCTGTCTTCCTGCAGTTATCTTTGCATCTGCAAAATATCCTTTTCCTCAAAATGGCCATTATCCTTATGGAATCTTTCCCACCAGTGTCGATGCAGATAAGGTGCAGGAAGCTTTTGATGAGTTTATGGAACTCTATGAAGAACAAGGGCAACTGGCTAGAATCAAACACGATAATCTTCAATATTCTGTTAGCGAAGGAATAGCTTACGGGATGCTCATTCTGGTTTACATGGATAACGAAAAGAACCAAACCCAGGCTAAATTCGATAAATTGTGGGCATATTACAATAATTTTCTTGATTCAAAGGGGTTAATGAACTGGAAAATAAACGGATTTTCTCAAGTTGCTTCAGATGGGAAAAACTCA…	TGPmsp_mb_bin.17_TGP_000000000735	1	2538.63	0	1	1	1407	TGPmsp_mb_bin.17	d__Bacteria;p__Fibrobacterota;c__Chitinivibrionia;o__Chitinivibrionales;f__Chitinispirillaceae;g__;s__	55.6846
AG-P_GH8_44900_45	GH8	ATGAGAATTAAAAGAATTGTTTTTTTGTTAACAAGTATAAGCACGTTGACCTTTAGTGACTGGCTTCTTCCCTACCCCCAACCTTCCTCTTATGACTATTCTGATTATTATGACTCGGTTCTTACCACCAGAATAAGCTCCAATCTCATAAATCCTAAAGAAAGACTAGCTCAAGCCTGGGATTATTATGTTAAGACTTTTATCATGCCTAACGGCCTGGTACGCCATCTGAGAATGTCAAACGATAAAAAAACGGTCATAGGGCAAAATGAAGCGGTTTCAGAAGGTATTGGGTATGGAATGCTTCTGGCTCTGATATGCAATGATCAGACAAACTTCAATAAAATATTTGAAGGCGCTAACAGCTGCATGTGGGGCGGCAGATCTTACAGTTGCTGG…	TGPmsp_mb_bin.17_TGP_000000000216	1	3344.73	0	1	1	1854	TGPmsp_mb_bin.17	d__Bacteria;p__Fibrobacterota;c__Chitinivibrionia;o__Chitinivibrionales;f__Chitinispirillaceae;g__;s__	55.6846
AG-P_GH74_47718_32	GH74	ATGGTAAGTTACTTATTCCGAAAGAGTATAATAGACAAAATTCCATTTTCAATGACCATTGAAGTTTTGTCTGGAAAAACAGGTCAACTCTTTGCATCTAATCATAAGCTAATTTTCTGTTTTTTACCACTAAATCTTTATGTTCGAATTAAACCTAAATTTTTCAGTAAGGGAACGGCTATGTACAGAAATTTCCTGATATTTCTCGCAACACATTCGTTTTTAATGACTTCTGTGCATGCTTCGGAGTCATTTTCCTGGAGTACTGTAGAGATTGGTGGAGGTGGTTTTGTCTCTTCCATTGTGGCTTCACCTCTAGAACAAAACCTCTTTTATGCCCGAACCGATGTGGGCGGGGCTTATCGATGGGATCAGGTTACAAAAAGATGGATTTCCATG…	TGPmsp_mb_bin.17_TGP_000000000281	1	5227.45	0	1	1	2898	TGPmsp_mb_bin.17	d__Bacteria;p__Fibrobacterota;c__Chitinivibrionia;o__Chitinivibrionales;f__Chitinispirillaceae;g__;s__	55.6846
AG-P_GH74_46602_5	GH74	ATGTTTAACAGGAATCTATTATTACTATGCATGGTATCGCAGTTCGTTTCTGCTGAATCATTCACCTGGGGAACTGTGACCATGGGTGGAGGTGGTTTTGTATCTGCTATTATCACCTCGACAACCGAAAAGAACCTTATCTATGCCAGAACCGATGTCGGAGGAGCTTACCGTTGGAACGAAGCTGATCGATCATGGATTCCGCTGAATGACTGGCTTGATCCCAGCAATAACGGCTTATTTGGAATCGAGGCGCTCGCCATAGACCCTTCCAATCCAAACCGATTGTATATGTTTGCCGGAACCGAATACTGGAATGATGGAAAAACGATGATTCTTCGTTCCGATGACTATGGAAACTCTTTCGATACCATAAATGTAACTGCCATGTTTAAGGCA…	TGPmsp_mb_bin.17_TGP_000000001000	1	4675.62	0	1	1	2592	TGPmsp_mb_bin.17	d__Bacteria;p__Fibrobacterota;c__Chitinivibrionia;o__Chitinivibrionales;f__Chitinispirillaceae;g__;s__	55.6846
AG-P_GH67_47057_1	GH67	ATGAGTATTACAGCCACAAGGATTGGCTTCATCACAATCTTTTTGTTGTGTATTAAAACATTATCTGTAGCTGAAAACGGATATGATCTATGGTTACGGTATATCAAAATATCCGATGCATCGGTTCTGGCTCAGTACAAAACATCTGCAACACAGATAGTAGTTGAGGGAACTTCTGCGACAATGACTGCCATAAAAAGTGAACTCTCAAAAGGTCTTGATAGTCTTCTGGGGCAAACTACTCCCAAACAGACCTCGGTAACAGCCGATGGTGCTATAATAGTTGGTACTCCTACCAATTCTGATATCATAAAGGGTATTGAATTAACTTTGGATCAAAATGCAGAAGCTTATCAGATCGTTTCAAAAGAAGTGGGTGGGCATACAGTTACTGTAATT…	TGPmsp_mb_bin.17_TGP_000000000100	1	4188.71	0	1	1	2322	TGPmsp_mb_bin.17	d__Bacteria;p__Fibrobacterota;c__Chitinivibrionia;o__Chitinivibrionales;f__Chitinispirillaceae;g__;s__	55.6846
AG-P_GH62_48404_2	GH62	ATGAACGCAAAAAAAGGTGTCTGGAGAAGCCGAGCTGTAATAATCTCTCTGTCTGCTCATCTTGCTGCATTTAGTATAAACTCATACGGATGGTCCATTTCCGGAACAGTAAAGACAAAAGCAGGTGTTGCATTATCTGGAGTCAGTGTGACTGTAAAAGACTCCGCCAATTATTACGATACTACCGATGATAATGGGAATTTCTCTTTGGGATCACCAACTTCTTCAAAAAACATTATAAAAGAAAATAGATCCGGTACCTGTTCTGCAAAATTTGAAAAGGGAGAACTGCTGGTCAGGTCTCCCTGGGATGGTGAGCTGAAATTATCATTATTCGATTGTAGCGGACGCATTTTGTGGACTGATAAGGTTGTTTCAACCAAAGGGATCGCCAAAGCT…	TGPmsp_mb_bin.17_TGP_000000001674	1	2911.92	0	1	1	1614	TGPmsp_mb_bin.17	d__Bacteria;p__Fibrobacterota;c__Chitinivibrionia;o__Chitinivibrionales;f__Chitinispirillaceae;g__;s__	55.6846
AG-P_GH53_46596_10	GH53	ATGAAAAAAACGATTCTTCTAATGCTTTTTCTGGTCTGCTTTGTGGCAATCAGCCATATCAATGCACGTAGCAGGCAGTTTATTTTGGGAGCCGATATCTCCTGGGTGGATGAAGACATCAATACAGGGCAGGTATATTACGATGGAAACCAGCAAAAAGATATTCTCCAAATCCTTAAAGAACACAAATTCAATAGTATCAGACTGCGACTGTTTGTGGATCCCTCAGCATATGTTCCTGGGGAAGAATGGGATAACCCTTATTCGCCCGAAGGTTACTGCGGACTGGAGCGTACAGTTGCTTTTGCAAAGAAAATAAAGGAAGCAGGAATGATGTTTCTGCTGGATTTCCATTACAGCGATACCTGGGCAGATCCGGGAAAGCAGCACAAACCCATG…	TGPmsp_mb_bin.17_TGP_000000000378	1	2343.86	0	1	1	1299	TGPmsp_mb_bin.17	d__Bacteria;p__Fibrobacterota;c__Chitinivibrionia;o__Chitinivibrionales;f__Chitinispirillaceae;g__;s__	55.6846
AG-P_GH51_49281_26	GH51	ATGATAACTGTTAATTTTGGCACCGGTACTGCACAGGAAGCAGCAGAGCTGGTTCAATACACCAATATAAAAAAGAATGCAAATATAAAATTCTGGGAGATTGGAAATGAGCTGTATGGTGACTGGCATCCCAATCATTGCACTGCGAAGGAGTACGGAATGCGGGCTGCTGAATTTATCAGTGCCATGAAAAAGGTAGATCCATCTATAAAAATCACAGTAGTATGGATGCTGGGAGGAGACTGGAATAAAGAAGTGTTTCAATATACAAAGGATCTGGCTGATGGTGTAAATATACATCATTATCCCCAGGGAACTGGAGAGGAAAATGATGCTGGGCTCCTATCGGCTCCACAAACACTGGACGATATTATCCCGGCTATCAGAAAACAGCTTTCG…	TGPmsp_mb_bin.17_TGP_000000002042	1	1743.34	0	1	1	966	TGPmsp_mb_bin.17	d__Bacteria;p__Fibrobacterota;c__Chitinivibrionia;o__Chitinivibrionales;f__Chitinispirillaceae;g__;s__	55.6846
AG-P_GH5_53_48405_15	GH5	ATGAATAAAAAAAGAAACATAACAATTCTTATGACACTGGCTTCGTCCTTACTGATTAATACTGCCGGTCATGCTGCTAACGAATGGGCTGTCGATTCCAAAGGCCGCATCACTCTTAATGGCTCGCCTTTCAGAGTGAAAGGGGGATCATGGTTTGGACTGGAGGGAAGAAGTGAGCAGGCCTCCGATGAGAAAAACCCGGGTGGGGCCCCCATGGAATTATACATGGGAAATGTGTTCTGGTCACCAAGCAACCGTACTCTTGCCAGTGATGCAACCGAAATAAAAAACCTGGGATTTAATAGTATAAGGATGCCTGTTGCCCCACAGACTCTAAATGATGACGATCCGCAGGGTAAAGATCCAGTTCTCAAAAATAACGAATCTGTGCGTATTCAG…	TGPmsp_mb_bin.17_TGP_000000000100	1	3193.25	0	1	1	1770	TGPmsp_mb_bin.17	d__Bacteria;p__Fibrobacterota;c__Chitinivibrionia;o__Chitinivibrionales;f__Chitinispirillaceae;g__;s__	55.6846
AG-P_GH5_4_48829_6	GH5	ATGTCTGTTAATGTAAGAAAAAAGATGCAATTGTTAATTAACTTGTTTTGCATTGGCTCACTTTCAGGCACAATCAATGCTGCTGAAGTCATGCGTGACATGACTTCGATGGAAATTGTTCATGATATGAAAGTAGGTTGGAATCTGGGTAATACTCTGGATGCATGGGCTGATGGAGTCAGCGGACTGGAAACTGAGACATCCTGGGGGAATCCTAAGACAACTAAAGCCCTGATCGATGCATTAAAGGAGAAAGGATTCAAAACTGTACGGGTACCGGTAACCTGGAAGGCTCATTTTGGTTCTGCCCCGTCTTATACTATTGACAAGGAATGGTTGGACAGGGTGGAAGAAGTAATTAATTATGTACTGGATAATGGCATGTACGCCATCCTGAAT…	TGPmsp_mb_bin.17_TGP_000000000055	1	2516.99	0	1	1	1395	TGPmsp_mb_bin.17	d__Bacteria;p__Fibrobacterota;c__Chitinivibrionia;o__Chitinivibrionales;f__Chitinispirillaceae;g__;s__	55.6846
AG-P_GH5_2-CBM6_49045_62	GH5	ATGCCCTCTTTTAAAATTTCCTTTTTATTTGTTCTATTGCTGAGTGTTTTTCCTCTTTTTGCTTTAAGTCCGGTAGCCACTCATGGTACTCTGAAAGTATTTCAGGGAAAAATTACCGGTACTAAAGACAAAGAGCCGGTTCAATTAGCAGGTATGAGTCTGTTCTGGTCTCTTTGGGAAGGGGAAAAGTTCTATAATAAAAAAGTTGTCAGTTGGCTTGTACAGGATTGGAATATCACTGTAATTCGTGCTGCAATGGGAGTGGGGGTTTATGGTGGCTATGATTCTGATGATGTAAACACCTCCAATGCCCATGTTAATCGTGTGAAAACTATTGTAGATGCTGCCATCGCTAATGGAATCTATGTGATTGTGGATTATCATGCTCATAATGCCAAC…	TGPmsp_mb_bin.17_TGP_000000000223	1	3079.64	0	1	1	1707	TGPmsp_mb_bin.17	d__Bacteria;p__Fibrobacterota;c__Chitinivibrionia;o__Chitinivibrionales;f__Chitinispirillaceae;g__;s__	55.6846
AG-P_GH5_10_49045_21	GH5	ATGGGTGGTAAAAAATTCGGAAATGGTCCGGAGTGTTTTATGAAATATCCATTGTCAGGATTAATAGTTCTGTCTGCTTGTGTAACTTTGGTTTTGGCAGGACCTTTAAACCGGGTAAGCACGCCTTATGGACAGAAAATATTCGTTTCCGGAATTAATGTCGCCTGGAAACAGTTCGGGGGTGATGTGGGCAAGTATCCCCTTGACAGTGTCTGGTTTGCTGAAATGCTTCAGGGAGTAGCCGATTCTGGCGGTAATGCAGTGCGATGGTGGTTATTTACCGATTGCTCCAATGATCCACAATTTGATCCTGTGACTAAACTGGTAACCGGTCTGGGTGAATCGACTGTGTCCAATGTCAGGAAAGTTCTGGATATGGGATATGACCGGGGTGTTAGT…	TGPmsp_mb_bin.17_TGP_000000000223	1	3901.97	0	1	1	2163	TGPmsp_mb_bin.17	d__Bacteria;p__Fibrobacterota;c__Chitinivibrionia;o__Chitinivibrionales;f__Chitinispirillaceae;g__;s__	55.6846
AG-P_GH43_29-CBM6_7799_56	GH43	ATGAAAAAATTAACTCTAAAATCGTTTTTTGCTTTTTTCCTTCTTTTCTGCTTTTCTAAAGGTTTCTCAGATAATCCAATTGTGCAGACTAAATATACTGCTGACCCGGCCCCGATGGTTTATAATGACAGAGTTTATCTTTATACCAGCCACGATGATGATGTAACCGATAATAATTTTTATACTATGAGGGACTACTGCTGTTTCTCTACCAGTGATATGGTAAACTGGACCGATCACGGCATAGTAGCGAAACTCAATGCGTTTAGCTGGTTAAACGGACATAATAACGATGCCTGGGCTCCACAGTGTGTTGAACGTAACGGGAAATTTTATCTTTATGTGCCAATCCATGGGAAAGGGATAGGAGTTCTGGGGGCTGACAGCCCCATAGGCCCG…	TGPmsp_mb_bin.17_TGP_000000000318	1	2928.15	0	1	1	1623	TGPmsp_mb_bin.17	d__Bacteria;p__Fibrobacterota;c__Chitinivibrionia;o__Chitinivibrionales;f__Chitinispirillaceae;g__;s__	55.6846
AG-P_GH43_29-CBM13_49045_14	GH43	ATGATAGCAGAATACTCAAAATTGTCATATAAGCTTCTTTATTTCTTCATTTTTAATTACCTGATAGCAATATATGCAGATAACCCATTGGTTCGCCACATATTTACAGCCGATCCGGCACCGATTGTACATAATAACCGGTTTTACATTTTTACCGGCCACGATGAGGGTGGAAGTGGCTGGACTCTGAATGGCTGGCATGTTTTGTCATCTTCTGATATGGTAAACTGGACAGATCATGGCGAAGTGTTGGCTGTAGCCGATATTACATGGCTCAATCCTCATCAGGGCTGGGCTGCCCACTGTGTTGAGCGAAATGGAAAATTCTACTTTTATATTTGTGATTCCGGAGAGATCGGTGTTGCTGTTGCAGACAGTATTCTGGGACCCTATAGGGAT…	TGPmsp_mb_bin.17_TGP_000000000223	1	2884.87	0	1	1	1599	TGPmsp_mb_bin.17	d__Bacteria;p__Fibrobacterota;c__Chitinivibrionia;o__Chitinivibrionales;f__Chitinispirillaceae;g__;s__	55.6846
AG-P_GH43_24-CBM13_46051_11	GH43	ATGGCATATATCAGATTTCAGTGGCTTTTATTGTGCTTGATTGCCGGATTAATACAAACTGCAGCTGCACAAACCGATCTTATCATTCCAGGTGGAGATTGGCGGGATTCCAATGGGAATCTGATTGCTGCTACTGAAGGTGGTATCATAAAAGTGGATAGCTTGTACTACCTTTGGGGTATGGATCGCAGTGCAAACAATTATGCCTTTGTAGGCATTAACCTTTATTCTTCACCGGATCTTAAAAACTGGACTTTTGTCAATCAGATACTGAAGAAAACCTCTCATCCCGATCTTGATAACGATGCAGTAGTCGAAAGGGCAAAAATCCTTCACAACAAAAAAACCGGACAGTTTGTCATGTGGATGCATTACGAGGGGCATAATGCCTACAAGACT…	TGPmsp_mb_bin.17_TGP_000000000735	1	3674.75	0	1	1	2037	TGPmsp_mb_bin.17	d__Bacteria;p__Fibrobacterota;c__Chitinivibrionia;o__Chitinivibrionales;f__Chitinispirillaceae;g__;s__	55.6846
AG-P_GH43_19_48405_38	GH43	ATGTTAAAACCAATCAAATCACCGACAGTATTCACGTTTTTACTGATTTTTTCAGTTTTACCCATTCTTGCGGAAGATGCATTTACTGCTTATTTGTTTGCCTATTTTACCGGAAACAACAAGAGTCAGGAGGCGATTCGATTTGCTCTCAGTGATGATGCTCATAATTTCAAGGCGCTAAACAATAACAATCCTGTGATCAGTTCCGAAGAAATCAGTTCCACCGGTGGAATTCGCGATCCTCATATATTGAGGGGAGAAAATAACGATTATTATATGGTTGCTACCGATATGGTCTCAGCAAACGGATGGGCATCCAACAGAGGTCTGGTGATGCTTCGATCAACTAATCTTATTGAGTGGACTTCCAGCGCCATTAACATTCCTAAGACTTTTCCG…	TGPmsp_mb_bin.17_TGP_000000000100	1	2219.43	0	1	1	1230	TGPmsp_mb_bin.17	d__Bacteria;p__Fibrobacterota;c__Chitinivibrionia;o__Chitinivibrionales;f__Chitinispirillaceae;g__;s__	55.6846
AG-P_GH43_16-CBM6_47718_35	GH43	ATGCTCTATAATGAACGAAAAAGACTCTCGTTGTGTTATTTAATTGCATTCTGCTCACTTTTTTCCTCTGCAGTAGCGCATAACCCAATCATATCACAGAAGTATACGGCTGATCCTAGTGCAATGGTCTATAATGACCGGATATATGTTTACTGTTCACGAGATGACAACAACAATGAAAATTATGATATTGTTGATTATACACTCATCTCTTCGGATGATCTGGTTAACTGGACAGATCATGGGGAAGTATTCAAAGTACCCCGGGATGCTCCATGGGCAGAACATGCTTATGCTCCTTCATGTATTCATAAAAATGGTAAGTTTTATCTTTATTTCCCCGATGGAGGAAATTCTATAGGCGTTGCAGTAGCCGATAAGCCCGAGGGTCCTTTCCAG…	TGPmsp_mb_bin.17_TGP_000000000281	1	2576.5	0	1	1	1428	TGPmsp_mb_bin.17	d__Bacteria;p__Fibrobacterota;c__Chitinivibrionia;o__Chitinivibrionales;f__Chitinispirillaceae;g__;s__	55.6846
AG-P_GH26_6410_1	GH26	GTGATAAGAGCGACAGATAGAGTATACTATATTATTACAGCAGCAAAAACTCACCTCTACTCTCCTATGCATAAAAAGGAGGTATACTTGAGAGTAGCCATTTGGATCCGAGCCATATCAGGAGCATTTTTTATATTACTCCATTTTTGTTCTCATACCAAACCTACGGTTCCATATTTAAATAATGCAGCCTATCTGCTCTGTTCTGCAAGAAATCGAGAACTTCCTCTAACTAATGCTCAACGCTTTGGTTTTTTTTCCAGCAGACTCTGGAATGACTACGAAGAGAGCCTCAGAGATGAGATCGCCGTGTTTGGTGCAGTTCCAGGTTACATACTTTGGTATATTCAATTTGGCGATGACTTTCCTGTAAAAATAGCCGAACATAATAAGAAATTG…	TGPmsp_mb_bin.17_TGP_000000001617	1	1299.71	0	1	1	720	TGPmsp_mb_bin.17	d__Bacteria;p__Fibrobacterota;c__Chitinivibrionia;o__Chitinivibrionales;f__Chitinispirillaceae;g__;s__	55.6846
AG-P_GH16-CBM62_49067_7	GH16-CBM62	ATGGAAGACGTTTTAAAAATGCTCTCAGCAAGGGGATCGATTCTTCTTTTGGCAGCCTGCTGTTTTTTCTTTAATTCTGCAGATGCACAGCCATCTTATGAAAATTACCAGATGGTCTGGTCAGATGAATTTGAGGGGAGTGGTTTGCCTGATCCCAGTAACTGGGGATATGAAAAGGGGTATGTCCGCAATAATGAGCTGCAATATTATACCGAAAAGCGGTTGGAAAATGCCAGAATGGAAAATGGAAATCTTATTATAGAAGCCCGCAGAGACAATTGGAATGGAAACGAATATACTTCAGCGAGCCTGTATACCCGTGGTAAACGAGAATTTCAATACGGCATATTTGAGATCAGGGCGAAAATCGACATCCGCAAAGGTTCATGGCCGGCATTC…	TGPmsp_mb_bin.17_TGP_000000006738	1	3204.07	0	1	1	1776	TGPmsp_mb_bin.17	d__Bacteria;p__Fibrobacterota;c__Chitinivibrionia;o__Chitinivibrionales;f__Chitinispirillaceae;g__;s__	55.6846
AG-P_GH16-CBM4_49191_3	GH16-CBM4	ATGGGAAGCCGGTTGATTTTAAGTTCGATTTTGCTGATTCTGATGTCAGGGATAGAAGCGGTTGCCTCTGCCCAGGATTGGATACTGGTGTGGTCTGATGAGTTTAACAGCCCCGGATTGCCGGATGAAAATAAATGGTCCTACGATGTGGGGGGAGGTGGATGGGGAAATAATGAGCTGCAGTATTATACACTTAAGCGTGAGGAAAACGCTCGTATAGAAGACACTACACTAATAATAGAAATGCGTAAAGAGGCTTTCCATGGAAGTGATTATACTTCTGCAAGGATGGTATCTAAAAGCAAAGGCGACTGGCTTTATGGCAGGGTAGAGGTACGTGCAAAACTTCCTTCGGGAAAAGGTACATGGCCGGCTATCTGGATGCTTCCCACCGATTGG…	TGPmsp_mb_bin.17_TGP_000000000959	1	2971.43	0	1	1	1647	TGPmsp_mb_bin.17	d__Bacteria;p__Fibrobacterota;c__Chitinivibrionia;o__Chitinivibrionales;f__Chitinispirillaceae;g__;s__	55.6846
AG-P_GH16_46466_91	GH16	ATGAGCAGGCTTTTTTTGTGTTTGATAGGAATAGTTCTCNTAAGCAATTTTAAGGCAGATGCAAAAAATTACAAGGGTGCAGAACTTTACTCGAAGAATCTGGTTAAATTCGGACGTTTTGAAATCCGTATGCGTACGATTAGCGGAAGTGGTACCATCTCATCTTTTTTCCTCTATTATGACGATTCATATAAGGGAAACCCTGAGCCTTGGCGCGAAATCGATATAGAAGTATTAGGAAAAGCTGACAACGTGTTTCAATCAAATATTATTACCGGAGACGCAAATAAGAAAACCACATCAGAAGAAGAGCATTTTTTTGAAAGACTGTCAGAGGATTATCACACTTATGTTGTTGAATGGACACCAAATTACATCGCCTGGTTTTTTAATGGTAAA…	TGPmsp_mb_bin.17_TGP_000000000251	0.999	1766.78	0	1	1	981	TGPmsp_mb_bin.17	d__Bacteria;p__Fibrobacterota;c__Chitinivibrionia;o__Chitinivibrionales;f__Chitinispirillaceae;g__;s__	55.6846
AG-P_GH113_6410_3	GH113	ATGGCCATAAACAAAACTTTGTTTCACAAAATAACCATAGCCCGTTATAAAGCTTTGCCATTTTTATTCATTTTCTTTACTCTATGTAAATGTAACCTGAATATTACCGGATATAGTCAGCATTTTTTTAAAGGTATGAACATTTTTTTTCAGAAAAGCACCAGAAATGTTTACAGACCCGATGAATTCAGAGAAGATCTCAGACAGATGAGATCTCTTGGAATCAATACATTATTTCTTATACCCTTACATTACTGCAGTGACCAGTTCTCCGATACCATCAAAACCACTAAAGAAACGATAGAAGACAGTGTCCTTGAATCCATCATAATTTCCAGCCAACAACAGGGATTTAACGTCATTCTCAAACCTCATATCGACCTGGAAAACGGAAATCCC…	TGPmsp_mb_bin.17_TGP_000000001617	1	1884	0	1	1	1044	TGPmsp_mb_bin.17	d__Bacteria;p__Fibrobacterota;c__Chitinivibrionia;o__Chitinivibrionales;f__Chitinispirillaceae;g__;s__	55.6846
AG-P_GH11_44900_7	GH11	ATGCGATTAAATTTAACATCTTTAGTATTGCTGGCACCCCTGTTTACCGCATCTGCACAGTGGGGAGGCGGGGGGTTGAATACCGGGACCGTTTTAAATTCTAACAGAACCGGAAAACAGGGCGATTACTATGTCGAATACTGGAAAGATAACGGTACCGGTACCATGACTCTAAAGGAGGGTGGCGATTTCAGTTGCGAGTGGGGACAGGTGAATAATATCCTGTTTCGAAAAGGGATCCGACCCGGTTCCAGAAACCAGGTGATAGTCTATTCTGCAGATTATCAACCCCAGGGTAACTCTTATTTAAGCGTGTATGGATGGTTTGAAAATCCACTGGCTGAGTATTACATCATAGAAAGCTGGGGTAACTGGAGACCACCCGGAAATGTTGGCAAA…	TGPmsp_mb_bin.17_TGP_000000000216	1	1597.27	0	1	1	885	TGPmsp_mb_bin.17	d__Bacteria;p__Fibrobacterota;c__Chitinivibrionia;o__Chitinivibrionales;f__Chitinispirillaceae;g__;s__	55.6846
AG-P_GH10_46466_92	GH10	ATGAACATCCAGAAAAATTTAAATCCGTTGTCCGTTTTTCATTTTATTAAACCGTTTAAACGAGTGGTTTTATCTGCATTGGTTTTGCTTTCATTTCAGTTTTATTCTTCGGCTCAACCAGCAAAGGGGGCAAACAAATTTCTGGGAAATATTACCACTTATGGACAGATCCGCTCTGATTTTCTCAAATACTGGAATCAGATCACTGGTGAAAACGAAAGTAAGTGGTCATCAATCGAGGGAACACGAAACCGAATGAGCTGGAATGGAACCGACAATATCGTAAAATTTGCTGAGCAAAACAATATTCTCTGGAAATTTCACACACTCATATGGGGTAGCCAGTATCCTAACTGGTTGAATTCTCTCTCACAATCGGAACAACTTAAGGAAATCACA…	TGPmsp_mb_bin.17_TGP_000000000251	1	2257.3	0	1	1	1251	TGPmsp_mb_bin.17	d__Bacteria;p__Fibrobacterota;c__Chitinivibrionia;o__Chitinivibrionales;f__Chitinispirillaceae;g__;s__	55.6846
AG-P_GH1_48405_6	GH1	ATGAATAATCTTCTATCATTCCCTTCAGACTTTATCTGGGGAGCAGCAACCGCAGCCTATCAGATCGAGGGGGCAGCTTTTGAAGATGGCAGAACCGAATCGATTTGGGATCGTTTTTCCAGAATCCCAGGCAAGGTTCACAATGCAGATAACGGTGATATCGCCTGTGATCACTATCATCTGTGGGAAAATGACATCGAACTAATGAAAACTCTGGGGCTTAAAGGTTACCGTTTCTCAGTCTCATGGTCAAGAGTTCTTCCCGAGGGTAAAGGGAAAAGCAATCCCAAGGGAATTGATTTCTACAGTCGTCTGGTAGATAAACTTCTGGAAAATAATATCGAACCCTTCATCACCCTCTTTCACTGGGATCTTCCCATGGCTCTTCAGGATGCCGGA…	TGPmsp_mb_bin.17_TGP_000000000100	1	2392.55	0	1	1	1326	TGPmsp_mb_bin.17	d__Bacteria;p__Fibrobacterota;c__Chitinivibrionia;o__Chitinivibrionales;f__Chitinispirillaceae;g__;s__	55.6846
AG-P_CE6_44896_10	CE6	ATGCCTATTTTTAAAAAAGCACTTGTTTTTTCATTCATTACAGGATTCTCTGTTTCTCAGATTTTTGCAGAACCTGATCCCAACTTCCATATCTATCTGCTTTTCGGACAATCCAATATGGCTGGTCCATGTAACAATCAAAATGCAACAGCCCAGGCCAGAGATCCACAACCTGAAGATTGTGATACCACCAGCAGGATAAAAGTCCTTGCATGGGGTGATTGCAATGCAACCTCTTACCCCTGCGGGTTTAAATTAAATAGAACTTACGATCAGTGGTATACTGCTTTCCCTCCTTATCATAACTGCCATGAAGGGATTGGACCGGCTGATTATTTTGGGAAAACACTTCTGGATTCAGTCAGAGAGGATATTTCAATCGGCTTTGTTCCCTGTGCT…	TGPmsp_mb_bin.17_TGP_000000003783	1	2051.72	0	1	1	1137	TGPmsp_mb_bin.17	d__Bacteria;p__Fibrobacterota;c__Chitinivibrionia;o__Chitinivibrionales;f__Chitinispirillaceae;g__;s__	55.6846
AG-P_CE6_3410_4	CE6	ATGAGAAACAGACACAGATTTATTACCTTTCTGGCTGTAACAGGAGTTTTGGCTTTTAATATTCAATCAGAGCCAAGTCCTAATTTCAAGGTTTTTCTTTGTTTTGGCCAATCAAATATGAGTGGAGGGGCAGGTTGTAATCCGGATGAAAAGTCCAAACAGACCCATCCCCGGATAAAGGTACTCCCCTTTGATAATTGCAATAATCCTCCACGTACCAAGGATGTATGGGCAGATGCCTCCGAACCGATGCATTGCGGTGATAATATTAACATGATGGGGCCATCATATGCTTTCGCCCAGGCACTTATCGATTCTCTTCCTGCCACAGATACGATTGGACTTATCCCCTGTGGTATCTGGGGTAGTTCCATTGAAATATTCATGAAGGGAAAAACC…	TGPmsp_mb_bin.17_TGP_000000000100	1	1878.59	0	1	1	1041	TGPmsp_mb_bin.17	d__Bacteria;p__Fibrobacterota;c__Chitinivibrionia;o__Chitinivibrionales;f__Chitinispirillaceae;g__;s__	55.6846
AG-P_CE4_48405_83	CE4	ATGAATATCTATTTTAAAGGTTGCTCCAAAGATTCTTTTGCCATTACCTTCGATGATGGTCCCCATTATTATAACACCCCCAAAATCCTGGAACTGCTAAGTGAATTTAATACCAAGGCTACTTTCTTTATGACCGGAGACAACGCTTCAAAAAATAAAGCTTTGGTCAAAGAGGTTTCCCAGCAGGGGCATCTTATTGGTAATCATTCTTTGAATCATCTGAAAAAAATCTTCTTATCTCCCCAAAAACTCAAGTATGAAATCAAAACTGCAAAAGATATTCTTGAGGATATCATCTCAAAACCAGTTACACTATATAGGCCTCCTTACGGTTTTATCTCACCTTTTCTGTTTTCTATATGCAAAGAATTAAATCTTAAGATAATTCTGTGGAACCTG…	TGPmsp_mb_bin.17_TGP_000000000100	1	1121.18	0	1	1	621	TGPmsp_mb_bin.17	d__Bacteria;p__Fibrobacterota;c__Chitinivibrionia;o__Chitinivibrionales;f__Chitinispirillaceae;g__;s__	55.6846
AG-P_CE4_46425_15	CE4	ATGCGATTGGACCGAATGTTATGTTTGACTGCAGGTAAATATTTGAGGCCTGCCAGTAAGATACGAATACCAATATTGATGTACCACAGCGTTTCTGAAGAACAAAAACCTGTAAAACACCCCTATTTTTCCACTACCGTAACAACCGCGGTTTTCAAAGCACATTTGAATTTTCTTAAAGAACATAACTATAAGATCATCAATTTGAATCAGATTTCCGGATATCTAAAACAGGACGTAAATGAACAAAAATTAGCGGTAATTACTTTTGATGATGGTTACAGAGATTTTTATGAAAATGCATTTCCACTGCTGCAGGAATTTGGTTTTACTGCTACTGTTTTTGTCCCTTCCGGTATAATAAGTGAAAATGGCATCAGTATGCTGGAAGGTCAGGTT…	TGPmsp_mb_bin.17_TGP_000000003044	1	1499.89	0	1	1	831	TGPmsp_mb_bin.17	d__Bacteria;p__Fibrobacterota;c__Chitinivibrionia;o__Chitinivibrionales;f__Chitinispirillaceae;g__;s__	55.6846
AG-P_CE15_46051_26	CE15	GTGCTAAATATTAAAGACGGAGGCAGTAATGTTAAGAAAAATCAGTGTAATACTACTTATTGGAATTTCACTGCTTTTTGCCGCACCTTCGGAAGTCTCACTGAAAGGGACGGTAAAAAAGCAAATGGAACTGCAATAAATGGAGCAAAAATATTTCTTGCCAGCGATACAACAAATAAAGTCAGCTCAGACGCTGATGGCAAATTCGCACTGGAAATTGTAAAAACGCTCAAACCTTTTGGGATTAACATACAAAGATCTTTTGAGGTTACCGGACAGGGCATGTCACTTAATTTTTCGGTTAATTCTGCAGTTTCCAATGGAATGATTACTCTTTTCTCTGGAAATGGCCGTATCGTTAAAAACATCCCCTTACAAAACCTCTCAGCCGGTTCACAC…	TGPmsp_mb_bin.17_TGP_000000000735	0.999	3294.24	0	1	1	1830	TGPmsp_mb_bin.17	d__Bacteria;p__Fibrobacterota;c__Chitinivibrionia;o__Chitinivibrionales;f__Chitinispirillaceae;g__;s__	55.6846
AG-P_CE12_46602_10	CE12	ATGAAATCAACACAAAAAATATCATTAATTCTCTTCCTGATTACTGTTTCTGCCCTGGTGTTTGCACAATCCACTCTTAAAATAACTATTATCGGTGATTCTACTGTCTGCAATTATGCTTCATCGAAGTACCCTCAGGCTGGCTGGGGACAGGTTTTAAATCGTTTTTTTACTGCAGGATCGGTGATTGTTAATAACAGGGCGATTGGTGGCCGAAGCTCAAGAAGCTTCTACCAGGAAGGAAGATGGGCAGAAGTACTATCAAATTTAGAAAGTGGCGAATACGTTTTCATTCAGTTCGGGCATAATGACAGAGACTTCACTAAAGAGGAAAGGTATACCGATACTTCCCAATATAAGGAATATTTGCGTAAGTATGTCAATGAATCCCGGGGTAAA…	TGPmsp_mb_bin.17_TGP_000000001000	1	2311.4	0	1	1	1281	TGPmsp_mb_bin.17	d__Bacteria;p__Fibrobacterota;c__Chitinivibrionia;o__Chitinivibrionales;f__Chitinispirillaceae;g__;s__	55.6846
AG-P_CE1_46602_15	CE1	ATGGATCGTTGTATTAGTTACTGCCTTCTGTTATTGTTTGGAGCAACACTGAATGCTCAGCCAATCAATGTGCGTGGTACAATTACCAACAAAGAAGGGAAACCGGTAAAAAATGCAGTTGTTTCCCTTGTGCAACAGGGATTGAAGGATACTACAGGAGAAGATGGCAAATATTCATTTATCAAAGACACTGTTGCAGTTTTATCACCGATTATACCTCAATCTGAACGCGTTACTTTTAAAAGAGGTATGCTGGAGTTTCGGGCTACCGGCACTTCTACGGCAAACATCGAATTTTTTAATCTCAATGGAAACTTGCTTAAAAAAGTATCATTAAAGAATACTGCTCCAGGGATTCACCGATTGAACATTAATGATTATTTTCATTCGGTTAACATG…	TGPmsp_mb_bin.17_TGP_000000001000	1	2495.35	0	1	1	1383	TGPmsp_mb_bin.17	d__Bacteria;p__Fibrobacterota;c__Chitinivibrionia;o__Chitinivibrionales;f__Chitinispirillaceae;g__;s__	55.6846
AG-P_CBM30-CBM11-GH9_46466_108	CBM30-CBM11-GH9	ATGATCAGGCACAGTACTGTAAAATGGGAGATGACTGGCTTTCTGATTATGATTCTGTTGAACTTTTCTTTTGGAGTTGAGAAAGAAACTGTTTTAAAAACCGGGTTCTCTGAAGATTATCCACAGGGAGGATATGCCTGTGTGTTTGGCGGGAGGTCTGCCATATCGATCATTAATGACAGTGACAGAAAAAGAGGGAAAGTACTTAAACTGGATTTTGATGATAAGGAATATCCCGGTGCTGAGATAGGATTTGGTAGCAAGGCTGTCGATCTTAAACCGGTCAGAAAAAGTGGAGCACTTCGCTTTTTTATAAGAGGTTCACAGGGTTGTGAAAAAATTATAATTGGATTAATGGACAATGGTAATAATGGAGCAAACAAGTGCGAAGTAAATGTC…	TGPmsp_mb_bin.17_TGP_000000000251	1	6271.6	0	1	1	3477	TGPmsp_mb_bin.17	d__Bacteria;p__Fibrobacterota;c__Chitinivibrionia;o__Chitinivibrionales;f__Chitinispirillaceae;g__;s__	55.6846
AG-P_CBM30-CBM11-GH51_49281_27	CBM30-CBM11-GH51	ATGAAGAATAAAGCAGCTTTATTTATTGCTTGTCTTGCTCTTATCAATTTTGATTGTGGTCTTCAATTGAAAACCATGTCCGGGGAGAGTATTACCGGTGAAAAAAAACAAACATTTGAAAGCAATTGCACAGAGTACTGGGATGAGTGTGTTGAGATGGTAATCTCTCCACCATCAAAGCCGCAAGTAAAAGATCTTGTATCGATCATTACAGATAAATTGCCTGAAAAAGGCTTTGCCTATGTTTATGGAGGCAAAACGGCATATAAGATGCAACCTGGATCTTTAAAAAAGGATATTCTGGTCTGTTATATGGATGGAAATGATTACTCTGGTGTGACCATTGCACTGGGACAGGGAAATAATATCGATATGGCCGGGTATCGGCAAAAAGGAACA…	TGPmsp_mb_bin.17_TGP_000000002042	0.989	2857.82	0	1	1	1623	TGPmsp_mb_bin.17	d__Bacteria;p__Fibrobacterota;c__Chitinivibrionia;o__Chitinivibrionales;f__Chitinispirillaceae;g__;s__	55.6846
AG-P_CBM30-CBM11-GH51_45968_22	CBM30-CBM11-GH51	ATGAATAAAAATATACGATTGATCATGCTGGCAGCAGTTTGCATCTTCGGTGCTGCAAACTCTGTTTTTCCTGGATGGCTGAAGTTCAAACCTTTGAAGAAACAAAATCAGCAAACTGAAACCAAAGAAAAGGTTGATCCTAGATTGGTGTATCGTTTCTTTGATGAGGATTTTGTCTCTGGAGGGTATGCATACTGGTATCCTGAGAATTCAAAAGTGTTTATTCCTGAAGAATCGGGTAAAAATGGTGAGGTCGCCATTCAGTTTGATCTGAATGCTGCCGATTATTCCGGAGGTTCTGTCTGTCTCTATAATCTGCTTTATGATATGAGGGATATTTACGAGAAAGGTGCTTTACAATTCTGGATTAAGGGAAAAGCAGGTAATGAGATCGCCTGG…	TGPmsp_mb_bin.17_TGP_000000000921	1	5681.9	0	1	1	3150	TGPmsp_mb_bin.17	d__Bacteria;p__Fibrobacterota;c__Chitinivibrionia;o__Chitinivibrionales;f__Chitinispirillaceae;g__;s__	55.6846
AG-P_GH28_20330_4	GH28	CTGATACGCGGCACAGACCCGGCCGAATTCAAGAACCCGGCCGGTCCGGTCGCGTTTATGACGTACGAACATCTCCGCGGCACCGCCGCCCAGGGCGGCGGGGGCTGGCCCACCAACGACGCGGTCTACGGGGCATCGTTTGTGGGGCAGATCCGCACCCACACGGGTCTCCCTCTGGATCTGCCGACCGAGGCGCAGTGGGAGTATTTGTGCCGTGCCGGCACCTCTGCCGATTACAACGGGGGATTGACCGGAACCGCAACCGAACAGCTCAGCCAGCTCGGGTGGTGGCTCGGCAACGCCGGGGGCGCGACACACGAGGTCGGCTTGAACCTGCCGAACGCTTGGGGGCTGTACGACACGCACGGCAACGTCTGGGAATGGTGCCTCGACTGGCAC…	TGPmsp_mb_bin.122_TGP_000000000110	0.982	3541.3	0	1	1	2058	TGPmsp_mb_bin.122	d__Bacteria;p__Verrucomicrobiota;c__Kiritimatiellae;o__RFP12;f__UBA1067;g__;s__	38.8591
AG-P_GH2_32013_16	GH2	ATGCGAATGAAAAAATCTAACGAGTTTAGAGTAATGGTTCAGAGAGCGGTTGTCATCTTGCTGATTGGTGGCGCACTCGACAGCAGAGCGTGGTTTTCATGGTTCCAGAACTCCGAACCAGCAAGAAAATCAATCCATTTAGATGGTCTCTGGAAATTTGCAACCGATCCGGATGACACCGGCGAGAACGAAGGCTGGTATCTGCCGGAGACTCATTTGCCGACCATGCCGCGTGAAGGTTATGCCCTGGACGCCCGCGGTGAAATCAGAGTGCCCGGCGTATGGTCCAATCAAGGTTACGGCACCGCGACGGCCCATGCACACCATAACTTTATCGGGAAAGGTTGGTACAAAAAAAGCGTTAAGGTGCCTTCCGACTGGCAAAACCTCCGTATTTTC…	TGPmsp_mb_bin.122_TGP_000000000059	1	5351.88	0	1	1	2967	TGPmsp_mb_bin.122	d__Bacteria;p__Verrucomicrobiota;c__Kiritimatiellae;o__RFP12;f__UBA1067;g__;s__	38.8591
AG-P_GH2_46252_17	GH2	ATGCTGGACTGGATGAACCATAAACTGACCGGAATCAATCGTCTTTCACCAAGAGCGGAATTGCTGCCGTTTTCTTCAGAGCAGGCGGCAATGAATGGCGAGAGGACGGCTTCACCTTTTTTCAAATTGTTGAACGGAGTCTGGAAGTTTATCTGTCATACAAATCCCGCTTATGTGGATCCTGAGTTTGCCGACGAAAATTTTGATGACAGTGAATGGGATGATCTCGAGGTGCCGAGTTGCTGGCAGATGCACGGCTATGGGCGGCCTCATTATACGAATATCCTATTTCCGTTCCCGATTGATCCGCCGAAGGTGCCGACAGAAAATCAGACAGGGTGTTATCGCAGAACGTTCGACATTCCCGCTAACTGGATTGGAAGACGTATCATCATTAAC…	TGPmsp_mb_bin.116_TGP_000000000229	1	5557.47	0	1	1	3081	TGPmsp_mb_bin.116	d__Bacteria;p__Planctomycetota;c__Phycisphaerae;o__UBA1845;f__;g__;s__	53.1581
AG-P_GH10_30339_34	GH10	GTGCTGAAGTTTTTGGCGTTTCAAAATGGTGGTCCTTTAGGCGAACTGGATGTTTCAAGTGCATACATGCTTGGTCCGGATGAAGTTCCGATTAAAAGTCAGGTGAGTTTTGAGAATTGCCTGATTTCGTGCCGAAAGAATACAGAAGAGGCGGCAGCTATTGCTATTCTCTGGCCTGTGAAAGGGCAGGGAAAATATTTACTTCAAACGACAAGATTGCCTGATCGGGAACGCCCTTATATTTTGAATATAGAACTGGCCCGATGGAGGCTCATGCGAATTTTAACGAAGCTTGAAGACTGGGGACTATTCGATTATCCTCAGGTTGCACCCATTTTGGAAAAGTTTCAGAAGGCCAAAAGTTCCTTCATTCATGCCCTTCAGAACGAACAGACGCCA…	TGPmsp_mb_bin.116_TGP_000000000200	1	2668.47	0	1	1	1479	TGPmsp_mb_bin.116	d__Bacteria;p__Planctomycetota;c__Phycisphaerae;o__UBA1845;f__;g__;s__	53.1581
AG-P_CBM67-GH78_1066_33	CBM67-GH78	ATGAATATGGAGAAGAAATGGAACGCAACTTGGATATTAGACCCTCGTTTCAGAAATCTGAAACCAATAAATCTTTTTCACAAAGAACTGGTTGATACTATTATACCACCACATCCCGAAGAACTCCAAAATCAGCATATGCTTGTTCGGAAGGCCTTTTCGCTGGACAAAGGGTTCAGTAAAGCAAGACTAGACATCACTGCCGATGATTATTACATACTTTATATCAATAATAAGAAAGTCGGACAGGGGCCGGCTCCTTCCTACTTTTTTCATTACAATTATAACCAATACGACGTCAGCGAATATTTACATCGTGGAGACAATGTAATTGCAGTTGATGTTTATTATCAAGGACTCATCAACAGGGTCTGGAACAGTGGCGATTATCGTCAGGGA…	TGPmsp_mb_bin.116_TGP_000000000663	1	4026.41	0	1	1	2232	TGPmsp_mb_bin.116	d__Bacteria;p__Planctomycetota;c__Phycisphaerae;o__UBA1845;f__;g__;s__	53.1581
AG-P_CE1_50042_4	CE1	ATGAATAAGACTAAAACAAGATTGCTTTGTGTGTTTTTTGCCTTTTCCGCGATGCCGTTGCTGCTGTCGGGACAGAATCAGCAACCAGCTCCTCAGCAGGCCGGTGCCGGAAGAAGAATGCAAATGCCTGCCAAAGGACCATGCCCCCTGCCTATATTAACGGCTCTCCCTGCCTATGCCGATTCGGATTTTTATGCAAAAAAAGCTGTCCCTCACGGAAGAATTGAAAAAGTCTATTATAAAGCACCTGATGGAAGCGAAAAGCGCATGCATGTTTATCTTCCTCCCGACTATGATAAGAAAACCGGTACCCGCTATCCTGTCCTTTATCTTAACCATGGCGGGGGCGATGACGATTCGGGATGGACCCTTGAGAATAAACGTCAGGGAGGATATGCT…	TGPmgh_mb_bin.46_TGP_000000053065	0.648	149.163	4.94e-34	0.8308	136	950	TGPmgh_mb_bin.46	d__Bacteria;p__Planctomycetota;c__Phycisphaerae;o__SG8-4;f__SG8-4;g__PLanc-01;s__	12.4002
AG-P_GH94_46482_44	GH94	ATGAAATACGGTTACTTCGACCTTGAAAAAAAAGAATACGTTATCACAAACCCAAAGACTCCTGCGCCATGGGCTAATTACCTCGGTTCGCCTGAATACGGAGCTATTATATCTAATAATGCGGGAGGTTACAGCTTCGAAAAATCAGGAGCAAACGGAAGAATCTTGCGCTATCGCTTCAATACCAATGTTGCGGTCCCGGGACGCTATATCTACATAAGAGATACCGAAACAGCCGACTATTGGTCAGCTTCATGGCAGCCGGTAGGCAAACCCCTTGACAAGTATAAGAGCGAATGCCGTCATGGTACAGCTTATACCGTTATTTCGGCGGAATATGCCGACGTGAAGTCTGAGGTTACATATTATGTTCCGCTGAACAAGACCTATGAGGTATGG…	TGPmgh_mb_bin.137_TGP_000000107297	1	4340.19	0	1	1	2406	TGPmgh_mb_bin.137	d__Bacteria;p__Firmicutes_A;c__Clostridia;o__Oscillospirales;f__Ruminococcaceae;g__UBA946;s__	58.3984
AG-P_GH9_46908_53	GH9	GTGCAGCTTATTAAACAGAAAATACATATAAATCAGATTGGCTATCAATCGCATCTGGGAAAGAAAGCTGTATACATAGGAAATTCAGAATCCTTTGCTATAATAAATGAAAAAACTCAAAGAGTTCTTTACACCGGAGTCCTTACAAAGCCTGTTCTTGATTCTGCTTCTGGTGATGTTGTCAGAACGGCTGATTTTTCAACCTTTAACATGCCCGGTAAATACTATATAAAAATTGGAATAAAAAAATCACATCCTTTTAAAATTGATGAAAAACCGTTCAAAGAACTTAAAAACGGACTGCTTAAAGGGCTTTACTATAACAGATGCGACGAGCTTACAGAGGAATTTGCAGGGGAATTTGCCCATCAGATTTGCCATAGAGAGCCTGCCGCGCTT…	TGPmgh_mb_bin.137_TGP_000000038624	1	2955.2	0	1	1	1638	TGPmgh_mb_bin.137	d__Bacteria;p__Firmicutes_A;c__Clostridia;o__Oscillospirales;f__Ruminococcaceae;g__UBA946;s__	58.3984
AG-P_GH51_47056_41	GH51	ATGGCAAGGTTTTATTTGAATCCAAACATTAAGCTTGGAAAAATTAACAAGGAGATTCAAGGACATTTTTCAGAGCATCTCGGACGATGCATCTATGAGGGAATTTATGTAGGAGAAAATTCGGAGATACCTAATGTAAACGGTATGCGCTGCGATGTTGTCAATGCTCTTAAAAAAATCAAAATTCCCGTTCTCAGATGGCCGGGAGGATGCTTTGCAGACGAATATCATTGGCTTGACGGCGTTGGCCCAAAGGAAAAACGCAAGAAGATGATTAACACTCACTGGGGCGGAGTTGTTGAGGACAACAGCTTTGGCACACATGAATATATGGAGCTTTGCTCCCAGCTTGGCTGTGCAAATTATATAAATGGCAACCTTGGAAGCGGTACTGTCCGT…	TGPmgh_mb_bin.137_TGP_000000112517	1	2673.88	0	1	1	1482	TGPmgh_mb_bin.137	d__Bacteria;p__Firmicutes_A;c__Clostridia;o__Oscillospirales;f__Ruminococcaceae;g__UBA946;s__	58.3984
AG-P_GH5_47477_34	GH5	ATGAGAATCAGTTTTATTCCTAGGATAATGACAGCAGCACTTGCGTTAAGCTTGGGGTTGACGGCATGCGGCAACAGCCAAGGCTCTGATACAGGCGCTGAAAGTGAAAATGTGTCATCTGAGGCAACCATGCGCCCCGTTTCGGGGAATTCCGCAAAGGTTACTGTTGACGGAACTAAATTTGTTGTTGGCGGTAAGGAAATCTGGTTCTGCGGAGTTAATACACCGTGGGACAACTGGAATGATTTCGGAGGTGCCGGAAGCTTTGATGAGGCCTTCTGGGACAGCCATTTCAAACAGCTTCATGAAGCCGGCATAAACTGTTCAAGAGTTTGGGTCAACTGCAACAGCATGGTCGGAGTTCAGCTTAAAACTACGGGCGAGTTTAAAGAGGTTACC…	TGPmgh_mb_bin.137_TGP_000000007410	1	2116.64	0	1	1	1173	TGPmgh_mb_bin.137	d__Bacteria;p__Firmicutes_A;c__Clostridia;o__Oscillospirales;f__Ruminococcaceae;g__UBA946;s__	58.3984
AG-P_GH5_4_46482_31	GH5	ATGAAAAAAACGTGCAGTATAATCATATGTCTTGCTGTAACGGCAGCATTAATGACAAGCTGTGGAAACGAAGCAAAGGAAAGCAATGCTGTTTCTGGAGGGACAGAAGCTTCAGAAACAATTACTATGCCGAAAGGAGGGTCTGCTGTTATTCCGTCGTTGAACATAAAGAAATATGATATACCACAGAATGACAGCCTTGATTTTGTAAAAAAAATGAAAATAGGCTGGAATCTTGGGAATACCTTTGATGCAAATTCGGATACAAACGATATTTCAAATGAGCTTGACTATGAATCAAAATGGTGCGGTATAAAAACGACAAAGCAAATGATTGACACAATAAAGGCAGCAGGCTTTAATACAATAAGAATACCTGTTTCATGGCATAACCATGTA…	TGPmgh_mb_bin.137_TGP_000000107297	1	2289.76	0	1	1	1269	TGPmgh_mb_bin.137	d__Bacteria;p__Firmicutes_A;c__Clostridia;o__Oscillospirales;f__Ruminococcaceae;g__UBA946;s__	58.3984
AG-P_GH5_37_50259_82	GH5	ATGAAGAGTTTTGAAGGATACAAAAGAGGAATAAATCTTGGTGGGTGGCTTTCCCAATGCAAACACAGCAAAAATCACCATGATTCTTTTATAACAGAAGACGACATACGGCATATTTCAAAATGGGGACTTGACCACATAAGGCTTCCAATAGATTATGAACTCATCAAGGCAGATGATGACAGTTATATTGAAGAGGGCTTTGAGTATATTGACCGCTGCCTTGAATGGTGCAGAAAATATGACTTAAATATGATTTTAGACCTTCATAAAACAGCAGGCTTTTCTTTTGATAAAGAAACAAATGACTTTTTTAAAAGCCCTATGCTTCAGCATAAATTCGTATCTTTATGGGAGGAAATTTCACAAAGATATGGGAAGTATGCCGACAGCCTTGCG…	TGPmgh_mb_bin.137_TGP_000000006434	1	1846.13	0	1	1	1023	TGPmgh_mb_bin.137	d__Bacteria;p__Firmicutes_A;c__Clostridia;o__Oscillospirales;f__Ruminococcaceae;g__UBA946;s__	58.3984
AG-P_GH43_35_47056_38	GH43	ATGAACACCAAACAAGTATATAATCCATATCTTCCGTCATGGGAGTATATTCCCGACGGAGAACCCCATATATTCGGTGACAGGGTATACGTTTATGGCTCGCATGACTTTTTTAACGGCTATGTGTTCTGCATGGGGGATTATGTATGCTGGTCAGCTCCAATTAATGATTTATCTGACTGGAAATACGAGGGAGTCATATATAAAAAGACAGACGATCCTCTTAACAAGGACGGAAAGATGTGCCTTTATGCACCTGACGTTACATTGGGACCAGATGGAAGATATTATCTTTATTATGTCCTTGACAGAGTTTCGGTTGTGTCGGTTGCAGTATGCGATACCCCTGCAGGGAAATATGAATTTTACGGCTATGTACATGATAAAGACGGGAACAGA…	TGPmgh_mb_bin.137_TGP_000000112517	1	2533.22	0	1	1	1404	TGPmgh_mb_bin.137	d__Bacteria;p__Firmicutes_A;c__Clostridia;o__Oscillospirales;f__Ruminococcaceae;g__UBA946;s__	58.3984
AG-P_GH3_47056_20	GH3	ATGGAGAAGTTCAGGGATAAATCTTTTTCCGCACAGGAGCGTGCAGAGGATTTGACCGACAGAATGACTACTGAGGAACAGGCTGAACAGCTTAAATATGATGCACCCAAGAACGAACGTCTTGGACTCGATGCATATAACTGGTGGAGTGAGGGTCTGCATGGCGTTGCAAGGGCGGGGGTTGCAACGATGTTCCCGCAGGCAATAGGACTTGCAGCTATGTTTGATGAGGAAACCCTGTACAAAGTTGCGGACATTATTTCAACTGAGGCTCGTGCAAAATACAACGAGTTTACAAAGCATAACGATCGTGATATCTTTAAGGGACTTAATCTTTGGTCGCCGAACATAAATATTTTCCGTGATCCCAGATGGGGACGAGGACAGGAAACCTACGGT…	TGPmgh_mb_bin.137_TGP_000000112517	1	3750.49	0	1	1	2079	TGPmgh_mb_bin.137	d__Bacteria;p__Firmicutes_A;c__Clostridia;o__Oscillospirales;f__Ruminococcaceae;g__UBA946;s__	58.3984
AG-P_GH3_45641_65	GH3	ATGAAAAAAATAGCTGCAATGTTACTGTCGTTGTCAATACTTGCAGGATTTTCATCATGCAGTAAAAATGACAGCAGCTCTTCACTTGATGAAGCAACAATAACGACAACTGCATTATCCGAATTTGATGGTACAGATACTGTTACAACGGTTGATAATAGTATTACTGCAGATGAAAGAGCAAGTGAGCTACTTTCTAAAATGACTTTGGAGCAAAAGGCAGCACAAATGGTTCAGTGTGAACAGACTTGTGCCAGTCCTAAAGATATGAAAAATTATTGTTTCGGTTCAGTGTTGAGCGGCGGGGGGTCTATTCCGAATAATAAAAATACAGTTAAAAACTGGTCAAAATTTATTGACAGACTTCAGCAGGGCTGTATGGAAAGTGAAATAAAGATA…	TGPmgh_mb_bin.137_TGP_000000040878	1	3415.06	0	1	1	1893	TGPmgh_mb_bin.137	d__Bacteria;p__Firmicutes_A;c__Clostridia;o__Oscillospirales;f__Ruminococcaceae;g__UBA946;s__	58.3984
AG-P_GH16-CBM4_50259_83	GH16-CBM4	ATGAGTATCAGAAAGAATGTATGCTTGCTTGTTTCAGTACTCATGCTTTTTGGAGCTGCTGCAGGCTGCGGCAAAAAAACTGAACCTAAAAAGGAAGAACCCACTCAATCGGAAAATCAGACAGCTCAAACAGCTAAAGAAGCTCAAGCCGCTGTTTCGGATATTCCTCAGTATGACGGATATACCTTGCTGTGGAATGATGAGTTTGACGGAAAAGCTCTTGATGAAAGCATCTGGAATTATGAACCGCATGAGCCCGGTTGGACAAATAATGAGCTTCAGGAATACACAACATCTGAGAATAATGTGTTTTTAAAAGACGGAAAACTTATCATAAAAGCAATAAAAACTACCGACTCAAAGGGTAACGCTTACTACACATCCGGCAAAATCACTTCT…	TGPmgh_mb_bin.137_TGP_000000006434	1	2581.91	0	1	1	1431	TGPmgh_mb_bin.137	d__Bacteria;p__Firmicutes_A;c__Clostridia;o__Oscillospirales;f__Ruminococcaceae;g__UBA946;s__	58.3984
AG-P_GH10_47056_16	GH10	ATGAAAAATGATGATTTACAACACCGCAAGGCTAAATGCAGACTTCGTATTACAGACAAACAAGGACAGCCCATTTCAGAAAAAAAACTGTTTCTTAAACAGACTAATCATGAATTTTTATTTGGCTGCGGAGGCTTTAACGTAATTCCATATTGCAACAATGATAAGCCTGAGGATCTGCCGTTTTTGCAGAGTAAGGTTGACAAGTGGCTTTATGTTTACAACTATGCTACCCTGCCATTTTACTGGGGCAGATATGAACCCGTTGAAGGTCAGACTCAGGAAGAGTCTATGATGAAAACCGCTAGGTTTTTGCAGTCAAAAAACATAAAAGTAAAGGGACACCCTCTTTGCTGGCATACGGTTTGTGCTGACTGGCTCATGCAATACGACAATAAA…	TGPmgh_mb_bin.137_TGP_000000112517	1	2214.02	0	1	1	1227	TGPmgh_mb_bin.137	d__Bacteria;p__Firmicutes_A;c__Clostridia;o__Oscillospirales;f__Ruminococcaceae;g__UBA946;s__	58.3984
AG-P_GH1_50259_65	GH1	ATGAGCTTTAAGGAAAATTTTTTATGGGGGGCAGCATCCTCTGCTTATCAGATTGAAGGCGGATATAATGAGGACGGAAAGGGTCTTAATGTATGGGATGTTCACTGCACACAAAAGGGAAGAGTAGCACATGGTGAAACAGGACAGGTAGCCTGCGACCATTATCACAGATATAAAGAAGACGTTGCATTAATGAAGCAAATAGGAATTAACTCATATAGATTTTCAATTAATTGGGCAAGAATTTTTCCGGAAGGCTGCGGAAAAGTAAATGAAGCTGGACTTGCCTTTTATTCTGATTTAGTTGATGAATTGTTAAAAGCAGGAATAGAGCCGTTTGTTACGCTTTTTCATTGGGATTATCCTGAGGCACTGAATCAAAAAGGAGCGTGGCTGAAC…	TGPmgh_mb_bin.137_TGP_000000006434	1	2452.06	0	1	1	1359	TGPmgh_mb_bin.137	d__Bacteria;p__Firmicutes_A;c__Clostridia;o__Oscillospirales;f__Ruminococcaceae;g__UBA946;s__	58.3984
AG-P_CE4_47056_190	CE4	ATGTATTTCGGAAGCGTTAAGTTTTTTAAGCACCTTATATTGACTGTTGTCTTCGGCTGGATTGCTATTGCAACCGGTCTGGCTGTTTTCTTTGGCGTAAGGCTTGCACTTGCTTCAAAAGATACCTCTTCCCCTGCTCAGACAGACTTGACAGCTCAAACACTTAACATTCCAGACGGCACTACTCTTGAGCAGGTTTATCTTGTTCTTGCGGCAAAAGGCTATTCTTCTGAGGATATTATGAGGTTCCTTGAAGAAAATGACGGCAAGGCGGTTAAAGCTTACATTGATGAATATAACGGAAGAAACAAGGATTTGCCTGAGCATTCCGATGATAATACCAATGCTGAGCAGACCGACACGTCTTTGCTTTATACAAAATATTATCCGGAGCTTTAT…	TGPmgh_mb_bin.137_TGP_000000112517	1	1905.64	0	1	1	1056	TGPmgh_mb_bin.137	d__Bacteria;p__Firmicutes_A;c__Clostridia;o__Oscillospirales;f__Ruminococcaceae;g__UBA946;s__	58.3984
AG-P_CE2_46908_52	CE2	ATGAAGGTATACGCTGATAATCCATCAATATTTTATATGGGCAGGCTTGATAAAAAGAATGGTACAGAACCATTGTTTAGTTATGCCGGAAGTCAGGCTGCAATAAGCTTCAGGGGCACCTCTGTTTCCGTTGGAATTAAAAATTATGTTTATTGGGGGCAGGTTTCGCTGGGGTATGTTCTTGACGGCACTGTCGGGAAAATAATGCTTGATAAAAACGATAACGGGAAGGATATTATTCTTACAATTGCTGAGAATATGGAGGATACGGAGCATTCTCTTATCGTATACAAAAAATCTGCAGGCAATCAGCTGTTTTATTTCAAGGGCTTTGAAATTAATGGGGAGCTGCTCCCGCCGCCTGCTTTGCCCGAGCTGAAGCTTGAGGTATTTGGCGAC…	TGPmgh_mb_bin.137_TGP_000000038624	1	1889.41	0	1	1	1047	TGPmgh_mb_bin.137	d__Bacteria;p__Firmicutes_A;c__Clostridia;o__Oscillospirales;f__Ruminococcaceae;g__UBA946;s__	58.3984
AG-P_GH8_17955_1	GH8	TACGATGCGGTCAAAGACACCCATGAAGATTATTATGAAGACTCGGTCACACTGCTATGTTTGATAGTTATGACCGGCAATGCCTGGACCCCATAA	TGPmgh_mb_bin.12_TGP_000000026538	1	174.41	9.02e-43	1	1	96	TGPmgh_mb_bin.12	d__Bacteria;p__Chloroflexota;c__Anaerolineae;o__Anaerolineales;f__Anaerolineaceae;g__UBA6107;s__	51.2018
AG-P_GH3_9384_2	GH3	ATGAAAAAGTCAAAATCTGAGATCAACCGACGCGTAAATGAGATCCTGGCGAATTTGAGCCTTGAAGAAAAGGTTGGACAACTCGCCCAGATCAGTGGCGCTGACTTTATGCCCGGCCCAAAAGCCGAAGACACCATCCGCAAAGGCATGGCTGGTTCGGTCTTGTGGCTGAATGATACCAAACGGTTTAATGAGCTGCAGAAGATCGCTGTTGAAGAAAGCCCTTCTGGCATTCCATTGCTTTTTGCTCTCGATGTGATACATGGATATCGTACCATCTTTCCTGTACCGTTGGCGATG	TGPmgh_mb_bin.12_TGP_000000056231	1	542.297	6.37e-153	1	1	300	TGPmgh_mb_bin.12	d__Bacteria;p__Chloroflexota;c__Anaerolineae;o__Anaerolineales;f__Anaerolineaceae;g__UBA6107;s__	51.2018
AG-P_GH3_14068_1	GH3	GGTCGCGGTAGCGCAGATCGCCCGGCAGAGGATGAAGTCGCGACGGTAAGAAAATCGTTGGAACAGCTAAAGCAGATCGAGTTAGCCCCGTTCTTCGCAGTAACCGCTGAATCCACTCCGATCGAAGAACAGACGGATGGCCTTTTAGTATCGCATATTCGGTACCAGGGCTTTCAGGGAAATATTCGCGCGACTACACGTCCGATCTCTCTGGATAAT	TGPmgh_mb_bin.12_TGP_000000010505	1	396.224	4.21e-109	1	1	219	TGPmgh_mb_bin.12	d__Bacteria;p__Chloroflexota;c__Anaerolineae;o__Anaerolineales;f__Anaerolineaceae;g__UBA6107;s__	51.2018
AG-P_GH2_26709_1	GH2	GTGACTGTTGAAGCTACCCTTAAGGTTGAAGCCTGGCAAAAAGGCTCATATATCGCCAGGATGCTGATCCATACACCCAACTGCCAGACCCTTGAAGTGAACGGGGAGGTCGCAGGTGATTCTTGTAAACTCTCTCTGAACATCAGCGATCCGCAGCTTTGGTGGCCGAATGGCTATGGTGAACAACCACTCTACGATGTGAACGTGGAACTTCTCAAAGCGGACGTGATCTTCGACACGAAATCCTTCAAACTTGGTCTGCGCACGCTTGAACTGCGTCAGCAGCCAGATGAGTGGGGCAAGACGTTTGAGTTCGTCGTCAACGGTCTGCGTATCCCCATCAAGGGTTCAGACTGGATTCCCGCTGATTCCTTCCCA	TGPmgh_mb_bin.12_TGP_000000031731	1	682.96	0	1	1	378	TGPmgh_mb_bin.12	d__Bacteria;p__Chloroflexota;c__Anaerolineae;o__Anaerolineales;f__Anaerolineaceae;g__UBA6107;s__	51.2018
AG-P_GH2_48125_372	GH2	ATGTATTTTTTGAGTAAGATTATTAGCACTGAATATTCTTCGCTCTACAGGGGCATCATGATGCTTACAGAAGTAAAACTCGACGGATTATGGCGTTTTAAAGGCTACAAGGGGTTAAACGGAGAAGAACAGGGAGCACAAAAAATAGATTGCCCGATGGAGGGCTGGCTGCTAGCAGAGGCGCCATTGACTGCCCACACGAATCTGATGGATAACAAGCTTATCCCTGACCCATTTAAGGGCTGCAATGAACGCGAAGTGCAGTGGGTCAGCGAGAACGAATGGTGGTACCGAAAGGAGATAGAACTCACAGCCGAGTTAATGGGCAAAGATGTTGTTGAACTCTACTTCGGCGGCTTAGACACATTCGCCACGATCTGGGTAAACGAACAGAAAGTC…	TGPidbaud_mb_bin.66_TGP_000000001305	1	4632.34	0	1	1	2568	TGPidbaud_mb_bin.66	d__Archaea;p__Crenarchaeota;c__Bathyarchaeia;o__B26-1;f__UBA233;g__;s__	87.6694
AG-P_PL11-DOC_46230_70	PL11-DOC	ATGAAAAAACGTACAAAAAAGATTTTTCTTTTGTTACTGGTTATGCTACAGATGGCAATGTATATTGTTCCGTATCAATCGGTAACAGCAGCGGCAAAACGCCAGATGGAGAGGCTTAACAGGGGAGTAGTTGCAGTTAAGGTAAACAACGGGGTTTTTGTAAGCTGGAGAATGTTCGGTACTGATCCTGCCAACATAGCTTTCAACGTATACCGCAACGGAACAAAAGTCAATTCTTCACCAATAACCGACAGTACCAATTATGTTGATGCAGGCGGAAGTATAGGTTCAACCTATACTATACGCCCCATTTTAAACGGACAGGAGCAGCCGGCATCGGAATCAACAACTGCTTTGGGGCAGAATTATCTCACTGTGCCTATAAAGGCGCCAATCAGC…	TGPidbaud_mb_bin.32_TGP_000000002970	1	3745.08	0	1	1	2076	TGPidbaud_mb_bin.32	d__Bacteria;p__Firmicutes_A;c__Clostridia;o__Acetivibrionales;f__Acetivibrionaceae;g__;s__	125.981
AG-P_PL11-DOC_46115_44	PL11-DOC	ATGTTCGGAACAGATCCGGATACTATAGCCTTCAATGTTTACCGTAACGGAACAAAGGTGAACGCTTCACCTATTACCGACAGCACCAATTATACGGATACCGGTGGATCTATAGGATCAACTTACACAGTCCGTCCGGTTTTGAACGGTCAGGAAAAAGGATCATCTGAAACAGCAAGCGTATGGGGACAGAATTATCTCGATGTTCCTGTTATGAATCCTGGTGGGGCCTATGCTCCCAACGACTGTAGTGCTGCTGATCTGGATGGGGACGGACAATATGAAATTATTGTAAAATGGGAAGGTGCTACCCAGGATGCTGCTTATGCAGGAATGACCGATCCGCCTATTATTGACGGCTATAAGTTAAACGGAAAACGTTTGTTTAGAATCAATCTA…	TGPidbaud_mb_bin.32_TGP_000000001248	1	3393.42	0	1	1	1881	TGPidbaud_mb_bin.32	d__Bacteria;p__Firmicutes_A;c__Clostridia;o__Acetivibrionales;f__Acetivibrionaceae;g__;s__	125.981
AG-P_PL1-DOC-PL9_44687_13	PL1-DOC-PL9	ATGACAAGAAAAAGCTTTTTCAAACAAATGCTGATTGGGTTAATGCTATTGTCTTTATTATTTGCTCAGGTTTTACTGCCCGGTACAGGTGTGACAGCGGCAGCCGATGCGGTTGATTTCGGCTTGATAGGTTTTGCAGCTCTAAATGGCGGTACTACAGGTGGGACAGGAGGCAAAGAAGTTACAATTACCAGCATGAGTCAGGCAAATGACCTTTTAAACACGAGAAAAAAAGCAGGTGACACCTCCCCGCTTATATTAAAAATAGCCGATAAAATAAGCGGCAGCGGAAAAATAGATATAAAACAAGTTAAGAATATTACTGTTATCGGTGTGGGTACAAGGGGAGAGCTGGAAGGCATAGGATTAAACATAGTTAATTCGGACAATATTATAATC…	TGPidbaud_mb_bin.32_TGP_000000001480	1	4545.78	0	1	1	2520	TGPidbaud_mb_bin.32	d__Bacteria;p__Firmicutes_A;c__Clostridia;o__Acetivibrionales;f__Acetivibrionaceae;g__;s__	125.981
AG-P_GT84-GH94_50002_40	GT84-GH94	ATGCAGTTTGATTCAAATACTATTTTGGAAATCGGTATAATTCTTGTTGCCATTTTCATTTTTTTATTATGGAGTAGTTATAAGAAACGCAGTGACAAATATACTGTAAAGGTTCACGACGTATCTCTGACATGCGAAGATCTTGAGGAGCATGCCAGGAAGATAGCAATAGATCATGCTGTCTCGGGAAAAAACAGGCTGTATTATTGGCCGGTTTCAAGGATGAACCAGAGTTATGACTATATCAATTCCGTTTATAATGAATTAAATGATTCGGTGCGGGCAAAAGAGACTGTTCCTCCTGCTGCCGAATGGCTGCTTGATAACTTCTACATAATAGAGGAACAGGTTAAAGGAATACGGAAAAACCTTACCAAAAAGGAATATTTGCGGCTGCCG…	TGPidbaud_mb_bin.32_TGP_000000000348	1	16063.9	0	1	1	8907	TGPidbaud_mb_bin.32	d__Bacteria;p__Firmicutes_A;c__Clostridia;o__Acetivibrionales;f__Acetivibrionaceae;g__;s__	125.981
AG-P_GT2-GH5_25_47564_11	GT2-GH5	ATGAAAAATGCCTTCTGGCTCGGTTTCAACGGTGTTATGAGATTTAATGCCGTTAAAAAAATCAAATACTTTTTGACAGATACCATCATCGAAGATACTCAGAACAGTATCAAATTGAAAAACGCAGGGTACGACCTTGTCACGTCTCCCGAAGAAAACTGTACCACTTTCAGCCCTCAGGACTTAAAAGCGCTGAAGGTTCAAAGGGTCAGATGGGCCTCAGGCGGATTGGAAATCTCAAAGAAGCTTATCCTAGATATAATAAAAGGCAGATCGGGCATAAAGGGTTTTAAAAACAGGTTCCTTACGTTTAACTATGCTCTGGGCCTAAACCTCCTTCCTGTTGCTGCCACCATGCTCTATTTTATTACCCTGCCTTTTTTCTACCAGTATTTTTAT…	TGPidbaud_mb_bin.32_TGP_000000001216	1	3761.31	0	1	1	2085	TGPidbaud_mb_bin.32	d__Bacteria;p__Firmicutes_A;c__Clostridia;o__Acetivibrionales;f__Acetivibrionaceae;g__;s__	125.981
AG-P_GH94_45906_93	GH94	ATGAAATTTGGATACTTTGATGATAAAAACAGGGAATATGTAATTACTACCCCCAGAACTCCATATCCGTGGATTAACTATTTGGGCAGCGAGGAATTCTTCGGTTTAATTTCCAATACTGCCGGAGGATACTGCTTTTACAAAGACGCAAGACTCAGAAGGTTGACCAGGTACAGGTACAACAACATACCTATTGATAATGGCGGTAGATATTTTTACATAAACGATGGGAAAGAGTACTACTCACCATCGTGGATGCCTGTAAAGAGAGAGCTTGACAGTTATGAGTGCAGGCATGGTATGGGATATACAAAGATAAAAAGCGTAAAGAATAATTTGGAAACAGAAATAATGTACATGGTTCCTTTAGGCGACAATGCTGAAATTCACAGGGTTACG…	TGPidbaud_mb_bin.32_TGP_000000001302	1	4394.29	0	1	1	2436	TGPidbaud_mb_bin.32	d__Bacteria;p__Firmicutes_A;c__Clostridia;o__Acetivibrionales;f__Acetivibrionaceae;g__;s__	125.981
AG-P_GH9-DOC_47641_5	GH9-DOC	GTGATTAGCAAAGAAAGAAAAATGAAAAGAATAAGTGTACTTATTTTATGTACTGTCGTATTGACCACTTCATTATTTTCCGCATTTAATGTTTCGGCAGCAGGGGGCTTTGACTATCCACTGGCGCTAAAAAATTCCATCATATTTTTTGATGCCAACAAATGCGGTAATGATGTGCTTCTGGATCAGGAATTCAGTTGGAGAACAGGTCCTTGCCATGTAACCGATGGAAATGACGTAGGAGTTGATTTGACAGGCGGTTTCCATGATGCAGGTGACCACGTGAAGTTTGGATTGCCGCAGGCTTTTACGGCATCAATTTTAGGATGGTCCATGTATGAGTACAAGGATGTTTTTGATGCTACAAACAATACGGACAAACTGATGGGACAGCTTAAA…	TGPidbaud_mb_bin.32_TGP_000000009542	1	3474.57	0	1	1	1926	TGPidbaud_mb_bin.32	d__Bacteria;p__Firmicutes_A;c__Clostridia;o__Acetivibrionales;f__Acetivibrionaceae;g__;s__	125.981
AG-P_GH9-DOC_46225_33	GH9-DOC	ATGAAAAGAGTTTGTATTTTTTTTCTGGTAACAGCTTTGTTAGTTACATCATTGGTGGCGCCGACCACTAATGTGTCGGCTGTTGCCATATCTGCTTCGGATTACCCGGTTGCACTAAAGGATGCCATTTTGTTTTATGATGCCAACAAGTGCGGTAAAGACGTAGCTGCCGATAACGTATTCAACTGGAGGTCTGCGTGCCATACAACCGATGGCAGCAATGTAGGGAAAGATCTGGAGGGTGGTTACCATGACGCAGGTGACCACATAAAGTTCGGGATTACCCAGGGATACGCGGCTTCAATTTTGGGCTGGAGTTTATATGAATTCAGGGATTCCCATGATGCCTCGGGAACTACCACAAAACTATTGTCGACTCTTAAATACTTTACGGATTTC…	TGPidbaud_mb_bin.32_TGP_000000000007	1	3463.75	0	1	1	1920	TGPidbaud_mb_bin.32	d__Bacteria;p__Firmicutes_A;c__Clostridia;o__Acetivibrionales;f__Acetivibrionaceae;g__;s__	125.981
AG-P_GH9-DOC_44687_16	GH9-DOC	ATGTATGTGACCGTGAAAACGGAAACAAAATACAGGGAAAGTATTTTTGAAAGGGGATTTACAATGAAAAAAAGAAAAAGTTTTAAGAAAAGGCTGGTGGCATATGTTTCAATAATATGCCTGCTGATGGGATTATTCCCGACAACTGTTTTGCAGGCTGCCAGCATAGTATCGGTTTCGATATGTCAGGCAGGATACTCGGCAGACGATGTAAAGACTGCCGTAGTTGTGGTCAGCGGAGGGAATCTTTCGGACACAAACTATGAAATTATTACAGCCGGCGGCACAAAAGTTGCAGGCGGAACTATGACAAGCTACAGTCCGTCAGGCTGGAGCAGGGGAGAAACTTATTACAAGATAGACTTTTCATCTTTTAACCAGACCGGTGATTTCAAAATC…	TGPidbaud_mb_bin.32_TGP_000000001480	1	4145.43	0	1	1	2298	TGPidbaud_mb_bin.32	d__Bacteria;p__Firmicutes_A;c__Clostridia;o__Acetivibrionales;f__Acetivibrionaceae;g__;s__	125.981
AG-P_GH9-CBM3-DOC_50443_25	GH9-CBM3-DOC	ATGAGAAAATTAAATGTAATCAAAAAGCTTACAGCCATCCTGACAATGATTACTGTGATGGCTACCTTGTTGGTTCCACCTTCAAGTACTTCAGCTGCAGAGAACTACAATTATGCCGAAGCCCTTCAGAAAGCTATTATGTTTTATGAATTCCAGATGGCCGGAAAATTGCCCGACTGGATAAGAAACAACTGGCGTGGAGATTCGGTACTAAGCGACGGTAAGGAAGTAGGAGCCGATTTAACCATGGGATGGTTTGACGCCGGCGACCATGTTAAATTTAATCTTCCCATGTCCTATACCGTTGCAATGCTGTCGTGGGCAATCTATGAATACAAGGATGCCTTTGTCAAAACGGGACAGCTGGATTATCTGTTGAGAGAAATGAAATGGGCCACC…	TGPidbaud_mb_bin.32_TGP_000000000721	1	4583.65	0	1	1	2541	TGPidbaud_mb_bin.32	d__Bacteria;p__Firmicutes_A;c__Clostridia;o__Acetivibrionales;f__Acetivibrionaceae;g__;s__	125.981
AG-P_GH9-CBM3-DOC_49396_2	GH9-CBM3-DOC	ATGTATAAGGGGAAAGTATTAAAAAGAACAGCATTACTAGTAATGATAGCCTTCTTGGTATCTATAATTGTAATACCTCAAGGCACAGTAAATGCAGCAAGCTTTAATTACGGTGAAGCGCTTCAGAAGGCCATATTCTTTTATGAATTCAATCGGTCGGGCAAGCTGCCGCCTACCAACAGAATTAACTGGCGTGGTGATTCGGCTTTGAATGACGGAGCGGATGTAGGTGTAGACCTTGTGGGAGGATTGTATGATGCAGGTGATCATATAAAATTTAACCTTCCTATGGCGTATACGGCTACCATTCTTTGCTGGAGCGTATATGAATCCCGTGACGCTTTGGAAAAAAGCGGGCAGCTTACGTACTTGATTGAAACAATAAAATGGATAACCGAT…	TGPidbaud_mb_bin.32_TGP_000000003855	1	4010.18	0	1	1	2223	TGPidbaud_mb_bin.32	d__Bacteria;p__Firmicutes_A;c__Clostridia;o__Acetivibrionales;f__Acetivibrionaceae;g__;s__	125.981
AG-P_GH9-CBM3-DOC_48425_171	GH9-CBM3-DOC	ATGAGTAAAAAGAAAAATATAAAGAGAATAATTTCCATTGTTATTTCAGTTACCTTGCTGCTTTCTGTGATTATTATTCCGCAGAGCTCAGTTGAGGCTGCAGCGAATTATAACTATGGTGAAGCACTGCAAAAATCCATACTGTTTTATGAATTGCAGCGTTCAGGTAAGCTTCCAGAAAATAAAAGGGATAACTGGCGCGGAGACTCCTGCCTGGATGACGGTAAAGAGTACGGAGTGGATTTGGTAGGGGGCTGGTTTGATGCCGGTGATCATGTTAAATTTACATTTCCTATAGCATATACTGTTTCCATGTTGGGGTGGAGCGTATATGAGGGTAAGGATGCTTATGTTAAAAGCGGACAGCTTCCGTACATACTTGACAACATAAAATGGGCT…	TGPidbaud_mb_bin.32_TGP_000000000091	1	4556.6	0	1	1	2526	TGPidbaud_mb_bin.32	d__Bacteria;p__Firmicutes_A;c__Clostridia;o__Acetivibrionales;f__Acetivibrionaceae;g__;s__	125.981
AG-P_GH9-CBM3-DOC_48069_17	GH9-CBM3-DOC	ATGTTAAACAAAGTATTCTTTAAAAGGAGCTTAAGCGTACTTCTTAGCGTCGTTTTTTTGATATGTACGGTTTTCTGCATTCCAACAACAGTAAATGCCGAAATCGAGTACAATTTTGCCAAAGCGCTTCAACTTTCCCTTTATTTCTACGACGCTAATAAATGTGGACCGGGCATAACGGGTGGACGTCTTGAATGGCGCGGAGATTGTCATGTGGAGGATGCTAAATTACCGTTGATTCCCATGACAGAAGAGTATAGAGGAACCAATCTGTCTCAAAGCTTTATTAACAAATACAAGTCGGTACTTGACCCCGATGGAGACGGCACATTGGATTTAAGCGGCGGTATGCATGATGCAGGAGATCATGTTAAGTTTGGTCTTCCTCAGTCATATGCA…	TGPidbaud_mb_bin.32_TGP_000000002344	1	4740.54	0	1	1	2628	TGPidbaud_mb_bin.32	d__Bacteria;p__Firmicutes_A;c__Clostridia;o__Acetivibrionales;f__Acetivibrionaceae;g__;s__	125.981
AG-P_GH9-CBM3-DOC_47863_16	GH9-CBM3-DOC	ATGAAGAGAATAAGTGTACTTGTTCTGCTTGTCATATTTGTGGCAGGCACAATTCCGCAGGTTTCGGTATCGGCTGCGGGGGAAGGCTTCAACTATGTTGATGCCTTTGCAAAATCAATTTTGTTTTATGAGGCAAACTGGTGCGGTCCTGATGCAGGAAATAACCGTTTAAAGTGGCGTGGTCCCTGCCATATTGAAGACGGCAAGGATGTAGGCGCAGATTTGACCGGCGGTTTTCATGACTGCGGAGACCATGTAAAGTTCGGCCTTCCTCAGTGTGCTTCGGCTTCCACTCTGGGATGGGCCTACTACGAGTTTAAGGATGCTTTTGTAAAGCATGGTCAGGATCAGTATATGCTCAACATACTCAAGCATTTTAACGACTACTTTATGAGGTGC…	TGPidbaud_mb_bin.32_TGP_000000001488	1	4356.42	0	1	1	2415	TGPidbaud_mb_bin.32	d__Bacteria;p__Firmicutes_A;c__Clostridia;o__Acetivibrionales;f__Acetivibrionaceae;g__;s__	125.981
AG-P_GH9-CBM3-DOC_46638_25	GH9-CBM3-DOC	ATGATGAAAAGAACCTGTGCATTCCTATTGATTAGCTTTATTTTAATAAACATTATTCCGCAAATATCGGTATCGGCGGCGGAAACGAATTTTAACTATGTAGATGCCTTTGCAAAATCCATTTTATTCTATGAGGCAAGCTGGTGCGGCCCTGATGCGGGAGACAACAGGATTAAGTGGCGTGGGCCATGCCATATAGAAGACGGTAAGGATGTGGGACTGGATTTGACGGGGGGCTTTCACGACTGCGGTGACCATGTCAAATTCGGTTTGCCCCAGTGTTATGCAGCGTCGGCTCTTGCCTGGGATTATTATGAGTTTAAGGATGTTTTTGTGGATAAGGGTCAGGACAAATATATGCTGAATATACTCAAGCATTTCACCGATTACTTATTAAAG…	TGPidbaud_mb_bin.32_TGP_000000000990	1	4394.29	0	1	1	2436	TGPidbaud_mb_bin.32	d__Bacteria;p__Firmicutes_A;c__Clostridia;o__Acetivibrionales;f__Acetivibrionaceae;g__;s__	125.981
AG-P_GH9-CBM3-DOC_46225_56	GH9-CBM3-DOC	ATGAAAAAAAGAATAAGTGTACTGATCTTGCTTGCCGCTTTTCTGACAAGCATATTTCCTAAGCCCATTATGGCAGAGGAAACAAATTTCAACTATGTTGACGCATTTGCCAAATCAATTTTATTCTATGAAGCAAACTGGTGTGGTCCCGATGCGGGAAACAACAGGATTAAATGGAGAGGACCATGCCATATTGAAGACGGAAAAGATGTGGGACTTGACTTAACGGGAGGTTTTCACGATTGCGGTGACCATGTCAAATTCGGACTTCCCCAGTGTGCATCTGCTTCCACACTTGCCTGGGCATATTATGAATTCTCCGATGTCTTTATAGAAAAGGGACAGGATGAGTATATGCTAAATATTTTAAAGCATTTTTGCGATTATTTCATCAAATGT…	TGPidbaud_mb_bin.32_TGP_000000000007	1	4318.55	0	1	1	2394	TGPidbaud_mb_bin.32	d__Bacteria;p__Firmicutes_A;c__Clostridia;o__Acetivibrionales;f__Acetivibrionaceae;g__;s__	125.981
AG-P_GH9-CBM3-CBM3-DOC_50443_14	GH9-CBM3-CBM3-DOC	ATGGAAACAATTAGAAAGAGAAAAAAGAATTCTATCAAAAAACGATGGGTGCTTTCTGTTTTATTGTCAGTTGTACTTTCGGTTTCACAACTGCTGCCATCAGGTGTACTGGCTGCAGATCCAAGCCCGAAGCCGTCAATGGTTCCAAAAGAGGGGTGGGAAAATTATAATCATTTCAACTTTGCCGAAGCGCTGCAAAAGTCAATTTATTTCTATGACGCCGAAAAGTGCGGCCCGGGTATTACTGGTGGAAGGCTTGAATGGAGAGGAGACTGTCATGTAGGTGATCAAAAAATTCCGCTCACCAATACATCTCTGTCCAAGGCTTTTATTGAAAAGTACAAAGACATACTGGACCCCGATGGAGACGGTGCTGTGGATGTACACGGAGGATACCAC…	TGPidbaud_mb_bin.32_TGP_000000000721	1	5725.18	0	1	1	3174	TGPidbaud_mb_bin.32	d__Bacteria;p__Firmicutes_A;c__Clostridia;o__Acetivibrionales;f__Acetivibrionaceae;g__;s__	125.981
AG-P_GH9-CBM3-CBM3-DOC_46638_27	GH9-CBM3-CBM3-DOC	ATGTTTATTAAACAGAAAGAAAAGAAACAAGGCTTTATCAAAAGGCGAGGCAGGTTATCAATTTTTATTGCGGTAATTCTTATTGCGGGTCAGCTTTTTACATCAGGTGCAGTATTTTCAGAAGCACCACCTCCGACTTTTACGCCGGCAGAGGGATGGGAGAATTATAATCATTTCAACTTTGCCGAAGCCTTGCAAAAATCACTTTATTTTTATGACGCAGAAAAGTGTGGTGTTGAGGCAGATTGTGCTAGAGGCGGAAGACTTGAATGGAGAGGAGCCTGCCATGAAATAGATGAAAGGATTCCTCTTACCAATACATCCCTTTCTAAGGAATTTTTAGCTAAGTACAAGCACATTATTGATCCCGATGGGGATGGTACGGTAGATGTGCACGGT…	TGPidbaud_mb_bin.32_TGP_000000000990	1	5741.41	0	1	1	3183	TGPidbaud_mb_bin.32	d__Bacteria;p__Firmicutes_A;c__Clostridia;o__Acetivibrionales;f__Acetivibrionaceae;g__;s__	125.981
AG-P_GH9-CBM3-CBM3-DOC_46638_26	GH9-CBM3-CBM3-DOC	ATGATAAAAGAAAAGAAAAGAAGTTTTATCAAAAGCCGGAGCAGGTTTTCAATCTTATTGGCTTTTATCCTTATTACCGGGCAGCTTTTTTCATCAAGTATAGTGTTTTCTGCAGAGATGCCTGATACTTCGGCTCTTCCTTCGGCTCCCTCGTCTTTTAAACCGGCTGAGGGATGGGAGAATTATAATCACTTTAACTTTGCCGAAGCCCTGCAAAAGTCAATCTATTTTTATGACGCTCAAAAATGCGGCGCTGATGCCGGAGGTGGAAGGATTGAGTGGAGAGGTGCCTGCCATGAAGGTGATGAAAGAATTCCTCTTACCAATACATCTCTTTCCAAGTCATTTATTGAAAAGTACAAGGATATACTTGATCCCGATGGAGATGGGGCGGTAGAC…	TGPidbaud_mb_bin.32_TGP_000000000990	1	5752.23	0	1	1	3189	TGPidbaud_mb_bin.32	d__Bacteria;p__Firmicutes_A;c__Clostridia;o__Acetivibrionales;f__Acetivibrionaceae;g__;s__	125.981
AG-P_GH9-CBM3_50002_5	GH9-CBM3	ATGGAAAAGGGAAAATGGAGAAAACTGCGAAAAAACCTTTCCCGTGCCGTTGCCACAATACTGGTGACTTCTTTACTGCTGCCTTCATCATCTGCTCTTTTGCCCAAGGTTGAGGCAGCTGCTTCGCCCCGTACGGACGGTGCTTACTATAAGTACGGTGAAGCCCTGCAAAAAGGAATTTTGTTTTATAAGGCAAACCGTCTTGGGGACTTACCCGACGATTATATTTTGCCTTACAGGACAGATGCGGCTATGACAGATGGCCAGGATGTTGGCCTTGATCTGACCGGAGGTTGGGCAGATGCCGGCGACGGGATTAAATTTACTCATACCATTTCCTATGCTGCTGCTCAATTGGGATGGGATGTATATGAATACCGCCAGGCATTTGAAAAAGCA…	TGPidbaud_mb_bin.32_TGP_000000000348	1	4048.05	0	1	1	2244	TGPidbaud_mb_bin.32	d__Bacteria;p__Firmicutes_A;c__Clostridia;o__Acetivibrionales;f__Acetivibrionaceae;g__;s__	125.981
AG-P_GH9-CBM3_46007_12	GH9-CBM3	ATGGAAAATATTAAATATTTTTCAAAAAAAGCTGGAGCTTTGCTCCTGAGTGCTGCTGTTATTGCTACTGCGATTACTCCTACTACTATTAATGCTGCTGATATAGAATTCAACTATGCAAAAGCGTTACAATATTCGCAATATTTCTATGATGCAAACATGTGTGGTACCGGTGTTGACGAAAACGGTGCATACAATTGGAGAAATGACTGTCATATTTATGATGCGGAACTACCTCTTGATGATGTAAACACAAATATGTCAGCGAAATTCATCAGTGAAAATAAAAAAATACTTGATCCTGATGGAGACGGTAAAGTTGATGTATCGGGAGGTTTCCACGACGCCGGTGACCATGTTAAGTTCGGTATGCCGGAAGCATATTCCGGATCTACTGTG…	TGPidbaud_mb_bin.32_TGP_000000003904	1	4302.32	0	1	1	2385	TGPidbaud_mb_bin.32	d__Bacteria;p__Firmicutes_A;c__Clostridia;o__Acetivibrionales;f__Acetivibrionaceae;g__;s__	125.981
AG-P_GH8-DOC-CE4_46225_124	GH8-DOC-CE4	GTGAAAAAACTTAAGAAAATTCTGGTATGGGGGATTATAATCAGTATGTTATCTGTACTTTTCGTAAATGTACAGGTAAATGCTGCAACACCTAATGTCCCATCAGTAGGCGCATTTGAATCCGGTGTATACAGGAATCTGTTCAAAGAAATCGGAAAAACCGATGCAGAAATTAAGGCCAAGCTGGAGAAAGAATTTCAATCTTTATTTCATGGCGATAATAACCATAAGATCATGTATGAAGTAGGTTCCGATATGGCGTATATTCTCGATGTCAATAATAATGACGTCCGTAGTGAAGGTCAGTCATACGGAATGATGATGTGTGTCCAGATGGACAAGAAAACAGAATTCGACAAGCTCTGGAAATGGGCAAAGACTTATATGCAACATAAAAGC…	TGPidbaud_mb_bin.32_TGP_000000000007	1	3977.71	0	1	1	2205	TGPidbaud_mb_bin.32	d__Bacteria;p__Firmicutes_A;c__Clostridia;o__Acetivibrionales;f__Acetivibrionaceae;g__;s__	125.981
AG-P_GH8-DOC_45332_4	GH8-DOC	ATGAAAAGGTTTTATGTATTTTTGTTGGTTGTTGTTTTAGCAGTCTCAAGTATACTCCCTGGTTTTGTTGTTCCGGTAACGGCAGCAACAGCTCAATTTCCGTACGGCACTTCATATCCATACGGTTTAGGCCCGCAGGGAGACAATCAGGCAGAGGCCAATGCTTTGGTTTTAGAAGAATGGAACCAATGGAAAAGCCAGCGTATTACATCGAATGGTGCCGGTGGTGCCAGAAGGGTTCAGAGAACAGCAAGCCAGAGGCCATATGCTTATGATACTGTTTCTGAAGGAACAGCCTATGGTATGCTTTTGTCTGTTTATTTTGATGATAAAGCTTTATTTGATGACTTGTGGAAGTATGCAAAGAGTCATATGAATGAAAATGGATTACTATGGTGG…	TGPidbaud_mb_bin.32_TGP_000000001492	1	3068.82	0	1	1	1701	TGPidbaud_mb_bin.32	d__Bacteria;p__Firmicutes_A;c__Clostridia;o__Acetivibrionales;f__Acetivibrionaceae;g__;s__	125.981
AG-P_GH74_48069_12	GH74	ATGAAACACACAAAGAGAAAGAAATTCAAAAAGCTGATTTCATTATTACTGGTACTAACTGTTATCTGTGCTGTTTTTCCGGTAAAAATGACATCAGCAGTGGCCAGTCAGCCCTACAAATGGGATAATGTGAAGATTGGCGGCGGTGGAGGTTTTGTATGCGGGATTGTTTATAACCCCACTGAGAAAGGTCTTGTTTATGCCCGTACCGACATGGGAGGGGCGTATATAAGAAATAAGACAACATTGGAGTGGGAGCCTATAACTGACTGGGTATTGCCGGATGAATGGAACCTTTTAGGAATTGAAAGTATAGCTACTGACCCCGTTGATACAAATAGAGTTTATATTGCAGCAGGTACATATACAAATAGCTGGACAACGATGAATGGGTATATC…	TGPidbaud_mb_bin.32_TGP_000000002344	1	4827.1	0	1	1	2676	TGPidbaud_mb_bin.32	d__Bacteria;p__Firmicutes_A;c__Clostridia;o__Acetivibrionales;f__Acetivibrionaceae;g__;s__	125.981
AG-P_GH67_48425_42	GH67	ATGTACGAAATAAATACAAAAATGAAAACTGACAAAAAAGCGGGTTATTTCTGCTGGCTGGAATACAGAAAGATTGAAGACCCTTTATTATTTAACACATATAAAAAGTGGTGTTCCAATATCGTAAATGTTGAGGATACACCCCTGATTCAATGTGCGGTAAAAGAATTGTGCAAAGGTGTGGAAGAGATGCTTAGTATAAGACCGGCTGTGTCAGCTCAAGTAAATAAGACATCCTATATAATAATGGGAACATTGGGAAAGCACCAAGCTATAGACTCTGCCGTTAATATGGATGAGCAGCAAAGAATACATGATGATGGATTTCTTATCAAAAATGTAAATACAAGCAGCGAAAATTATTTAATCTTAACAGCTAAAACGGCCAGAGGAATACTA…	TGPidbaud_mb_bin.32_TGP_000000000905	1	3772.13	0	1	1	2091	TGPidbaud_mb_bin.32	d__Bacteria;p__Firmicutes_A;c__Clostridia;o__Acetivibrionales;f__Acetivibrionaceae;g__;s__	125.981
AG-P_GH62-CBM6-DOC-CE3_45905_21	GH62-CBM6-DOC-CE3	ATGAAAGCGACTCTTAAAAAAGGTTTTTCTTTAATTATTGGCCTGGTATTAGTGTTTACATTTTATAGCTCTGTGTTGAATGCAGCAGCCAATGCCAATCCGTCGTGGACAGTCGATGATCCGGTTATTTTTCACCGTCAGCTGCCGCCTTACGATTATTATGGAGCTAAAGACCCCACTATTGTGTACTATGAAGGTAAATACCACGTGTTTTACACCGGTGCCAATCAAAGCGGCGGGTGGCAGATGCTTTATACATCGGCGGCAACCATCCCCGAATTAAAAAACGCACCGCGTACCTACATGAGCAAAATCGGAGAAAGCTATTTCTGCGCACCGGAGGTATTTTACTTTGAACCTCATAAATTGTGGTATCTCGTTTATCAGGACGGTACATAC…	TGPidbaud_mb_bin.32_TGP_000000002576	1	4177.89	0	1	1	2316	TGPidbaud_mb_bin.32	d__Bacteria;p__Firmicutes_A;c__Clostridia;o__Acetivibrionales;f__Acetivibrionaceae;g__;s__	125.981
AG-P_GH53-DOC_46637_13	GH53-DOC	ATGTATATCAATATTGATATATATTTAATAAAGGTGGTTTGTATGCTAAGGAAAAGCTTTTTCTCAATTATTTTATGTTTGTTAATTGTTTTCAACATTATAGTGCCGCCGTTTTTTCATGTTTCAACCCAGGCTGCTTCTTTTGTATGCGGGGCTGATGTCAGCTGGCTGCCGCAGATGGAGCAGAAAGGATATAAGTTTTATGACGATAACGGAGTGCAAAAGGACTGTCTTCAAATTTTAAAGGAACACGGAATTAACACAATAAGGCTCAGGGTTTGGGTCAATCCTTCAGACGATCCCTACAGCGGGCACTGCAGTAAAGCTGAAACCGTTGCACTTGCAAAACGCTGTGCCGAAATGGGCTTTAGAATCATGATAGATTTTCATTACAGCGAT…	TGPidbaud_mb_bin.32_TGP_000000002004	1	2922.74	0	1	1	1620	TGPidbaud_mb_bin.32	d__Bacteria;p__Firmicutes_A;c__Clostridia;o__Acetivibrionales;f__Acetivibrionaceae;g__;s__	125.981
AG-P_GH51_45905_13	GH51	ATGTTGAAAATGTTATTAAATGCGGATATCAAAAAGGGGAAAATAAATAAAAATATCTACGGCCACTTCTCGGAGCATCTTGGAAGATGTATATACGAGGGGATATGGGTTGGAGAGGATTCTGAGATTCCTAACATAAAAGGATACCGTACCGATGTTGTTGAAGCGCTGAAAAAACTGAAAGTACCTGTTTTAAGATGGCCGGGCGGATGTTTTGCCGATGAGTATCACTGGATGGACGGGATAGGGCCAAAAGAAAAGAGACCGTATATGATTAATACCCATTGGGGTGGTGTGGTTGAAAAAAATCAATTTGGCACCCATGAATTTCTGGAGTTTTGTGATATGATCGGTGCCGAGCCGTATATCTGCGGCAATCTGGGAAGCGGTACGGTACAG…	TGPidbaud_mb_bin.32_TGP_000000004168	1	2679.29	0	1	1	1485	TGPidbaud_mb_bin.32	d__Bacteria;p__Firmicutes_A;c__Clostridia;o__Acetivibrionales;f__Acetivibrionaceae;g__;s__	125.981
AG-P_GH5_55-CBM32-DOC_47641_6	GH5	ATGAAAAAAGTATCTGTAATTGTGCTCATTACTTTTTTAATGACAGCAGTTCTTTACGGTTTTCCGGGTTCTTTCGCTGTTGATGAGCAGTATCCGGGATTCAGGGTTAAGGGACGGTTTTTGTATGACAAGGATGGAGAAAAAACAATTCTATATGGGGTTAATAAGATGATCATATGGACGGACATTGATGGGGTTCCGTCTTATGAAGAGATTGCCAAAACAGGTGCCAACTGTGTAAGAATTGTTTGGGGTATAAGCGGTACGGCTGAAAAACTGGACAAAGCTATTTATAATTGCCGTTACAATCACATGATTCCCATTATCGAATGTCATGATGCGACGGGTGACTGGTCAAAATTACAGACAATAGTTGATTATTGGGTGAGACCTGATATT…	TGPidbaud_mb_bin.32_TGP_000000009542	1	3528.68	0	1	1	1956	TGPidbaud_mb_bin.32	d__Bacteria;p__Firmicutes_A;c__Clostridia;o__Acetivibrionales;f__Acetivibrionaceae;g__;s__	125.981
AG-P_GH5_1-DOC_50002_1	GH5	ATGAAAAGGTTTAGGAAAATTATTTCACTGATTGCTGTACTGGCTCTGCTTTCCACGTGCATCTTTTCAGTGAACCTTGGTTCCACAGCATATGCTGTTGATACCAATAATGACGACTGGTTGCATTGTGTAGGTGACAAGATTTATGACATGTATGGAAATGAAGTTTGGCTCACCGGAGCAAACTGGTTTGGTTTTAATTGTAGTGAAAATGTTTTTCACGGTGCCTGGTACGATGTTAAAGAAATCTTAATTCAAATAGCAGATAGAGGCATAGGACTTTTAAGAGTACCTATTTCTTCCGAACTTCTTTACAGCTGGATGATCGGAAAGCCAAATAAAGTTTCCAGTGTAACGGCTTCCAACAATCCGCCTTATCACGTTTGCAATCCTGATTTT…	TGPidbaud_mb_bin.32_TGP_000000000348	1	3539.5	0	1	1	1962	TGPidbaud_mb_bin.32	d__Bacteria;p__Firmicutes_A;c__Clostridia;o__Acetivibrionales;f__Acetivibrionaceae;g__;s__	125.981
AG-P_GH5_1-DOC_48425_55	GH5	ATGAAAAAAGTGTACAAATTGATTAGTGGATTGCTAATCGCAGCAATGGTGCTTTCGGTTATTGTTATCGGAAGCACAAGTACAAAAGCAGCTTCCGGTCCTTATCAGGGGAGGCTCACGGGAGTAAACTGGTTTGGGTTTGAAACAAGCAACTATGTGGTTCACGGAATTTGGGCAAGGGACTATAAATCTGTATTGAAGCAGATTAAAGATCTCGGTTTCAACTGTGTGAGAATACCCTGGTGTAATGAAATGATAGGTAAGAAACCGGACAGCATACAGATTAATCCTGTAGGAATTGATGCTTACACCGGAGAAACAGGATTGAACCTTGACCTCAAAGGGCTTGACAGCCTTGGCGTTCTGGATAAAATAATCCAGGAATCTGCAAGATTAGGT…	TGPidbaud_mb_bin.32_TGP_000000025533	1	2636.01	0	1	1	1461	TGPidbaud_mb_bin.32	d__Bacteria;p__Firmicutes_A;c__Clostridia;o__Acetivibrionales;f__Acetivibrionaceae;g__;s__	125.981
AG-P_GH5_1_48147_4	GH5	ATGAAAAAGTTTATTGTTTTTTCTATTGTATTAATAATCATTTCGACGTTATTAATATCACCAGGCGTACAAATATCTGCTCAAACCTATGCACAAACACGTGAGGAACCGGCTGATGTTACCGAACCTGATGATGACTGGCTCCATGTGGAAGGCACCAATATTGTGGATAAGAATGGCAAAAAAGTATGGTTAACCGGTGCCAACTGGTTTGGATTCAACTGCAGGGAGCTTATGTTTCTGGATTCATATCATAGTGATATAATAGCCGATATTAAAATGGTTGCAGACAAGGGTATAAATGTAGTCAGGGTTCCCATCGCCACAGATTTGTTGGATTCCTGGAGTAAGGGCCAATATCCCATGTCAACGGATACCAGTTATAATAATCCCATATTA…	TGPidbaud_mb_bin.32_TGP_000000005133	1	3095.87	0	1	1	1716	TGPidbaud_mb_bin.32	d__Bacteria;p__Firmicutes_A;c__Clostridia;o__Acetivibrionales;f__Acetivibrionaceae;g__;s__	125.981
AG-P_GH48-DOC_48146_127	GH48-DOC	ATGCACAGGCTGATATGTACGTATCAAAAAACAAAAGGTTTATCATTCTGTAAATTTTCGAATAGGGGGAATGTACAAGTGTCAAGAAAGACAAAAAAAGGAGCAGCCATTGCTCTGTCCACTTTTTTAGCAGCCAGTACTATAATGTCAACTGCTATGACTGCAAGCGTTAACGCTGCTGTGCCAAATCCGGATAGCGACTATATTAAAGTGTTCAACGAACAGTACGACAAAATCCACAATAAATCAAACGGTTATTTCAGTTCTGAAGGAGTACCTTACCACTCCATCGAAACATTGATGGTTGAAGCTCCTGATTATGGACATCAGACTACCAGTGAAGCCTTCAGTTACTATACCTGGTTGGAAGCCTTTAAGGGCAAAGTGTCGGGTGACTGG…	TGPidbaud_mb_bin.32_TGP_000000000059	1	4215.76	0	1	1	2337	TGPidbaud_mb_bin.32	d__Bacteria;p__Firmicutes_A;c__Clostridia;o__Acetivibrionales;f__Acetivibrionaceae;g__;s__	125.981
AG-P_GH48-DOC_48069_23	GH48-DOC	ATGGCTACAAGCGCAAACGCTCTTGTAATAGGAACCGACAATAATGAAAATATCAGAGCGTTTTATGAACAGTATGTAAAGATACACGATGAATCAAACGGTTATTTCAGTCCGGAAGGAGTACCCTACTACTCAGTTGAAACAATGATTTGCGATATTCCTGACTACGGACATGAAACCACCAGTGAAACTATCAGCTACTATGTATTGCTGGAAGCTATGTACGGAAATATTACCGGTGACTGGAGCGGTTATGAAACTGCATGGGATATACTTGAAAAGTATGCTGTCCCTTCAAAGAAAGAACAGCCCAACGCAGGGGATTTTACTTTGGAAGCCGGTGCACAATTTGTTCCTGGAGCAGCTGCCCTGGAGGAATTCCCTTCAGAACCCAACCTG…	TGPidbaud_mb_bin.32_TGP_000000002344	1	3934.43	0	1	1	2181	TGPidbaud_mb_bin.32	d__Bacteria;p__Firmicutes_A;c__Clostridia;o__Acetivibrionales;f__Acetivibrionaceae;g__;s__	125.981
AG-P_GH43_35_45905_15	GH43	GTGTTGGTAAAAGAAGTACAGGCAATGAAAATAAAAAAACAGGGGTTCAATCCATATCTCCCATCATGGGAATATATTCCTGATGGAGAACCATACGTTTTTAACAACAGAGTATATGTTTATGGTTCACATGACCGTTTTAACGGACATGTGTTTTGTTTGAACGATTACGTATGCTGGTCGGCACCCGTTGAATCCTTAGCTGACTGGCGGTATGAAGGCGTGATTTACAAAAAAACGGATGATCCTCTTAATGGGGACGGCAGTATGTGCCTTTATGCACCCGACGTTACGGTTGGACCGGATGGACGGTATTATCTGTACTATGTTCTTGACAAGGTCCCGATTGTATCGGTAGCTGTCTGTGACAGTCCGGCAGGTAAGTATGAATTCTATGGA…	TGPidbaud_mb_bin.32_TGP_000000004168	1	2608.96	0	1	1	1446	TGPidbaud_mb_bin.32	d__Bacteria;p__Firmicutes_A;c__Clostridia;o__Acetivibrionales;f__Acetivibrionaceae;g__;s__	125.981
AG-P_GH43_29-CBM6-CBM6_45905_9	GH43	ATGAATAAAAAATTTCATTTTACAGTAATTATGATTATGTTGATTATGGTCTTTGATATCTCAACATGTTTTGCCGACAATCCAATAGTGCAAAACATTTATACAGCAGACCCTGCACCGATGATTTATGACGGTACCTGTTACCTTTATACCACCCATGACGAGGACACAACAATAAATAATTTTTATACCATGAATGAGTGGAGATGCTATTCTTCAAAAGACATGGTAAACTGGACAGACCATGGATCACCGTTGTCTTACAAAACCTTCAGTTGGGCTCAAGGCGATGCGTGGGCTCCCCAGACTGTTTACAAGAACGGTAAGTTTTATATGTACGTTCCTATGACCAGAGCAAACGCCGGGGGAGCAAGGGTTATCGGTGTAGCGGTATCGGAC…	TGPidbaud_mb_bin.32_TGP_000000004168	1	3544.91	0	1	1	1965	TGPidbaud_mb_bin.32	d__Bacteria;p__Firmicutes_A;c__Clostridia;o__Acetivibrionales;f__Acetivibrionaceae;g__;s__	125.981
AG-P_GH43_26-DOC_46002_40	GH43	ATGAATAAAGTGTTTGATTTTATCAAAAAAGGTATTTCATTAATGGTGGCTGCGGTTTTATTGTCTTGCTTTACAGTAAATTCTCTGGCTGAATCCATAACCGTCACAAATCCCATAGTAAAACAGAGGGCTGATCCCTGGATTTTCAAGCATACCGACGGTTATTACTACATGACTGCATCTGTGCCGGAGTATGACCGAATAGAATTAAGAAGGGCAACAACCATTCAAGGCTTATCGACAGCCATACCTACAGTTATTTGGAAGAGACATTCCAGCGGAATTATGGGTGGACATATCTGGGCACCTGAAATTCATTACGTAAACGGAAAGTGGTATATTTATTTTTCTGCAGGAACATCTGAAAACAAATTTGCCATCCGTTTGTACGTTTTGGAA…	TGPidbaud_mb_bin.32_TGP_000000001325	1	2349.27	0	1	1	1302	TGPidbaud_mb_bin.32	d__Bacteria;p__Firmicutes_A;c__Clostridia;o__Acetivibrionales;f__Acetivibrionaceae;g__;s__	125.981
AG-P_GH43_24-CBM13-DOC_48474_25	GH43	ATGTCGGTATTTAATTTTGACAACAGTAAAAGAGAGAAAAAAAAGGTAAGCATTATATTGGGAAAAAGCAGGAAGTTTTTTGTTGTGCTGCTCATTTATTTATTAACCTGTCTTCCGTTGGGTATGACAGCTGATGCAGCTGTATCAAGCCTGACAAACGGTACTCAGTTTAAAGATACTTCGGGAAATGTTATTCATGCCCACGGTGGAGGCTTGATTAAGTATGGAGACTACTATTACTGGTATGGTGAATACCGTGACAATTCAAATTATTTTTTGGGAGTCCGCTGTTACCGTTCCACTGATTTGATGAATTGGGAATACAGAGGAGAGGTTTTAAAGCCAAGCTCTGCAGCCGAGCTTAACAAGTGCAATGTCGAGAGACCCAAGGTCATGTAT…	TGPidbaud_mb_bin.32_TGP_000000001015	1	3236.53	0	1	1	1794	TGPidbaud_mb_bin.32	d__Bacteria;p__Firmicutes_A;c__Clostridia;o__Acetivibrionales;f__Acetivibrionaceae;g__;s__	125.981
AG-P_GH43_20-DOC_45905_33	GH43	ATGCTGTGCATGCAACTTGAGAACCGTCCCTTTGTTGAATTACCGAGATGTGGAGTGGAAGGGAGTGTTAATATGTTCAGGGGGTTAAAAAAAGTAATAGTTGGTATTGTAATATTTACATTGGTTTTTGCAGGTTTGGTGCCCATTGGCAGAACAGTAAATGCAGCAACATATTCCGGGTACATTATGGCGTATTTTAAGCAGGCAACAGGCGAGTATGGCCTCAATCTCTGCTATAGTACCGACGGCCTTAACTGGAAAAACATAAACGACGGTAAACCCGTTCTATATGCCCAATTGGGGACCAAAGGCATACGGGATCCCTATATATACAGGAAACAGGACGGAGAATTTGTAATAGTAGCAACAGACATGCTGGGGACTAACTGGGGTGATCAC…	TGPidbaud_mb_bin.32_TGP_000000002576	1	2273.53	0	1	1	1260	TGPidbaud_mb_bin.32	d__Bacteria;p__Firmicutes_A;c__Clostridia;o__Acetivibrionales;f__Acetivibrionaceae;g__;s__	125.981
AG-P_GH43_16-CBM6_49189_1	GH43	ATGAAAAGAAATTTAAAAAGGATTATATCGGTTTTTGTTGCAGTTGTTTTGACATTGTCAATGAATATTGTCATATTTGCGGATTACCCGATATTCTATCAGCGTTATACAGCCGATCCGACAGCTTTGGAAGCCAATGGCAGGTTGTATCTTTACTGTTCACACGACGTATACAATCCCAATAACCCAAATTATATAATGAATGATATTACCTGTATATCCACCGATGACCTGAAGAATTGGACAGACCACGGGGAGGTTTTCAAAGCATCGGGTTGGGCTAGTTTATCGTGGGCTCCGTCAGTTGTTGCCAGAAACAATAAATACTATATGTATTATGGAAATGGCGGTAACGGTATAGGGGTTGCAGTAAGTGACAGTCCCACGGGTCCCTTTAAG…	TGPidbaud_mb_bin.32_TGP_000000005545	1	2917.33	0	1	1	1617	TGPidbaud_mb_bin.32	d__Bacteria;p__Firmicutes_A;c__Clostridia;o__Acetivibrionales;f__Acetivibrionaceae;g__;s__	125.981
AG-P_GH43_10-CBM6_45905_7	GH43	ATGTCATATATTTACAAACCAAAAGCATATTTCAGGTATAAAAAAACTCTAGGTATTCTATTGGCGGTATTATTGTTTTTTTCTCAAGGGGTTTCTGTCGGCGCCTGGCAGTCCGACAATGGGGACGGTACATTCACCAATCCGCCGTTGTACGCCGACTATCCCGATCCCAGTATTATCAGGGTCGGAAACTATTTCTATTTAGCCACTTCCACTTTTGTCAATGTACCGGGTCTGGTAATATGTAGATCGGAAGATTTGGTAAACTGGGAAATTGCCGGCCACTGCATAACTGCATTAACCGGTAACAATGCCTATAATATGATAGGCGGAGTCAAGTACGGCGGAGGATGTTTCGCACCCTCCATAGCATATAAGAACGGTACATTCTATGTGGCT…	TGPidbaud_mb_bin.32_TGP_000000005659	1	2363.7	0	0.5791	1	1310	TGPidbaud_mb_bin.32	d__Bacteria;p__Firmicutes_A;c__Clostridia;o__Acetivibrionales;f__Acetivibrionaceae;g__;s__	125.981
AG-P_GH43_1_48147_6	GH43	ATGAAATTGTTTAAAAGGATAATTGGAGCTATTCTATTTTCAACACTTACTGTAGTTTTGGGTTCCTGTACAGGCACTTTGAAAAGCTCCAGTGAAAATACAGTTGAAAAAAATACTGCTGCAAAAGATAACAATACCAAAAAAACTTCTGACTCCGAAATAACCACACAGGGAAAACCCCTTGAACCCAACAAACCATTATTCACAGATATGTTTTTTGCCGATCCTTCTGCTCATGTATTTAACGATAAGCTTTTTATTTATCCTTCCCATGACACTGACAATGACGGAAGGTCCAATGATAATGGGGATCAATATGCAATGGTAGATTATCATGTGCTGTCAATAGATGATTTTAATTCTGAATGTGTTGATAATGGAATGGCGCTTCACCTTAAA…	TGPidbaud_mb_bin.32_TGP_000000005133	1	2057.13	0	1	1	1140	TGPidbaud_mb_bin.32	d__Bacteria;p__Firmicutes_A;c__Clostridia;o__Acetivibrionales;f__Acetivibrionaceae;g__;s__	125.981
AG-P_GH3_47641_27	GH3	ATGGCTGAAGTTTATAAAAACCCTTCATTTTCTCCTGAGGAGAGGACGGAAGATTTACTTGCCAGAATGACATTGGAAGAAAAAATCGGGCAAATGTGCCAGATAGATGGGAATGAAAATCCTGAATTCTGGTTGAACGAAAGGCATGTGGGCTCATTTCTCCATGTAGTAGGTGAAGAGGCTGCACGGCTACAGAAACTCGCATCGAAAACCAGATTGGGTATACCTTTGATTTTCGGTATAGATGCTGTTCACGGTCATGCATTTTGCAGCGGTGCAACGGTATTTCCCATGCCCTTGGGAATGGCATCAAGCTGGAACCCCGAACTTGTAAGAGAAGTGGGTAGGATAACTGCAAAAGAAGTTGCTCTTAACGGTTTGCACTGGACGTTTTCACCG…	TGPidbaud_mb_bin.32_TGP_000000001284	1	3929.02	0	1	1	2178	TGPidbaud_mb_bin.32	d__Bacteria;p__Firmicutes_A;c__Clostridia;o__Acetivibrionales;f__Acetivibrionaceae;g__;s__	125.981
AG-P_GH3_46228_12	GH3	ATGACAAAAATTCGGAAGATAAACTTGATTGTTCTTGCTGTTATTATGATTTTAACGCAGTTAACGGCTTGTGATAATGGGAATAAGGATACTCAAAGTTCTTCTGCTGCAAAGAGCACGGCTTTTGCAGAAAATAAAACGGGTAGGGACAGAGGACAGATATGGTTTAATACCGGTGCTTCAATTGAGGATAGGTTGAATGCACTAATGGAAAGCATGACCCTTGAAGAAAAGGCAGGTCAAATGGTTCAGGGAGAAAGAAACGGTGTTTCACCGGATGATGTAAAGAAATACTTCCTCGGTTCTGTTTTGAGCGGCGGAGGTTCGTATCCCGGTGGTAATACAAAGGAAGATTGGATGGCTATGTGTAAAAAATACCAGGATGAAGCCATGTCAACA…	TGPidbaud_mb_bin.32_TGP_000000000527	1	3469.16	0	1	1	1923	TGPidbaud_mb_bin.32	d__Bacteria;p__Firmicutes_A;c__Clostridia;o__Acetivibrionales;f__Acetivibrionaceae;g__;s__	125.981
AG-P_GH3_46225_131	GH3	ATGGTATTAAGGGCTAAGGAGGAGATTACGATTAAGTCAAAGGATTTTTACAAAAAGAAAGCAAAAGAACTGGTTGCACAAATGACACTGGAGGAGAAGGCAAGTCAGCTTACTTACAACTCTCCTGCAATTGACCGGTTGGGAATTCCCGCTTATAACTGGTGGAACGAAGCTCTTCACGGGGTTGCACGGGCGGGTACCGCTACCAGTTTTCCGCAGGCAATTGGTCTTGCAGCCATGTTTGATGAAGAATTTTTAATGAAAATTGCCGATGCCATTGCAAAGGAAGGAAGAGCCAAATATAACGAAAGTTCAAAACACGGGGACAGGGACATCTATAAAGGACTGACTTTCTGGTCACCCAATGTAAACATTTTCAGGGACCCTCGTTGGGGCAGA…	TGPidbaud_mb_bin.32_TGP_000000000007	1	3858.69	0	1	1	2139	TGPidbaud_mb_bin.32	d__Bacteria;p__Firmicutes_A;c__Clostridia;o__Acetivibrionales;f__Acetivibrionaceae;g__;s__	125.981
AG-P_GH26_46637_7	GH26	ATGTCAAAGAAAAAAATTCTGTCTATTCTAGTGGTAACAATATTGTTATTAGGTGTAACAATATTCCCGATGACTGGAAGTGCTGAAACTGAACTTAAAATTGGTGCCTGGTTAGGTGAACAACCTACTGATAATGGAGTCAAAGCATTTAATCAATTGCAAGGCAGAAATTTAGATATTGTTCATATGTATATGGATTGGAGCACTAATTTTAATTCTATAAGAAATAATGTAGATTCTGCATATTTAAACAATGCAGTTATATTAATTACATGGGAACCTTGGGAATATGATACTGTTCAGATTATGAATGGTAATGCTGATAACTATATTAAAAGAATGGCTCAAGATATGAAGTCATATGGAAAGGAAATTTGGTTAAGACCTTTGCATGAAGCC…	TGPidbaud_mb_bin.32_TGP_000000002004	1	2138.28	0	1	1	1185	TGPidbaud_mb_bin.32	d__Bacteria;p__Firmicutes_A;c__Clostridia;o__Acetivibrionales;f__Acetivibrionaceae;g__;s__	125.981
AG-P_GH16-DOC_50090_59	GH16-DOC	GTGAAAAGATTTCTTGCATTATTGATTTTTGTCGTGATTACGGCAAATATAGTACCTATACAGCTTTTGGTTTCGTCTAACGCATTTGCTGTAGGTTCAAGTTTTTACGAAGAGTTTACATCATTTAATTCCAACTGGGAATACCGTTCTGGAGCTAACGGTTCTCCTTTCAATTGTGTTTTCAGCCCGTCCCAGGTTACTTTTGGAGACAGTAAAATGATCCTGACTCTTGACAGGGACAATACCGGTTCCGGTTATCCTTATAAGGGCGGTGAGTACCGTACTTCCAATTTTTACGGATATGGATATTATGAAACAAAGATGAAAGCGGCAAAAAATACCGGTATAGTTTCCTCATTTTTTACATATACAGGTCCTTCCGACGGTAACCCATGGGAT…	TGPidbaud_mb_bin.32_TGP_000000000498	1	1846.13	0	1	1	1023	TGPidbaud_mb_bin.32	d__Bacteria;p__Firmicutes_A;c__Clostridia;o__Acetivibrionales;f__Acetivibrionaceae;g__;s__	125.981
AG-P_GH141-CBM6_45905_6	GH141-CBM6	ATGCCGATAAAAAAAGCGAAAAAAATCCCAATAGTGTGGTTGACAACATTACTGTTTTTAACATCCGTCTTTACTGTAAATCCATTATTCTCACCTACGGTAACAGCAGCGGTTCAGGCGGCTTATTATGTGTCACCCACAGGCAGCGATACCAATCCGGGAACTGAAAGTTTGCCTTTTCAGACCATAACAAAAGCACGGGATGTTGTACGCACCATCAACAAGGACATGACCGGAGATATCTATATATATCTGAGAGGCGGCACCTATAATATTACCAGTACCGTTACTTTTGGACCACAGGATTCAGGAACCAACGGATACAGGATATATTACCGGGCATACCCTGGTGAAACACCGGTATTGAACGGCGCAACAAAAGTTACGGGATGGACTCAA…	TGPidbaud_mb_bin.32_TGP_000000005659	1	5276.14	0	1	1	2925	TGPidbaud_mb_bin.32	d__Bacteria;p__Firmicutes_A;c__Clostridia;o__Acetivibrionales;f__Acetivibrionaceae;g__;s__	125.981
AG-P_GH115_46007_13	GH115	ATGAATAAAAGTGTTGGATTCGCAATGGTGGAAAAGGGTAATGCGGCTAAGATATATGTTGATATGAAAGGAAAAGATTATGATGGCCTAAGTCTGGTAGCAGCATCCTTTGCCGACGATATTGAAACGGTTACGGGAATTAGGCCGGAAGTTACGGCAAATGCCGGCAGCCTGAGCGGAACGGCAGTAATTGCAGGATCTGTAGGAAACAACAGTTTAATAGACGCAATGATTACAGAAGGCAGGATCGATATTTCGGACATTAAAAATAAGAGGGAAACTTACCGTATGCAGGTTGTTTTAAACCCGTTCAAAGGATTGGACAAGGCTCTTGTGGTTGTGGGCAGTGACAAGAGAGGGACAATTTACGGACTCTATCACATCTCGGAACTGATTGGC…	TGPidbaud_mb_bin.32_TGP_000000003904	1	5211.22	0	1	1	2889	TGPidbaud_mb_bin.32	d__Bacteria;p__Firmicutes_A;c__Clostridia;o__Acetivibrionales;f__Acetivibrionaceae;g__;s__	125.981
AG-P_GH11-DOC-GH10_45905_20	GH11-DOC-GH10	ATGAGACGCAAAATAACGGTAATACTGGGTAACTTATTAATTATCATCATTCTGTTAAGCATGTTTTCAGTAAACGTATTTGCAGGACCTACTTTGACCAATAATGCAACGGGTACTTTTGAAGGTTATGACTACGAATACTGGAAGGATAGCGGGACCGGAACCATGACTTTAAATGGTGGCGGCACATTCAGTTGTTCCTGGAGTAATATCAATAACATATTATTCCGTACAGGAAAGAAACTCGGATCCACTAAGGTATGGCAGGATTATAACGGTATAAAAGTGGACTTTAGCTGCAACTACCAGCCAAATGGTAATTCATATTTGGCTGTATATGGATGGACAGAAGATCCGCTTGTAGAATATTACATTATTGAAAGTTTCGGTTCATGGGAG…	TGPidbaud_mb_bin.32_TGP_000000002576	1	2877.66	0	0.8019	1	1595	TGPidbaud_mb_bin.32	d__Bacteria;p__Firmicutes_A;c__Clostridia;o__Acetivibrionales;f__Acetivibrionaceae;g__;s__	125.981
AG-P_GH11-CBM6-DOC-CE6_46637_10	GH11-CBM6-DOC-CE6	ATGGTTCACTATTTAACCGTAGAAAGAGACAGATACATGGTGGATCTTCCGGTTTTAATTTTATTATATTATGGTGCCCAAAACATTTACACTGTTAACTTTAACGTTTGTACAAAGTTTAGGTACTTTATATTAATTTTGAGAAAGAAGGAGGAGTGTGAAATGAAACTAAAACTGATGGTAATTATTTCGATATTAATGACTTTTACCATCTTTTTCAGTATGTTCGCGGTAAACGTATATGCGGGACCAACGTTTACAAACAATGCAACCGGTACTTTTGAAGGCTATGACTATGAGTACTGGAAGGACAGCGGAACCGGTACAATGACGTTAAACGGGGGAGGTACGTTCAGTTGTTCGTGGAGTAATATCAATAATATATTATTCCGTACAGGA…	TGPidbaud_mb_bin.32_TGP_000000002004	1	4156.25	0	1	1	2304	TGPidbaud_mb_bin.32	d__Bacteria;p__Firmicutes_A;c__Clostridia;o__Acetivibrionales;f__Acetivibrionaceae;g__;s__	125.981
AG-P_GH10-DOC-CE3_45333_4	GH10-DOC-CE3	ATGTATGTATCAAAAATGAAAAGGTGCATCGCCGGCGTATTATTCATGGTGTTTGTTTTGTGCATGATACTGCCTATGGGAAGCACAGAAGCTGCAATGGCAAAAGGCGAAAAGTGGGTAGGCCAGATTATTGCCAACAGTATTCCATCTAATTTTGCAACATATTGGAATCAGTCAACACCCGAGAATTCAACCAAATGGGGCAGTGTTGAAGGCAGCCGCGGGAAAAGGAACTGGGGTTCTTCCGAAGCAATTTACAACTACTGCAAGCAAAACGGCTTTCCATTCAAATTCCACGTTCTTGTGTGGGGAAGTCAGGAACCGGGCTGGATAGGATCTCTTTCGGCAGATCAACAGAAAGCGGCAGTAATCGATTGGATCAAAGCAGCCGGTGAAAAA…	TGPidbaud_mb_bin.32_TGP_000000000444	1	3404.24	0	1	1	1887	TGPidbaud_mb_bin.32	d__Bacteria;p__Firmicutes_A;c__Clostridia;o__Acetivibrionales;f__Acetivibrionaceae;g__;s__	125.981
AG-P_GH10-CBM9_51330_9	GH10-CBM9	ATGAGGAAGCTGGTTTACAGGGTAGTAATATTTGTGCTTATGGTGACGATGGTACTTACGGGATGCAGCGATAATAAGGAAAAGGACGGCGGCAAAAAAGAGGCTCCTGCCAAAACAACAGAATTAACCCTCAGGCAAGCTGCAGACAAGTATAAGATGCTAATCGGCGCAGCTGTTGAACCTGATTACCTGGATGAGCCCGAGTACGCAGAAATCCTTAGAGAGCAGTACAACTTTGTAACCCCTGAAAACAGGATGAAATGGGGTTTTATACATCCGCAAAAGGATAAATATGATTTTGCAGGCGCAGACAAGATTGTCGATTTTGCCGCAAAGCATAATATGAAGGTGAGAGGCCATACCCTTGTCTGGCATATAGAAAATCCGGGATGGCTCACA…	TGPidbaud_mb_bin.32_TGP_000000002064	1	4134.61	0	1	1	2292	TGPidbaud_mb_bin.32	d__Bacteria;p__Firmicutes_A;c__Clostridia;o__Acetivibrionales;f__Acetivibrionaceae;g__;s__	125.981
AG-P_GH10_46654_76	GH10	ATGAAAACTAATTATAATGAGTACAAGCATCGTATGAGCACAAAAAAAATCGTCCTCAAAGGAATGGACGGGAACCCGTTAAAAAATGCAGAAGTGGTAGTCCAACAGAAAAAACATAAGTTTCTTTTCGGTTGTGCCGAGTTTAGTTCCATCCCTTTGGCAAACGATGAGCTTGAAGGATATGAAAAGGAGAAAGCGGAAGAAAGGTTTGAAAAATTCTTTGATTTGTTCAACTACTCAACGCTGCCTTTCTATTGGGAGAATTTTGAACAGGAAAAGGGCCGGCCCGATACAAAAAGGATAAAAAAAACAGCGGAGTGGTTTTTATCGAAAGGATGCGTTTTGAAAGGACATCCCTTGTGCTGGCATACTTTGGCTCCGCCCTGGCTGCTTGACATG…	TGPidbaud_mb_bin.32_TGP_000000000017	1	2268.12	0	1	1	1257	TGPidbaud_mb_bin.32	d__Bacteria;p__Firmicutes_A;c__Clostridia;o__Acetivibrionales;f__Acetivibrionaceae;g__;s__	125.981
AG-P_DOC-GH3-CBM4-CBM4-CBM4-GH9_48996_12	DOC-GH3-CBM4-CBM4-CBM4-GH9	ATGAGAAAACGAAGGGTGTCAGTTTTTCTTGCAGTGGTAATGCTTTTTTCGCTTTTTTTACCTAGTACATCGTTTGGCGCTGAAGCACCAACGAGCTTTAAGGTAAGCGGGTATATTTCACCCGACTTTGACAGCGAGTATGCGTCAAAAAGTATAAAAGAGGGATTTAAGGTTGAGATAGTTGAGGCAGAACTATCTGCCATTACCGATGATGACGGGTATTTTGAATTTACAGATGTCCAAAAGTCCGAATCATATACGTTAAGGATTACTAAAGAGTCATTTTTAAAAAGGGAAGCTACTTTCGATTTGAATAAAGACCGTCAATTCGGTAGTATAAATTCTCCTCTGGAAATGATGGTAGGTGATCTTGTAGTTGATGGTGCGGTAAATATATTA…	TGPidbaud_mb_bin.32_TGP_000000001208	1	10653.8	0	1	1	5907	TGPidbaud_mb_bin.32	d__Bacteria;p__Firmicutes_A;c__Clostridia;o__Acetivibrionales;f__Acetivibrionaceae;g__;s__	125.981
AG-P_DOC-CE2_48147_10	DOC-CE2	ATGAGTAAAAAGTATTTTGCCGGAAGTAAAACATTATTGTTTTTTTTAGTTTTACTGGTTGTTACACTTTCAGGTAATGTTAGCATTTTTGCAGCTTCGGAGGATGTAAACGGGGATGGAGTCATTAACATAGCCGATATTATGCTGGTGGCGGCACACTTTAATACTGTTTCTACCGATAGTAAATATGACAAAAGTTGTGACATAAATAATGACGGAGCTATAAATATAAGTGATGTTATGCTGTTGGCTGTCAAATTCAATACTACAGTACCAAGCCCATCACCTTCAGCTTCGCCGTCGGTTTCGCCTTCAGTTTCGACACAGCCGTCAACCACACCGGGTATTCTGTATAACGGAAGGTTCAGTTTTTCCGATCCGAATGGCCCTGTATGTGCG…	TGPidbaud_mb_bin.32_TGP_000000005133	1	2381.73	0	1	1	1320	TGPidbaud_mb_bin.32	d__Bacteria;p__Firmicutes_A;c__Clostridia;o__Acetivibrionales;f__Acetivibrionaceae;g__;s__	125.981
AG-P_DOC-CBM4-GH16_48146_2	DOC-CBM4-GH16	ATGGCAATAGTTACGAATAGAAAAATAAGGTTCAGGCTTTATACCGGGATTTTTATTGTTTTTATAATTACTTTGTATGCGGCAATTTTGGCATACTCAGAAATGCCTCAGGGGGATTTTGTGTATTCCGGTTATATTGATACCGACTTTCAATATAATGACCAAAGCATAAAAGCGGGATTTAAGGTGGAGATACTTGAATTAGGGAAGTATTCACTGACAGACTCAAAGGGATACTTTACCATTCCCTTTGTGCCGTTAAATACAGGTGAAACGGAGTATACAGTTAAAATAACCAAAAAGGGCTTTATGACAAGAATTCTTTCAAGTCTTGCACCTGATACCAGTATAGAGATGGGTACAAAAACCGCTCCTGTTGTTATGTGGGCCGGAGATATG…	TGPidbaud_mb_bin.32_TGP_000000000059	1	3355.55	0	1	1	1860	TGPidbaud_mb_bin.32	d__Bacteria;p__Firmicutes_A;c__Clostridia;o__Acetivibrionales;f__Acetivibrionaceae;g__;s__	125.981
AG-P_CE8-DOC_47564_32	CE8-DOC	ATGAGAAAAAAGGTTTTATCTATACTATGTATAATTATTTATGCTGCAATATTTTTAGTAACAGGCAGTGTTAATATTGTATCTGCCGCGGTTAGTGCCGACATAATTGTTGCTAAAGACGGAACAGGGAAATTCAGCACGGTACAGTCTGCCATAGATTCCATACCGGATAATAATTCAAAGAAAGTGGTTATATATATTAAAAACGGGACGTACAAAGAGGTTGTTACAGTAAGGAAAAATAACCTGCACATTATAGGGGAAAGTAATACGGGGACCATAATATCTTACGGAAATTATGCCGGTAAATTAAAGCCGGACGGGACAACATACGGAACATCCGGTTCGGGAACATTCTATCTATACGGAAAGGATGTAATTCTGGAGAACCTTAAAATT…	TGPidbaud_mb_bin.32_TGP_000000001216	1	2316.81	0	1	1	1284	TGPidbaud_mb_bin.32	d__Bacteria;p__Firmicutes_A;c__Clostridia;o__Acetivibrionales;f__Acetivibrionaceae;g__;s__	125.981
AG-P_CE7_45906_84	CE7	ATGGCTCAGCAATATGATATGTCTTTGGAGGAACTGGAGAAATATAAACCCCGGCCGACAAGACAGGATGACTTTGAAGAATTCTGGGAAAGAAGCTTAAGCCAACTGGCATCGGTGCCGGTCAAATATGAACTTGTACCATATGATTATCCCGTTAAAGGTGTAAAAGTATACAGGATATCCTACCCGGGTTTTGCCGGTGCAAATATTGACGGATGGCTGGCAGTACCCGAAGCCGAAGGGTTGATTCCCGGTTTGGTTATATATCACGGGTACAACTGGGCCTTCGATGGACATCTGCACGACACTGTAAACTGGGCCCTGAAAGGCTATGCATCGCTTCAAATGCTTGTTCGCGGGCAGCAGGGGAGAAGTGTGGACAATATAATTTCGTCCTCA…	TGPidbaud_mb_bin.32_TGP_000000001302	1	1737.93	0	1	1	963	TGPidbaud_mb_bin.32	d__Bacteria;p__Firmicutes_A;c__Clostridia;o__Acetivibrionales;f__Acetivibrionaceae;g__;s__	125.981
AG-P_CE4_49189_11	CE4	ATGGTTTGCTCGGTAGAAATATATCCAAGAAAGAGGAGGGTGGGTTTACAGGTTGTAAACATAATTTTTATATTACTTTTAATAATTTACATTGTTTTCCTTCCCATTTTATTATTGGGTCTTTATATGCCCAATATAGGCCCATTCATGGGTTTCGATAAAGAAACGGCAAAAAGCGGTATTACTGTTAACAGCTATTGGGATGTGTCTTACAATAAAGAAAAATATGGCCCTTCCCATTTGTCGGTTTTTCCTTTGTATAAAAAACAGGTTGGTTATCAAATGAGTAACGTTAAGGGTAAAAGTAAAAGCGATAACTTTATTGCAATGGTGCAGGAAAACCTTCAGTTCAATGAAAGAAGTGATAAAAACAGTGCGGCTTCCAAAACCGAGGCACAG…	TGPidbaud_mb_bin.32_TGP_000000003471	1	1829.9	0	1	1	1014	TGPidbaud_mb_bin.32	d__Bacteria;p__Firmicutes_A;c__Clostridia;o__Acetivibrionales;f__Acetivibrionaceae;g__;s__	125.981
AG-P_CE4_48425_154	CE4	GTGGTTAGAAGGGTTGTTTTTTTCAATATATTGCTTATAGCACTTTTATTTTCGGTTAGCGGATGTGACAGAAACGACAGCAGGCTAGGGTTAAGCGACCTGGGGGGTGTTTACTCTTCAGACTTAAAAGATCTGGATTTGAGTATTGAAATAAGCGGAAGACTTACGGAAGGCGGATTTCAGTATGGTATAAATGATATCGCCAGAGAGGCTATAACTCAGAAAAAAGCAGAGGGTATCTTAAGCGATAATATTTTCAGATGGGGTATTTCCAGAAAACCGAATAACCAGACCCCCGATGCAGATCCGGGAGCTCCGGCACTGCTCTCAAAATACGGGGCCATGTACATTGGAGATACAAGCAAGAAGGAAATTTACCTGACCTTTGATGAGGGATAC…	TGPidbaud_mb_bin.32_TGP_000000000091	1	1694.65	0	1	1	939	TGPidbaud_mb_bin.32	d__Bacteria;p__Firmicutes_A;c__Clostridia;o__Acetivibrionales;f__Acetivibrionaceae;g__;s__	125.981
AG-P_CE4_46638_9	CE4	ATGAATCTGAAAAAATGGATTATAACATTTGTTTCTTTTATTATACTGACAGGCCTTCTGGTAGGAGGTTTTAATGTACTTATTGACCCTTTCGGAGTATTCGGGGATCCGCTTTTCAACTGGTACGACTATAATATGACCAATAATCCCAGAGTATCCAAGATAGCGTATATAGACAAACATCACCATGAGTTTGATTCGTATGTTGTAGGCTGCTCCAAAACCAGTTCGCTATCGACAGAAAAGCTCAACAAGTATTTTAATGCTTCCTTTTACAATATGATAATGTACGGCGGAGATATGTACGACATAGAAAAAACCGTATTTTATCTTACAGACAATTATAAGGTAAAAAACATCGTCATAAACATCGGCCTTGAAGAAGGAGCAAACTATCAT…	TGPidbaud_mb_bin.32_TGP_000000000990	1	3355.55	0	1	1	1860	TGPidbaud_mb_bin.32	d__Bacteria;p__Firmicutes_A;c__Clostridia;o__Acetivibrionales;f__Acetivibrionaceae;g__;s__	125.981
AG-P_CE4_46225_133	CE4	ATGATTTCAAACAACGGGCATGATATTGCAAACCATTCCTATTCCCATTTGAGAATGGGAGTTTTAAACAACAGTAAAATCAGAGAGGAGATTAACTTATGCGGAAAAAAGTTGAGTGAAATAACAGGAAATAAGATAGAATTATTCAGGGCCCCATATGGTGAATACAATAACAATGTAGTGGGAATTGCAAGGGATTTGGGGTATTATACAATTCAATGGGATGTAGAAGGTATAAATATAAAAGTAAAACAGCAAAAGACTGTATGA	TGPidbaud_mb_bin.32_TGP_000000000007	1	488.196	1.09e-136	1	1	270	TGPidbaud_mb_bin.32	d__Bacteria;p__Firmicutes_A;c__Clostridia;o__Acetivibrionales;f__Acetivibrionaceae;g__;s__	125.981
AG-P_CE4_46225_120	CE4	GTGAATTTTTGGTATTGTTTTACTTTTGTGTTGATACATGATAGTCTTGATTGGCGCCCAGGCATATCACAGGATGAAATAATGAGCAGGATTGTGACAAGAGTTAAACCCGGCTCCATAATTTTATTCCACAATGATACACCCCATACAGCAAAAATACTACCAAGTGTAATTTCCGCTTTAAGAAATAACGGTTATGACTTTTTACCTGTTTCAGAGATGATTCTAAGAGAGAATTTTTATATTGACTACGAGGGCAGACAAAGAGAAAACGCCCATAAAAATTAA	TGPidbaud_mb_bin.32_TGP_000000000007	1	520.657	1.99e-146	1	1	288	TGPidbaud_mb_bin.32	d__Bacteria;p__Firmicutes_A;c__Clostridia;o__Acetivibrionales;f__Acetivibrionaceae;g__;s__	125.981
AG-P_CE3-DOC_47564_26	CE3-DOC	ATGTACAAATTTAAAGCTTTAAAAGTATTATTCTCTGTAATGTTAATGGGGATCTTGATTACCGGAGGAATTTTTCCGGTTCATTTACCGTCTGCTGCCGCAACAGGTCCCATTAAAATAATGTGTGTAGGTGATTCCTGTACCGAAGGTTTGGGAGACCCGAATATGGGATCCTACCGTACCGAATTATACAGTCTTTATAAGAAAGCCGGTATTAATTTTGATTTTGTGGGTTCAAACCAGACGGGACCCAGTACTTTGCCCGATAGAGATAATGAAGGCCACTCGGGGTGGACCATTCCCCAGGTAGCCGCCAGTATTAACAACTGGATAAATACTCAAAATCCCGATGTGATACTGCTGTGGATCGGCGGAAACGATTTACTCCAGACAGGTAAA…	TGPidbaud_mb_bin.32_TGP_000000001216	1	1689.24	0	1	1	936	TGPidbaud_mb_bin.32	d__Bacteria;p__Firmicutes_A;c__Clostridia;o__Acetivibrionales;f__Acetivibrionaceae;g__;s__	125.981
AG-P_CE3-DOC_46230_14	CE3-DOC	ATGTACAAATTTAGGTCAAAAACTCTAAAAGTGCTATTTTCAACGTTATTGGCATGTACCCTAATTGTCGGAAGTATTTTTTCTGCTTCACTGCCGGCTTCTGCAGCAGATCCGATAAAAATTATGCCTGTAGGTGATTCCTGTACAGATGGTATGGGTGGAGGCAATATGGGCTCCTACCGTACAGTTTTATACAAGCTTTTGAAAGATGCCGGTATAAACTTTGACTTTGTCGGTGAAAGACAGGGCGGACCAAGTTCTTTACCCGATAAAGATCACAATGGCAATTCCGGATGGACAATTCCACAGGTTTCAGATAAAATCGAAAGCTGGATGAGCTCTAAGAATCCCGATGTAATTTTGTTATGGATCGGCGGAAATGATGCGGTTTGGGCAGGC…	TGPidbaud_mb_bin.32_TGP_000000001216	0.665	298.842	4.34e-79	1	1	984	TGPidbaud_mb_bin.32	d__Bacteria;p__Firmicutes_A;c__Clostridia;o__Acetivibrionales;f__Acetivibrionaceae;g__;s__	125.981
AG-P_CE3-DOC_44687_11	CE3-DOC	ATGAGAGAACACAACCCCAATATGAAAATCATAGTGGCAAAAATAATACCCATGCATCCGTCTGGTTCCGGAGAAGCGTGTAATAACAACGTACTCGATCTGAATTCCAGAATTGATGATTGGGCTAAAGGATTATCCACAAGCCAATCTCCCATTACAGTGGTAGATCATTATACCGGATTTGACACAGCAATTGATACTTATGACGGTGTTCATCCAAATGACAGCGGTTGTATAAAAATGGCCGACAAATGGTTTTGGGCTTTAAAAAATGTACTTAACCCTTCTACAGCAGCTACTCCGACAATTATATCTACCAGTATACCGACACCGCCTATGAGCAGTCCTGACGTAAACGGTGACGGTGCTATAAACATAACAGATGTAATGATTTTGGCA…	TGPidbaud_mb_bin.32_TGP_000000001480	1	942.645	0	1	1	522	TGPidbaud_mb_bin.32	d__Bacteria;p__Firmicutes_A;c__Clostridia;o__Acetivibrionales;f__Acetivibrionaceae;g__;s__	125.981
AG-P_CE15-DOC_46225_123	CE15-DOC	ATGAAAAAGAATAAGGTTTATTTTAGTGCTTTTTTAGTGATTGTGTATGTTATATCTTTATTGAGTTTCGGGGTTCAGCCTGTTAAAGCAGAAATAGCACCGGGTATTAAGGTGCCTACATTTGCTCAATTACAATCAAATCCCAAACTTCCTGATCCGTTTATGTTCTTGGACGGTACCCGGATGACAACAAGGGAACAGTGGCCGCAAAGGCGTGAAGAAATCAGTGCTTTGGCACAGACGTTTGAGTTCGGTATCAAACCGCCTAAGCCGGAATCTGTTACAGGTTCTTTTTCAGACAACAAAATTAATGTAACATGTAAAAATGGAGGCAAGACAATAAACTTCTCATGCTCCATTGAATATCCGAGTACAGGTAAAGCACCATATCCTGCAATT…	TGPidbaud_mb_bin.32_TGP_000000000007	1	2755.03	0	1	1	1527	TGPidbaud_mb_bin.32	d__Bacteria;p__Firmicutes_A;c__Clostridia;o__Acetivibrionales;f__Acetivibrionaceae;g__;s__	125.981
AG-P_CE12-DOC_46116_6	CE12-DOC	ATGAGAAGAATTACTTGTTTTGTTTTATCTGTTTTTTTGGTAATTGCCTGTCTAAGTGTAATTCCTGATGGCTTCCGGTTTGTTTCGGCTGCAGATGCAAAGCCCACAGTCTATATTTGTGGAGATTCCACCGTACAGACCTACCGGGAAAGTTATGCGCCACAGCAAGGGTGGGGACAGAATATCCAAAAGTATTTTACCGGTGATGTATTGTTTGTAAATAAGGCTATTGCGGGAAGGAGTTCAAAAAGCTTTATTGCAGACGGCCGTTTGGATGAGATCATTAATGTAATAAAGCCAAATGATTATCTTTTTGTGCAGTTCGGACACAACGATGCGTCATTCGATAAGCCGGAACGCTATACCGAGCCTAATACTACATACAAGGAATATCTCAGA…	TGPidbaud_mb_bin.32_TGP_000000002046	1	1878.59	0	1	1	1041	TGPidbaud_mb_bin.32	d__Bacteria;p__Firmicutes_A;c__Clostridia;o__Acetivibrionales;f__Acetivibrionaceae;g__;s__	125.981
AG-P_CE12-DOC_46116_5	CE12-DOC	ATGTACCGAAGGAAACTGGCTAAGGTTTTAGGCACTGCTCTTATTATAACTGCTTTTTTAGGCAATACTGCAGGGTTTAAGGCAGCAGCAGCTGACCAATATAAATTTGATTTCGGCGGCGGTGGTGTACAAGCAGGCTATATTGGTGTAAGCGCATCTACAGCATATAGTAAGGCTTTAGGCTATGGGTTTAACACTCCACAAAACATGAAAAATGTTACTGCATCAGGCAGCGGAGTGGCAAGTGATGCTGTTCAATTCCTTACATATGGTACCAAAAGTACCAATACTTTTAATGTGGACCTGCCAAACGGGCTATATGAGGTTCAAGTGACTTTGGGGAACACCTCCAGGGCCAGTGTAGCTGCGGAGGGTGTTTTGCAGATAATAAACATGACA…	TGPidbaud_mb_bin.32_TGP_000000002046	1	2581.91	0	1	1	1431	TGPidbaud_mb_bin.32	d__Bacteria;p__Firmicutes_A;c__Clostridia;o__Acetivibrionales;f__Acetivibrionaceae;g__;s__	125.981
AG-P_CE1-GH10_45905_26	CE1-GH10	ATGAAAAAAAGAGTTTTAAGTGTTCTATTAACCGGTTTGCTGCTTATATCATTCTTTAATGTTTCGGCAATCACGGTATCAGCGGCTGCGCTCCCAAGCATGCCGCCGTCAGGCTATGACCGAGTCCAGAACAATATTCCGCATGGACAGGTCAGCTATATTACTTATCAGTCCTCAGCGACAAACAGCCAGAGAAGGGCTAGAATTTACCTGCCGCCAGGGTATTCAACGAGCAATAAATACAGCGTCATGTATTTGCTGCACGGTATCGGCGGGAATGAAGACGAATGGTACAACAACGGAGCACCCAATGTCATTCTTGATAATCTCCTTGCAGCGGGTCTAATTAAACCATTTATTCTTGTATTGCCAAACGGAAATGCAGCGGCATCAGGAGTG…	TGPidbaud_mb_bin.32_TGP_000000002576	1	3837.05	0	1	1	2127	TGPidbaud_mb_bin.32	d__Bacteria;p__Firmicutes_A;c__Clostridia;o__Acetivibrionales;f__Acetivibrionaceae;g__;s__	125.981
AG-P_CE1-DOC_47564_28	CE1-DOC	ATGATTAAAAAGATTTTAAGTGTTTTATTGGTCAGCATGTTACTTGTTACACTCTTAAATGTTACAGCAATCACTACATCAGCAGCGCCGCCCGCAGGATTTGACGTGTACCAGAGCAACATACCCCATGGTGCTGTAACAACCATAACCTATCACTCAAATACGACAAACACAGACCGTAAAGCAATGATTTATACGCCTCCGGGGTATTCTGCCAGTCAAAAGTACAATGTTTTGTATCTGCTGCATGGTATCGGAGGAGATCACACCGAATGGTACAACGGCGGCAGACCGGATATCATTCTGGACAACCTGTATGCCCAGAACAAATTGGCTCCTATGATTGTGGTTATGCCCAATGGCCGTGCCATGGCTGACGACAGGCCGACGGGCGATATT…	TGPidbaud_mb_bin.32_TGP_000000001216	1	1975.98	0	1	1	1095	TGPidbaud_mb_bin.32	d__Bacteria;p__Firmicutes_A;c__Clostridia;o__Acetivibrionales;f__Acetivibrionaceae;g__;s__	125.981
AG-P_CE1_47641_19	CE1	ATGAAATTTACCAAATATGTGCTGTTTGTAAGTATTTTTATGTTATTTTGCATTTCAGGATGTTCTGATTCAAAGACTGTATCGGATCATTCGGAAGTGATTCAAGATGTCATTAACAGTAAAATAATAGACGGCGATTTAAATATAACAGTCTATCTTCCCAAGGGATACGGCAGCGGTTTGAAATATCCGGTTCTGTACGCGTTGCATGGCGCTTCGGGCAATGAATGGGAGTGGTTTGAAGATTTTGATGCTGACACTTGTGCAGACAAATTAATAAGCCAGAACAGGATTAAGCCTATGATTATTGTGTGCACCAAAACCTTAAACAGCTTGACTTTGACAAATTCAAACAGTCAGGAAAGTGAAAATACGAATAGGGATTTATTTGAAGAGTAT…	TGPidbaud_mb_bin.32_TGP_000000001284	1	1537.76	0	1	1	852	TGPidbaud_mb_bin.32	d__Bacteria;p__Firmicutes_A;c__Clostridia;o__Acetivibrionales;f__Acetivibrionaceae;g__;s__	125.981
AG-P_CBM4-GH9-DOC_45907_3	CBM4-GH9-DOC	ATGAGGAAAAAATTATTAGTAATTGCTGTGCTTTTGTTTACGCTTCTGGCTGCAAAAGTAACAAGTAATGCGGCTGAAATGCTGCAAAGAACTGATTTCAAAGGCGGCATTAACCTTCCCTGGCACGTTTCAGAAAGTCATGAAATGAACTCATGGTCAGAAGTTAAGAACGGTGAGTATTTAGTACACATCGAGCAGAACGGTAAAGCCAAATGGGACGTGCAAATCCGTCACAGAGAAATTTCAATTAAAAAGGGGTGGACCTATAAGGTAAAATTCAAGCTGTGGGCAGAGAAGCCACAGAAGATCTATGCAAAAATCGGTGACATAGGAGAACCGTACAATGAACCATGGAGCAATAAATGGACAGCTTATGATATTCCTGCAGGCGGTAAGATG…	TGPidbaud_mb_bin.32_TGP_000000000207	1	4767.59	0	1	1	2643	TGPidbaud_mb_bin.32	d__Bacteria;p__Firmicutes_A;c__Clostridia;o__Acetivibrionales;f__Acetivibrionaceae;g__;s__	125.981
AG-P_CBM35-GH26-DOC_48147_8	CBM35-GH26-DOC	ATGTACAAAAAAACTTTACCGAAGTTTTTTCTGGTATGGGCATTGATAGCCATGTTAACTGTAACGCCTTTAAACAATGTGGCAAGTGCCGTACCCGATGAGGGAGTAAAGTATGAGTTTGAAAAGGGCATCCAGAATGGAGCCAAGATTTATACCGACTATGTGGGAAAAACCGATGATGGTCTGACATTTGACCTTAGCGGCGCAACCTGCAGCTTTATCGAACAGAAGGGGACAAGCACCTCGGTAAATGTAGAGATTGAAGAGGCAGGACTATATGAACTGATTGTCCGCTATGCACAGCCCTTTGACAAAACCAAAAAAGTACAGTATCTGAATATAAACGGCTCCAATCAAGGTGAGGTGAGCTTTGCATATACTCTTGAATGGAAGGAAATT…	TGPidbaud_mb_bin.32_TGP_000000005133	1	3696.39	0	1	1	2049	TGPidbaud_mb_bin.32	d__Bacteria;p__Firmicutes_A;c__Clostridia;o__Acetivibrionales;f__Acetivibrionaceae;g__;s__	125.981
AG-P_CBM35-GH26_48291_3	CBM35-GH26	ATGAAAAAAATTTTTAGAAAAGCACTGTCTCTGTTAATAACGGTAACAATGGCAGGTTCTGTTCTTTTAACGGTGCCTGGTTCAGTTCAGGCTGCCAATTCCGTGCCTGTAGATGTTGAAGCGGAAGCTTGTACTCTCAGCAACGGTGCTGTTGTTGCTACCAATGTATATGGGACTAATTATCCCGGGTATTCGGGTGACGGATTCGTATGGGTTTCCAATGCAGGGACAATAACGCTTGAGGTTAGTATTCCTAAAGACGCTATGTATGAGCTTAAAACAAGATGTTGGATGTATCTGGGAAAACAAGATGAAACCCGTCTTCAGGCTGTTACTATAAACGGTGTTTCATATAGCGATTTCTATATTCCAAATAAAAATGGCTGGATCGATTACAGC…	TGPidbaud_mb_bin.32_TGP_000000000498	1	3171.61	0	1	1	1758	TGPidbaud_mb_bin.32	d__Bacteria;p__Firmicutes_A;c__Clostridia;o__Acetivibrionales;f__Acetivibrionaceae;g__;s__	125.981
AG-P_CBM30-GH9-DOC_49152_5	CBM30-GH9-DOC	ATGAATATCAAACGTTTTTTAGCTTTTTGTGTTATTATTGCAGTATGTACATCTGCAATAGGACCTATGATGGTAGCCGGTGCAGGTGCTCCTGCCGGGTGGAGAAACCTTCCGGATTTTTACGTATTCAAAGATAAGGTCAGCGGTTGGTCCGGAAGCGGTGAAAACGAATTGGAAACGGTAAACGGCAATTTACCCGTTGACACGCAAGTTACATATGAAAATCTGCCTTCTTTGAGACTTAATGTTAGAACAAAGCTGTCATCATATTGGATGTCGGTTATACTTTGTTTGGCTGAATGGAACTGCCATGATGTATCAAGGTATGTTCCCAACGGATACCTGGAATTTAATATAAAAGGAAAAAATGGCGGGGAGCAATTTTTAATCGGTGCAGTT…	TGPidbaud_mb_bin.32_TGP_000000004277	1	4437.57	0	1	1	2460	TGPidbaud_mb_bin.32	d__Bacteria;p__Firmicutes_A;c__Clostridia;o__Acetivibrionales;f__Acetivibrionaceae;g__;s__	125.981
AG-P_CBM30-GH9-DOC_44921_20	CBM30-GH9-DOC	ATGAAGAAAAAGATTACTAAGAAAATAGTGAGTACCCTGGTTGCTGCAGCGATGAGTATATCACTGGCCGTTTCACCTGTGGTTACAACCTATGCAGCCGCACCTTCGGGCTGGAACGATTTGTTGGATATCACCATATATGATGGTGCTTCCTCCATCAGCGGCTGGACAGGTGCCGGTGCCAATGAGATTGAAACCTTAAACGCAAACCTGCCCGTTGATACCACCCAAACGTACAACGGAATGTCATCACTGCGTATCAACGTGACAAAAGAAGTAACATCAGGGTGGTGGGTTTCCCTTGTTACTGTCAGAGATTGGTGTACCCATGATATTTCACAATACATAGCCAACGGCTTCCTGGAGTTTAATGTGAAGGGTAAAACCGGCGGAGAGGAT…	TGPidbaud_mb_bin.32_TGP_000000000182	1	5021.87	0	1	1	2784	TGPidbaud_mb_bin.32	d__Bacteria;p__Firmicutes_A;c__Clostridia;o__Acetivibrionales;f__Acetivibrionaceae;g__;s__	125.981
AG-P_CBM22-CE4-CBM22-CBM22-GH10-CBM9-CBM9_46232_7	CBM22-CE4-CBM22-CBM22-GH10-CBM9-CBM9	ATGATTCTAAGCATGGTGTCAACATTAAGCTTGCCGGTTACGGCGGCTGAGACACAGAACGTGGACATTGTCAACAACGGAGACATGGAAAACAGCACATACTGGTGGCATAGTAACGGTGGACAAGAACTTATTTCCGTATCGGATGTTAAGCATGGCGGCAGTTACTGCGTACAGGCTGTCGGCAGAAAGAATCCATGGGAAGGCGTAGCACAGAATCTCACTGGAAACCAGAAGGGCGATCCTGTTGCAGGCACCAAATACCATGGAGCAGCATGGGTTATGTTTGATGGTGATACTGCACCCGATAACGTAACATTCAAATTGAGCGTGAAGAGGAATGACGGCACTGAAGATAAGTATGACACTATCAAGGAGCTTGATGTAGCCAAGGGTCAG…	TGPidbaud_mb_bin.32_TGP_000000002154	1	9301.26	0	1	1	5157	TGPidbaud_mb_bin.32	d__Bacteria;p__Firmicutes_A;c__Clostridia;o__Acetivibrionales;f__Acetivibrionaceae;g__;s__	125.981
AG-P_CBM2-GH5_1_45333_22	CBM2-GH5	ATGTTAAAATCGAAACGGTTAATAAGATATATCCCGGTAGTTCTGCTCATTCTGCTGATAACGGCGTTAAGCACTTCATGCAGCAGCCGTAATAATACTGCAAATACCACAAACAGCACAACAACTGCCGGTTCAACAGCATCTGATGCTGCCGGAAATCAATCCCAAAGCACCTCCGCACAAGAAAGCAAACCCGGCCTCACATTGGAAGTAAAACCCGGGAACACCTGGGAAAACAGCGGAAAAAAGTATTCGCAATATGAAGTTGTTATTAATAATGACAACTCAGTGGAAGCGTCGGGTTGGAGTGTCGAAATACCGGTATCAAGCAGTACAAAGGTAGATCAGATCTGGAACGCAAAATATAATTTAGAGAACGAAAAGCTTATATTTAAAGCT…	TGPidbaud_mb_bin.32_TGP_000000000444	1	3360.96	0	1	1	1863	TGPidbaud_mb_bin.32	d__Bacteria;p__Firmicutes_A;c__Clostridia;o__Acetivibrionales;f__Acetivibrionaceae;g__;s__	125.981
AG-P_GH3_46034_2	GH3	ATAGCTGCAAGCGGTGATGTGGAACTGGCAAGAAGAAAGGCCGAGATAACAGCAATAGAATCTGATGCCCTCGGTGTTGATTGGGTTTTTGCACCTGTTGCTGATATAGCAAACAATCATATAAATCCAATTGTTAATCTCAGAGCATTCTCAGATGATATAGATACGGTTATCAAATTTTCTAAGAGCTATATATCAGGTCTTAACTCATTTAATATATTAAACTCTGTAAAACATTTTCCAGGTCATGGTGATACATCAGTGGACTCACATATGATGCTTCCTGAGATTGAAAAGGATGAAAACGAGCTTGAGAATTTTGAGCTTATGCCATTCAAAGCCCTTTCAGAACTCTCTGATTCATTTATGATTGCACACCTAAAAATACTTTCACTTGAT…	TGPidbaud_mb_bin.15_TGP_000000023841	1	2165.33	0	1	1	1200	TGPidbaud_mb_bin.15	d__Bacteria;p__Elusimicrobiota;c__Elusimicrobia;o__Elusimicrobiales;f__UBA9959;g__;s__	71.9603
AG-P_GH3_45552_8	GH3	ATGATAAAGATATTTTTAATAATTGTTTTTTTTTCTCAATATATATTTTCACAGAGCTTAGAAGAAAAAATAAACAGTCTTATATTTGTAGCATATGATATAAAGCAAGAGAAACAGATCATAAAAGCTACAGATGAAGGAATAGGCGGTATTCAGATTCAATACGGGACATATTCATTAAAGAAAACAAGGGATGTTTTTAAAAAGGTTTACAAATCATCAAAGTACCTCCCCCCATTTATAGCAATCGACTACGAAGGAGGAAGTGTATATCTTCATCAAACTCATGGGCTTTTTAATCTGCCATCAAATATGGCTATAGGCAGTGCAAATGATTATGAAAACACTTCAACACTTTTTTATCTTTTAGGGCTCGAGCTTAAAAAAGCTGGGATAAAC…	TGPidbaud_mb_bin.15_TGP_000000010797	1	877.724	0	1	1	486	TGPidbaud_mb_bin.15	d__Bacteria;p__Elusimicrobiota;c__Elusimicrobia;o__Elusimicrobiales;f__UBA9959;g__;s__	71.9603
AG-P_CE4_49235_2	CE4	ATGAAATTTCTGATCATTTTTATCTGCTTTGCAACCAGCTCTTATTCGGGTGATTTTTTTTTCCATATCAGCACAACAACCAATCAGATAGCATTAACATTTGATGATGGGCCTTCCGCAGTAACCCCTGAGCTCTGTGATGTACTTAAAAAATATGGAGTTAAGGCCACATTTTTTGTTTTAGGTAATAATGTAAAAAAATATCCATCAAACCTCAAAAGGATTTATGATGATGGTCATCTTATAGGAAATCACACATACTCACATATAGATCTTTTCAAAGAAAGAAAATTACCAGAGCATGAAAAAATACTCTTAGATGAAATAACTAAAACTGAAAATGAAATTAAAAACATATTAGACTTTACACCAACCTACATAAGATTTCCCTACGGTTAT…	TGPidbaud_mb_bin.15_TGP_000000005686	1	1191.51	0	1	1	660	TGPidbaud_mb_bin.15	d__Bacteria;p__Elusimicrobiota;c__Elusimicrobia;o__Elusimicrobiales;f__UBA9959;g__;s__	71.9603
AG-P_CE4_48020_35	CE4	ATGAATAAATTATCTTTGTTTTTACCTGCTGCATTAGCAGCCTACTCATTCAGATGGTCATGGTGGAGTAAAAATAAAAAAGGTTTGAATGTGCTGGTTTATCATAAAATAGGATATCACCCTCGTGGCTCTAAACTAAAGGAACTCTGGGTTACTCCTGAAAGATTTGAAAAGCATATAATTTGGCTTGTAAAGAATGGTTACAATCCTATTGGATTTTCTGAACTGCTTGATTGTTATAANCCTGTGGATAAGCTTGTTTTAATAACATTTGATGATGGCTATGAGAACAACTACAAATATGCATATCCAATACTTAAAAAGTATAATGCTAAAGGGAATATCTTCATAGTTTACAACACAATAGGAAAGGTAAATATATGGCATAAGCCGGAGAAA…	TGPidbaud_mb_bin.15_TGP_000000001371	0.988	1420.54	0	1	1	801	TGPidbaud_mb_bin.15	d__Bacteria;p__Elusimicrobiota;c__Elusimicrobia;o__Elusimicrobiales;f__UBA9959;g__;s__	71.9603
AG-P_GH43_28_49902_29	GH43	ATGAAACCCATCATCCAGGCGACTTCAATATCAACCGTAACACACTTATCTAATTTACTGATAGGGGTAACTATATTTCTCACGCAATTCTTCACAGCTAAAGCCTATTCGCAGGATACCCTTAAAACCTACTGTAACCCAATAAATATTGATTACGGGTATAGTCCAATACCTGCAGCAATTGAGCAGGCAAAACATAGGGCTACAGCTGACCCGCTGGTGGTAGCATTCAAGGGGAAATTTTTTTTATTTTCTACTAATCAGCACGGATACTGGTGGAGCAGCGACATGGCCAGCTGGAACTTTATTCCCCGAAAATTTTTACTTCCCCGACACAAAGTTTACGACGAGCTTTGTGCCCCGGCAGCCTTTGTGCTAGGCGATTCCCTTTTGCTAATT…	TGP_msp_maxbin.016_TGP_000000003694	1	3077.83	0	0.9541	83	1788	TGP_msp_maxbin.016	d__Bacteria;p__Bacteroidota;c__Bacteroidia;o__Bacteroidales;f__BBW3;g__UBA1064;s__	119.807
AG-P_GH3_49797_9	GH3	ATGAGGAGTATCGGTTTTTTCCCTTTTGTTGTAGCTGTAGTGTTGGCATTACCTGGCGGTATTAATGCCAGTGATTTTAATAGCACCACTGGCGGTATTTCGATTGCTGAAACAAAAGTTCAGCAGAGCTGGGCTGATTCGGTTATGACGGGGTTGACGCTGAGGGAGCGTATTGGCCAGCTCTTCATGGTGGCTGCATACTCCAACCGCGACGAAAAGCATGTTAGGGAAATT	TGP_msp_maxbin.016_TGP_000000004582	1	423.275	3.25e-117	1	1	234	TGP_msp_maxbin.016	d__Bacteria;p__Bacteroidota;c__Bacteroidia;o__Bacteroidales;f__BBW3;g__UBA1064;s__	119.807
AG-P_GH3_48271_11	GH3	ATGTCCTCATTCAACGACCTGAATGGCATACCTGCCACAGCCAGTAAATACCTGATGACTGATATCCTCCGCAATGAGTGGGGTTTTGATGGATTTGTGGTTACCGACTACACCTCAATCATGGAGCTGCTCCATCATGGAGTTGCGGCCGATACCCTCGATGCCGCCCGCCTGGCTCTTAATGCCGGAATTGATATGGATATGCAATCGGGGTTTTACAATAACGCCCTGTTGAAACTTTTAAACGAAAAGAAAATCAACGAGGAGCAAGTTAACCAGGCGGTTCGAAGGGTTTTACGAGTTAAATTTTTACTCGGCCTGTTCGATGACCCCTACCGGTACTGTTCAGCTATTAAGGAAAAGGAAACCCTTTTGAGTTCAGATAACCTGCTGGCAGCT…	TGP_msp_maxbin.016_TGP_000000000881	1	2652.24	0	1	1	1470	TGP_msp_maxbin.016	d__Bacteria;p__Bacteroidota;c__Bacteroidia;o__Bacteroidales;f__BBW3;g__UBA1064;s__	119.807
AG-P_GH3_48271_10	GH3	ATGAGTAATAGTAAGAAAGTGGTAGAAGCTATACTGGTTGCAGTAATATGCTATGCAATGCTATCGTGCAGCAAAGCTAACAAGCCATACTCCGATGTGGTTGACCAAAAGGTAGATTCCATTCTGGAGCTGATGACCATGGAGGAGAAAATAGGCCAGCTAACCCTTTTTACCAGCGACATGGATGTTACAGGGCCTTTTATTCGTAAGGGGTATGAGGAGGACATTACAAAAGGTAGAGTTGGGGCTATATTTAATGCCTATGGTGCAAGCTACACCCGGAAACTTCAGGATTTGGCGGTTAAGAATACCCGGCTCCGCATTCCTCTACTCTTTGGCTACGATGTGATTCATGGCCACAAAACCATTTTTCCAGTTCCCATAGGCGAGGCTTCCAGT…	TGP_msp_maxbin.016_TGP_000000000881	1	1357.42	0	0.9388	1	752	TGP_msp_maxbin.016	d__Bacteria;p__Bacteroidota;c__Bacteroidia;o__Bacteroidales;f__BBW3;g__UBA1064;s__	119.807
AG-P_GH3_48271_1	GH3	CAGGCCATACTTACCAACTACTTCCAGTCATTGGCCAAAGTACCGCTGTTGGTGGGCATGGATGCTGAATGGGGACTAGGAATGCGGCTCGACAGCACCTTCTCCTATCCCCGCCAGATGATGCTTGGCGCTGCTCAGGATTCGGCTATGGTTTACGAAATGGCTGCTGATATTGCCCGTCAGCTAAAGCGAATGGGCGTCCATATCAACTTTGCACCGGTTGTTGACATCAACAGCAATCCGCAAAATCCCGTTATCAACACCCGTTCATTTGGAGAAAACGTAAATCTGGTTAGCCGTTATGGCAAAGCCTACGTGTCCGGATTACAGGATAATGGGGTTATGGCATGTGCCAAGCATTTCCCAGGGCATGGCGATACCTTTGAGGATTCACACCTT…	TGP_msp_maxbin.016_TGP_000000004582	1	4967.76	0	1	1	2754	TGP_msp_maxbin.016	d__Bacteria;p__Bacteroidota;c__Bacteroidia;o__Bacteroidales;f__BBW3;g__UBA1064;s__	119.807
AG-P_GH3_46068_5	GH3	ATGTATAGAAAAAGATTGTGGCCATTGGGAATTGCAATAGCGGCATTGATTTTTGGTTCTTGCAATGTTGAAAAAAGAAGCGATGCTGAGCGGGTGGCTAAGTCCATGCTGGACAGGATGACTCTTGAAGAAAAGGTTGGACAGATGGCCCAAATCACGCTTGATGTGGTTGGAAAGGGTGATAGCCTATATAACAGTTATGAGCCCTTTGAGCTGGATACGGCTGAACTGAGAGAGGCGATTGTTGACTACCATGTGGGTTCAGTGCTAAACAGCAGCAATAATCGGGCTCGCTCGCTGGCTACATGGAACAACATAGCTTCTACCATTCAGAATGTAGCCATAGCTAAAACTCGGCTAGCTATACCAGTTTTATATGGAATTGATGCGGTTCATGGT…	TGP_msp_maxbin.016_TGP_000000009167	1	892.15	0	0.8949	1	494	TGP_msp_maxbin.016	d__Bacteria;p__Bacteroidota;c__Bacteroidia;o__Bacteroidales;f__BBW3;g__UBA1064;s__	119.807
AG-P_GH3_46068_4	GH3	TTGGGGGTTGCGCTAGTAAATGGCTATCAGGGAACAGATGTATCTAGTACGCTGAAAGTTGCTGCCTGTGCAAAGCACTACCTGGGCTACTCTGCCCCCTCATCCGGCAAGGACAGAACTCCGGCTCAGCTGCCAAACATCACGCTCAAGGAATACCACCTGCCTCCATTTAAAGCTGCTGTTGAAGCGGGGGTTAAAACGTTCATGGTTAACTCCGGGGTAATTAACGGGCTCCCGGTTCATGCCAGCCACTACATTATTACCGAGCTACTGAAAGAGGAACTTGGTTTTGAAGGGGTAGTGGTTTCTGATTGGAACGACATTGAAAATCTTTACCGTCGCGATAGGGTTGTGGCCACTGAAAAAGAAGCTATAGGGCTGGCTGTAAATGCCGGAATT…	TGP_msp_maxbin.016_TGP_000000009167	0.999	3048.98	0	1	1	1692	TGP_msp_maxbin.016	d__Bacteria;p__Bacteroidota;c__Bacteroidia;o__Bacteroidales;f__BBW3;g__UBA1064;s__	119.807
AG-P_GH3_45205_44	GH3	ATGAATACGATGCTAAAAAGAATACTGCCAATTCTTATTGCCGTTTCCCTCGTAGGTTGCAAGGATCAGCAGCAAAAAAAAGCTGAAGCTGGTAGTAGTAAATTTGCTGTAAGCAAACAAGTTGAGGCCAAGGTTGACTCCCTGCTTAGCCTTATGACACTTGAGGAGAAAATCGGACAGCTTAACCAGCTTTCTGGAAACGGCGAGGTTACCGGCCCAATTTCATTCCCTGCTGAATACATGGAAGCACTCCGCAAGGGACTGGTTGGTTCGATGTTGAATATCAACGGGGCAGCATATACTTACAAGGTGCAAAAGGTTGCTGTTGAGGAGAGCCGGTTACATATTCCATTGATTTTTGGATACGACGTTATCCACGGATACAAAACAATTTTCCCA…	TGP_msp_maxbin.016_TGP_000000002527	1	4075.1	0	1	1	2259	TGP_msp_maxbin.016	d__Bacteria;p__Bacteroidota;c__Bacteroidia;o__Bacteroidales;f__BBW3;g__UBA1064;s__	119.807
AG-P_GH2_50499_92	GH2	ATGGTTTCAGGGGAGAACAGGCTTGATCCCCATGCATTTTTTACTCCTCACAGCAGTAGGGAAGCAGCCATAACCGCTCCATGGGGTAAATCCGACTTGGTTGTCAACCTAAATGGCAGGTGGCTATTTAAGTACTATAGCACTCCAAGCGAAATACCCGAAAACATTTTTACCAGTAACCCTGATATTCAGTGGAATTCCATTAACGTTCCTGGAAATGTTGAATTACAAGGCTTTGGTATTCCGCGCTACCTTGATGAGGAGTACACGTTTCCCGTAAATCCTCCGTACATTCCAAGAAGCATGCAATCTGCCGGAATTTACCGTCGAACATTTACGATTCCTCCGGAGTGGAACGGTCACCGTGTGTATGTTCACTTCGGATCAGCTAACTCGGCA…	TGP_msp_maxbin.016_TGP_000000005341	1	5546.65	0	1	1	3075	TGP_msp_maxbin.016	d__Bacteria;p__Bacteroidota;c__Bacteroidia;o__Bacteroidales;f__BBW3;g__UBA1064;s__	119.807
AG-P_GH16_49530_8	GH16	ATGGCTACCCCGTCTAAATTAAAAGTATTCTCCAACCGCCTTTTTGGCAGGTTCAAGAGCACAGAAGAGGTTGAATCGAATCGCAAGGCGCTTGAGGTTGAATACTATGAATGGGTTGATTATGCCCAATCGGATGAGTATAAACGTTTTGAAGAGCTTAAAAACTGGGAAGCAACCAAGGAATACCTCACCGTAAAAAAGGAGGTTGAGGCCATTAAATACTCCGAATCGCCAGAACAAAGGGAGGAGCAAGAGTTTAAAAAACTTTCCAGCAGCCACTCCATCAGGAACTTCCTCAAAATAGCCAAATCCGAAACACCCGGTTTTTACCAGAAAATGGAGCATTCTCCGCTGGTAAATGAGCTTAAGGAATTGCAGCAACTCGTTGCAACTCCTGAT…	TGP_msp_maxbin.016_TGP_000000002809	0.984	2549.45	0	1	1	1473	TGP_msp_maxbin.016	d__Bacteria;p__Bacteroidota;c__Bacteroidia;o__Bacteroidales;f__BBW3;g__UBA1064;s__	119.807
AG-P_GH16_45205_45	GH16	ATGAAGAAACTATTACTGATAATATGTGCTTTAACCGTTACAAGTTCTATCTTTTCCCAAATTCAGGTTATGGTTTGGAATGATGAGTTCAGCTACTCTGGACTTCCGGATGCAGCCAAGTGGGGCTACGATGTTGGCGGAAGCGGTTGGGGAAACAACGAGCTGCAGTACTACACCGAAAATCGCCTGGAAAATGCAAGGGTTGAAAACGGGAATTTAGTAGTTGAGGCACGTAAGGAAAACTATGGCGGGATGGAGTACACATCTGCCCGCCTGGTTACACGCCAAAAAGGCGATTGGCTATATGGTAGAATGGAGGCCTACGCCAAGTTACCTTCTGGGAGAGGTACATGGCCTGCAATTTGGATGCTTCCTACCAATTGGGCTTACGGTTCATGG…	TGP_msp_maxbin.016_TGP_000000002527	1	3274.4	0	1	1	1815	TGP_msp_maxbin.016	d__Bacteria;p__Bacteroidota;c__Bacteroidia;o__Bacteroidales;f__BBW3;g__UBA1064;s__	119.807
AG-P_CE4_49981_31	CE4	ATGATTAACCTTAGCCCCCCCCGCTTCTTTCAGCGTTTCTTTAAAAAAATTATTTGGAATTTCCCTGATGAGAAGGAGGGGCTCTTTTTAACTTTTGACGATGGCCCAACGCAGGGCGTAACCCCCTGGGTGCTCGATCAGCTTGCCCGCTACAACGCTAAGGCTACATTCTTTTGCCTGGCTAAGAACGTAGAGATGAATCCTGAAATCTTTGAACGGGTTGTTCGCGAGGGACATGCAGTTGGAAACCATTCCTACAGCCATATCAAGGGTTGGGGAACCGATACAACCCAGTACATTCAGGATGTCATTTACGCCAACAGCTTCCTGCATACCAACCTCTACCGGCCGCCTTACGGCAGAATTACTGCCCGGCAGTTTAGGCTCATTACATACCAG…	TGP_msp_maxbin.016_TGP_000000009941	1	1153.64	0	1	1	639	TGP_msp_maxbin.016	d__Bacteria;p__Bacteroidota;c__Bacteroidia;o__Bacteroidales;f__BBW3;g__UBA1064;s__	119.807
AG-P_CBM20-CE1_46285_45	CBM20-CE1	ATGGGGTGTTTACTATTTGAAACAAATATAAACCTGCATTTGAATAAAATTTTGTCGGTATTGATACGTAACATTTTATCATTCATTTTATTGGCTTTTCTGCTTAGCTTTGCAGGAGCCGCAAGAGGACAGGCGGTATTTCTACTGGATTCCTTACCCGCTAAAACACCTGCTACCGATACCGTCTTTATGGCCACATCGCTGAATGGCTGGAATCCCCATGACGATGGGTATGCTTTTAACCGAGACAGCAGCGGCCTTTTATCGCTCCGTATCAGCTCACCAGCCGATACATTCGAGTATAAGCTGTGCAGGGGAAGCTGGAAAACCGTTGAGGTTGCAGCCGATGGAAGGGATATACCCAACAGGCTATACACTACTTGTGATACTGTTAAGTTG…	TGP_msp_maxbin.016_TGP_000000002432	1	2176.15	0	1	1	1206	TGP_msp_maxbin.016	d__Bacteria;p__Bacteroidota;c__Bacteroidia;o__Bacteroidales;f__BBW3;g__UBA1064;s__	119.807
AG-P_PL9_47485_9	PL9	GTGAAAAAGTTATTTTTCTTTATATTAACCTGTACCTTTTTTTCCACAAGTTTTGGAAAACAGTATTTTATTGCTAACAATGGAAATGACACTAATTTAGGCACGATTGAGTCGCCTTTTCTTGGATTTAATGCTGCATATTCGGCTGCACAACCTGGTGACACTATTTGGGTTCGCGGGGGAGTGTATAATATAAGTACTATCTGGAAAATAGAAAAGGCAGGGAATGTAAATGCTTATTATAACCTTTGGGGTTATACACCCGATATTCAGCAAGGGGATTCGGTAATACTAAATATAAGTGCTACCAATGGGATTCGTATTACTTTGAATGGCAAATATTGGCATATTAAAAATTTGGTTATTCAAAATGCTGATGATAATGGGATGCGGATTGAA…	TGP_msp_maxbin.009_TGP_000000002117	1	4388.88	0	1	1	2433	TGP_msp_maxbin.009	d__Bacteria;p__Bacteroidota;c__Bacteroidia;o__Bacteroidales;f__Paludibacteraceae;g__;s__	194.688
AG-P_PL9_47485_15	PL9	ATGAAAAAAATTTTAATGACCGCTATTTTATTAACTACTATTATGTCAGTAAGTTATTCTCGCACAATTTATGTTGCGACTGCTGGAAATGATTCCAATTCTGGAACCGAAACATCTCCCTATTTGAATATCCAAAAAGCTATAGATGCTGCGGCACCTGGCGACACTATTTATATACGTGGAGGGACTTATATGTTAACTAAACGAATTAAAATAGAAAAAGCAGGAACAGCCGATGCAAGAATTTGTTTATGGGGATATCCTGGAGAACGTGTAATTATAGATGGTAGCCAGATTGTTGCCAATAGTACCAATGAATTCAAACAAGCCCGATGTATATACGTAAATCATTTTGGTGATTATTGGCATTTTAAAAACTTAGAATTATGCAATGCTAAA…	TGP_msp_maxbin.009_TGP_000000002117	1	4929.89	0	1	1	2733	TGP_msp_maxbin.009	d__Bacteria;p__Bacteroidota;c__Bacteroidia;o__Bacteroidales;f__Paludibacteraceae;g__;s__	194.688
AG-P_PL9_47485_14	PL9	ATGAAAAACAAATTATTCTTTGTAACTCTTATCTTTTTTTTCTTCAGCTTTTTACTGAGTTCTCAAAATACTATTGTAGAAAATTTTGAAACGGGTTTACCTACAAGTGCTCCTTCAAGTGAAACTTCTGTTACTCTTTCAACAGGTATTTGGAAAATAAAAGGAGTTTTTGCAAAAACCGACAATGGAAGTATTAGATTGGCTATGAACACAAATGGTTACGCTATTACGCCACCAATTGATAAGCCAGTATCTGTTTCTTTTAAACATCGAGGAAGTGGTAGTGGTAAGGTCCTCACGGTGCAGAAATCTATTGATAATGGAAGTTCATGGACAACTATTGGAACCGCTACGGTAAGCTCTTCATCTACTTATAATACTGCTAATATCTCTATTAAC…	TGP_msp_maxbin.009_TGP_000000002117	1	5005.63	0	1	1	2775	TGP_msp_maxbin.009	d__Bacteria;p__Bacteroidota;c__Bacteroidia;o__Bacteroidales;f__Paludibacteraceae;g__;s__	194.688
AG-P_PL9_47485_13	PL9	ATGAAAAAGAGTTTTTTCTTATATTATTATTATATATTGATCCTGATTTCTGTATTTTCTACAAATGCTTTTGGACGAAAATATTATATATCACCAACCGGTAGCGATAGCAATGATGGACTCACACTACAAACAGCATGGGGAACTCCGAACTTTGCTTTTCAAACAATCCAAAGCGGTGACACCTTGTGGGTAAAAGGAGGAACTTACATAGTAAATTCTACAGTAAAAGCCAAAAATGGTGGAACAAAAACTGCTCCGGTCTGTGTATTTGCTATACGAGGTGAAAAACCTGTTTTTGATTGTTCTTCCATGCGTCATTATGGAAGTGAAAGTTCCACTTATCGAGGTATGGATTTACGTCAGCCATGGTGGCATGTTCGAGGTATAAAGATTTAT…	TGP_msp_maxbin.009_TGP_000000002117	1	3431.29	0	1	1	1902	TGP_msp_maxbin.009	d__Bacteria;p__Bacteroidota;c__Bacteroidia;o__Bacteroidales;f__Paludibacteraceae;g__;s__	194.688
AG-P_PL9_47485_11	PL9	ATGAATAGATTAATTATCAGTATATTATGTTTTGTTTTCGTTTTTAATATTTCTGGGACAAATTATTATGTTTCGCCCAACGGAAACGATGCGAATGCTGGAACATTAAGTTCTCCCAAATTTAATATTTCAGCATTAGTAAATACAGTAAATCCTGGAGATACAATTTTTATATTACCTGGTACTTATAATTATTCCAATATTATTACCCTCACTAAATCTGGAACAGCCGATAAAAGAATCTGTATTTTTGGTACTGGATATAGTACAGCCGAAGAGCGTCCACTGCTCATTTTTAGTTCACAAGGACCTGGAGATTCCAATCGTGCCTTTTTCTTGAAAGCGGGAGCAAATTATTGGTATCTTAAAGGGTTTATTATTAAAGAAGCCGGAGATAAT…	TGP_msp_maxbin.009_TGP_000000002117	1	2928.15	0	1	1	1623	TGP_msp_maxbin.009	d__Bacteria;p__Bacteroidota;c__Bacteroidia;o__Bacteroidales;f__Paludibacteraceae;g__;s__	194.688
AG-P_PL1-CBM77_48588_54	PL1-CBM77	ATGAACAAAACTGTTATTCTCTTTCTTCATTTAATGTTTTTCTTTTCTTTATCGGCATTTTCTCAATCAATAGATATTTTTGAAGCCAACGGATGGCTGGAGTCTGCTTGTCTTAAATGGCATTCTTCCGGTCCGGTTGATAGTTACAATGTTTATTATACCGGCGGTGGCATTACAAACAAAAAAATTGACAGTCCATTAATCCGTAAATATGCAGATTATTGGAGAGCTGATATTGTTGGTTTGTCAGAAGGAGAATACAGTTTTACGGTGAAACCTGTAGTAAATGGAACGGAAGCCGAAGGTGTTTCGGTAAGTGCCATAATGATGAAAGCTCACGATAGAAGCGGTTTTGCATTTCAGGGCAGTCGCGTTCCGGGAGCTTATAAAAGTGATGGA…	TGP_msp_maxbin.009_TGP_000000000473	1	4524.14	0	1	1	2508	TGP_msp_maxbin.009	d__Bacteria;p__Bacteroidota;c__Bacteroidia;o__Bacteroidales;f__Paludibacteraceae;g__;s__	194.688
AG-P_PL1_48588_51	PL1	ATGAAAATCTTTAAAAAATTGGTTTTTGTGTTTTGTCTTTTTACGGTTGGTATTTCTGCTTCCGCTCAGACACCGGCTTTTCCCGGAGCTTGTGGAGGCGGAGTATTTGCTTCCGGTGGACGGGGAGGGAAAGTGCTTTTTGTAACTTCGCTTGCCGACGATAATTCGGAAGGTACGCTGCGTTGGGCAGTGAATCAAAAAGAACCAAGAACCATTCTTTTTAAGGTTTCGGGAATCATTCCGTTGACAAAAACATTAACCATCAAAGAACCCAATTTGACAATAGCCGGACAAAGTGCACCCGGCGACGGAATTTGTATTAAAAATCATGATGTTTTTATAGCGGCTGATAACGTTATTATTCGTTTTATTCGCTTTAGATTAGGGAATGAAATATTG…	TGP_msp_maxbin.009_TGP_000000000473	1	2549.45	0	1	1	1413	TGP_msp_maxbin.009	d__Bacteria;p__Bacteroidota;c__Bacteroidia;o__Bacteroidales;f__Paludibacteraceae;g__;s__	194.688
AG-P_PL1_48588_50	PL1	ATGAGGAAAAATAGAATATTAACAATTTTGTGTGTTTTAGTTTCAAACATTTTTTTGTTCCAGATGTTTGCCCAAATCCCGTCTTTTCCGGGTGCTGAAGGCGATGGCATGTACACCACCGGCGGACGCGGAGGAAAAATTCTTTATGTAACCAAACTCACCGATGACGGGACAGAGGGTACGCTACGCTGGGCTATCAATCAGTCGGGTGCAAGAATCATTATGTTCAAAGTCGCCGGAATTATTCCGCTTACTTCCGAACTCAGGATAAAAAACGGCAATCTGACCATTGCCGGCCAAAGTGCTCCGGGTGATGGAATTTGTCTGAAAAATTATCCGGTGGTAATACAGGCAAGTAACGTGATTATTCGTTTTATGCGTTTTCGAATGGGCGATGAA…	TGP_msp_maxbin.009_TGP_000000000473	1	3079.64	0	1	1	1707	TGP_msp_maxbin.009	d__Bacteria;p__Bacteroidota;c__Bacteroidia;o__Bacteroidales;f__Paludibacteraceae;g__;s__	194.688
AG-P_PL1_47485_12	PL1	ATGAAAAACTTAAAAAAAATATTTACAATTTTATTTTTATTTTATTGTAATTCAATATTTTATGCACAACAGTTAACTCACGTTATTGGATATCCTGAAGGATTTGCTTCACTTAATGGGGGTGTAACAGGTGGTGAAGGTGGACCCGTTGTTACAGTTAATAATGCAGCCGAATTAAAAGATGCTGTTGATGGAACCAATTCAGCAACAATTATTCTGGTAAAAGGAACAATTACTGTTTCAGGTGAATTATCCGCTCGTGGAAATAAGACTATAGTTGGTTTAGGAACCGATGCACGAATTACAGGTGGAGGATTTGGATGGAATACGAAATCGAACGTTATTGTTCAAAACATTACTTTTGAAGATGCTCCTGACGATTTACTCAAAATAAACAAT…	TGP_msp_maxbin.009_TGP_000000002117	1	3301.45	0	1	1	1830	TGP_msp_maxbin.009	d__Bacteria;p__Bacteroidota;c__Bacteroidia;o__Bacteroidales;f__Paludibacteraceae;g__;s__	194.688
AG-P_GH94_46366_24	GH94	ATGCAATACGGATATTTCGACGACGATAAAAAAGAATACGTCATTACACGACCAGACACCCCAAAGTCGTGGAGCAACTATTTGGGCTCTACTGAATATGGTGCTATTATCACCAATAATGCCGGAGGTTACAGTTTTTATAAATCGGGTGGTCAGGGTCGTTTTATTCGTATGCGTTTCAATTCAGTACCTATGGACCAACCCGGAAGGTACATTTATTTGCGTGATAAAGAAACGTCAGATTATTGGTCGGCTTCGTGGCAACCGGTAGGAAAACCATTGGATAAATATAAAAATACCTGTCGTCATGGTGCAGGTTATACCATCATTGAGTCGGAATATACGGGCATTAAAACGGAAACACGCTATTTTGTACCGCTGGGACAAAGTTTTGAAGTA…	TGP_msp_maxbin.009_TGP_000000002040	1	4318.55	0	1	1	2394	TGP_msp_maxbin.009	d__Bacteria;p__Bacteroidota;c__Bacteroidia;o__Bacteroidales;f__Paludibacteraceae;g__;s__	194.688
AG-P_GH53_45128_44	GH53	ATGAAAACACATACAAAAAAATTTTATTTCCCGAATTTTGAGAAAATAATCTGTTTATTCCTACTATTGACTGGATTTTTCTCAAAAACTCATTCGCAGGACTTTGCCAAAGGAGCTGATGTAAGCTGGGTAACACAAATGGAAGCTGCCGGAAAAAAATTTTATACTGCCGAAGGAGTGGAAACGGAATGTATGACGTTACTGAAAAGTTTGGGAATGAATACCATCCGTCTTCGTGTATGGGTCAATCCTGCCGATGGATGGTGCAATGCTCAGGATGTGCTTTTGAAAGCACAACGAGCAAACGATTTGGGCATGCGCATTATGATTGATTTTCATTATAGTGACTCTTGGGCCGACCCCGGAAAACAAACCAAACCTGCAGCATGGTCCAATCTT…	TGP_msp_maxbin.009_TGP_000000001995	1	2305.99	0	1	1	1278	TGP_msp_maxbin.009	d__Bacteria;p__Bacteroidota;c__Bacteroidia;o__Bacteroidales;f__Paludibacteraceae;g__;s__	194.688
AG-P_GH51_44586_2	GH51	ATGAAAAAATTAGTATTGCTTGCATTTATTTTTTCCACAATTTTTGCTTTCGGTCAGTTACCAACATTTAAAATTAGTAAAAAAGTCATCGCTGATATTGATGATAAACTTTTCGGCCAATTTATGGAAAAACCCAGCTGGGACGGCGAAATAGGAGGCGATGGTGCAATTGATAAAAAAACAGGTTCTGTTTCACCGGATGTATTGGCTTATCTAAAGGAAATGAAAATTCCGATTATACGCTATCCGGGAGGTACCGATGTTGATTATTATCAGTGGTATAATTTAATAGATAATGTACCGGGAAAACACCAGAAGCGCCCGGCTTACCGAAATTATTCTGGGACAGGCAAGATAACTTCCGATAATCGCCTTGGGTTGGATGCGTTTTTAACTCTT…	TGP_msp_maxbin.009_TGP_000000012713	1	2966.02	0	1	1	1644	TGP_msp_maxbin.009	d__Bacteria;p__Bacteroidota;c__Bacteroidia;o__Bacteroidales;f__Paludibacteraceae;g__;s__	194.688
AG-P_GH5_46-CBM6_48813_46	GH5	ATGATAAATAGCTTAAAATTATCTAAGTCGGTTCTTTTACTTGCTGCTCTTTTCTTCTTCTATCCAGCAAATTCAAAGGGTTTTTTAAGTGTAAAAGGGCAGCAAATTGTGGATGAATCTGGTCATGAATTTTTGTTACGAGGAATGGGACTTGGTGGCTGGATGCTTCAGGAAGGTTATATGCTTCGAATACCGGATGGAGGCAGCCAGCAACAAATTAAAGCAAAAATTTCCGATTTGATTGGGGACGAAGCGTGTGAAAGATTTTATGAAAACTGGTTGAGCAACCATGTTACGAAAACTGATATTGATTTGTTGGCAAAATGGGGATTCAATAGTGTGCGACTCCCCATGCATTATAATTTATTCACCTTACCAATTGAAGAAGAGCCGGATCAG…	TGP_msp_maxbin.009_TGP_000000000560	1	2733.39	0	1	1	1515	TGP_msp_maxbin.009	d__Bacteria;p__Bacteroidota;c__Bacteroidia;o__Bacteroidales;f__Paludibacteraceae;g__;s__	194.688
AG-P_GH5_13_51270_59	GH5	ATGAGCAAGAAATTGAATATCGTTTTTTTAATGTTGGTATTGCTGCTTCCGTTGCAGGGGGCAAAAACAGTTTCGACCAAACAGTCAGTTTGGACAAAAGAAAAAGCCAATGCATGGTATGCTTCGCAGCCGTGGTTGAGCGGTTGCAATTATATCCCTGCGTCAGCCATCAATCAGGTAGAAATGTGGGCAAAGGAAACATACGATGCACCAACGATTGACAAAGAATTGGGTTGGGCTGAAGAACTTGGATTCAACACCATGCGTGTTTTTTTGAGTAGTGAAGTCTGGAAAGACGATCCTTCGGGATTGAAAAAACGAATGGACAACTTCCTTTCCATTTGCGAGAAACACCACATTCGTCCCATGTTTGTATTTTTCGACGATTGCTGGAATGAA…	TGP_msp_maxbin.009_TGP_000000000469	1	3901.97	0	1	1	2163	TGP_msp_maxbin.009	d__Bacteria;p__Bacteroidota;c__Bacteroidia;o__Bacteroidales;f__Paludibacteraceae;g__;s__	194.688
AG-P_GH43_31_51270_54	GH43	ATGAAGTTAAAGTATGTTGTTATATTGTTGAGTTTGATTTTTCTGTCGTGCAGAAAAGGAAAAATTGAAGATCAGGAAACAAATAAGATCCTGGTTCCTCTGGCCGATCCGTATATTTTGCTTTACGATGGAATGTATTATGCATATGGTACCGGCGCAGACAATGGTATTGAAGTGATGACTTCGTCCGACCTCAAGACATGGAAACGGAGAACAAATACAACAAGTGGACTTGCACTTTACAAGGATGATTCCTACGGTGAGAAATGGTTTTGGGCACCGGAAGTGTATTATGTGAATGAAAAATTTTACATGTACTATTCGGCTGATGAACATATCTGCGTTGCCATCTCCGATTCTCCTTTGGGCCCATTTCGACAAGTCGAACAGAAACCCATG…	TGP_msp_maxbin.009_TGP_000000000469	1	1737.93	0	1	1	963	TGP_msp_maxbin.009	d__Bacteria;p__Bacteroidota;c__Bacteroidia;o__Bacteroidales;f__Paludibacteraceae;g__;s__	194.688
AG-P_GH43_3_51270_58	GH43	ATGAAACGTTCGCTTGGAATAATATTATTGACACTGTTTTTCATTTCGTGTAAGGGAAGTGAGGCAATCATTCCCGAAACAGAGAATGTTAGCACTTACAAAAATCCCATCATTCCACGAAGTTTGCCTGACCCAACGGTAATAAAAGCTTCGGATGGCAATTTTTATCTTTATGCAACAGAAGATATCCGTAATGTTCCGATTTTTCACTCGTCCGATTTGGTGAACTGGAATTTTTTGGGAACCGCTTTTACCGACCAAACGCGACCGACATTTGTTTCGGGTGGTGGTATTTGGGCTCCGGATATCAATTATGTCAATGGAAAATATGTGCTTTATTACTCCATGTCTGTTTGGGGTGGCGAATGGAGTTGTGGCATTGGAGTTGCAACAGCCGAT…	TGP_msp_maxbin.009_TGP_000000000469	1	1813.67	0	1	1	1005	TGP_msp_maxbin.009	d__Bacteria;p__Bacteroidota;c__Bacteroidia;o__Bacteroidales;f__Paludibacteraceae;g__;s__	194.688
AG-P_GH43_2-CBM6_44586_3	GH43	ATGAAAAAAAACACATTATTATTACTGCTTCTAATATATTTTGAGATGCTTACAGCTCAAAATCCTATTTGCCCTCCCGGTTTGAATATTGCCGACCCTTCTGCACGCGTCTGGAATGATGGGCGGCTATATGTGTACGGTTCACGCGACGAAAGTTTTAATTATTATTGTTCTTTTGATTACTGGGTTTTGTCCACTGATGATTTAATTCACTGGCAATATACACCGAATGTTTTTGCGTCTAAAGGACAATACGATCAGGTGCCATTTAACGATAATTTGTTGTTTGCACCTGATTGTATGTATAAAAATGGCACTTATTATTTGTATTATTGCCAGCCGGATGGCATTCAAGGAGTTGCTACCAGTCTTTCACCAATCGGTCCGTTTACAAATGCT…	TGP_msp_maxbin.009_TGP_000000012713	1	2430.42	0	1	1	1347	TGP_msp_maxbin.009	d__Bacteria;p__Bacteroidota;c__Bacteroidia;o__Bacteroidales;f__Paludibacteraceae;g__;s__	194.688
AG-P_GH3_48813_36	GH3	ATGAAAAACTACCTTTCCTCAATGGTAATTATTTCTTTCTTGCTTATGGGTTGTACTACAGCAACTCAAACTTCCACATCTGACAATAAAATCGATGCCAAAGTTGATTCTGTATTAAAATTGATGACTTTGGATGAGAAAATCGGACAAATGGTGCTTTATACCAGTGATTGGGATGTTACCGGTCCAATATTAAAAAGCGACTACATAGACGATATACGGAGTGGCAAATGCGGCAACATCTTCAACGCACATACGGTTGAATATGTACACAAACTTCAAAAAATTGCCGTAGAAGAATCAAGGTTAGGTATTCCGTTGTTGTTTGGTTACGATGTCATTCATGGGCACAAAACTATTTTTCCTATTTCGTTGGGTGAATCGGCTTCGTGGGATTTG…	TGP_msp_maxbin.009_TGP_000000000560	1	4021	0	1	1	2229	TGP_msp_maxbin.009	d__Bacteria;p__Bacteroidota;c__Bacteroidia;o__Bacteroidales;f__Paludibacteraceae;g__;s__	194.688
AG-P_GH3_47818_47	GH3	ATGAAAAAAATCAATTTGCTTTTTATCGTATTGTCTTTGGTTGCAGTTGTAAATGCTCAAAATAAGCTTGCAACGCCGCAATTGGGCAAAGACAGCTTAAAAGAAGTCATCAAAGCTATGACTTTGGAAGACAAAATTCACTTAGTCATAGGTTTGGGTGAAGATTCATGGAAAAATCCTGCTACAGGGCCTAAAACCGTATTGCTTGCAGGTGCTGCCGGTCGTACATGGGACATTCCTCGATTGGGCATTACACCTGCTGTTCTCACTGATGGTCCTGCCGGTTTACGAATTGAACCAAAGCAGGAAGGCTTTTCTCATTTATTCTATTGCACTGCATTTCCAACGGCAACAGTTTTGGCTTCTACTTGGAATACTCCACTGGTAGAAGAAGTAGGA…	TGP_msp_maxbin.009_TGP_000000000498	1	4129.2	0	1	1	2289	TGP_msp_maxbin.009	d__Bacteria;p__Bacteroidota;c__Bacteroidia;o__Bacteroidales;f__Paludibacteraceae;g__;s__	194.688
AG-P_GH3_44603_7	GH3	ATGAAAAACAAAAGGTTAAATCTGTTTTACCTCCTTTTATTCTTCATTCCTATTTTTTCTGCTATTAGTGCTCAGGAATCCGTCAGTGATCGCGTTGAAGAATTGCTTTCCAAAATGACTATTGAGGAAAAAGTCGGGCAGATGGCTCAGATAACTTTGGATGCTATTGGCAACGGAGCTACCGTTTTTGAAAGCAAAATACCTTTTGCCATTGATTCGGTGAGGTTGCATAAAGCCATAGTCGATTATCACGTCGGCTCCGTAATCAATACCACAAACAATTACGCTTTGAGTGCGCTTCAATGGAATAGTATTATTGACCAAATTCAGAAAACAGCAATCACTAAAACATCTCTGCGAATACCGGTAATTTACGGAATAGATGCTATTCATGGCGTA…	TGP_msp_maxbin.009_TGP_000000000892	1	4172.48	0	1	1	2313	TGP_msp_maxbin.009	d__Bacteria;p__Bacteroidota;c__Bacteroidia;o__Bacteroidales;f__Paludibacteraceae;g__;s__	194.688
AG-P_GH28_50291_21	GH28	ATGAAAAAAATTGCATTATTCACACTTCTATGCTTAAGCATCAATTTGTTTAGTGAAGTCATCACATGGCAAAGTCCGGTTGGTTTTTCATCTACCAAATACTACGAGGTAAAAGTAAATGGAATCCCTGTTCCCGTTTACGATACGCCAATTGCATCTTATGCTGTTTTCGATTTTACAGGAAAGGTCGATGTGGAAGTAAATACCATGTTCGATGTTCGTTGGGTGGATATTCGTCCAATGCGAACAAAAATAAAACCTCAATATACAGGCGATAATTCGTTTCGTTTCAGTATGAATGAGCCTCAAAATCTAAGTGTGGAACTGAATGGACGCATCCGTCAGCAACCATTATTTATTTTTGCAGGAAAGCCCGAAACAGATATCCCTTCAAAGTCA…	TGP_msp_maxbin.009_TGP_000000003420	1	2587.32	0	1	1	1434	TGP_msp_maxbin.009	d__Bacteria;p__Bacteroidota;c__Bacteroidia;o__Bacteroidales;f__Paludibacteraceae;g__;s__	194.688
AG-P_GH28_49886_5	GH28	ATGAGTAAATTTTCATGGTTCATTGTTGTATTTTTGTTTCTGTCCTCATGCAAGTCGTTAAGTGGATACTATGATGTTACAGATTTTGGAGCTAAAAACGACTCTACCAAATTGTCGACCAAAGCCATACAAAAGGCAATTGATAAGGCAAATGCAAATGGCGGAGGTAAAGTTGTTTTTCCACAAGGGGTATATCTTACAGGAACTATTGTTCTGAAGGATAATGTTACGCTTTACTTCAATGAGGGATCGCGCCTGAAAGGGTCAGACAAGCATGCCGATTACCTTTTTCACAAAACAAAAATCAGTGTTTATCCAAATCCAAACCGTGCATACCTGATATACGCAGATGGTGTAAAAAATATATCGATAGAAGGAAAAGGGGTGATTGATGGTAAT…	TGP_msp_maxbin.009_TGP_000000009648	1	2727.98	0	1	1	1512	TGP_msp_maxbin.009	d__Bacteria;p__Bacteroidota;c__Bacteroidia;o__Bacteroidales;f__Paludibacteraceae;g__;s__	194.688
AG-P_GH28_49886_3	GH28	ATGCGAAAAAAGTTTGTTTTGTTTGCTACGGTAGTTACTTTATTTTCAACAACTCCAACAGCTTATCCCAATATATATAAACCAACGCAACTGGGTGCTATCCCTGATGGTAAAACCTTAAACACCGCTGTAATTCAGCAAGCTATTGATAAAGCTAATAGTCATGGCGGCGGTACTGTACTTTTAGATAGTGGTGTATTTGTTTCGGTAACAATATTTTTAAAGTCGAATGTAACGCTGCATATTGCTGCCGGAGCTACTTTGCTTGGCTCACCACGTATCGAGGATTATACCGAACTTACCTGGGGACATAATGTCGATCGTCAGCCCTATCATCTGATAGTAGCCGATAATGCACAAAACATCACAATTGAGGGAAAAGGGACTATTGACGGAAAT…	TGP_msp_maxbin.009_TGP_000000009648	1	2738.8	0	1	1	1518	TGP_msp_maxbin.009	d__Bacteria;p__Bacteroidota;c__Bacteroidia;o__Bacteroidales;f__Paludibacteraceae;g__;s__	194.688
AG-P_GH28_48588_46	GH28	ATGCTGGCAAGTGCAATTTTAATCACTGCCCATTTAAATGCAAAAAATCCTTACGAATATCTTTTCAAAAATTTACCTTTTGAAATGCCAAAAATCCAGCCCCCCACTTTTAAAAACAATGTGGTGAGGATAGAAGATTTTGGCGGAAAAGGTGATGGAAAAACTTTAAACACCGAAGCTTTTAAACAGGCAATTGATGCTCTTGCCCGAAAAGGTGGAGGTAAATTAATTGTACCTGCAGGTGTATGGTTTACTGGACCTATTGAATTAAAATCAAATATTAATCTTCATCTGGAAAAAGGAGCATTAATTCTTTTTTCAAAAGATTTTGATTTATATCCTTTGGTAGATACCTACTTTGAAGGTTTGGCAACCAAACGCTGCCAATCACCCATTTCC…	TGP_msp_maxbin.009_TGP_000000000473	1	2874.05	0	1	1	1593	TGP_msp_maxbin.009	d__Bacteria;p__Bacteroidota;c__Bacteroidia;o__Bacteroidales;f__Paludibacteraceae;g__;s__	194.688
AG-P_GH2_51270_56	GH2	ATGTTGAGAATAAAATTATTATTGTTAAGTTCACTGTTTAGTGTCATTACTTTTGCCCAATGGCAGCCAACCGGAGAAAAAATTAAAACACGCTGGTCGTCCCAGATTGATGTCAATAATGTATTGCCCGAATATCCTCGGCCTTTGATGGAACGTTCGGAATGGATGAATCTCAATGGTTTATGGAATTATGCCATTCTTCCGGTTGGGAAACCAGCTCCTTCCGATTTTGATGGTAAAATTCTGGTTCCATTTGCTGTTGAATCAAGTTTGTCGGGTGTTCAGAAAAATGTAGGAAAGGCAAACGAATTATGGTACGAACGTGAATTCACCATACCTTCAAAATGGAAAAATAATCGTGTACTTCTCCACTTCGGGGCTGTGGACTGGAAAACCGAC…	TGP_msp_maxbin.009_TGP_000000000469	1	3268.99	0	1	1	1812	TGP_msp_maxbin.009	d__Bacteria;p__Bacteroidota;c__Bacteroidia;o__Bacteroidales;f__Paludibacteraceae;g__;s__	194.688
AG-P_GH2_50795_18	GH2	ATGATACAATTCAGAAATATTTCATTAATAACCAGCATTTTAATTTCAGGTATAAGTTTATCACAAATTCCTACCGAAATTGAAGATGTAAGTGTGTTTGGAATCAACAAACTGCCGGCACGTACCACTGTGTGGCCAAGTGCCGACATCGAAAAAGCACAGCAATCGAATTACGATAACAATGCGTGGTTAAAATCGCTCAATGGTAATTGGTCGTTTCATTGGGTGCCCGAACCTTCCAATCGTCCGGTAGATTTTTACAAAACGGATTTCGACATTTCGGGTTGGAAAACGATTCCCGTGCCTTCCACAATGGAGCGACAGGGTTACGGTACGCCCATTTATACCAATTCCGTTTATCCTTTCGCTGTAAATCCTCCAAAAGTGTTGGACACACCC…	TGP_msp_maxbin.009_TGP_000000001913	1	4102.15	0	1	1	2274	TGP_msp_maxbin.009	d__Bacteria;p__Bacteroidota;c__Bacteroidia;o__Bacteroidales;f__Paludibacteraceae;g__;s__	194.688
AG-P_GH2_48898_5	GH2	ATGAATTTTAAGGTTTTAATTGCAGGTTGTTTAGTGTGGATGACGATAGGGTTGAGTGCCCAAAACGATGGTCTTTCCCCCCAAATTATTAACATTGGAAATCGTAATAGTATTTCGCTAGGCGGATCATGGAGAACTATCGTTGATCCATTTGAAAACGGTTATTATGATTACCGACTTCAGCCATTAAAAAAGGGTTATTTCGCCGATCAGCAATACAATGACAGAACGCGTTTGCAGGAATACGATTTTAATGATGACAAAATTCTCGCTGTACCCGGCGACTGGAATACCCAGCGACCGGAACTCTATTATTATGAAGGAACCGTTTGGTATCGTAAATTATTCAGCTTTGGGCCGGAGGACGGTAAACGTCAGTTCCTGTATTTCGGTGCTGTG…	TGP_msp_maxbin.009_TGP_000000003069	1	3323.09	0	1	1	1842	TGP_msp_maxbin.009	d__Bacteria;p__Bacteroidota;c__Bacteroidia;o__Bacteroidales;f__Paludibacteraceae;g__;s__	194.688
AG-P_GH2_48813_56	GH2	ATGAGATTAAATAATGTTTTTTTTGTAATCATTTTTATGTTGATGATAGCTTTATGTGTCTCTGCTAAAGATGAAATTATTATCAATGATGGATGGAAATTTAATAAATCGAATGTGGAAGAAGCCTCTCAAATAGTATTTGATGATAATTCATGGGAGAATATTCAATTACCTCATACATGGAATGCTTTGGATGGGCAAGATGGAGGGAATAATTATTATCGTGGCATAGGTTGGTATCGAAAACATATTGTCATTCCGGCTGATTATGAGGGTAAAGTAATTTATTTAAAATTTGGTGCAGCTAATTCAGCTTCTACTGTGTATTTGAATGGAGAGTTAATTGGTAATCATATAGGAGGTTATTCAGCTTTTATGTTTGATATTTCTGATAAAGTT…	TGP_msp_maxbin.009_TGP_000000000560	1	5124.66	0	1	1	2841	TGP_msp_maxbin.009	d__Bacteria;p__Bacteroidota;c__Bacteroidia;o__Bacteroidales;f__Paludibacteraceae;g__;s__	194.688
AG-P_GH2_44604_2	GH2	ATGAAAATTATTCATTATTTATTGTTGACCTGTATTCTTGCAAGTTCATGCAGTCGACAAGTATCACTCTGTGAAGTCATCGACTTTACCCAAGACTGGAAATTCACCTTGAGCGATTCCGCAATGGATGCTTCAAGCCCGGCATTCGATGATGGTGCATGGAGAACTCTTAATTTACCCCACGATTGGAGTATTGAATCCGATTTTTCTGAAAAGTTCCCCGCCACAGCCGGTGGAGGAGCTCTTCCCGGTGGCATTGGCTGGTATAGAAAAACTTTCTTTGTACCTCAGTCCGAGCAAAATAAATGCATATATGTCGATTTCGACGGTGTTTATCGCAATAGTGAAGTTTGGATCAATGGTCATTATCTCGGCAAACGACCTTATGGATACATCTCG…	TGP_msp_maxbin.009_TGP_000000007817	1	4502.49	0	1	1	2496	TGP_msp_maxbin.009	d__Bacteria;p__Bacteroidota;c__Bacteroidia;o__Bacteroidales;f__Paludibacteraceae;g__;s__	194.688
AG-P_GH16_48813_58	GH16	ATGAAATTATTAAGAGTTTTTTCTTTCAGTATGTTTTTATTTTTCGGTTGTCAATTAGTTAATTCTCAAAATACTGATTACCATTTGGTATGGCAGGATAATTTTGAAGGGAATGAGTTGAATTCAAACAATTGGGTGATTGAAGTAAATGGTCATGGGGGTGGAAATAATGAATTGCAATATTACCGGCAAGAAAATGTTTCCGTTGGAATTGAGCCAGTAAGTGGAGCTAGTTGTTTAATATTAACAGCAAAAAAAGAAAATTATTTGGGAAAAACCTGTACTTCTGGTCGTGTTAATACATTAGGTAAAATGTCATTTAAACATGGTAAAATTGAAGCACGAATAAAGTTGCCCCATACTGCCAATGGACTTTGGCCTGCTTTCTGGATGATGGGA…	TGP_msp_maxbin.009_TGP_000000000560	1	2095	0	1	1	1161	TGP_msp_maxbin.009	d__Bacteria;p__Bacteroidota;c__Bacteroidia;o__Bacteroidales;f__Paludibacteraceae;g__;s__	194.688
AG-P_GH16_48813_52	GH16	ATGACAAATAAATCGAGAATTTTATTTAAAATTATCTTGGTTTCATTGATATTGTTCCCTGTTCGAGTTCTCAGTCAAAACTGGCAATTGGTTTGGTCCGATGAATTCGAAGGAGCAACTTTGAACACGGATAATTGGAATATAGTGGAAGGGGGAAGTGGTTTTGGCAATCAGGAAAAACAGTTTTATACTTCACGACCTGAAAATTTGAAAGTTGAAAATGGTAATTTGGTAATAACAGCCTTGTTAGAAAATTATACTGTTGGAAGTATGACATGGAAATATACTTCTGCCAGAATAAATACTTCCCGAAAAAAGGATTTTACGTATGGAAAAATCGAAGCCCGAATAAAACTTCCAACAGGGCGAGGTACCTGGCCAGCTTTCTGGATGATGGGA…	TGP_msp_maxbin.009_TGP_000000000560	1	1894.82	0	1	1	1050	TGP_msp_maxbin.009	d__Bacteria;p__Bacteroidota;c__Bacteroidia;o__Bacteroidales;f__Paludibacteraceae;g__;s__	194.688
AG-P_GH16_44603_26	GH16	ATGGCTCTATTTGGGAATAAGTTTTTTAGGAAAATCACTCCTACCGGTAAATTTGAAAAAAGTGAAAACGAGCGTGTTCAATCGTTGCAACGTTACAACGAAATAGCAAGATCGGCAGAACTTGCAGAATACCAGCAATTATCCAAAGTCATTAGTTCTCCAAAATTTCAGGAAAACAAAAAAATTCTGAAAAACAGGAATTACAAGGATACGGAAGAATATCGACTGAGTTCAGAATACAAAAAACTTCAAAATTCGCATTCACTGCAGAAATACTTCAAAACACTGGAATCGAAAGAATTGAACGATTTTTTGAAATTCAAGGAAACTCCTGATTATCTCGATTTGGGCAACCGAAACAAAGTAAAAGCTTCGGAAGAATTAAAAAAATTCAAACAG…	TGP_msp_maxbin.009_TGP_000000000892	1	2387.14	0	1	1	1323	TGP_msp_maxbin.009	d__Bacteria;p__Bacteroidota;c__Bacteroidia;o__Bacteroidales;f__Paludibacteraceae;g__;s__	194.688
AG-P_GH140_44586_4	GH140	ATGAAGAAAATCAGAATTTTATTTATAATTGCTTTTTTGTTCATTTCATTGTTTGGACAAAAAATTTTATGTCAGTCTGAATTAAAAATAACTTCGGACCATCATTATTTGAGTTATAAAAACGGAGACCCATTTTTCTGGCTTGGAGATACAGCTTGGGAATTATTTCATCGTTTAAAACTGGAAGAGATTGAAACATATTTGGAAAACAGAAAACAAAAAGGATTTAATGTTGTTCAAGCAGTTATACTTCCTGAAATGGATGGATTGAGAGTTCCAAACAGATACGGCGATGTTCCCCTTATAGATATGGATCCTACAAAACCTAATGAAAAATATTTTCAGTTCGTCGATACGGTAGTAAAATTAGCAGCAAAAAAAGGTATTTTTATGGGTTTG…	TGP_msp_maxbin.009_TGP_000000012713	1	2516.99	0	1	1	1395	TGP_msp_maxbin.009	d__Bacteria;p__Bacteroidota;c__Bacteroidia;o__Bacteroidales;f__Paludibacteraceae;g__;s__	194.688
AG-P_GH120_47149_3	GH120	GTGTCTTTTCAAAAAGACGCCCTCTGTTTGGCAAACAACCTTACTATCAATTTTATGTACCCAAAAATTGACCTTAAAGTTTATATAGTTTCAGCAGTTATCATTATTTCAACTATAGTAAACGCAGCCAATGTATCCGACGACAACCTGCTTGCCGATGGTAAACCATTCGTATCGTGGGAAAAACCGCAGCAATTTTCTAAAACCTATTATGTTGATCAGCACCATCTCAAAGCGTCGGATGCGAATGCGGGTACCGAGAAAATGCCGTTTAAAACAGTTTCGGCAGCTGCCCGCATTCTTAAAGCGGGTGAACGTGTGGTAATCAAAAAAGGCCTTTACCGCGAAAGTGTGCATCCTGCTCAGGGTGGTGCTTCGCCCGATAAAATGATTAGTTAC…	TGP_msp_maxbin.009_TGP_000000005570	1	3420.47	0	1	1	1896	TGP_msp_maxbin.009	d__Bacteria;p__Bacteroidota;c__Bacteroidia;o__Bacteroidales;f__Paludibacteraceae;g__;s__	194.688
AG-P_GH105_48588_48	GH105	ATGAGAAAACTTTATTTGCTGGTAATATTTTCATTAACGTGCTTCAGTTTAACTCCAAAAGAATCAAAATATTACGTTCGAATGGCTGATTCGGAAATGAAACGTAATCCTGAAAGCTGGATGCTTGATTTTTCGAAAAAACTGAAATGGGATTATTGCAACGGTCTTGAATTGCAAGCTTTTCTAAAAGTCTGGGAAAAGACCGGCGATGAAAAATATTTTCAGTATGCCAAAAGTTATGCCGATACCATTATTGAGGAAAATGGACAAATAAAAGGGTACAAACTTGAAGAATACAATTTGGATCGAATTAACTCTGGCAAATTCCTTTTCACTTTATATGAAAAAACTAAAGATGAAAAATACAAAAAAGCTATTGAATTACTTCGTAGCCAGATA…	TGP_msp_maxbin.009_TGP_000000000473	1	2105.82	0	1	1	1167	TGP_msp_maxbin.009	d__Bacteria;p__Bacteroidota;c__Bacteroidia;o__Bacteroidales;f__Paludibacteraceae;g__;s__	194.688
AG-P_GH105_47485_7	GH105	ATGAAAAAAACTGTATCAATATTATTATTAATTGTTTTATTTACAAGCTTATACGCTGCTCCTTTTCGAAACGATTCCATTTATTCTAAATGGGCAATTGATTCTCGTATGGGCGATTTTAGAAATAAAAAAACTACCCAACGTTTTCTTACTCCTACCACTTCGCGTAATGCTTCGTGGGATTATGTGACGGGCTTGGTGGCAAAAGCCATTCTCAAAGCATGGGAACAATATAAATCAGAACCGTGGAGCGCTTATTTTTTTACAGGAATTGAGGATTTTGCTGATAATGTCTCAATGAAACTTGGCGAAAGCAATCTTGACGACTTGAATGCCGGTAAAATATTTTTCGAACTTTACCGAGGTGCTATGGAAAAGGGGCAAACTTCTAAAGCAGAA…	TGP_msp_maxbin.009_TGP_000000002117	1	2787.49	0	1	1	1545	TGP_msp_maxbin.009	d__Bacteria;p__Bacteroidota;c__Bacteroidia;o__Bacteroidales;f__Paludibacteraceae;g__;s__	194.688
AG-P_CE8_48588_55	CE8	ATGAAATTTTCTCATTCAATATTTCTTTTTGGTGCGATTGTTTTATGCTTTCCCGTAAAGGCACAAACAGTAATGATAAACGGTGTTCCGCGAGATACAAGCTATACGGTTTACAATACTTATATTAAACTAAAAAAACAGTTTCCTTTTATTCGCCCGGCGGAGGCAAGAATGTCCGACAATCTGAAATCGTACGAAAACATTGTTTACAAATCCATTTCACCGGAAAGGAAGCTGTTGTTGAATATTTATCGGTTGGATAACAATGAAGTTTTACCTGCCGTAATGATGATTCATGGAGGAGGTTGGAATTCAGGTTCGCCTTCATTACAAAAAGCAATGGCAGTGAAACTGGCTCAAAAAGGTTTTGCTTGTATTACCGTCGAATATCGTCTTATT…	TGP_msp_maxbin.009_TGP_000000000473	1	3404.24	0	1	1	1887	TGP_msp_maxbin.009	d__Bacteria;p__Bacteroidota;c__Bacteroidia;o__Bacteroidales;f__Paludibacteraceae;g__;s__	194.688
AG-P_CE8_48588_52	CE8	ATGAAAAAGTTTTTTCCAATATTGTTGATTTTTTTCATGGGTTTTTCTGGATGGTCCCATGCCGAGAAGACTATTGTGGTGGATAGAAACGGCACAAGCGATTTTAGAAACATTCAGCAAGCCATTGATTCTGTTCGGGCTTTTAATCCGGATGGCTGGGTTACCATTTACATAAAAAACGGATGTTACAAGGAGAAAATCGAAATACCGACTCATATTTGCAACATTCACTTGATTGGGGAAGACAGAGACAAAACTATTATCAGTTTTGACGACCATGCAAAAATCAACAACATGGGAACATTTAAAACCTATACGTTAAAAATTTGTGGTAACGATATGCTGGTTGAAAATTTGACGGTTGAAAATGCCGCTGCACCTGTGGCTCAAGCGATAGCA…	TGP_msp_maxbin.009_TGP_000000000473	1	1727.11	0	1	1	957	TGP_msp_maxbin.009	d__Bacteria;p__Bacteroidota;c__Bacteroidia;o__Bacteroidales;f__Paludibacteraceae;g__;s__	194.688
AG-P_CE8_48588_49	CE8	ATGAAAAAAATATTTTACTTTCTGCTATTATTCTTCTTTGTAGGTTTTTCAATTATAAAGGCTCAAACCAAAATAGATGTTTGGGATTTTGGTGCGGCACAATTCGATCCTACTATTTACAACAACATGTTGGATGAAGCAACAATTAATAGTTGGTATCCAGACGTAACACCCGGAACCACAGGGAAAAATTTACCCAGCTCATTTACCGTCGGTATTTTAAGCTGGACCAGCACTTCTTCTACAAGCGACCGCTTGAGAACATCCAATACCAATCTTACGCGTTACGATTCAAATGGTGTTCCGGTAACGGTAGCTTCAACTTCAGAAATTTTAACCGGATATCTTTATGTTAATGCCAGCGCTGCTACCGGAAGATATTTAAGCTTAAATTTAAAC…	TGP_msp_maxbin.009_TGP_000000000473	1	5800.92	0	1	1	3216	TGP_msp_maxbin.009	d__Bacteria;p__Bacteroidota;c__Bacteroidia;o__Bacteroidales;f__Paludibacteraceae;g__;s__	194.688
AG-P_CE6_50795_8	CE6	ATGATGGATGAAGCTGCAGGCGATTTGAATCCGATTCAAAACACATATTTACTAACGCAGGGCTTAAACTGGGAAATTGCATCGAATCCGCTGAATAAATATTCTTCCATCAGGAAAGAACTCAGCATGCAACGCATCGGTCCGGCTTATGGATTTGCAATCAACGTTCAGGGCAAAACCACCAATCCGATTGGATTGATTGTGAATGCACAGGGAGGCTCGTCGATGGCTCAGTGGACAAAAGGAAGCCTCGAAGGACTTTACGAAAAATCGCTGCTTAGCGCTAAAGAAGCACAAAAATGGGGTAAAATAAAAGCCATTTTCTGGCATCAGGGCGAAAGTAACAGCGGTTCATCGGCCGTAACTGCTTACCCAAATCAATTCAAAGCAATGATCGAT…	TGP_msp_maxbin.009_TGP_000000001913	1	1635.14	0	1	1	906	TGP_msp_maxbin.009	d__Bacteria;p__Bacteroidota;c__Bacteroidia;o__Bacteroidales;f__Paludibacteraceae;g__;s__	194.688
AG-P_CE4_47816_51	CE4	ATGAGCTGTCAATTTCCTGCTTTTTTGCGTCCGCTGATAGGACGAAATTATTTGTGGAGAAAAAATTCTTCGGAAAAAGTTGTCTATCTAACTTTTGATGATGGACCGGTGCCTGAGGTTACGCCTCAGGTACTTGGTGTACTTGATGATTTTGACATTAAAGCTACTTTTTTTTGTGTAGGCGACAATGTGAAAAAATATCCCGAACTTTACCGGGAAATTCTTATGAAGGGACACAGCGTTGGGAATCACACTTTTCATCATTTGAACGGGTTTAAAGTTGGGCAAGAGCAATATCTGAAAGATGTGGAACAGGCTTCGCAGTTGATTGACAGCCGGTTGTTTCGTCCTCCTTACGGAAAACTCACTCGCAAAGAGAAGAAAATTTTGGAACAAAAA…	TGP_msp_maxbin.009_TGP_000000001260	1	1099.54	0	1	1	609	TGP_msp_maxbin.009	d__Bacteria;p__Bacteroidota;c__Bacteroidia;o__Bacteroidales;f__Paludibacteraceae;g__;s__	194.688
AG-P_CE12_48588_47	CE12	ATGAAGTTCAGGTTCTCAGCAATTACGATTCTTGGTGTTTTGATGTTGTTTTTTCTCGCTTCAGCACCTAAAGCTGTCAAGGTTTTGATGGCAGGCGATTCTACAATGGCCGATAAGGTGCTGTATAAAACAGTTTTTGACAGTTTGACGGGAAAATCTTATGAAGAACCTTTTCTTGAGCGAGGATGGGGACAATTATTGCCCGAATTGCTCAACGATAAGGCTTTGGTGAAAAACTATGCCAGAAATGGCAGAAGTACCAGATCGTTTATAGAAGAAGGATTGTGGACAGAGTTATTGAATAATACCGAAAAAGGTGATTTTGTGATAATTCAATTTGGACACAATGACGAATCTGTAGAAAAGACGGGTCGTTATACCAATCCGGCGCAATTCAGG…	TGP_msp_maxbin.009_TGP_000000000473	1	1429.55	0	1	1	792	TGP_msp_maxbin.009	d__Bacteria;p__Bacteroidota;c__Bacteroidia;o__Bacteroidales;f__Paludibacteraceae;g__;s__	194.688
AG-P_CBM67-GH78_45241_45	CBM67-GH78	ATGCAAACCAGAATTTTAATATTACTTCTTTTTTTGGCTCAACTTAATACGTTGTTTCCCATGAGCAAAATTCAAACAGTTGAACCTTCTTATGTATGGATTGATCAAACAGGTGAAGGCCGAAATGTATATGCCTATTTCCGGAATGAATTCCAATTGATAGAAGTGCCACAAAATGCAATCATTTATCTGTATGCAAAATCACTTTACAATCTTTTTGTGAATGGCACTTTTGTTAATTTCGGGCCAATTCGTAGTTACGAAACACAGCCATACTACGATAGCATAAATATTGCGCCATATTTAAAAACAGGACAAAATGTAATTGCTGTAAAAGTTCATAGTATCGGCATTCATACCTATCAGATTCCTATGGGTACAGCAGGTTTCATTGCCTGG…	TGP_msp_maxbin.009_TGP_000000000259	1	5086.79	0	1	1	2820	TGP_msp_maxbin.009	d__Bacteria;p__Bacteroidota;c__Bacteroidia;o__Bacteroidales;f__Paludibacteraceae;g__;s__	194.688
AG-P_CBM35-PL9_47485_10	CBM35-PL9	ATGAAAACACGTTTATTTATTTTATTCGGATTTACTTTTTTCTGTTTCAATGTAATTGCTGATGTAATTGTTCAGGCTGAAAGCGGAATATTTGATGGCAAAATAGATACCCAACATGCTGGCTACACAGGAACTGGGTTTGTCGATTTTACCAATACAGTTGGAAGTAAACTGATTCTTGAATTTTCTATTGCAGAAGAAATGCCTTCTGCTAAAGTGCTGGTACGCTGGGCAAATGGGAAAAATGATGATAGAGCTATGAGCGTAAAAGTGAATGATGAGTTACAAATTGCAAGTGTCCCTTTTGGATATTCAGGAAGTTTTACTACATGGGTTGAAACTGAAATAACCTTGAACTTAAGAACAGGAACCAACAGAATAATTTTTACCTCATTAACC…	TGP_msp_maxbin.009_TGP_000000002117	1	4204.94	0	1	1	2331	TGP_msp_maxbin.009	d__Bacteria;p__Bacteroidota;c__Bacteroidia;o__Bacteroidales;f__Paludibacteraceae;g__;s__	194.688
AG-P_CBM32-GH3_48813_45	CBM32-GH3	ATGAAAAAGAAGATTTGGTTTTTAATTTCAGTGGTTTGTAGTTTTCAATTAAGTTTATCACAAACACTCATAAGTCAGGGAAAAATAGCATGGGCATCTTCCGCAGAGGGAGGCTATGTAGCTGGGAATGCTGTTGATGGGAATCTGTCTACTCGGTGGGGAAGTAATTGGAGTAAAGATCCTGATCCAGCCGATGCATGGTGGGCAGTTGATTTGGGAGATGAATATTACATAGCCAGAGTGGAAATTCAATGGGAGAATGCTTATGCTAAGGAATTCAAAATACAGATTTCCAATGATAAGAATTTTTCAACTTTTACGGATATTGCTTATGTAAACAATGGTGATGGTGGGCTGGATGTTGTTCCAACAAATATCAATATTAAGGGAAGATATGTA…	TGP_msp_maxbin.009_TGP_000000000560	1	6709.82	0	1	1	3720	TGP_msp_maxbin.009	d__Bacteria;p__Bacteroidota;c__Bacteroidia;o__Bacteroidales;f__Paludibacteraceae;g__;s__	194.688
AG-P_PL9_45110_28	PL9	ATGAAACGATTTATATTTACATTGGCATTTCTTAGTGGCATATTTACAACGCATTCAGCGGCGCAAAGTGTAACAGCTACATGGCCGCTTTCATCGAGTAATAATCCAACCGTCGATGGTCCTATTGTTGCTGATTCAGTTTTTAGGAGTAATATGGTTGTCCGGAGTTATTCTACTTCATCAACGTACGGCGCCTACCAAAAAAATGGGCCAGATGCTGGCGGTAATTGGGTTGCCGAAACTGGTGAAAATCTAACTCGATATCTTGCATTTCGAGTTGCGCCCAACGAAGGATACTCGCTTACTATTTCTACAGTCTCGTTCAGAATGGGATGGTCGGGATCATCAAGTTATATTAAGGCAAGCATATATTATGCAACAGATTCAAGTAACAATTTT…	TGP_msp_maxbin.004_TGP_000000000180	1	4334.78	0	1	1	2403	TGP_msp_maxbin.004	d__Bacteria;p__Bacteroidota;c__UBA10030;o__UBA10030;f__UBA10030;g__;s__	346.47
AG-P_PL10_49350_102	PL10	ATGAAAAAAATTCGTTTCCTTTTTTGTATCGGATTGTTTTGTGTTCCATTCTCGTTGCAAGCTCAAACGCCATCAAGAACAGAAATTCTCACTGCATTGAAAACGGCGACTCGTTACTTCGATGAAAGAGTCGATTCCAATGGAAGATTTGTTTGGTACTATGCTTTAGATTTTTCACGTCGTTGGGGTGAACTCGAAGCATATCCATCAATGGCATGGATGCAAGGGCAAGGTAGTATTGAGATGGGAGAGACTTTTTTAGATTTATTTGATGCCACGAAGGATACATTTTATCTTAACCTTGCATTAAAAGTTGCTCACACGCTTGCGCAAGGTCAACTCGAGTGCGGAGGGTGGCATTACTTTATTGATTTTGCAGGAAAAGAATCGTTGAACAGG…	TGP_msp_maxbin.004_TGP_000000000032	1	2884.87	0	1	1	1599	TGP_msp_maxbin.004	d__Bacteria;p__Bacteroidota;c__UBA10030;o__UBA10030;f__UBA10030;g__;s__	346.47
AG-P_PL1_49350_126	PL1	ATGTTAAAAAAATGTTCGTATTGTGTGTTGATAATGACTTTGGTAACGCTCAATGTCGGTATGGCACAAACAGCAGCAACTGCAGTTTGGCCGTTGACGAGCGATCAAAATCCACAGGTTACTGGAGCTATTAGCGCGCAGCCTCAGAGACTCACTATGATGCAAGTTTCCTATTCAAGCGGCGTACAACGTTCCAGTCCAAGTGGCGCTGCGGGTTCATGGCCTGGCGAATCAACAGAAGATTCCTCTCGCTTTATGGAATTTGTAGTTACTCCTGCACAAGGGAATACTTTTACAGTAACGTCAATTTCGATGATTCTCTATGCTAACTCTGGAAGTAACATGCGTGCAAATGTTTACTACGCTACAGATCCTTTGTTCGCATCGAAAGTGCAAATA…	TGP_msp_maxbin.004_TGP_000000000032	1	5178.76	0	1	1	2871	TGP_msp_maxbin.004	d__Bacteria;p__Bacteroidota;c__UBA10030;o__UBA10030;f__UBA10030;g__;s__	346.47
AG-P_PL1_48869_31	PL1	ATGAAGCGAATATTGTGTTTATGCTGCGGGGTTTTGTTTCTTATTGTTGGTACTATTTTAGAGGCGCAGGTACCTGCTTTTCCTGGAGCAGAAGGTTTTGGAAAATATGCAACCGGCGGTCGTGGTGGAAAAATTTATCATGTTACAAATTTGAATGATTCTGGTCAAGGAAGTTTAAGAGAAGCTGTAGCAGCCAGTGGCGCAAGAACGGTGCTATTTAAAGTTTCTGGTACTATAGAACTTCACTCTCCTCTCCAAATTACTGAACCGAACATTACCATTGCTGGACAAACAGCTCCGGGAGATGGAATTTGTTTAAGGAATTATACGCTCGATATAGCTGCAGACAATGTCATTATTCGGTTTATTCGAAGCCGCCTTGGCGATGTTGCACGTTAT…	TGP_msp_maxbin.004_TGP_000000000156	1	2441.24	0	1	1	1353	TGP_msp_maxbin.004	d__Bacteria;p__Bacteroidota;c__UBA10030;o__UBA10030;f__UBA10030;g__;s__	346.47
AG-P_PL1_45110_27	PL1	ATGAAGAAATTATTACTTGAGATAAGCTGTCTTACCACGTTCCTTTTTGTAAATCTTTACTCTCAACCAGTGGCATTCCCCTCAGCGGAAGGAAGCGGAAGGTTTGCAACGGGTGGACGCGGTGGGAACGTGTATATCGTAACCAATTTGAATAATAGTGGAGCTGGTTCGATTGTCGATGCCGTAAGTCAAGGAAATCGTACAATCGTATTTCAAGTATCCGGTACAATTTCACTTGGTAGCGTTATCTTAAAACCAAAATCAAATACAACCATCGCTGGTCAAACAGCACCCGGCGATGGTATTTGTATCAAAGGTCGGATCCAAATTAGCGCCTCGAACGTGGTAATTCGGTACATTCGTGTTCGAGTTGACGCTGGCGCTGCCAATTCTTCAGGT…	TGP_msp_maxbin.004_TGP_000000000180	1	2938.97	0	1	1	1629	TGP_msp_maxbin.004	d__Bacteria;p__Bacteroidota;c__UBA10030;o__UBA10030;f__UBA10030;g__;s__	346.47
AG-P_GH94_49350_83	GH94	ATGAAATATGGTTATTTTGACGATGAACAAAAAGAATATGTAATTACCCGCCCTGATACCCCGCTACCGTGGATCAATTACATTGGTACAAATGAGTACTTTGGAATTATTTCTAACACGGCTGGTGGATATAGCTTCTATCGTGATCCAAGAAAATTACGACTAACTCGTTATCGGTATAACAATATTCCGATGGATAATAACGGTCGTTATCTCTACATAAAAGATGGAGATGTTGTCTGGAATCCAATGTGGAAACCAATGAAGGTAGAGCTGGATCATTATGAATGTCGTCATGGATTAGGATATACTCGGATAACCGGGGAAAAGAATAATTTGACATCGACTATTTTGTATTTTGTACCGCTCGATGCGCGTCATGAAATGTGGGTTGTAACG…	TGP_msp_maxbin.004_TGP_000000000032	1	4399.7	0	1	1	2439	TGP_msp_maxbin.004	d__Bacteria;p__Bacteroidota;c__UBA10030;o__UBA10030;f__UBA10030;g__;s__	346.47
AG-P_GH94_45110_84	GH94	ATGCAATTCGGTTTTTTTGACGACGAAGCAAAAGAATATGTAATCACTAAACCAGATACGCCTCGTTCGTGGAGCAACTACTTAGGCACGACGGAGTATGGCGCTATTATTACAAACAATGCTGGCGGCTACAGCTTCTATAAATCGGCGGCGCAGGGCAGATTTACTCGTCTTCGTTTTAACAATATTCCGCTCGATCAGCCAGGACGTTATTTCTATCTTCACGACAAAGACACTCACGACTTTTGGTCTGCAAGCTGGCAGCCTGTTGGAAAACCTCTCGATGAATATTCTTCCACCTGTCGGCACGGAACAGCGTATACACGCATTACATCATTTTATAAAGATATAGAAACAGAAACCCTTTACTTTGTACCGCTAGAAAAAACGTACGAGTGC…	TGP_msp_maxbin.004_TGP_000000000180	1	4318.55	0	1	1	2394	TGP_msp_maxbin.004	d__Bacteria;p__Bacteroidota;c__UBA10030;o__UBA10030;f__UBA10030;g__;s__	346.47
AG-P_GH9_45110_72	GH9	ATGAAAACAATACAAAAGCAGTTTCTCTTAGTATCAGTGTTCGTTATGATAATGAGTTCTTCTGCATTCTCACAAATTAGTCCTGACATTCGGTTGAATCAAATTGGATTTTATCCTTCGATGGAGAAGATCGCAATTGTGCGTGGAGTTGGTTCTGCGCCGTTCTTTGTTCTATGTGGAACAGATACAGTTTACTCAGGTGCTTTAAGTTCGCTTCGCCATTGGTCGTATTCTGATGAAGATGTAAGTGTTGCAGATTTTTCTTCGTTGAAGATACCGGGGAGTTATGCACTTTTTGTTCCTGGCGTTGGCTATTCTTATCCTTTTAAAATCAATGAGCGTGTAAATTTAGAGTTAGCAAAAGGCGCATTGAAAGGATATTATTTTCAACGTGCATCG…	TGP_msp_maxbin.004_TGP_000000000180	1	3306.86	0	1	1	1833	TGP_msp_maxbin.004	d__Bacteria;p__Bacteroidota;c__UBA10030;o__UBA10030;f__UBA10030;g__;s__	346.47
AG-P_GH8_45111_264	GH8	ATGAAAAAAACATTGCTGTTGGTTGGAGCCTTTCTTCTTTTTACAGCCAGTGGATGGTCGCAATCGAAAGGAGCGTTCTATAGTGGAGAGTATAAAAATTTATTTTATTCGCTTCTTGGAAAGTCTGAAGAAGAAGTTCAGCAGAAAGTTACAAAAGCTTTCGATCAATTATTTTATGGGAACGATTCAACTGAGCGCATTTACTACACCGTTGGCGATGATATGGCGTACATCGAGGATATTTTGCATAAAGATGTAAGGACAGAAGGAATGTCGTACGGAATGATGATTGCCGTTCAAATGAACAAGAAGGAAGAATTCGATCGTCTGTGGAAATGGGCAAAGACGTATATGCAGCACAAGTCTGGTCAACGTGAAGGATATTTTGCATGGCATTGC…	TGP_msp_maxbin.004_TGP_000000000143	1	2208.61	0	1	1	1224	TGP_msp_maxbin.004	d__Bacteria;p__Bacteroidota;c__UBA10030;o__UBA10030;f__UBA10030;g__;s__	346.47
AG-P_GH67_44772_214	GH67	ATGAAAAATTTATCTTACAAAATTGAAGCAACAATTGGCTTAATAATCTTAACATTGATCCCTTTTTGCTTGAATGCAGAAAATGGGCACAACCTCTGGTTACGTAACAAGAGTACCGCTCAGGTGAATATAATATGTTCCGAAAAATCACCGACACTTCAAATTGCAAAACAGGAATTACAGCAATGCTGGCAGGGAGAAGCAAATGCAACGGTACGGCTTATTGTTAAAAACGATAAGGCCATTAAAGAAGATGGTTTCAGAATTAGCTCCAATCAAATTCAGGCAAATACTGATATAGGCATTTTATACGGTGTTTACGAATTATTGCGTCGTCAGCAAACAGGTAAATCAATATGCGAAGAAGTTTGCAATCCCTCATACGAACGACGAATATTG…	TGP_msp_maxbin.004_TGP_000000000008	1	3772.13	0	1	1	2091	TGP_msp_maxbin.004	d__Bacteria;p__Bacteroidota;c__UBA10030;o__UBA10030;f__UBA10030;g__;s__	346.47
AG-P_GH51_50225_9	GH51	ATGAAACATTCCTGGCTGCTTGCTCTTATATTATTATTTGCAAATGTGTATGCACAGGATACACCAAACACAATTATTGTGAATGCGGATTCTGGGAAATATACAATTAGCAAATATATCTATGGACATTTTACAGAACATCTTGGACGTTGTATTTATGGCGGTATTTGGGTGGGAGAGAAATCCTCCATTCCAAATATTCGAGGTATACGCAAGGATGTACTCGAGGCATTGAAGGAATTACACGTTCCAGTTGTCCGTTGGCCCGGTGGATGTTTTGCAGATACTTATCACTGGATGGATGGTATTGGACCATACAAAAATCGCCCCAAATTTGTGAATACAACGTGGGGAGGCGTTGTAGAAGATAATAGTTTTGGCACCCATGAATTTTTAGAC…	TGP_msp_maxbin.004_TGP_000000000008	1	2765.85	0	1	1	1533	TGP_msp_maxbin.004	d__Bacteria;p__Bacteroidota;c__UBA10030;o__UBA10030;f__UBA10030;g__;s__	346.47
AG-P_GH51_45495_8	GH51	ATGAAACATTCCTGGCTGCTTGCTCTTATATTATTATTTGCAAATGTGTATGCACAGGATACACCAAACACAATTATTGTGAATGCGGATTCTGGGAAATATACAATTAGCAAATATATCTATGGACATTTTACAGAACATCTTGGACGTTGTATTTATGGCGGTATTTGGGTGGGAGAGAAATCCTCCATTCCAAATATTCGAGGTATACGCAAGGATGTACTCGAGGCATTGAAGGAATTACACGTTCCAGTTGTCCGTTGGCCCGGTGGATGTTTTGCAGATACTTATCACTGGATGGATGGTATTGGACCATACAAAAATCGCCCCAAATTTGTGAATACAACGTGGGGAGGCGTTGTAGAAGATAATAGTTTTGGCACCCATGAATTTTTAGAC…	TGP_msp_maxbin.004_TGP_000000000008	1	2765.85	0	1	1	1533	TGP_msp_maxbin.004	d__Bacteria;p__Bacteroidota;c__UBA10030;o__UBA10030;f__UBA10030;g__;s__	346.47
AG-P_GH51_45494_8	GH51	ATGAAACATTCCTGGCTGCTTGCTCTTATATTATTATTTGCAAATGTGTATGCACAGGATACACCAAACACAATTATTGTGAATGCGGATTCTGGGAAATATACAATTAGCAAATATATCTATGGACATTTTACAGAACATCTTGGACGTTGTATTTATGGCGGTATTTGGGTGGGAGAGAAATCCTCCATTCCAAATATTCGAGGTATACGCAAGGATGTACTCGAGGCATTGAAGGAATTACACGTTCCAGTTGTCCGTTGGCCCGGTGGATGTTTTGCAGATACTTATCACTGGATGGATGGTATTGGACCATACAAAAATCGCCCCAAATTTGTGAATACAACGTGGGGAGGCGTTGTAGAAGATAATAGTTTTGGCACCCATGAATTTTTAGAC…	TGP_msp_maxbin.004_TGP_000000000008	1	2765.85	0	1	1	1533	TGP_msp_maxbin.004	d__Bacteria;p__Bacteroidota;c__UBA10030;o__UBA10030;f__UBA10030;g__;s__	346.47
AG-P_GH51_44772_212	GH51	ATGAAAAAATTGTTTTTTCTTTTGCTCGTACTTATTCCACTATCAACATTCGCTCAGACGGCAACAATTAAAATTGATATTGATAGAGCAATAGGAGAAATCGATCCTAAAATCTATGGTGTCTTTATGGAACCAATTCAATTTAGTGGTAAGAGGATGGGATTACCAGACACTGTGGGTTTCAATACTATGTATGGAAATTTATATGATCCAGCTTCACCTCTCGCAGATGAAAATGGATTCAGGAAAGATTATATCGAGGCAATGAGAGAGTTGAAAATCACTAATATGCGTTGGCCTGGTGGAAATTACGTCATGGCATACAACTGGCAGGATGGCATCGGACCTAAGAATCAGAGACCTTCTCGAATCAATCTTGCATGGAGCGGGATTGACAAT…	TGP_msp_maxbin.004_TGP_000000000008	1	2776.67	0	1	1	1539	TGP_msp_maxbin.004	d__Bacteria;p__Bacteroidota;c__UBA10030;o__UBA10030;f__UBA10030;g__;s__	346.47
AG-P_GH51_44772_208	GH51	ATGAAACAATCAAATTTCGTTAAAAGAATCATTTCAATAAAGGCAATAGCTTTGGCATGCTGTTGCTTATTAGTATCAACTGCACTTTTCTCCCAGTCCAATCAGAATGGGAAGAAAATCAGTCCCTTGCTATTTGGAATCTTCTTTGAAGATATCAATTATTCTGCTGATGGCGGTTTGTATGCAGAGCTTGTTCAAAACCGTTCGTTTGAGTACAGCCCGACCGACCGCAGGGAATGGAATCCTTTTTCGTATTGGGAATATATTACCCCAGGTTATTCATATGGGAAGATTTCCATCGAAACCAGCAACCCTATTCATCCTAATAACCCTCATTACGTTGTTCTGGATATTGAGAATGTTGGTAATTATTCTCAATATACTGGAGAATCGGGAGTT…	TGP_msp_maxbin.004_TGP_000000000008	1	3593.6	0	1	1	1992	TGP_msp_maxbin.004	d__Bacteria;p__Bacteroidota;c__UBA10030;o__UBA10030;f__UBA10030;g__;s__	346.47
AG-P_GH5_45110_99	GH5	ATGCGATTCAATATTATTTTGTTTGCTGTAACCCTTTTAATTGGATTTAGTGGAAATACATTTGCTCAAAAAATTCAACATCCGGTAAAAGGGGAACAATATGAGACGATGCGCTTCCACATTTCTGAAAATTTAGGATTTGAAAATCCATTCGATCTGGTAAACAACGAAATTGAACTACTCATTACTCAGCCCGATTACACAACGTGTGTTCTTTCATTTTTCTATGATGGTGTGAAAGATGGTGTGGAACAGTGGGAAGCACGATTTACGCCAAAACAAGCTGGCTCATTTTTATTTGTAGTAAAGATCCAAGGGGAAATTCGTAATCAGTTTTCAATTCAGGTTGAGAAAAATAATGGAAAGAAGCAGGGCGGATTGCGTCTCTCGAATCAACTC…	TGP_msp_maxbin.004_TGP_000000000180	1	3074.23	0	1	1	1704	TGP_msp_maxbin.004	d__Bacteria;p__Bacteroidota;c__UBA10030;o__UBA10030;f__UBA10030;g__;s__	346.47
AG-P_GH5_45110_96	GH5	ATGAAAAAGACAGTATGGTTTCTTATTATCTTCTGCTATTGCGCTCAAGGTCAGAGTCTTCCGTTTACTTGCGGCGTCAATCTCACAAACTGGTTTCAGACTGGAAGCGCAAGACAAATTCAGTTCACAAAGTATACAAAGAGAGATTTCGAGAATATTAAATCGTTGGGAGTTGATGTCGTTCGGCTTCCAATCAATCTTCATGCAATGACGTCGGGAGCGCCGCAGTACACTCTGGATCCGCTCTTTCTTTATTTCCTTGATCAAGTTGTTGATTGGAGTGAAGAACTTCACATCAATTTGATTCTCGATAATCATTCGTCGGATGGTACCAATAGCACTGATACTGCCATCGGAAAAATATTGATTCCTGTGTGGACGCAGATGGCGGAACATTTC…	TGP_msp_maxbin.004_TGP_000000000180	1	3523.27	0	1	1	1953	TGP_msp_maxbin.004	d__Bacteria;p__Bacteroidota;c__UBA10030;o__UBA10030;f__UBA10030;g__;s__	346.47
AG-P_GH5_38_45495_114	GH5	ATGGGGAAAAATATAACTCTCTTTTTGATGTTTACCCTATTTTATGGTATCATTGCCGAAGCAAAATCTCCCTCGTCTCGTACATTTGATATTCATCGTGGAGTCAATTTAAGTCATTGGCTATCGCAAGATTTTGGCTGGGCGCCAAAGTACGCTGCAATCAATGAGGATGATATTCGATTTATCGATAGCATTGGTTACGACCATGTGCGAATTCCTGTCGATGAATTTGAACTCTGGGATGATAATGGCAATCGAATTGAGCCTGCTTTCGACCATTTACTCCAATGTCTCGATTGGTGTCAGAAATATGATTTGCGAGCAATTGTTGATATGCACATTATTCGCTCCCATTATTTCAATGCCGTCATCGAAGGCGGAACAAATTCACTCTGGACG…	TGP_msp_maxbin.004_TGP_000000000008	1	2040.9	0	1	1	1131	TGP_msp_maxbin.004	d__Bacteria;p__Bacteroidota;c__UBA10030;o__UBA10030;f__UBA10030;g__;s__	346.47
AG-P_GH5_26_49350_86	GH5	ATGAAAAAGACGATTATTTTTTTCTTTAGTGTTCTTTTGATTTTTGGACAACAATATCTTTATTCGCAAAATAAACGTCCTGCTCAAAAGCAACAACTCTTTGATTGGTCAGATACTTTCGATCCAAATAAGCCAGGGAAATTTACTGCGCCAAAGAAACTTCCACTCATCAGTGTAAAAGGAAATTCGTTTGTCAACCAACAAGGCGATACTGTTATTTTTAGAGGATTGGCAATTGCGGATCCCGATAAACTCGAGCAGGAAGGACGCTGGAGTAAAGTGATTTTCGAGCAGATTAAGGCATGTGGCGCGACGATTGTACGAATTCCAATTCATCCGACTGCGTGGAAAATGCGAACGCCTCAAAAGTATCTGGAATTACTCGATCAAGCTGTAGAA…	TGP_msp_maxbin.004_TGP_000000000032	1	1986.8	0	1	1	1101	TGP_msp_maxbin.004	d__Bacteria;p__Bacteroidota;c__UBA10030;o__UBA10030;f__UBA10030;g__;s__	346.47
AG-P_GH5_10-CBM35_45110_93	GH5	ATGGAAAAATTGAAAAATTGTTTTCCATTGATTTTCACATTGAGTCTGGTCGTTGCTGCAAATTCTTTTGCACAAGGGAATCGTATCCGATATAATAATCAGGATTTATTCTTGAGTGGCGTAAATTTAGCTTGGATGAGTTTTGCAAATGATGTTGGACCTGCGATAACAAATTACGATGCCTTTGCGGATTTCTTCCTTGCCATTCACGATAGCGGCGGTAATGCTGTTCGGTGGTGGCTCCATACGAACGGCACAAGTTCTCCAGCATTCGATGGGAATGGCTATGTCGTCGGTCCAGGGCAAGGCACAATCGAAGATTTGAAAACGATTCTCGACATTGCCTGGGAAAGAGAAGTTGGCGTTATTCTTTGTCTCTGGTCTTTTGATATGCTTAGA…	TGP_msp_maxbin.004_TGP_000000000180	1	3939.84	0	1	1	2184	TGP_msp_maxbin.004	d__Bacteria;p__Bacteroidota;c__UBA10030;o__UBA10030;f__UBA10030;g__;s__	346.47
AG-P_GH43_44772_211	GH43	TTGAATTTTAAGTTGATCTCATTTTGGAATTTATTATTTTTTTCAACTTCCCTTTTTGCGCAGGTAAATCCAAATAATAGTACCTCATACAAAGGCGCTGCTACACGAAGTTTTTGTTATACCAACCCGATAACGAGAGATACTGCTATAGCTATGCGGGATCATTGCATTATTAAGGTAGGAAGTAAATGGTATTGTACTGGAACCTCGATGCCATTTTGGACTGGACCAAATCCTGGTGTAAGATTATTGGTATCAGATGATCTTGTAAATTGGAGACACCATTCGTGGCTTATTGATGCTAGTAAACTGCCCCCGGAATGTCCTTATAACGGACGATTCTGGGCACCCGAGATTCATTACATACAAAATAAATACTGGCTAACGGTGAACAGCGGA…	TGP_msp_maxbin.004_TGP_000000000008	1	2035.49	0	1	1	1128	TGP_msp_maxbin.004	d__Bacteria;p__Bacteroidota;c__UBA10030;o__UBA10030;f__UBA10030;g__;s__	346.47
AG-P_GH43_2-CBM6_44772_210	GH43	ATGAAAAATCGAAAGCTATATTTATTTCTTGTCTGCTTAATTGCTACAATAACAAATGATGTAGTAGCACAAAATCCTATTATTCGTAATCAATTTACAGCCGATCCTTCTGCTCGGGTCTTCAATGATAAAGTATATTTATATCCATCCCATGATATACCGCCTGAAAATGGGAGATGTAGAGACAATTGGTTTTGTATGGAAGATTATCATGTGTTTTCTTCTGAGAATCTTACTGAATGGACTGATCATGGGATTATCGTAAGTCAGAATAAAGTTCCTTGGGTGGATTCTACATCCTACAGTATGTGGGCGCCTGATTGTATTGAAAAAGATGGGAAGTATTACTTCTATTTTCCTGCTCGAACTAAAGATACAAGTTTTGGTCGTGGATTTGCT…	TGP_msp_maxbin.004_TGP_000000000008	1	2430.42	0	1	1	1347	TGP_msp_maxbin.004	d__Bacteria;p__Bacteroidota;c__UBA10030;o__UBA10030;f__UBA10030;g__;s__	346.47
AG-P_GH43_15-CBM6_45284_4	GH43	ATGTCCAAAAAGATAGTATTCCGAGAAATTAGTCTCTCATTGATAGTGGTCGTTTTGGCATTAGGACAATCAGCGCCTGATAAGGTATATCGGAATCCTGTAATTCCTGGTGATCATCCCGATTGTACAATTTCAAAAGTGGGTAATGATTTTTATACCATTGGCTCATCATTTAACGTTACCCCCGTACTCTATCATTCCATAGATTTGGTGCACTGGGAAGCAATTGCTCAACCGGTGAGTGCATCGTGGACAGGGTATGGCGATTCCCCTGGCGGTGGATGTTGGGGTGGACATATGGTTTATTATAAAGGAAAATATTGGCACTTCTTTTCCCGGTCGAACACAATGTATTTTGTAACTGCCGATAATCCAAAAGGGCCATGGAGCATGCCCACC…	TGP_msp_maxbin.004_TGP_000000000008	1	4085.92	0	1	1	2265	TGP_msp_maxbin.004	d__Bacteria;p__Bacteroidota;c__UBA10030;o__UBA10030;f__UBA10030;g__;s__	346.47
AG-P_GH43_12_45111_262	GH43	ATGAAACAGAAATTCATCCTCATTCTTTTTGGAATCATTATTATATCCTGTAGTGGATTACAAGCTCAGGACTATTTCTTGAATCCTATTTTAGCAGGATTTTATCCAGATCCAAGTATATGTAAAGTTGGAAGTGACTATTACCTTATTAATTCAACTTTTGCATATTATCCTGGAATTCCAATTTTCCATAGTAAGGATTTAGTTCACTGGAAGCTTATCGGGCATGTACTTGACAGACCAAAACAACTCAATCTCATTGGTTTTGGAGTATCTCGTGGAATTTTTGCGCCAACAATTCGGTTCCACGATGGTATTTTCTATGTTACGTGTACCCTTGTTGATGGCGGCGGAAATTTTGTTGTAACATCGAACAAGCCAGAAGGACCCTGGTCAGAA…	TGP_msp_maxbin.004_TGP_000000000143	1	3079.64	0	1	1	1707	TGP_msp_maxbin.004	d__Bacteria;p__Bacteroidota;c__UBA10030;o__UBA10030;f__UBA10030;g__;s__	346.47
AG-P_GH43_10_44772_207	GH43	ATGAGAAAAATTAATAAATTTTTTGTCTATTGTTTGGAATTTTACTTGAGAAAATTTGTCTTTAGTGGGTTATGTTTTTTTATGGCCGGAATTGCAGTTTCGCAAACAACTTTTGAAAGTATTAATGATAAAAAAATATCCAGCAAAGCTGTCAATCCTATTATTTTTGCGGATGTTCCCGATATGTCTATTATTCGAGTGGGAGGTGTTTTTTATATGAGCAGTACTACAATGCATATGAGCCCTGGCGTGCCTATTATGCAGTCAAAAGACTTAACTAACTGGAAAATAATAAACTATGCCTATAATATCCTTGAAGATATTGATGAAACTAATCTTACTAATGGTAAATGGGACTATGGGCGAGGCTCATGGGCTAGTTGTCTAAGATACCATAAT…	TGP_msp_maxbin.004_TGP_000000000008	1	2928.15	0	1	1	1623	TGP_msp_maxbin.004	d__Bacteria;p__Bacteroidota;c__UBA10030;o__UBA10030;f__UBA10030;g__;s__	346.47
AG-P_GH3_45495_255	GH3	ATGAGCATTCAAACTGAATATATAAAGAAACCCAATGCTACGGTTTATAAAAATCCAAAAGCATCAATTGAAGCTCGCGTTGCAGATTTACTCAAACAAATGACGATTGAAGAAAAAGTTGCCCAAATGCTTTGCATTTGGGGAGAAAAAAATACCGTACTGTTTCAAGGGGATGGTACACTTGACAAAAATGTTTTGTGCGAGCGATACCAAAATGGTCTCGGTCAAATTGCACGTCTTAGTGATACAAACGGTGGATTATCTCCCCGCAAGATGGCGGAGATCTCAAATTTGATTCAAAAGTTTTTTGTCGAAGAGACGCGACTAGGAATACCAGTAATTTTTCATGAGGAATGTCTCCATGGATTAGCTGCAAAAGATGCTACGAATTATCCTCAG…	TGP_msp_maxbin.004_TGP_000000000008	1	4167.07	0	1	1	2310	TGP_msp_maxbin.004	d__Bacteria;p__Bacteroidota;c__UBA10030;o__UBA10030;f__UBA10030;g__;s__	346.47
AG-P_GH3_45110_92	GH3	ATGGAAAAATTGCTATCTATTATCATTTCAACTCTGTTATGTCTTTTCTTAGGTGTTCAAAGTATGGTTGGTCAAACTCAGTCGGATGAAATCTTCAATCCATTATCGTTCGAGGATGCGTCGCAAAAAGCAGATTCTGTTCTTAAGCTGATGACGGATGATGAAGTCCTGAGTTATATCGGTGGCGATCGTTCGTTCTTCATTCGCCCAATTCCGAGAATTGGTTTGAATGAAGTGTATATGTCCGATGCAACTCAGGGAGTTCATATCCGCGAAACATTCCATGATGCAGATTTTTCAAAATATAAAATGGAAAAATCGACTGCGTTTCCCTGTCCTCTTGCGCTCACGGCAACCTGGAATCCAGATATTGCTTATCAATATGCGCGTGCAATTGGC…	TGP_msp_maxbin.004_TGP_000000000180	1	3831.64	0	1	1	2124	TGP_msp_maxbin.004	d__Bacteria;p__Bacteroidota;c__UBA10030;o__UBA10030;f__UBA10030;g__;s__	346.47
AG-P_GH3_44772_202	GH3	ATGTTTAAGAAAGTATACTTTATTCTTTGTTTTTTAAGCACTGTAAATTTATGGGCACAAACGTTGCCCTATCAAAATCCGAATTTAAGTTTTGAACAACGGGCAAAGGATTTAATTTCAAGGTTAACTCTTGAAGAAAAGGCTGCCTTAATGTGCGATCAATCAGATGCAATTCCTCGTTTAGGCATAAAAAAATTTAATTGGTGGAGCGAAGCACTGCATGGTCTGGCAAATAACGACAGTGTTACAGTTTTCCCCCAGCCAATTGCAATGGCTGCTTCTTTTAACGACGAGCTGGTTTATGAAATTTTCAGTGCAGTATCGGATGAAACACGAGCCAAATATCATGAAATGCTGCGTCGTGGAGGCGAAAACCGTCGATTTCTTAGTCTTTCGGTT…	TGP_msp_maxbin.004_TGP_000000000008	1	4691.85	0	1	1	2601	TGP_msp_maxbin.004	d__Bacteria;p__Bacteroidota;c__UBA10030;o__UBA10030;f__UBA10030;g__;s__	346.47
AG-P_GH3_44772_196	GH3	ATGAAATCAAATATGGTGAAGTTAATAAACGGAATAATTATGTCCATTTTTATGTTATTGTTGTGTAATATATCGTTTGCTCAAAACATCACGATCAATGCTGGTAAAAATCAAATCATCAATTGGGAACGAACGCACACAGCACAACTCAAAGGGATAGTATCTCCTAACACAATGAAAGTAGAATGGACCTGTCCTCAAAATTCTCAGGTTGTTTTCAAGGATGCGTCAAACCCTGTTACAGAAGTTACATTCCCTCGGCCCGGGTACTATTTGTTGACTCTCGCTTCAAAAGGAACCGGTGATTCAATAAGCAGTTCAGTTATTGTAAATGTTTTCCAACCAAATTCTTATCAAGAAAGGCTCTCCGACCTCATCAGCTTGATGACAGTTGATGAA…	TGP_msp_maxbin.004_TGP_000000000008	1	5027.28	0	1	1	2787	TGP_msp_maxbin.004	d__Bacteria;p__Bacteroidota;c__UBA10030;o__UBA10030;f__UBA10030;g__;s__	346.47
AG-P_GH28_45110_25	GH28	ATGAAGAGACTCAATAAAGCTCTACTTATTGCAATAGTAGCGCCATTTTTATTTTGCAATGCTCAGGGATTTATTCCGTATGAGCAAGTTCCTGATCGTTATTATGAAAAATTAAATTTTGATATGCCAAAAGCGCCGTTACCACAAATTCCAAATGTAACAGTGTCAATTACAGATTATGGCGCAGTCGGCGATGGAATTGCGATGAACACTGCGGCTATCAATAATGCTATCGAAGCCATTGCCAAAAAAGGCGGTGGAAGAGTCATCATTCCTCCGGGATTGTGGCTGACAGGTCCAATATTGATGAAGAGCAATGTCGATCTGCATCTGGAACAAGGCGCTGTTGTGGTATTCTCACCGAACATCGATGATACGCCTTTTATTCGAAGAGCAGGA…	TGP_msp_maxbin.004_TGP_000000000180	1	2976.84	0	1	1	1650	TGP_msp_maxbin.004	d__Bacteria;p__Bacteroidota;c__UBA10030;o__UBA10030;f__UBA10030;g__;s__	346.47
AG-P_GH28_45110_18	GH28	ATGATAAAAAAAATAAATAGAGTAACCATTATGATTTTTGCTGTGGTTACTATTGGTAGTATTGTTGTAGCTCAAGATATTAACTGGTCAACAAAAGAAACTATCCTCAAACAAATCATTCCTCCAACTTTTCCATCAAAAGATTTTGATGTAACGAAATACGGCGCCGTTGGCAATGGCGAAAAGGATTGCTCAAAAGCATTTGCAAAAGCGATCGAAGCATGTTCGAAAGCTGGCGGTGGAAGAGTAATTGTTCCTGCAGGCAAGTATCTTACAGGTCCGATTGTACTCAAGAGCAATGTCAATCTCCATATTATGAAAGATGCGGAGATCCTGTTTTTTACACATCCGAAGAAATATTTACCTATAGTATTTTGCCGCTGGGAAGGTGTGGAATGT…	TGP_msp_maxbin.004_TGP_000000000180	1	2446.65	0	1	1	1356	TGP_msp_maxbin.004	d__Bacteria;p__Bacteroidota;c__UBA10030;o__UBA10030;f__UBA10030;g__;s__	346.47
AG-P_GH26_45110_95	GH26	ATGTTTACATCGTATAGAGCACGCCGAATATGCACAGGTACGTTTCTTCTTTTGTTTGGAATGGTTGCCGGCAAAAGTCAATTACTTGGTTCGGATAACCAGCAAACTCAGCAGCAGAAAATGGCTATGACAATTCGCAGTGAAATGCGTGCAACGCTCGACACGGAATTTGCATGCTGGTATCCGAAGTCGATCGATACGGTCTACGGCGGATTTCTCAGCGACTTAAACTATATGTGGCAGCCTCAAGGAGTTCAGAATAAAATGATTGTAACGCAAGCAAGGCATGTGTGGTCTGCCACGAATGCGGCGATGTTCTATCAAAAGGATACAACGTTTCGAGCTATTGCCGCTCATGGAATTCGGTTCCTTCAAACTAAAATGTGGGATAATGAATTT…	TGP_msp_maxbin.004_TGP_000000000180	1	4221.17	0	1	1	2340	TGP_msp_maxbin.004	d__Bacteria;p__Bacteroidota;c__UBA10030;o__UBA10030;f__UBA10030;g__;s__	346.47
AG-P_GH26_45110_70	GH26	ATGGTTGAGAAGGTTATTATTATGATAAGACTTTATTATTCTGGAAGAAGAAAGAACAATCGATATTTACTGTCAGTATCTATCAACGGTTTCAAGAAAATATTTCTATCGGCAGTAATCGGATGCTCTGTTGTCCTGCTCAGCTCTTGCGTCCCATACAACAGTGTCAAATTTCAAAAGGAGATCGGAGTAAAACTTGCGGATACATTGGCTACAAAAGAGACAGTTATCCTCTTTCATAATCTTCGAGAAATATCAAATCAAGGAAAGATAATTTTTGGACATCAGAATTCAACGGAGTACGGTGTGTTTTGGAGGAACGACTCGATTCGTTCTGATGTGAAAGATGTGTGCGGTTCTTTTCCGGGTGTATATGGATGGGATTTTGAATCGATTCCA…	TGP_msp_maxbin.004_TGP_000000000180	1	2327.63	0	1	1	1290	TGP_msp_maxbin.004	d__Bacteria;p__Bacteroidota;c__UBA10030;o__UBA10030;f__UBA10030;g__;s__	346.47
AG-P_GH2_49350_88	GH2	ATGGCTGTAAGTGCAAAAAAGATTTTTTTAATTTTGTTTTTGTTCTTCTTCACTTATCTCTATGGAAAGGAACCTCAGCAAGTTCAAATAAAAAATCAGCGTGAACGCCTTTTAATGGATTTCAATTGGAAGTTTGCGTATGGACACAGGGCAGATGTTCAAAAGGATTTTTCACACAGTACAAGCTATTTTTCTTATTTAGCCAAAGCTGGTTATGGCGATGGTCCAGCCTCGAAAGATTTTGATGATAGAAGTTGGCGAATGCTCGATCTTCCGCATGATTGGGCAGTTGAGTTACCGTTTGATTCAACGGCAAGTTTCAGTCATGGTTATAAATCAGTTGGCAGAAATTTCCCTCAGTGGAGCATTGGTTGGTATAGGAAGTCGTTTGTAGTGCTG…	TGP_msp_maxbin.004_TGP_000000000032	1	5222.04	0	1	1	2895	TGP_msp_maxbin.004	d__Bacteria;p__Bacteroidota;c__UBA10030;o__UBA10030;f__UBA10030;g__;s__	346.47
AG-P_GH2_49350_163	GH2	ATGGTACAAAAAATTTTTGCATCATTTCGTTATTCCCTGCTTCTAACGCTGTTGCTCCTATCGTCGAATGCCAACGCTCAAGTTATCAACAGATTCGAGCAAGATTTAACGAATCAAAAGTGGAAAATCTTTATCGATGAAAACGCACAGTGGCAGGATGATTCGCTTTATCTCCCTCCTATTAACATCGCCTCGATACCGGTCAATATTCCAAGCGCAGGATGGCGGTTATTGGAAAATGAAACTCTGGCAGTTACCACACAACTTCCCGCAACAGTCGAAGAATATTTTTGGGGAAAACGTGGAAGCTCTTTCGGCGTAACGGGAAATTACCTCGGAATTTCATGGTTTACAACAAAAGTTTTGATTCCAAATAACCTAAAAGGCAAACGCATAACG…	TGP_msp_maxbin.004_TGP_000000000032	1	5541.24	0	1	1	3072	TGP_msp_maxbin.004	d__Bacteria;p__Bacteroidota;c__UBA10030;o__UBA10030;f__UBA10030;g__;s__	346.47
AG-P_GH2_45495_116	GH2	ATGTGGGCTATCTTTCAACCCGATTTGAAGAAAAAAGTTATAGAAACAGGCGTGCTCCACAGAATGGGGCAAGTGCGTTATTATCTTTTCCTCCTTTTTCTTTATCACTGTGTAAATGCAGAACCTGAGGTTCTTTTCAATCCGTATGATGGATCGACCGGAGGGGTATACGGCGCCTATAGCCAGACAACTGCTCGGAAGAAAATAGATCTAGCAGGCGTATGGCAATATTCGCTCGGCTCAGAAGAGAAGCGGCAGGATGTACCAGTCCCATCGTCGATAGATTATGTCGGTGAATCTATTTTCAGAAGAAAATTTACAATCGATTCGACAACTCTTAGCGCGTCCTCGATTAAGCTTGTTGCCTATGGAATTAATAATGAATGCGAAGTACTTATT…	TGP_msp_maxbin.004_TGP_000000000008	1	4778.41	0	1	1	2649	TGP_msp_maxbin.004	d__Bacteria;p__Bacteroidota;c__UBA10030;o__UBA10030;f__UBA10030;g__;s__	346.47
AG-P_GH2_44772_203	GH2	ATGAAAAATAATATTTATTTAACGTTTCCTTATTTTATAATTGTCTCAATAATTGTATTGATAATGGTACCGATTGCGTTTGGACAGGTACAAACAAAGGAGCCATTTACCACATCCTGGTATTTCTATCCTGGTGATGTCGAGAATGGACAAGATCCATCCCTCGATGATTCGCACTGGAGATTGCTCGATTTGCCTCACGACTGGAGCATTGAAGGGCATGCTTCTCCTGAAACAAGTAAGAAGGACATCCCTGAGTTTAATATCGTAAAAGGAGAATGGAAATTCAGTAAAGGCGATAGCATGCAGTGGAAAAATTCTGATCTCAACGATAGCTTCTGGCAGATTGTAACGCTTCCCGCAACATGGGAACAGCATTCAAACTACACTCAGGATAAT…	TGP_msp_maxbin.004_TGP_000000000008	1	5189.58	0	1	1	2877	TGP_msp_maxbin.004	d__Bacteria;p__Bacteroidota;c__UBA10030;o__UBA10030;f__UBA10030;g__;s__	346.47
AG-P_GH140_49350_382	GH140	ATGCTCTCAAAAAGAACGATCTGTGTATCATTCTGCGTTTCACTTTTTTTCTGCAATAATCTAAATGGTCAAGAATACGGTAGTGTATGGGATAATGGCAGACTAACAATTTCTGAAAGTGGGCATTCTCTTCAATTCGAAAACGGCGAACCGTTCTTTTACCTTGGCGATACTGGCTGGCTCTTATGCACAAAATTGACGCGTGAAGAAGTGGAGCGTTATCTCGAGAATCGCAGGCAAAAGGGATTTACGGTAATTCAAATGAGTTTGCTTCACAAGTTTCCGCCGGTGAATGTCTATGGCGATACTGCCTGCAGAAATAACGATCCATCGAAGCCTATAGTTACAGAAGGAAATGACCCTGACGATCCAGTTCAGTATGACTACTGGGATCACGTT…	TGP_msp_maxbin.004_TGP_000000000019	1	2527.81	0	1	1	1401	TGP_msp_maxbin.004	d__Bacteria;p__Bacteroidota;c__UBA10030;o__UBA10030;f__UBA10030;g__;s__	346.47
AG-P_GH140_44772_354	GH140	ATGAAAAAAACATTATGGATTGTAATATTTGGATTATTATCCTCAATTACAAAAGGACAAGAACCACAATTATTAAGAATATCGGATAACAAAAAATATATTGTAAATCAAGACAATGAGCCATTTTTTTGGTTAGGTTGTACTGCTTGGGAAATGATACATCGATTAAAGAAGGAAGAAATAGATTTGTATCTGACCGACAGAGCATCAAAGGGCTTTTCAATTATTCAAACTGTAGTTCTTGCTGAGCTTGACGGTTTAAATACCCCAAATGCTTATGGTGATAAACCATTAATTGATAATAATCCAGAAAATATAAATGAGAAATATTTTGAACTAGTTGATTATGTAATAAATAAGGCAAATGAATTGGGAATGTATATTGCATTACTCCCTACT…	TGP_msp_maxbin.004_TGP_000000000008	1	2457.47	0	1	1	1362	TGP_msp_maxbin.004	d__Bacteria;p__Bacteroidota;c__UBA10030;o__UBA10030;f__UBA10030;g__;s__	346.47
AG-P_GH127_45495_227	GH127	ATGAGATATAAAAACATAATTCTCACGGCTGTATTTTTCTTTTCTTCCCTCAACTGTTTCTCACAGCAAAGATATTCAGATTATCCGATTACAATGGTTGATATCAAGAAGATTGAACTGACGGATAATTTCTGGTTGCCGAAAATTCAAACCGTCCAGAAAATTACTATAGCGCACGGCTTTGAAAAATGCGAAGTAGAAGGTCGGTTGGATAATTTCCTTATCGCGGGGAAAAAGAAGACAGGCACAGTGTGTGGAAAAATGCCTTTCGATGATACAGATGTCTATAAAATAATCGAAGGGGCTTCGTATTCTCTCATCAATGCTCCGAATAAAGAGTTAGATTCCTACCTTGACTCAGTGATTGAGATTATCCGAATTGGTCAGGAACCAGATGGA…	TGP_msp_maxbin.004_TGP_000000000008	1	3566.55	0	1	1	1977	TGP_msp_maxbin.004	d__Bacteria;p__Bacteroidota;c__UBA10030;o__UBA10030;f__UBA10030;g__;s__	346.47
AG-P_GH115_45111_263	GH115	ATGATACCATTGAAGAGAATCGTACCATTATATATTGCTGTTGTTGTTATTTTTATTGAATCGCTGTATGCACTGCCGTTTCAAGAACAATACGTACTCTCAGAAAAAGCGCCTCAGGCTTTTCCAATGGTAGAAAATGCCAAAGCAGCGCCTCTCTATATTAGCGATGGTGAATATTCGGGCATTCTTCGCGTTGCAAAACATTTTCAGAATGATATTAGGTTAGTTACAAATGTTCAGCCTGAAGTATTCGTAGGTAATAAGCCAGCCGGAAAAGAAATTGTAATCATCGGTACGATAGAAAAAAGTAAATATATCCAGCAGTTAATCAAGGAGCGAAAGCTCGATGTAACCAATCTTCGTGGAAAGTGGGAAACATTTCAAATTCAGATTATCGAA…	TGP_msp_maxbin.004_TGP_000000000143	1	5232.86	0	1	1	2901	TGP_msp_maxbin.004	d__Bacteria;p__Bacteroidota;c__UBA10030;o__UBA10030;f__UBA10030;g__;s__	346.47
AG-P_GH105_49353_6	GH105	ATGTTAAATAGAACAACACACATTTTGCTTCTTATGTTTGTATTTACAATTTTACTTCAAGCCCAGCAAAAGTCCGAAGTCGAATCGAAAGTTCGCCTTATCGCCGATTCGATTCTTGCCAAAACAACATTTTCTTTCCATGATGTCCATAATGGAAATTATTATAACTCTCTTAATAACGTGCCAGTCTCCGCTCGATTAGTCCTCGATAGTCCCTACAACGATTGGCGATATTGGAATGGCGTCCTCAATATTGCAATGATAGAATTGAGCAACGCGCTCCACGAACCGAAATATAAAGACTTTGCGAATGAGAACGTGCAATTCTGTTTCGATTCAGCGCCATACTTTGCAAAACGCTATAACAAAGAAGATAAATGGTCATATCCATTTGCTCAG…	TGP_msp_maxbin.004_TGP_000000000254	1	2246.48	0	1	1	1245	TGP_msp_maxbin.004	d__Bacteria;p__Bacteroidota;c__UBA10030;o__UBA10030;f__UBA10030;g__;s__	346.47
AG-P_GH105_49350_90	GH105	ATGAATATCTTTCGTTCGATGGCAATTGGAATAATTTTGTTTTCGATCAGTATGATGATTGCGCCGGGTTGTGCAGCACAGCAAAGTTCGACGACGTCCGATCCTGGAGAAGGGAAATATTCCGTTCCGTATGTATTACCGACGCCAGAAAGTATTAAAAATGTTCTTAATCGGGTCAATTCATTTTTTGAAAATGGCGAGCCGTTCAAAGTTATTGATCGAACAACAGGGAAAGAAATTACGAATCAAACCACGCTTAATCGTAATGCCGATTTGAATCAAAGTGGCAACGATGTTATTTCACTCTGGGGCTACACAAGCGGAGTAACGTATGCGGCAATGCTGAAAGCCGCAGAAGTTACCGGCGATTCGCGTTATCAAAAATATCCTATCAAGAGC…	TGP_msp_maxbin.004_TGP_000000000032	1	2479.12	0	1	1	1374	TGP_msp_maxbin.004	d__Bacteria;p__Bacteroidota;c__UBA10030;o__UBA10030;f__UBA10030;g__;s__	346.47
AG-P_GH105_45110_98	GH105	ATGGATAGACGATCATTCTTAGGGGCGATACCAGCGGAGGCGATTGCAATGAAGTCGTTGTTCAAAGGAAATAGTACGGAATGGAAAATGTCTTCTTCGGAGAAAAAAACAATCGAGAAAGTAAAGCTGGCAATGCTCTCGATGCAACGTGCCACGTGGGAGCAAGGTGTGGCAATGCAGGCGATGCTTGAACTTGGCGATGAGGAGCTTGTAATTTTGATGGCAAAGGATGCTGTTCTGCGTCAATCCAGCGATGGACGGCTTGCAATGTTAGGCGAGGAATTTGCGTTGACGGATGCTTGCTCGCCCGGCGAAGCTGTGCTCTGGGCTTGGAAGAAAACAGGCGATCCCGCATTTCAACAAGCGATAGAGAAACTTCTTGAGTTCATTGAAAAGAAA…	TGP_msp_maxbin.004_TGP_000000000180	1	1884	0	1	1	1044	TGP_msp_maxbin.004	d__Bacteria;p__Bacteroidota;c__UBA10030;o__UBA10030;f__UBA10030;g__;s__	346.47
AG-P_GH10_45284_7	GH10	ATGCAACAAATGAAACAAATTCAAAAACATATTCTCATAATCACATTAGTAGTTCTCACTGGAGGTACTGCGTTTGCACAAATTCAAACGGATGTTCCTGCATTGAAAGATGTTTATGCTAATGACTTTTACATAGGATGTTTACTCTCTTATAAACATGTCGGATTTCCGAGTGATCCAGTTGTTCCAGGTCAATCGTCATTGTCATATCCTAATGGCGATGGTGGATACCTTATTAAATTCCATATGAATTCTATGAGTCCGGGTAATAATATGAAGCCACAGTACACAGTGGATCTCTCGGGTAGCGCTTCTGCGTATGCAGCAGCTTCGACGCAAGCAGCAAAGGATTCGATAGATATACATCCAATAATTAAATTTAATGGCGACTTGATTGCA…	TGP_msp_maxbin.004_TGP_000000000008	1	3101.28	0	1	1	1719	TGP_msp_maxbin.004	d__Bacteria;p__Bacteroidota;c__UBA10030;o__UBA10030;f__UBA10030;g__;s__	346.47
AG-P_GH10_45284_2	GH10	ATGCGTACTTATTGGCAACTGTTTATTATCCCATTTATATGCATTTTCTTGAGCTTTAATACTGTCTTTGCTCAACAACCACTAGCAACAGGAAAAAGTAAATTTCTTGGATGTGGTACAAGCGCTTCAATATACAGATATCTAAATTCATATTGGAATCAGGTTACACCAGGCAACGAGGGTAAATGGGGATCGGTTGAAATTACTCAAGGAACTTACAATTGGACAAACTTAGATAAAATATACAATTATGCAAATAAAAAAGGATTTGTTTACAAACATCATAATCTTATTTGGGGCAGTCAACAGCCGTCGTGGATTACATCGCTTGACTCAAGCGCACAACGAAGTGCAATTGAAAAATGGGTCGATACTGTTGGAAAGCGATATCCCCAAATG…	TGP_msp_maxbin.004_TGP_000000000008	1	2868.64	0	1	1	1590	TGP_msp_maxbin.004	d__Bacteria;p__Bacteroidota;c__UBA10030;o__UBA10030;f__UBA10030;g__;s__	346.47
AG-P_CE8_45110_26	CE8	ATGAAACCATTATGGAAGTTGGTTTTCATGTGCTTATTGCTAATGAATTGTGCAATGGGCTATGAACGTGCGGATATCATTGTAGCAAAAGATGGAAGCGGTCAGTATACTTCGATTCAACAAGCGTTAGATGCAGCGCCTCAACAGCATGAGAATCTAATTGTTATTCTTGTAAAGAATGGTACATATAACGAAAAGCTTCTGATAAAGAAGAGCAATATTGCCATTGTTGGAGAAGATAGAGATAGTACCCGGATAGTATTTGCTCAGCTTCGAAGCGAATGGAGCAAAGAACATGGAAATGATGATTTTGGCTGCGCTGTAGTGAATATTGATTCTTCTGTCCACGATCTTACATTTGCAAATTTAACCATCTACAATAATTATGGCGCGCTGCAC…	TGP_msp_maxbin.004_TGP_000000000180	1	2300.58	0	1	1	1275	TGP_msp_maxbin.004	d__Bacteria;p__Bacteroidota;c__UBA10030;o__UBA10030;f__UBA10030;g__;s__	346.47
AG-P_CE8_44772_193	CE8	ATGAAAAAAATGTCATTCTTGTTGTGCCTTGTACTGGCGCTCCCATTGGCTTATGGGACAGCACAAGGTCAATCAGCGTCAGCAACGTGGGCTCTCTCAGCCGACCAGTCTGTAACGACAGTTGCGGGGAGTATCGTTGCATCGCCACAGACTGCAAGTGGATTTACCATTGCATACGAAGCGCCTGCTTCGGTTGATGGTGCAACGAATACAACTATTAAAACTCAGAAGAATAAACCAGATGCATCAACAAGCGATGCCAGTGCAACCGGCGCATGGCCAGCGGAATCATCTTACAATCCAAATAGGTATGTTCAATTTGCAATTACACCGAAACCTACAATGAATTTCAATGCAGAATCAATTTCAATGTACATTGGTGCAAAAGGTGTAAATACA…	TGP_msp_maxbin.004_TGP_000000000008	1	5508.77	0	1	1	3054	TGP_msp_maxbin.004	d__Bacteria;p__Bacteroidota;c__UBA10030;o__UBA10030;f__UBA10030;g__;s__	346.47
AG-P_CE4_50971_89	CE4	ATGAGAATACCAGCTGCCCTTATTGAATTTTTATTTCCTGTTCTTTGTTCGAAAAAGAACGACCAACTTTATCTTACATTTGATGATGGACCGGAGCCTGAAAGCATAATTCTGCTCCTTGATTTACTCGAACGCTATAATATTTCCGCAACATTCTTTCTCGTTGGCGCCAACATCGTCCAATACTCTGATGTTGTTCGAGAAATTGTTCACCGATGCCATAGCATTGGGAACCATAGCTATTCGCATAAAAGTTTACTCTGGGAAAAGCGCCATGAAATTTTATACGAATTAGAGAAGACAAACAATGTTATTGCGGAAATTACCGGTAAAATACCTGAATTTTTTCGACCTCCTTATGGAGTTTTAACTCCGCAGGTCATAAGCTCTGCTCGTGAA…	TGP_msp_maxbin.004_TGP_000000000208	1	1121.18	0	1	1	621	TGP_msp_maxbin.004	d__Bacteria;p__Bacteroidota;c__UBA10030;o__UBA10030;f__UBA10030;g__;s__	346.47
AG-P_CE2_45110_71	CE2	ATGAATCATAATATCAAAGAGTTCTTAAAAATCATTTTATTGTTCATAGTGTTGCTCAACGGAGAAATTGTAATGGCACAGACTTGTGAATTTGTTTCTGCATCGCATCCGTACATTCAGTATTTTGGAAGATGGGATATGCGAGATTCAAATCGCTATTATCATTCATGGCCTGGTGTGTACTGGCAAGCAAATTTTACTGGTACGTCAATTGGAGTACGAATGGCTGATTCGGTCAATTACTACAATGTTTATATTGATGGAAGACTTCATTCTGTGTTCCATGGAACGAAAAGTGGGGAAGCCGATACCATTCTTGCTGAGAATCTGCAGAGCGGCATTCACACAATTCGGTTGAGCAAAAGGAATATTGTTTTTGATGCAATCTTCTCATTCTCT…	TGP_msp_maxbin.004_TGP_000000000180	1	1992.21	0	1	1	1104	TGP_msp_maxbin.004	d__Bacteria;p__Bacteroidota;c__UBA10030;o__UBA10030;f__UBA10030;g__;s__	346.47
AG-P_CE15_49353_21	CE15	ATGAAAAGAACAATTCTAATATTGCTTTTGTTGACGTTACTTTCTATGGTTAATTCTTTTGCGCAGCAAATGCCTTTGGTTTACGAGGTCGAGAATACAGGCGCTAACTGTCCAAAGCCATATCTGCCTTCATTCAGTGAATTACCGGTTATTCCATCATTACCTGATCCGTTTGAATGGTCAGATGGACGAGGTCGTATTGCCAATTACTCGGATTGGCGATACAGGCGGGCAGAAATTAAAGCCGAGATCGAAAATTATGAAATTGGAGAAAAACCAGATCGCCCTGATACCATAGTTGCTAACTTTTCCTATACAGATAGCATATTGACGGTTACTGTAACTGTAAATGGAAGATCGTTGACACTTTCATCTCGAATTTTATTACCGGCAGGAAGC…	TGP_msp_maxbin.004_TGP_000000000254	1	4296.91	0	1	1	2382	TGP_msp_maxbin.004	d__Bacteria;p__Bacteroidota;c__UBA10030;o__UBA10030;f__UBA10030;g__;s__	346.47
AG-P_CE15_49350_116	CE15	ATGATCGTTAGTTTGATTGTCTGTTCAAATGCTAAGGCGCAATTCGATCCACAAAAGATGGATAGTATTCGGCGCGCTACTAATGAAGACTATCAGGCAATGCTAAAGCAGCTTGGGATCGAGTCTTTGAGACCCGGACCTTCGGGGGATCCCAAGGCGCCTAATGCGGCAAACACCGATGAATCGAAAGCTACTACTTATACTTCTCTTCCCGATCCTCTAGTTCTTAATAATGGCGAGCGAGTCAACGATGCGGAAACTTGGTGGAAAAAACGACGTCCAGAGATTGTTGAATATTTCGATCGTGAAGTTTATGGCCGAGCGCCTGAGGTTCTGCCAGGCGTAACGTGGAAAGCGCTGGAGCAAAAAGATGATACGCTGGAAAATATTCCTGTCATT…	TGP_msp_maxbin.004_TGP_000000000032	1	2397.96	0	1	1	1329	TGP_msp_maxbin.004	d__Bacteria;p__Bacteroidota;c__UBA10030;o__UBA10030;f__UBA10030;g__;s__	346.47
AG-P_CE12_45110_24	CE12	ATGAATAGAATACCGAATATAAAATCAATTATCCTCAGCGTGCTGCTTATTTCACTCCTTTGTGCGTTTGTCGCTCAAGCTCCACAAAAAAATCATATCCGTATATTCCTTATCGGCGATTCAACGATGGCTGACAAACCATTAGTTGATAATCCAGAGCATGGATGGGGACAGATATTCCCGATGTTTTTTTCTAAGAACGTTACCGTGTACAACCATGCACGCAATGGCAGGAGTACAAAAAGTTTTATTGATGAAGGCAGATGGCAGGTAATCTACGACCAGTTGCAGCCTGGCGATTATGTCTTTATTCAATTTGGGCATAACGATGCAAAGAAGGAAGACCCAAATCGGTATGCGCCAGCGAGACCAGATTACAAAGAAAACCTGAGAAAGTTT…	TGP_msp_maxbin.004_TGP_000000000180	1	2755.03	0	1	1	1527	TGP_msp_maxbin.004	d__Bacteria;p__Bacteroidota;c__UBA10030;o__UBA10030;f__UBA10030;g__;s__	346.47
AG-P_CE1-CE1_44772_197	CE1-CE1	ATGAAACAGCTATTTTTTCCTCTTGTTGCTTTTTGTGTTTTTAGTATGTTTGTCTACGCACAAAGTCCTGTTAAATATCCTCCTCAGGGCTTTGATAGTTTACGAGCAAATATCCCCCACGGAAAAATTGATTCAGTTAGGTATGAGTCGAAGACAGTTGGCACCATTCGTAAGGCTTTGATTTATACACCTCCTGGATATTCAAAAAATAATAAATACCCTGTTTTGTATTTGCTACATGGCATCGGTGGTGATGAAAAGGAATGGCTTAATGGGGGTCAACCCCAAGTAATTCTGGATAATCTTTATGCAGAAGGCAAAATTGAACCTATGATTGTGGTTATGCCTAATGGCAGAGCTATGAAAGACGACCGTGCTGTGGGTAGTATTATGGAGCCT…	TGP_msp_maxbin.004_TGP_000000000008	1	3469.16	0	1	1	1923	TGP_msp_maxbin.004	d__Bacteria;p__Bacteroidota;c__UBA10030;o__UBA10030;f__UBA10030;g__;s__	346.47
AG-P_CE1-CBM6_44772_199	CE1-CBM6	ATGAAAAACATTAAATTTATTCTGCTTCTTACAATGTTGATTTTTACATATCAACTTGAAGCACAAATTGAAGAAATAAAGATTGGAAATACAGTTCGGCAAATGCTGGTTTATGCTCCTTCAGACATTGAACCCAATCGTCCGCTTCTGATTTCGATGCATGGTTATAATCAGGACATTAATTATCAGAAAAATCAGGCACAATGGGAAAGGGTAGCAAAAGACAACAACTTTGTTGTAGTTTATCCTGCAGGAATTAATAAATCATGGGATTTATCAGGGAATAGAGATATTGATTTTATTCTCACTATTATTGATGAAATGTATAAACGATACTTAATTGATCGAAACAGAGTGTATTTGTCTGGCTTTTCGATGGGAGGCATGATGACTTACTAT…	TGP_msp_maxbin.004_TGP_000000000008	1	4275.27	0	1	1	2370	TGP_msp_maxbin.004	d__Bacteria;p__Bacteroidota;c__UBA10030;o__UBA10030;f__UBA10030;g__;s__	346.47
AG-P_CE1_45110_100	CE1	ATGAAATTAACAAATTGTTTATTTGGAGTTTCAATGCTTTTATTTTTTATAAGTACAATTGGAACATCGCAACCGTTCCATGGAATTGTAAAAGAGGGATTGACCATAACAAGTAAAATTCTGAAGAGCGATGTTCGGTATACCATTTATCTTCCGCCGGATTACGAAACGTCGAGCAGGTATTATCCTGTTGTTTATCTTCTCCATGGATATACTGATAATGATATTGCATGGATACAATTTGGCGAAGCAGATCGATTAGCAGATCGAGCAATAGCTGATGGGGAAATTCCGCCAATGATTTTAGTTATGCCAGATGCCGGTACAAGTTGGTATATCAATAATTATGATCGATCTGTTTGTTATGAAGATTTCTTCTTCAAAGAATTTATCCCGGCT…	TGP_msp_maxbin.004_TGP_000000000180	1	1618.91	0	1	1	897	TGP_msp_maxbin.004	d__Bacteria;p__Bacteroidota;c__UBA10030;o__UBA10030;f__UBA10030;g__;s__	346.47
AG-P_CE1_44772_201	CE1	ATGAAAAAATATTTCTTTTTATCTTCGATTTTGCTAATTATGTTGTTTGTTTCCTTAAGCTTGGGGTATGCCGGTCAACCAGCGGTAAAGGAAGATTTTCGTCCTGCTTCTACTAATCAGCCCGGCAGGGATTATCCAATGGTGAATTCCGAAGGCAGGGTGCGAGTGCAAATTAAAGCTCCTGAGGCAAAGCGTGTTCAACTCGATATTAGTGCTGTGAAATATGATCTTGTCAAAGACACAGCGGGTATTTGGACCGGAGAATCTGCTTCCCAGGATGAAGGTTTTCACTATTACCAGCTCTGGATTGATGGTGCAGCAGTTCCCGATCCAGGAAGCATGTTCTTTTATGGAGCAGGGCGTTGGGGCAGCGGCATTGAAGTGCCTGCACAGGATCAG…	TGP_msp_maxbin.004_TGP_000000000008	1	2111.23	0	1	1	1170	TGP_msp_maxbin.004	d__Bacteria;p__Bacteroidota;c__UBA10030;o__UBA10030;f__UBA10030;g__;s__	346.47
AG-P_CE1_44772_200	CE1	ATGAAACTAAATAAAAAAATTTTTAGCTTAATTATCCTTTTTCTGAATGGTTTCTGTATTGCACAGAACGCTCAGACAATTATTGAAGATTTCAAGTCTTCAGTCACCAATCAGCCAGGTCGTGATTACCCGATGGTGAATTCCGAAGGCAGGGTGCGAGTGCAAATTAAAGCTCCAGAGGCACAACGTGTTCAACTCGATATTAGTGCTGTGAAATATGATCTTGTCAAGGACACCGGCGGTGTATGGACTGGCGAATCGGCTCCCCAGGATGAAGGTTTTCATTACTATCAGTTATGGATTGATGGCGCTGCAGTTCCCGATCCAGGAAGCCTCTATTTTTTTGGCGCCATGCGATGGGGTAGTGGTATTGAAATTCCTGCACATGATCAGGATATT…	TGP_msp_maxbin.004_TGP_000000000008	1	2073.36	0	1	1	1149	TGP_msp_maxbin.004	d__Bacteria;p__Bacteroidota;c__UBA10030;o__UBA10030;f__UBA10030;g__;s__	346.47
AG-P_CBM66-PL11_49350_155	CBM66-PL11	ATGGTAGTTTCTACTGCAGCATTCGAGTCAAATAAATTGTCGGAGAAAGAGAATATGAAACACATCAATTATATCTTTATTGTTATCTGTATAATATCTCAGGTTTTATATGGACAAGCAGATTCGATTATTGTGTTTGATGATGGAATTGCATTGTTGAGGTCTGGACCGCTCGCCAGCGATGTTGGCGCACGAACAGAGTACCATTATCTTCCTGAAGCAGCGCCGCGCTCTCAGTGGGTTGTCTCCACATTTCGATATACGCTTCCTGCTTCCTGGTTCATTCAAACAGTAGATGGTGAAAAATCAATTTATCAGCGGAATATCAACAACGAGTGTCACTGGCATCCGATGGTGGTATCCGGCAATAATCTCTGGCGTTCCTATACTGTAACCTGT…	TGP_msp_maxbin.004_TGP_000000000032	1	3799.18	0	1	1	2106	TGP_msp_maxbin.004	d__Bacteria;p__Bacteroidota;c__UBA10030;o__UBA10030;f__UBA10030;g__;s__	346.47
AG-P_CBM4-GH10_45284_8	CBM4-GH10	ATGCAAAACAAAATTAAAAGATGGGCGTTAATGCTTACCATTCTTTTATTTGTTTTACCAATGTTCGCGCTCAATGCGCAGTTGGTAAAAGATGGAAGCTTTGAAGAGTGCCCAGTGGGAGTAATTAGCGAGACAAGTCTCAATGGGTGGCTGCTCCTTTCAGAATCGAGTGTTTCGCCTGCTCCAGTATTTGAAATTGTCAGTGATACCGTAAAAGATGGAAATCGTGCATTACGGATCATTGTCAATGGGGTTGGATCGAATCAGTGGGATATTCAGGTCGTTGCAGATAGCATCCCGGTGAAAAGAGGGAAGCAGTACAAGTACTCCGTATGGGCTAAAACGCAATCGGGTACATCTACAGCAAATTTTACAGTTGGTAACTATTCATATAGCGAG…	TGP_msp_maxbin.004_TGP_000000000008	1	4286.09	0	1	1	2376	TGP_msp_maxbin.004	d__Bacteria;p__Bacteroidota;c__UBA10030;o__UBA10030;f__UBA10030;g__;s__	346.47
AG-P_CBM35-PL1_44772_174	CBM35-PL1	ATGAACAAATTGAAATGGCTTTCCCCTGCCTTCATTTTCCTTGTAACAATTGCGAGTGCGCAAAATTCGCTCATTATTCAGGAAAATGATTTAGGATTCTGTAACTATAATGGTACCATTATAACCTCCTCCACTTCAATTTCAGGATGGACAGGACCAGGATATGTCGATGTTAATAACGGTATTGGCGTTGCTATGAGCTGGGAAATTTTTGTTCAGACCGAAGGAGATTACTTTGTAACGTGGCGTTATGCTTTCGGTGGAACAGCGACCAATCTTCGCGATGGAAAACTTTACGTTGATGGCAATGTTGTAATCGATACAGTGCTTTTCCCATACACAACTACATGGTCGAACTGGAGAGAGATTGATTCACTACAGGTACACCTCACAGCCGGC…	TGP_msp_maxbin.004_TGP_000000000008	1	3474.57	0	1	1	1926	TGP_msp_maxbin.004	d__Bacteria;p__Bacteroidota;c__UBA10030;o__UBA10030;f__UBA10030;g__;s__	346.47
AG-P_GH78_48481_77	GH78	ATGGCGCGGCTCGAGCGCGCCGTCGCGAAAGACGAGGCGCGGGCGAAGGAGCTTGACGAACAAGCCGAGCGCGTGAGAAACGAGTTGGTGAAGCGGTTCTGGGACGACGCGGCCGGCGCCATGTTGCTCAATTCACGGTCGCCGAAGCCGGACCACCCGGCCGACGCGAACGTCGGGGCACTGACGTTCCGCATCCTTGACGACGAGAAGGCGAGAAGGGTTATCGGGCACCTTACGACCAAGCTGGCTTCGCCGTATGGGACGCTGAACAGCGAATTCCCGGACAACCCCTACATGAGCCAGTACATATCCCCGTATCTCATGGCGAACGAGGCGATCGCCCGCTTCGAGTACGGCGACGGAAGCGGAGCACTCGATCTTTTGCGCAGGGCATGGGGA…	TGP_msp_maxbin.003_TGP_000000000005	1	1640.55	0	1	1	909	TGP_msp_maxbin.003	d__Bacteria;p__Spirochaetota;c__Spirochaetia;o__Treponematales;f__Treponemataceae;g__Spiro-10;s__	586.4
AG-P_GH53-CBM61_48481_45	GH53-CBM61	ATGAGCCGGATCTCGAAAGGCCCTGTGCAAAAAGAACTCCACGCGCTCGCGCTGATAGCGATGCTCGCTCTCGTTGCAGGAGCCGCCGCCCACGCGGAAGGCCCCGCGCCGGATACGCGTTCAGACCACGGGCTCTTCATCGCGAAGGTCGACGGACTGCCCCCCGGTTTCGTCATGGGCGCGGACGTATCGAGCGTCCTCTCGCTTGAGAGGAGCGGGGTGATCTTCAAAAACCGCGATCGCGTTCCTCAGGACATTTTTCAAACGCTTGCGGAGGGAGGCGTCAATTCCATACGGGTTCGCGTGTGGAACCGGCCCTTCTCGAAATCCGGCGTCGGGTATGGCGGCGGCAACTGCGACATCGACCGCGCTATAGAGATCGGCAAGCGGGCGACGTTG…	TGP_msp_maxbin.003_TGP_000000000005	1	3674.75	0	1	1	2037	TGP_msp_maxbin.003	d__Bacteria;p__Spirochaetota;c__Spirochaetia;o__Treponematales;f__Treponemataceae;g__Spiro-10;s__	586.4
AG-P_GH5_8_48481_83	GH5	ATGATGAGAAATAAAAACGCAGTAATCACCTTCGCGTGTCTTTCGGTCTTACTATCCTGCAGCGGCGGCGGCTCGCGTACGCCGGACGCACCGAATCCAAAACCGCCGAGAACGAGGGCGGAACGACCAGCAAGCAATACGGGATCGGGCTTTTTCGTATCGGGAACGAAACTCTACGACGCCAATGGCGCCGAGTTCCGCATCCAGGGCGTGAACGTCAACCATTGGTGGAACACCGGTAGCGACAACCGGGAATCCGTCCCGTATATCAAGGCGGCCGGCGCCAACGCGGCGCGCCTCGTCTTCGGCCCCGTGGAGGATCCAGCCAACCCGGACTGGTACGTCTGCTCAACGACGGCGCAACGTCGGGCGGTAGTCGAGGAGTACATCAAGTATAAG…	TGP_msp_maxbin.003_TGP_000000000005	1	2695.52	0	1	1	1494	TGP_msp_maxbin.003	d__Bacteria;p__Spirochaetota;c__Spirochaetia;o__Treponematales;f__Treponemataceae;g__Spiro-10;s__	586.4
AG-P_GH5_54_48481_120	GH5	ATGTTGATAAAGACGATAACGGGTTTTGCCCTTTTACTCGCCGCGGCGATGGCCGTCTTTGCCGGCTGCGTGCCCATGTCAGACAGCATTACGGACAAGTCATTTCTTAAGGCCGTCGGCAAGGACTTGCGCAACGACCATGGAAAGGGAAAGGCAGTCAAGCTTCACGGCACGAACGCCGGCGGCTACCTCCTGCAGGAATTATGGATGACGCCGACGCTGAGTACGGTTCGCGTCAAGGACGAGACGTCCATACAATCGCTTCTTCAAAGCCGCTTCGGCAAGGAAAAGGCGCGCGAGCTCGAGGCGGCGTACCGCGACTCCTTCTGGACGGCGCGCGACTTTGACAACGTGCGCGAGCTCGGGGCGAACTGCATTCGCCTGCCGTTCTGGTACCGC…	TGP_msp_maxbin.003_TGP_000000000005	1	2289.76	0	1	1	1269	TGP_msp_maxbin.003	d__Bacteria;p__Spirochaetota;c__Spirochaetia;o__Treponematales;f__Treponemataceae;g__Spiro-10;s__	586.4
AG-P_GH5_50905_160	GH5	ATGAACACAATCGACACAAGGCGCTCGCGCCCGGCAATCGCGGCGATTGGGGCCATTCTCGCCATGGCGGTTTTCGCCGCCTTGCCGGCATGGTCGGTCGATTCCTCAGTCAATCCGCCCCCATGTCCCTTCTCGCGCGGGGTTAACCTAACCTCCTGGTTCGAGGCCCCGTCGCCTCGGCAGATCCAGTTCTCGCGGTTCTCCAAGCGCGATTTCGAGGACCTTAAGCGGCTCGGCTTCGATTTCGTTCGCCTGCCGATCAACCTGCACGCGATGGCGGGTCCCGCGCCCGAGTATCGTCTTGATCCCCTGTTCCTGGGCTTCCTCGATCAGGCGATCGATTGGGCCGAGGCCGTTGGGCTCTATATCATCGTCGACAACCATACCTTCGACCCCGTC…	TGP_msp_maxbin.003_TGP_000000000011	1	3063.41	0	1	1	1698	TGP_msp_maxbin.003	d__Bacteria;p__Spirochaetota;c__Spirochaetia;o__Treponematales;f__Treponemataceae;g__Spiro-10;s__	586.4
AG-P_GH5_48481_121	GH5	ATGAAGCGATACAAGGCGTATTCACCACCTTTGGCCGTTTCGTATTTGTGTCGCATCGACAATTCGTGGTTTCGTGATATACTGTACAGAATGAAACACAGGCGTCTGACCATATTGATTCTGCTGACAGCCCTTTGTATGGCCTGCCAGAACGAGGATCGTAACGCTGCGGGTCATTTTAGCGGAGAGCCTACGGGGATCCTTCCGGAAGAGAACGACTTCTATCACGCGGAAGGGCGGTTGATCGTTGACGGAACCGGAAACCCCCATACCATTCGAGGAGTGGCCTTCGGAAACAATGTCTGGGCAAATCCGGCCACCCCGCCGACAAACCACCACGGAGAGATCGACTATCAAAGGGCCGCCGCCATGGGGTTTAACAGCGTCCGTTTTTATATC…	TGP_msp_maxbin.003_TGP_000000000005	1	3214.89	0	1	1	1782	TGP_msp_maxbin.003	d__Bacteria;p__Spirochaetota;c__Spirochaetia;o__Treponematales;f__Treponemataceae;g__Spiro-10;s__	586.4
AG-P_GH5_2-CBM28_51182_192	GH5	ATGAACCGAAACACGCATACGCCGCGAGCGATCGCTCTTGCCGCCTTCCTCTCCCTGTCCTTCGCTGTCCCGCTGACGGCCAACGAAAAGGCGTTTCCGGGCGTTCTCGCGCCGGCGACGGTACGGCCGTCGAAGGCCGGTGCCTTGAAGATCATCGCGAAAGGAGGTAAGGCCCAGATATGCGGTCGGGACGGAACCCCGGTCCAGCTCCGCGGGATGAGCACCCATGGCCTCCAATGGTTTCCGCAGATACTGAACGACAACGCATTCCGCGCCTTGGCGGTCGATTGGGGCTCGAACGTCGTCCGACTGGCGATGTACGTCACCGAGAATGGCTACGCGTCGAACCCGGCGGTCAAGGACCGGCTCGTCGAGGGGGTCAGGCTCGCGATCAAGCAC…	TGP_msp_maxbin.003_TGP_000000000011	1	3079.64	0	1	1	1707	TGP_msp_maxbin.003	d__Bacteria;p__Spirochaetota;c__Spirochaetia;o__Treponematales;f__Treponemataceae;g__Spiro-10;s__	586.4
AG-P_GH5_2_51271_66	GH5	ATGAAAAAAGCCCTACATACGATAGCCGCGCTTTCTTGCGCGGTCAGCCTCGCGGTCGGTCTTTCGGCCTGTTCCCGCGATCCCGATACCCGCCTCGCCGTCGACAAAGACGGCAAGACGGTCGTCGAGCGCTACGGACAACTGCAGGTGATCGGTCCCAACCTTTGCGATCAAGCCGGCAACCCAGTCCAACTCCGCGGGATGAGTTCGCATGCCCTGCAATGGCACGGGAAATACGCGAATAAGCAGGTTTTGCAGTGGCTCCGCGACGATTGGAACTGCCAGCTCTGGCGCGCGGCCCTCTATCTGACCGAGGGGGGATATATCACGGCCCCGTACCTCAAGGAAAAGGTCGTTGAGTCGATTAAGGCCGGTATCGACCTTGGGATGTATATCATC…	TGP_msp_maxbin.003_TGP_000000000042	1	1873.18	0	1	1	1038	TGP_msp_maxbin.003	d__Bacteria;p__Spirochaetota;c__Spirochaetia;o__Treponematales;f__Treponemataceae;g__Spiro-10;s__	586.4
AG-P_GH5_2_50791_168	GH5	ATGAAAAAAGCCCTACATACGATAGCCGCGCTTTCTTGCGCGGTCAGCCTCGCGGTCGGTCTTTCGGCCTGTTCCCGCGATCCCGATACCCGCCTCGCCGTCGACAAAGACGGCAAGACGGTCGTCGAGCGCTACGGACAACTGCAGGTGATCGGTCCCAACCTTTGCGATCAAGCCGGCAACCCAGTCCAACTCCGCGGGATGAGTTCGCATGCCCTGCAATGGCACGGGAAATACGCGAATAAGCAGGTTTTGCAGTGGCTCCGCGACGATTGGAACTGCCAGCTCTGGCGCGCGGCCCTCTATCTGACCGAGGGGGGATATATCACGGCCCCGTACCTCAAGGAAAAGGTCGTTGAGTCGATTAAGGCCGGTATCGACCTTGGGATGTATATCATC…	TGP_msp_maxbin.003_TGP_000000000042	1	1873.18	0	1	1	1038	TGP_msp_maxbin.003	d__Bacteria;p__Spirochaetota;c__Spirochaetia;o__Treponematales;f__Treponemataceae;g__Spiro-10;s__	586.4
AG-P_GH5_2_49810_6	GH5	ATGAAAAAAGCCCTACATACGATAGCCGCGCTTTCTTGCGCGGTCAGCCTCGCGGTCGGTCTTTCGGCCTGTTCCCGCGATCCCGATACCCGCCTCGCCGTCGACAAAGACGGCAAGACGGTCGTCGAGCGCTACGGACAACTGCAGGTGATCGGTCCCAACCTTTGCGATCAAGCCGGCAACCCAGTCCAACTCCGCGGGATGAGTTCGCATGCCCTGCAATGGCACGGGAAATACGCGAATAAGCAGGTTTTGCAGTGGCTCCGCGACGATTGGAACTGCCAGCTCTGGCGCGCGGCCCTCTATCTGACCGAGGGGGGATATATCACGGCCCCGTACCTCAAGGAAAAGGTCGTTGAGTCGATTAAGGCCGGTATCGACCTTGGGATGTATATCATC…	TGP_msp_maxbin.003_TGP_000000000042	1	1873.18	0	1	1	1038	TGP_msp_maxbin.003	d__Bacteria;p__Spirochaetota;c__Spirochaetia;o__Treponematales;f__Treponemataceae;g__Spiro-10;s__	586.4
AG-P_GH5_2_46581_108	GH5	ATGCGGAAAACCATACTCATATGCACGATAGCTTGCGCGATCCTCGCGCTCGGCGGATGCGCGGATAAAAAAAAGGCCGAGGCGCGACTCGCCGTCGACGCGAACGGAAAGACCGTCGTCGAGCGATACGGCCATCTTAAGGTAGTCGGGACAAAGCTCTGCAACGAGGCGGGCGAGCCCGTACAACTGCGGGGCATGAGCTCGAACGGGCTTCAGTGGGCGGGGAAGTACGCGAACAAATCGGTCATCAAATGGCTTCGAGACGACTGGAACTCCCAACTGTGGCGCGCCGCCATGTATCTCACGCAGGGCGGATACATCGGCGGGCCCCAGCTTAAGCAAAAGGTGATCGACTCGGTCGAGGCCGCCGTTGATAGCGGGGTATACGTCATCATCGAC…	TGP_msp_maxbin.003_TGP_000000000042	1	1900.23	0	1	1	1053	TGP_msp_maxbin.003	d__Bacteria;p__Spirochaetota;c__Spirochaetia;o__Treponematales;f__Treponemataceae;g__Spiro-10;s__	586.4
AG-P_GH5_12_46060_123	GH5	ATGAAAACAGAAGCGCGATATCTCGTCGACGGCATCCACATCCGCGACGCCTCGGGCCGCGTCCGCGTCATGCGCGGGTGCAACCTGGGAGCCGACGCGAAGCGTCCGCCGTTTCGTCCCTTCGCCGAGGACGCGGCCGACGCGCACTTCGCCCGCCTCGCGGCCTGGGGCCTCTCCTTCGTCCGTCTCGTCGTCCCGTGGGAGGCGATCGAGCATGAAGGTCCCGGCGTCTACGACGAGGACTACCTCGCCTACCTTCGCTCGATCCTCAAGCGGGCAGAGGCCCACGGGATAGACGTGTTCATCGACCCGCACCAGGACGCGTGGAGTCGATGGACCGGCGGGGACGGGGCGCCCGCGTGGACCCTCGAGGCGGCGGGCTTCGACCTCGCCAAGATC…	TGP_msp_maxbin.003_TGP_000000000005	1	3285.22	0	1	1	1821	TGP_msp_maxbin.003	d__Bacteria;p__Spirochaetota;c__Spirochaetia;o__Treponematales;f__Treponemataceae;g__Spiro-10;s__	586.4
AG-P_GH3_46581_135	GH3	GTGAACGTCCGGTCTACGGCCGCCGTCGCGTTGGCGACCGCCCTCGCGGTCGCCCTGGTAGCCGCGCGCACGCGCGACTCCGACCTTCCCTCGTTTTGGGATCCCGTCCCGAACAACGAACTCGCCGAGGCGATCGTCTCGCGCATGAGCGACGAGGAGCTTCTCGCCCAAACGCTGATGTTCGGGTGGGCCGGCGAGGAACCGAGCGAGCAGGTAATCGCGTGGGTGGAAAGGCGCGAGCTCGGGAGCGTCAAGGTATTCGGCTGGAACACGGACAACACCGAGAAGGTCGCCAGCGCGGTCACCCTTCTGCAGAAGAAGGCTGCGGCAGGCCGCTTCGGCATCCCGCTATTCGTGGCGACGGACCAGGAGGGCGGGTGGATACGCCACGTCAAGGGA…	TGP_msp_maxbin.003_TGP_000000000630	1	2987.67	0	1	1	1656	TGP_msp_maxbin.003	d__Bacteria;p__Spirochaetota;c__Spirochaetia;o__Treponematales;f__Treponemataceae;g__Spiro-10;s__	586.4
AG-P_GH3_44705_32	GH3	ATGGCGGCGACCGGCCTCTCGTCCTGCGCGCGAGACCCACTGCCGCACTCGTCATACACCCAGGAGGAATGGGCCTCACGAGAGGCGCTCGCCCTCGTTTCTTCGCTAACGCCCGAGGAGAAAGCGGCCCAGGTCTTGATGGTTGGAATCGACGGGAGCGAGTCCTTCCCGCCGCATCTCGCTGCGCATTTCAAGGGTCGCGTGCCCGGAGCGGTCCTTCTCTTCAAACGAAATATCTCGCCCGATGCTGCGGGGGTCATTCGGTTCATTGACTCGGCTCAGAGTGCCTTCCGCGAGCTTGGGGGGCGCGCCCCCGTCCTCTTCGCGATCGACCACGAGGGAGGATCGGTGTACCGCACCGGGAGGGCGACGACCAGGCTTCCTTCGGCCGCCTCGGTC…	TGP_msp_maxbin.003_TGP_000000000006	1	2241.07	0	1	1	1242	TGP_msp_maxbin.003	d__Bacteria;p__Spirochaetota;c__Spirochaetia;o__Treponematales;f__Treponemataceae;g__Spiro-10;s__	586.4
AG-P_GH26_46581_124	GH26	ATGAGGCTCCGCATATCGCACGCGGCAATCCTGCTTGCGGTCGCCTTCCACGGAGTGGCATTTCCCGAGAGCCCGCGCGGCATCGACTCCGTTCCCGCGGATCCAGATGCCACGGCCGAGACTCGGCGCGTCCTCGCGTATCTAGCGGAGTTATCCGGCGATCGTTCTGGCACGGCCCTCGTCGGCCAGAACTGCGGGCACGGAAGCCAAATCGCCGACGAGTCAAACCCGATGGGCTACCGCGCCCTCGTCGAGACCCTTGCCGAGCGAACGGGGCGATACCCCGCCATTCTCGGGGTCGACTACGAGCACGACAGGATATTCACCCCCACCGAGCTCGCGCGGTGCAATGCCATCCTCATCGCGCACTGGAGGGCCGGCGGCCTCGTTACCATCAAT…	TGP_msp_maxbin.003_TGP_000000000042	1	2132.87	0	1	1	1182	TGP_msp_maxbin.003	d__Bacteria;p__Spirochaetota;c__Spirochaetia;o__Treponematales;f__Treponemataceae;g__Spiro-10;s__	586.4
AG-P_GH12_46581_125	GH12	GTGCAAAATCTATTCATGAAACCATATGTCGTTGCCTGCATCGCCGCTTTAACCGTCGCGTGCGCCTCGGCGCCCGTTCCACTGGAACCGTCGGGGACCGTTACCGCTTCGGTGGACGAGGCTTGGGGAGAAGTCGTGCACGGCGGCCTATACCGCGTGCAGAGTAATACCTGGAACGCCGCGAGGGCCGGGGCCGGTTCATCCCAGCGCGTGTTCCTTCAGGACGTTGGCGGACGGGAGGCCTTTGGCTGGTCGTGGGATTGGCGCAACGCCGGCACGGACTACGTCCTCGCGCAACCGCAGGTGATATTCGGCTTGAAGCCCTGGGAGGCTCGCTCTGGCGATCCTCTTCCTTGGACCCAGCGCGCGGGCAACGCGACCCTTGAGGTCGATTTCCGC…	TGP_msp_maxbin.003_TGP_000000000042	1	1483.66	0	1	1	822	TGP_msp_maxbin.003	d__Bacteria;p__Spirochaetota;c__Spirochaetia;o__Treponematales;f__Treponemataceae;g__Spiro-10;s__	586.4
AG-P_CE1_48481_36	CE1	ATGAGGGATCGAAAGACGCACCATAAGAATCGAACGAAACTCAATGCGCTTCGAGTATTTATCTCGCTCTCCGTCGCGCTCGCGGCGTCTTGCGTCCGTACCGCGACGGTCGACCAAACCGCTCTACCGCCGCCCCTTCTTGTCTCGGGATCGGAACGAGTCTCGTTTAAAAGCTCACTGCTCAACAAGGAAATGGGTATGTACGTACACTTACCGCCGGGATACAACCCCGCGCGCGAATACCCGACGGTGTACCTCCTGCATGGCTACGGAAACAACGAAGTCGAATGGTTCGATTATTATGGCATGGATGACGTCTCCGACAGGCTCGTCTCCGACGGGACGATCCCGCCGATGATCCTGGTCGCCGTGCGCATGGATAATAGCTGGGGCGTGGAC…	TGP_msp_maxbin.003_TGP_000000000005	1	1673.01	0	1	1	927	TGP_msp_maxbin.003	d__Bacteria;p__Spirochaetota;c__Spirochaetia;o__Treponematales;f__Treponemataceae;g__Spiro-10;s__	586.4
AG-P_GH3_50430_9	GH3	ATGCGTAAAATCTGGAAAACCAAACACGGAAAACCGTGGATAATCGTAACATCAATATTAGTGGTGTTAATGGCTGCGATATATTTTGCGACAACGCAAATTCCTTTGATATACGGCACATTAAAGCTTGTTTTGGGCGATGAGCGTCTGAATTTAAGCAAGGCGATCTGGCCCAGTCAGCCCTATTTCACATCGGCCTATGCAAGCAAAGATGAATCGGAGCAGGCGGCAAAACAGCTTAGTCAGGAAATATGTGAAGACGGTATTGTCCTGTTAAAAAACAAGAATAACGCTTTACCTCTTTCAGAGGGTGCAAAAATAAGCGTGTTTGGCAAAAATTCTGTTAATATGGTTTACGGCGGCTCGGGTTCGGGTGGACGCAGTACTGAAAAAGTTATT…	TGP_mgh_maxbin.021_TGP_000000001538	1	5487.13	0	1	1	3042	TGP_mgh_maxbin.021	d__Bacteria;p__Firmicutes_A;c__Clostridia;o__4C28d-15;f__;g__;s__	71.607
AG-P_GH3_50430_14	GH3	ATGAATTACAAAGATATTATTAAAAAAATGACGCTTGAAGAAAAGGCGTCAATGATGTCAGGTAAAGACTTCTGGCAATCTATGAATATAGACCGCCTTGGCATAAACAGTATGTTTCTTGCGGACGGGCCTCACGGAATACGCAAACAGGCGGTTGCAGCAGACCNNNNNNNNNNNNNNNNNNNNNNNNNNNNNNNNNNNNNNNNNNNNNNNNNNNNNNNNNNNNNNNNNNNNNNNNNNNCCCACCGCCGCAACAATGGCTAA	TGP_mgh_maxbin.021_TGP_000000001538	1	300.646	3.07e-80	0.6288	1	166	TGP_mgh_maxbin.021	d__Bacteria;p__Firmicutes_A;c__Clostridia;o__4C28d-15;f__;g__;s__	71.607
AG-P_GH3_50430_13	GH3	ATGGCTAACAGCTGGAATCCCGAGCTTGGTGAGAAAATGGCTGAATGTCTTGGGAGCGAAGCTGTATCTCAAAAAGTAAATGTTTTATTGGGTCCGGGCTTAAATATAAAACGGAATCCTCTTTGCGGCCGTAATTTTGAATATTTCAGCGAGGACCCGTATCTTGCCGGTAAAATGGCGGCTGCCTATGTTCGCGGAATACAGTCTAATGGCATTTCAGCTTGTCTGAAGCATTTTGCTGCAAACAATCAGGAAGAGCGCAGAATGGTTATTGATACCGTTGTTGATGAGAGGACTTTGCGTGAAATTTACCTGACGGCTTTTGAAATTGCCGTAAAAGAGGGTAAGGCAAAAACGGTTATGTCTTCCTATAACAAGATAAATGGCGAATACGCAAAC…	TGP_mgh_maxbin.021_TGP_000000001538	1	4058.87	0	1	1	2250	TGP_mgh_maxbin.021	d__Bacteria;p__Firmicutes_A;c__Clostridia;o__4C28d-15;f__;g__;s__	71.607
AG-P_GH3_50430_11	GH3	ATGAAATTGACCAGTCAGAAAAGGCGTTATTTCAGCAAAGCAGTATTAGCATGTTTATTAATATGCTCATTAATGGCAACAGCTATAAATAGCGTATATTTCAATACGGCACATGCTTTGCCTGGGTCGCAATTCACATCTGCTTATAATAGCAGGGCTGAAATGCGTACGGCCGCTCTCCGCATAAACGAACAAATAGTGGAAGAGGGTGCTGTACTCATAAAGAATGATGGCGCTTTGCCTCTTAGTTCAAATTCTAAAGTTACCATATTGGGCAAAAACTCTGTTAATTTGGTATATCAGGGTTCAGGTTCTTCAGGTAATGCGGGAGCATGGACTAAGACTATTTATGACGCTTTTGCGGCTTCAACCATCAAGACAAATCCTTATGCTAAGGCG…	TGP_mgh_maxbin.021_TGP_000000001538	0.982	7490.68	0	0.9747	1	4272	TGP_mgh_maxbin.021	d__Bacteria;p__Firmicutes_A;c__Clostridia;o__4C28d-15;f__;g__;s__	71.607
AG-P_GH3_46271_24	GH3	ATGAAACGTGTATTTCCAATTTTTTTAGTGCTGTTAATGATCTGTTTTACAGCATGTAGCACGAATCTGGATCCGAATCCGAGCTCAACTCCGAGTCCCAGCCCGAGTTCGAATCCCAATCCTGTACCTATCTATATTAGTGCTCCCTATACGCTTGCAGAAGGTGAAACTATTGACAGTAAAATTTTAGACCCCGTTTTCTATGAAAACGAGAATGGTCCGACTATTGGCGTCACTATGCTGGGTGTTATAGAGTATGACGGAATGTATTTCCGTGACCTTAATAACAATCACGAGTTGGATGTATTTGAAGATTGGCGTAATGATGCTTCTACCCGTGCCGCTGCTATGGCAGCTTCACTCAGCAACTCGCAACTTGCTTACAATTTACTCAATATT…	TGP_mgh_maxbin.021_TGP_000000096252	1	4215.76	0	1	1	2337	TGP_mgh_maxbin.021	d__Bacteria;p__Firmicutes_A;c__Clostridia;o__4C28d-15;f__;g__;s__	71.607
AG-P_GH3_46271_21	GH3	ATGAAAAAGATGAGAACACTTAAAAAAATTCTGACAAATGTCTTGGTTGCATTGTTCGTGTTTTTGTTTTTCGCAAATAGTATTGCAGGACAATTTTCACATCAGATAAACACCTTTTTGAATATTGATACGACTATTTTAGTCACAGATGAAGGATCCGTCTATCCGCGTTATTATGAATCTGTTTACTCTTCCGTTTCTGAGCTGAAGGCAGCAGGACTTGCAAAGGGAAAAGAGGTGGAGGCGGAAGGGGCGACACTATTAAAGAACAACGGAATTTTACCTCTTACAGGGAATAAAGTTTCTTTGTTCGGAGCTTCTGCCGCTACCCCTGTTTATGCCGGTACCGGTTCAGGCGCGGTAGATACCAGTGGCGCACCTACTTTTGTCGATTCATTT…	TGP_mgh_maxbin.021_TGP_000000096252	1	5487.13	0	1	1	3042	TGP_mgh_maxbin.021	d__Bacteria;p__Firmicutes_A;c__Clostridia;o__4C28d-15;f__;g__;s__	71.607
AG-P_GH2_49358_23	GH2	ATGATAACTAAAGAAATTGACTGTTATACTCTTCATTTCAGGGGCGGGCAATACAATGTTTCGCCCCCCTTTTCGATACTTTCAGCGCTTGTTGAGAGCGGCGAAATCCAACACCCCTATTACAGCGGAATTGAGAGCGAAGCGAGGGACTTACTCTACAATGACTGTGTAGTGCACGCTAATTTTGCTTTAGAAAAGGATTTGCTTGAAAAAAAGCATATTTATATATTATTTGAAGGAATAGACACGGTGTCGAATATTTCCCTTAACGGAAGGTTTTTGGGAAGAACGGAGAATATGCACCGTATCTATACATATGATGTCAGGGAATTTTTGAGAGAGGACGAAAACACCCTCGATATTAACATATTTTCACCCATAAAATACGTTATGGAAAGG…	TGP_mgh_maxbin.021_TGP_000000036575	1	4394.29	0	1	1	2436	TGP_mgh_maxbin.021	d__Bacteria;p__Firmicutes_A;c__Clostridia;o__4C28d-15;f__;g__;s__	71.607
AG-P_GH2_46271_18	GH2	ATGAGAAAGGTAATTAATATAAATAATAATTGGAAATTTATAAAAAATAACGTAGGTTTTCAGCAAGCAGTAAAAGCAAACGGAGAAATTGTAAATGTTCCGCACACCTGGAACGGTAGAGACGGCCAGGATGGCGGCAATGATTACTACCGCGGAATGTGCTGGTATGTAAAAGAATTTGACAAACCCCAAATTCAAAAGAAAGATAATATATATATTGAATTTAAAGGTGTAAATTCCTCTTCTGAAATTTTTTTGAACGGTAAATTGGTGGGGCGTCATGACGGGGGGTACTCTACTTTCCGTTTTGATATTACCGATACTGTAAAAGAAAAAAACGTTCTGGTTGTTTCCGTTGATAACAGCAAAACAAAAAAAGTATACCCGCAAACAGCCGAT…	TGP_mgh_maxbin.021_TGP_000000096252	1	3479.98	0	1	1	1929	TGP_mgh_maxbin.021	d__Bacteria;p__Firmicutes_A;c__Clostridia;o__4C28d-15;f__;g__;s__	71.607
AG-P_GH106_45186_22	GH106	ATGAAAAATATTAAAAATATAGAATCAAAGCCGCTTGATAATATTATGTATAAAAATTTTAACACCTATTTAAAAGATTATCGACCCATTCCTTTTTGGAGCTGGAATAATGAGCTTGATATTGGTGAGTTGCGCAAACAGATAAACGAAATGAATTCCGCCGGCATCGGCGGTTTTATAATGCACGCAAGGACAGGCCTTAAAACAAAGTATTTAAGCGATGAATGGTTTGAATGTATAAAAGCTTGTCTTAAAGAGGCAAGAAAACTTGATATGAATGCTTGGATTTATGATGAAAACGGCTGGCCAAGTGGATTTGTAGAGGGCAGGTTATTAAAAAACCTTGAATACAGGGCTAATTATCTCGAATATAGAGTTAAAAACGAATATGATGACAAT…	TGP_mgh_maxbin.021_TGP_000000024597	1	5167.94	0	1	1	2865	TGP_mgh_maxbin.021	d__Bacteria;p__Firmicutes_A;c__Clostridia;o__4C28d-15;f__;g__;s__	71.607
AG-P_CE4_47950_21	CE4	ATGAAAAAAGACGAAAAGCTGCTTGTAAGCATTGTAAGCAACGTAATAATATTTGTTCTTGTTACTGTTGTCTTTTTGTTTTCTTTCGGCGATTCCATCAGTTCCGTTTTCAGCGAACCCGCCGAAAGTGCCATATACAGAGGCAATACCGAAAAAAACAATGTTTCCGTTATGATAAACGTTTACTGGGGCACTGAGTATCTGGATGGTATGCTTACTGTGCTTAAGAATAAAGACGTTAAGGCTACGTTTTTTATAGGCGGAAGCTGGGCGGATAAAAACGCCGCAATTCTGTTGAAAATTTACGAAGACGGACACGAAATAGGCAATCATGGTTTTTTTCATAAGGACCATAAAAAGCTTTCCTATGCTAAAAACAGCGAAGAAATAATGATTTGC…	TGP_mgh_maxbin.021_TGP_000000117203	1	1288.89	0	1	1	714	TGP_mgh_maxbin.021	d__Bacteria;p__Firmicutes_A;c__Clostridia;o__4C28d-15;f__;g__;s__	71.607
AG-P_CE4_45225_6	CE4	ATGAAATTCGTAGTAATCAAAAGACGTTTTTTGTTGGTTGCGGTATCGTTTATATTATGCTCAGCCCTGCTACTGTTTTCCGTGGGATATACGGGGGCTTACGCGGTGTATTTCGGGCGTGAGATAAGAAAAATACCCATATACCGCGTTGACAGAAAGGATAAAGTGGCGGCGCTTTCTTTTGATGCAGCTTACGGTGCCGATAAGACCGAAGGGATTATGAAAATACTTAAGGAATACGACTGTCAGGCGACTTTTTTCCTTGTGGGGTTTTGGATAGAAAACAATCCCGAGATGACAAAAAAGATTTACGAAAACGGTTTTGAGATAGGGACTCACAGCAATACGCATTCGCATATGTCCAGAATGTCATACAAGGACGCGGTGGAGGATTTGAAG…	TGP_mgh_maxbin.021_TGP_000000100571	1	1380.86	0	1	1	765	TGP_mgh_maxbin.021	d__Bacteria;p__Firmicutes_A;c__Clostridia;o__4C28d-15;f__;g__;s__	71.607
AG-P_CE4_45225_4	CE4	ATGAAAAAAATTACGACGTTTATTTTAATGTTTATTTTTTCATGCTTATCCTGTCAAACGGGCACAGCATTTTCTTATCGGGAAAATAAAATTCACAGGAGCGTATATCTTACTTTTGATGACGGCCCCAACGCTTATTTGACTCCTGAGGTGCTTGACATATTAAAAAAGCAAAACGTCAAGGCGTCATTTTTCATTGTGGGTATAAACGCCGCAAACAATAAAGATATATTGAAAAGGATACGTGATGAAGGGCATACGATAGGCGTGCATTGTTACAGGCATATTTATAAAAAGATTTATAAAAACGCCGCTTCGTTTGAGGCAGACATAAACAGTTGCCTTAATGTTATAAAAACCATTTTACCGGATTATAAAGTATTGTATTACAGATTTCCC…	TGP_mgh_maxbin.021_TGP_000000100571	1	1191.51	0	1	1	660	TGP_mgh_maxbin.021	d__Bacteria;p__Firmicutes_A;c__Clostridia;o__4C28d-15;f__;g__;s__	71.607
AG-P_CBM67-GH78_46903_15	CBM67-GH78	ATGCTTTTTCAAAAAGCAAAATGGATAGGTTATATTACAGGCGTAAGCGAAAAAAACGCGGAACATGGTGCTCCTTCGCCTTTTTTAAGGAAGTGCTTTAATGCAAGCAAAGTAAAAAAGGCTGAAATCAGGATAACTTCACTTGGCCTATTCAAAGCGTATTTAAACGGCAAAGAACTCGGCGCTGACGTTTTACTTCCCGGATGGACCGATTATAATAAAAGAATTTATTATTATATCTTTGATATAACTGATAAAATAAGAAAAAAAAATTGCATCGGTGTAATACTTGGCGACGGCTGGTATATGGGAAACATTGCCTGGTTCGGACGGATGCATTATGGTGATTATCCGCTAAAGCTACTTGCGGAAATAGTACTTGATTATGGCGAAGGCAAA…	TGP_mgh_maxbin.021_TGP_000000104767	1	4021	0	1	1	2229	TGP_mgh_maxbin.021	d__Bacteria;p__Firmicutes_A;c__Clostridia;o__4C28d-15;f__;g__;s__	71.607
AG-P_GH74_50824_108	GH74	ATGCAAAAAAGAAATTTTTCTATTTTGATTATATTAGTCAGCTTAATTTTTCCGTTAAGCTACTGTCTTCCACAAGAGAATGAAGAAGAGACAGAATTTTTTGAGGAAAGCGAAAGCAGCGAGGAAATTCTTGCGCGAGAGGCTTTTATTCTGACCAGACGTGCAGGCGGTGAAGGAAAAATACTTCCGCCAAATGCTTATGCAACTGCTCTTCTGCAGAAGAGCGGACTTGTGCAGGATAGAGATTTGCCAAATAGTCCGACACGGATGAATAATTGGGTAAGCATAAATCCGACAGGTATGTTTTATGTAATGACAAATAATAATTATATATCAGGCAGAACGAATTCAATTGCATTTCATCCGACAAATCCAAATATAATATATATTGCAGCAGCA…	TGP_idbaud_maxbin.007_TGP_000000000786	1	4524.14	0	1	1	2508	TGP_idbaud_maxbin.007	#N/A	#N/A
AG-P_GH74_50005_101	GH74	ATGAAAATCAATACACTCCTCTTCTTAAAAATAAATTTTCTGCTGGCATTAATTCTTTCCACACTTCTTTTATGTATCGATTTCCGTGAATGTGAAAATGAAGAAAATGAAACAGGTGCTTTGGAATCTATGCAGTGGATAAGTCGCATCAGAGCCTATCCGAATAATGACGTGCCGCAGGAAAATTTTTATTCTGCATTTGAATATTCAAGGAAAAATCTCGCAGATAAATTTGCGGGTAAAACTTCATCTGTCTGGCAATGTATCGGACCGTACAATGAAGGCGGCAGAAGCTTATGCCTGGCAGTTCATCCCGTTGATACTTCAGTTTTATATATAGGGTCTTCTTCCGGTGGATTATGGAAATCCACTACGGGAGGTGTCGGTGCAAGTGCATGG…	TGP_idbaud_maxbin.007_TGP_000000001073	1	4697.26	0	1	1	2604	TGP_idbaud_maxbin.007	#N/A	#N/A
AG-P_GH74_47409_2	GH74	ATGAGAAAGATTTTTGTCATATTGTTATTTTTATTATCATCGCAGGTTTGGGCACAGGAAATGAGAAATATCTATGATGAAGCACCTGCGAAGATTTCCAAGCGATTATCTTTTCAAAGAGAAAAATGGTTTTATGAGCAAAGGATATTTCCGACCGGCAAATTTCCGATGAATGCATATGAAAACGCATTTAATATGAAAAGGCATTTGCAGTCATCAAAGGGTTTTTATTCGGGAAACGGTAATTGGATAAATCTAGGACCGACCCCAGGGGTTAATTTTTATTACAGCAATGTTTCGTCCAGAGTGGCTACGGTAAAGTTCAATCCTGTAAATCCTGATATTATTTATCTCGGAGCTGCTAATGGCGGAGTATGGAAATCAACTAATGGCGGATAT…	TGP_idbaud_maxbin.007_TGP_000000011604	1	4388.88	0	1	1	2433	TGP_idbaud_maxbin.007	#N/A	#N/A
AG-P_GH3_50815_85	GH3	ATGAACATCAGAACGGTTAGCCTTGCATTTTTATTAGTCTTTTTTACCGCTGAATATGCCTGCCCGCAGATTACGGCAGATTCACTGATGCGTACAATGTCTCTGCACGATAAAATTGCGCAGATGTTTATTACAAATTCGGACGGTTTCAATTATGATGGCAGTTCGGAAGAATTTCAGCGACTGCAAAAGCTTGTATCAGAGCAAAAAATCGGCGGCATAATTTTTTTTAAAGGATATTCACTCGACCAGGCAAAACTGACAAACCGATTGCAGAACTTAGCAGGTATTCCGCTTCTGATTTCTGCAGATTATGAGAGAGGTACAAATATGCGACTTCTTGACGGTTCACTTTTTCCGAATAATATGGCAATCGGTGCTTCGCGGAATTCATTACTC…	TGP_idbaud_maxbin.007_TGP_000000000337	1	3009.31	0	1	1	1668	TGP_idbaud_maxbin.007	#N/A	#N/A
AG-P_GH3_50813_21	GH3	ATGAAAAAAATAATTTTAATGTTGTTTGCAATCTGCATTGCTTATGCGGGTTGCGGAAAGAAGGAAAGTAAAAAATACTCTGAACGGAAAGAAAATAAAACCGATACGGTGAAATATATCGAAAAGGAAAAGTTCAAATTAATGGATTTTTTATCCGATAATCCGGGCTTAATGCAGAAAACCGATTCCATTTTTAATAGTCTTTCGGATGAAGAAAAAATCGGGCAGATGATAGTTGCAGCTGCAGGAGTAAATGGAAATCCAAGTGCAGAAGTAGCGTCTTTAATTAAGAAAAAAACAGTAGGCGGAATTTTGATTTTAGGCGGAAGCATGCAAAGTTATGAAAAAGAGATATCCTTTTTCAGAAATCTCGCAAAAGAAAGCGGATGTCTTCCGATA…	TGP_idbaud_maxbin.007_TGP_000000001590	1	2089.59	0	1	1	1158	TGP_idbaud_maxbin.007	#N/A	#N/A
AG-P_GH28_47580_3	GH28	ATGGGATCAGCTGCCTGGACAACTCGTATAATGCATTCAAAAAATATCACAATAGATAATGTAAAAATATTAGGCGGAAGAGCGCAGAATGATGATGGGATAGATTTGTGCAACTCGCAAAATATATTGATAACAAATTGTTTCATTAGAACTGACGATGATTGTATTGCTTTAAAGGGTTTGAAACAAAGTTTTTCAAATGATAATGTTGAACGGATTAAAGTAGAAAATTCAGTTTTATGGTGTGACCGTGCGAGAATTTTTCTTTTAGGTCATGAAAGTAGGGCTGAATATATGAGAGACCTAATATTTAAAAATATTGATATAGTCCATTTTAGAATGACCCCTTTTTTATTGGAGCCAGGAGAAAATATGAGATTAGAGAATGTCCTTTTTGAA…	TGP_idbaud_maxbin.007_TGP_000000012175	1	1240.2	0	1	1	687	TGP_idbaud_maxbin.007	#N/A	#N/A
AG-P_GH28_47580_2	GH28	ATGATTACAAAACCAACAAAAATCATTATTGAACCAGCGGGAAAAAATAGTCCATTATTCCTTTTTGCTAATTCTGTTGATACTTTTGTTCCCAATTTAAATGATCCTAATTTGATTTTCTATGGACCTGGTGTTTATCACCCAAAAGATGCGATCATCAATCTTACCGACAATCAAACTCTTTATATGTCGGATGGAGCCATTATTCATGCTGGAATTCATGTAAAAGGTAATAATGTTATTATTTGTGGAAAAGGTATAATTTGTGGGAATGAATTTATATGGCGAAAATTTGCACGGAATTTAATATCTATAGAGGAAAGTAATAATGTGGTGTTAAAGATATTATTTTAA	TGP_idbaud_maxbin.007_TGP_000000012175	1	639.679	0	1	1	354	TGP_idbaud_maxbin.007	#N/A	#N/A
AG-P_GH2_51298_18	GH2	ATGAATAAAAAAGTAGCTTTATTTCTGCTGCTATTAGCTTTAATCTTACAGAATATCTGTTCTGCACAGATAAATGTTTTTGAAAAGCCACCCGAAAAAGATGTACAGATTCCGGGATTAGCACTGAAATCAACAACAAGACAAATAATTGACCTCAACGGGAAATGGGATGTATCTCTTGACGACGGTATGACATTTTCATCATTTATAATTCCGATGATTATGGATACTAAAAGCCGTATAGTCTTCAGAAAAAATTTTCAGCTGACGAATGATATGATTGCCGCTTACAATTTTGTACTCGTATCGGAAGGACTTGGGTATGAAGCTGAAATATATCTGAATAATAATTTTGTTACAAAAAACTATTTCGGTTATATCCCTGCAATTATTCAGCTT…	TGP_idbaud_maxbin.007_TGP_000000000462	1	4664.8	0	1	1	2586	TGP_idbaud_maxbin.007	#N/A	#N/A
AG-P_GH2_45027_55	GH2	ATGAAAAAAATCTTGATTTTATTCTTACTCTTAATTTCCTGTGCATCTCAGTCGCAGACAGTCCGTAAGTTATCTCTAAACCCGGGATGGGAATTCAGGGAAGTAGGTACTGAGAAGTGGTATCCTGCGGAAGTACCCGGTTGTGTTCATACGGATTTATTAAGAAACGGATTAATCCCAGACCCTTATTTTTCCGATAATGAAAAAAAATTGCAATGGATTGAAACAAAAGATTGGGAATATAAAAAAGATTTTATCTTAGACAGTATTTTTCTGAAAGAATATGTTGATGATTTGACTTTCGAAGGATTGGACACCTATGCTGATGTGTATATTAACAACGAATATATATATAGATTCAATAATATGTTTGTAAATATTGATTTCGATATTCATTAT…	TGP_idbaud_maxbin.007_TGP_000000000274	1	4296.91	0	1	1	2382	TGP_idbaud_maxbin.007	#N/A	#N/A
AG-P_GH5_45_31383_1	GH5	ATGGAACGCTTGCGCGGGGTGAATCTGGGTTCGTGGCTGGTGCTCGAGAAGTGGATGGTGCCTAGCCTCTTCGAAGGGGTGGAAGCCACCGACGAGACGACGTGGTGCGTCGCATTGGGAGAGGAGGCCGCACCCAGGCTGCGGGCGCACTGGGCGCGCTGGGTCACGCGGGAGGATTTCGCCTGGATCGCCGAGCGGGGGCTGAACGCGGTGCGCATTCCCTTCGGGCACTGGGTGCTGGGGCCGCCTTATCCCTACCATCCGGTCTATGGGGCGCGGCGCGAGCCTTTCGTCACCGGCGGCATCGAGGTACTCGACCGGGCGCTGCGCTGGGCCGAAGAATTCGGGCTCAAAGTGGTGCTCGACCTGCACGCGGCCGCCGGCTGCCAGAACGGCTTC…	TGmgh_mb_bin.66_TG_000000075777	1	753.291	0	1	1	417	TGmgh_mb_bin.66	d__Bacteria;p__Proteobacteria;c__Gammaproteobacteria;o__Burkholderiales;f__Rhodocyclaceae;g__Tepidiphilus;s__Tepidiphilus thermophilus	56.4714
AG-P_GH5_45_16840_1	GH5	ATCTACGAACACCTGCGCAAGACGGTGGTCGATCTGCGCGCCGAGGCCGATGCCATCGGGCGCGAGCTGGGGCTGCCGACGGTGTGCGGCGAATGGAGCCTGGGGCTCAAGCTGCAGGAGGTATCGCTGTGGGCCGACGGGCCGACCACGCACCCGCTCGAAGGGTTGGACGCCTTCCAGCAGGAGGTGGCGCTGCGCGGCTACGCGGCGGCGCAGCTCCTCACCTTCGAGCGCTATCGCGGCTGGTTCTTCTGGAACTACAAGACCGAGACGACTCCGGCGTGGTGCCTGCGCGAGGCGGTGGCACGCGGCTGGCTGCCGGCACGTTTCAATTGA	TGmgh_mb_bin.66_TG_000000075777	1	607.218	2.07e-172	1	1	336	TGmgh_mb_bin.66	d__Bacteria;p__Proteobacteria;c__Gammaproteobacteria;o__Burkholderiales;f__Rhodocyclaceae;g__Tepidiphilus;s__Tepidiphilus thermophilus	56.4714
AG-P_GH3_6572_1	GH3	ATGGACCACACCGACCTGCCGCCCGGCCCCTTGATGATCGATCTCGCCGGCCTCGAACCGAGCCCGGAAGAACTGCGCCGTCTCGCCCATCCGGCCGTGGGCGGCGTCATCCTCTTTGCCCGCAACTATCGCGATTCGGCCCAGCTCGCCGCCTTGGTCCAGGCGATACGTTCTGCCCGC	TGmgh_mb_bin.66_TG_000000011259	1	325.893	4.98e-88	1	1	180	TGmgh_mb_bin.66	d__Bacteria;p__Proteobacteria;c__Gammaproteobacteria;o__Burkholderiales;f__Rhodocyclaceae;g__Tepidiphilus;s__Tepidiphilus thermophilus	56.4714
AG-P_GH67_2698_1	GH67	CTCGGAATCCTGTATGGCGTGTATGAACTGCTGCGCCGTCAGAAAACCTCGCAGCCGGTCGAAGAGCGATTGTCGAACCCTTCGTATGAACGTCGCATTCTCAATCATTGGGACAATGTCGACGGTTCTATTGAGCGGGGTTACGCCGGCCATTCCATTTTCTGGCGCAGCGGGACGGATCCGCGGGTTGTTACCGAAAATGACAAAACACTATGGCGG	TGmgh_mb_bin.146_TG_000000032067	1	396.224	4.21e-109	1	1	219	TGmgh_mb_bin.146	d__Bacteria;p__Acidobacteriota;c__UBA6911;o__UBA6911;f__UBA6911;g__UBA6911;s__	45.4626
AG-P_CE1_11148_2	CE1	CGCGGTGGTTTCGGCGGCGATCCGAAGGCGAACGCAGAAGCGTTGAAACAGGCAGGAATAAACAGTGTCTTCTACGTGTCGCAGGATACGGCTCATGAGTTCCAGTCCTGGCGCCGCAGCCTGCGTGAGATGGCGCCGCTGATGTTTAAGGATTAA	TGmgh_mb_bin.146_TG_000000047031	1	282.612	4.48e-75	1	1	156	TGmgh_mb_bin.146	d__Bacteria;p__Acidobacteriota;c__UBA6911;o__UBA6911;f__UBA6911;g__UBA6911;s__	45.4626
AG-P_GH94_44753_8	GH94	ATGGTTCTTATGAAAAAGAACCTTTGGAAATTCTCGAATAAAGAAGGCGACTTCGTATCCAGAACCGCGGACAGGGTAAAAACCCTTTATTTACCGCTGTGCAACGGTTTTCCCTTAATGTCCTCTATAACCCCGGACCTGCACGGTGACATAAAAACAAGTTTTAACTCTTTTCTGCTTGAACCGGTTTCGCGGCATTCCCTGATAGACTCAAAAGCAAGCAGGAATTTCTGGATCTACCTGAACAGCCGTTCGATATGGTCGGCAACCGGTGTTTCCCGCGGCCTGCCGCCTCCGGAACAGGATAAGTATTCTCTCGAAGCCGGCATGTTCTGGCAGAAAACGAGCCGCTGTAATGAGCGCGTCGGGTTAAAAGCCGAAATAACCTCTTTTGTCCCC…	TGmgh_mb_bin.113_TG_000000021613	1	4854.15	0	1	1	2691	TGmgh_mb_bin.113	d__Bacteria;p__Omnitrophota;c__koll11;o__GIF10;f__UBA6249;g__UBA5776;s__UBA5776 sp002418595	196.627
AG-P_GH1_48022_63	GH1	ATGTTTACTTTTCCTGAAGGGTTCCTCTGGGGCGCCGCGACTTCCTCTCATCAGGTGGAAGGAGACAACTTCTTCAACGATTGGTGGAAATGGGAGCAGTCGGGCGGCGGGCTTGATAGGTCTTCCGCCGCCTGCCGGCATTTCTCCCTTTATAAGGAAGATTTCGCCCTCGCCCGTTCCCTGGGGCATAACGCCCACCGTTTCTCGATCGAGTGGAGCCGTGTAGAACCGGAAGAAGGACATTTTTCGCAATCCGCCCTGGACCATTATTCTTCCGTCCTGGACGCTCTTGCCGCCAACGATCTGGAACCGGTGGTAACTCTTTATCATTTTACCAGCCCGGCCTGGTTCAGCCGCAAGGGCGGATGGCTGAAGCGCGCCAATACGGCCTATTTTTGC…	TGmgh_mb_bin.113_TG_000000034083	1	2197.79	0	1	1	1218	TGmgh_mb_bin.113	d__Bacteria;p__Omnitrophota;c__koll11;o__GIF10;f__UBA6249;g__UBA5776;s__UBA5776 sp002418595	196.627
AG-P_GH1_44754_6	GH1	ATGATTAAATTCCCCCGCGGTTTTCTCTGGGGCGCGGCGACCTCCGCATATCAGGTGGAGGGGGGTAATCCCGCGTCCGACTGGTGGTTATGGGAGAAAGTGACCGGGCACCGGCAATCCGGCGCGGCCTGCGATCACTATCGTCTTTATGAGCAGGATTTCGATCTGGCGCGCGGACTCTGTCATAACGCGCACCGCCTTTCCGTCGAATGGAGCCGCATAGAACCGCGCGAGGGGAGGTTTTCCCGCAAGGAGCTCAAACATTACCTGGACGTTATTCTTGCGTTGAAGGCGCGCAATATCGAGCCGATGGTCACCCTGCATCATTTCACCAATCCGCTTTGGTTTTCCAGGTCCGGACGCTGGGAGAAGAACAGTTCGGTCAAGCGTTTCCTCAGG…	TGmgh_mb_bin.113_TG_000000064004	1	2197.79	0	1	1	1218	TGmgh_mb_bin.113	d__Bacteria;p__Omnitrophota;c__koll11;o__GIF10;f__UBA6249;g__UBA5776;s__UBA5776 sp002418595	196.627
AG-P_CE4_48022_112	CE4	ATGTATAAACGGATAAAACGCGCCGCAATTACGGCGGCGGTTGTGATATTACTCGCGCTGTTTTCGCTGGTTTTAGCGCTGCGGTTGAATTATGCCCCGGCGGTATTGATGTATCATTCGGTCGCGCCGGGAGCCGACCCGTCCAGCCGCCTGGCGGTTTCCCCCGCGACCTTCGACAGGCAGATGCGGATGTTGAAGACGCGCGGCTTCAACGTCATCCCGGCGGAGGAACTTGCCCGTAATGTAAAAGAAGGAAAAAGGATGCCGCTGCATACGGTGGCGATCACTTTCGACGACGGATACAAGGATAATTACATCCACGCTTTTCCCATATTGAGAACATACGGACTGCCGGCGACCGTGTTTATGATCACGGGAGAAGCGGGCAGGCAAGACCGT…	TGmgh_mb_bin.113_TG_000000034083	1	1429.55	0	1	1	792	TGmgh_mb_bin.113	d__Bacteria;p__Omnitrophota;c__koll11;o__GIF10;f__UBA6249;g__UBA5776;s__UBA5776 sp002418595	196.627
AG-P_GH16_48191_10	GH16	ATGCATTTGGAACCAAATATGAAGATAAAAAGTTTGCTACCCACCCATAAAAAATGGCAACTCGTTTGGCACGACGAATTTGACGGCGAGACACTAGATCGTTCTAAATGGGATTACCGACTGCATCTTATGCAGCATCGTCATCGTCCTTTTGCGGAGGACGGCGCCGAACTGGATGGTAAAGGCAATCTGTTGCTAAAACTGTATCAAAAGGATGGTCATTTCTATTCACCGCATCTCCAGACTGGTAGTAATTATTTAGATCGACCTGGTGAAAAATATGATAAATTTACTTGGCCGATCGCTAAAATTCAAAAGCCGAAATTCCTTCACAAATATGGTTTTTACGAAATTCGCTGCAAACTACCAACTCAGCCAGGTTGGTGGGCCGCTTTTTGG…	TGmgh_mb_bin.104_TG_000000011177	0.653	174.41	1.02e-41	0.9753	11	800	TGmgh_mb_bin.104	d__Bacteria;p__Bacteroidota;c__Bacteroidia;o__Bacteroidales;f__Prolixibacteraceae;g__UBA1413;s__	20.1496
AG-P_GH3_50752_2	GH3	ATGAAAAAATGTTTTTATTTACTAATAATATTTATTACTACAAATAATTTTTTAATAGCCCAGATAGACTGGAATAATAGAGAAGCAAATTTATATGCTAAGCATTATTTATCTAAGCTCAGCTGGGATGAAAAGATAGCACAATTGATATTTCAAGGAATCAGAATAGATGCAAATGATACAGAAGTATTTAAAAGATTCAAAAATCAATTAGACACATTATGTCCTGGAGGAATAATTTTACTGAGAATGAGTTCTCAAGATTATAAAAAACTAATAGATATTGCTGATAAATGTGGTAAACCACCTATAATATTCACAATGGATGGAGAATGGGGATTAGGTATGAGATTTACAAATTTTAAATCGCTGCCAAGATTTATGACCGTAAGTGCTACG…	TGdbaud_mb_bin.57_TG_000000002934	0.821	2836.18	0	0.9924	1	2855	TGdbaud_mb_bin.57	d__Bacteria;p__Bacteroidota;c__Bacteroidia;o__Bacteroidales;f__DTU049;g__DTU049;s__DTU049 sp001603615	174.879
AG-P_GH3_50751_2	GH3	ATGAAAAAATGTTTTTATTTACTAATAATATTTATTACTACAAATAATTTTTTAATAGCCCAGATAGACTGGAATAATAGAGAAGCAAATTTATATGCTAAGCATTATTTATCTAAGCTCAGCTGGGATGAAAAGATAGCACAATTGATATTTCAAGGAATCAGAATAGATGCAAATGATACAGAAGTATTTAAAAGATTCAAAAATCAATTAGACACATTATGTCCTGGAGGAATAATTTTACTGAGAATGAGTTCTCAAGATTATAAAAAACTAATAGATATTGCTGATAAATGTGGTAAACCACCTATAATATTCACAATGGATGGAGAATGGGGATTAGGTATGAGATTTACAAATTTTAAATCGCTGCCAAGATTTATGACCGTAAGTGCTACG…	TGdbaud_mb_bin.57_TG_000000002934	0.821	2836.18	0	0.9924	1	2855	TGdbaud_mb_bin.57	d__Bacteria;p__Bacteroidota;c__Bacteroidia;o__Bacteroidales;f__DTU049;g__DTU049;s__DTU049 sp001603615	174.879
AG-P_GH3_48516_95	GH3	ATGAAAAAATGTTTGTATCTAGTTCTAATATTTTTAATATCTCATAAATTATTAATATCTCAAATAGATTGGAACAATAAAGAAGCCAATTTATATGCCAATCATTATTTATCTAAACTAAGCTGGGATGAAAAAATAGCACAACTAATATTTCAAGGAATTAAAATAGATGCTAAAGACTCAAAAATATTCAAAAGTTTCAAAAATCAACTAGACACTTTGTGCCCAGGTGGTATCATTTTGTTAAAAATGAATTCACAAGACTATGTAAATCTAAGGGAAATATCAGATAAATGTGGTAAGCCACCTATAATATTTACGATGGATGGAGAATGGGGATTAGGTATGAGATTTACAGATTTCAATTCATTACCTAGATTTATGACTATTAGTGCGACT…	TGdbaud_mb_bin.57_TG_000000002934	1	5184.17	0	1	1	2874	TGdbaud_mb_bin.57	d__Bacteria;p__Bacteroidota;c__Bacteroidia;o__Bacteroidales;f__DTU049;g__DTU049;s__DTU049 sp001603615	174.879
AG-P_CE4_48098_10	CE4	ATGATCTCTCATATTAAAACTAATCAAGATATCATTTTTTTGACAATAGATGATGCTCCCAATTCTATTTCTACTCCTCAGACATTAGATATTTTAAAAAATTATAATATAAAGGCAAATTTTTTTTGCATAGGTAAAAATATAATTGAAAATCAAAATATTTTTGAGAAAATCATAACAGATGGACATCTGGTTGCTAATCATTCATATTCTCATCTGAATGGTTGGAAGACAAATACAATGAGATATATTTCAGATGTCAATGTAGGGAAATATTTAACTAATAGCAATCTTTTTCGTCCTCCATATGGCAAAATTTCTCCACTACAATATTTTAATCTTAAAAAAAATAATAAAATCATCTTCTGGACTACGATGGTACATGATTTTGATAAAAAT…	TGdbaud_mb_bin.57_TG_000000007398	1	1040.03	0	1	1	576	TGdbaud_mb_bin.57	d__Bacteria;p__Bacteroidota;c__Bacteroidia;o__Bacteroidales;f__DTU049;g__DTU049;s__DTU049 sp001603615	174.879
AG-P_GH5_7_908_10	GH5	ATGCTTCATATCAAATATAATTTCATTTTTTTTCTATTTATTATAAACCACTTGATTTACGGGCAAAACAATCATTTTATAAAAATAAAGGATAATAAGTTTTACTTAGGCGAACAAATTTTTTATTCGTTAGGAACGAATGCATACTTTTTACATAGTCTATCCTGCAAAGATGATACAAACTCAATAAGGGAATTGTTCGAATATGTAAAAAGTTTGAATATGAATACGATAAGAATTTGGGCTTTTAGTGAAGGAGAAAGAAAGAATATTTTTACCTTACATTATGGACCATACAATTATAATGAGGAATCTTTTGTTAAACTAGATTATGTTCTATATACCGGGAGTAAATACAATATAAAATTTATTTTGACACTATGTAATAATTGGGATGAT…	TGCmsp_mb_bin.9_TGC_000000000008	1	2673.88	0	1	1	1482	TGCmsp_mb_bin.9	d__Bacteria;p__Bacteroidota;c__Kryptonia;o__;f__;g__;s__	46.8532
AG-P_GH140_25709_13	GH140	ATGAATGTTAAAGCAAGTTTAGGTTTTTTATTATTTGTTCTTATATTTTTAAACACAATAATATCATTTTCTCAAACATATCATAAAAATCAATTAATAGAATTACAGTTTATTTCATCAGTCCAATATGATAATCCTGTAAAAGATGTTACTTTAGAATGCAGTATAACGAATGGTATAGATACTCTGGTAGTATGTGGTTTTTGGGATGGTGGAAATATTTTTAAAGTCAGATTTTCATTAAATAAAGTGGGTAAATGGAGTTATACGACAAAATGTTCAAACAAAGACGATTTAGGCCTTGATAACAAATCAGGAAATTTAACAATAACAGAGTACACAGGTGATAATTTACTTTATAAGAAGGGGAGAATTAAAGTGTCTCCTACAAAACGTTAC…	TGCmsp_mb_bin.9_TGC_000000000008	1	3528.68	0	1	1	1956	TGCmsp_mb_bin.9	d__Bacteria;p__Bacteroidota;c__Kryptonia;o__;f__;g__;s__	46.8532
AG-P_GH10_15490_1	GH10	AATCTGAATAGATTAACTGCCTTAGGTTTGCCAGTTTACATAACAGAATTTGATATTGATGAACCTATAGATTCAATTCAATTAGCTCAATATAAAATCTATTTTCCAATTTTTTGGAATAATCCCGGAGTGAAAGGAATTACTTTTTGGGGATATTATGAAAGCGATGTATGGTCATCTCATCCTAACACT	TGCmsp_mb_bin.9_TGC_000000000381	1	347.533	1.64e-94	1	1	192	TGCmsp_mb_bin.9	d__Bacteria;p__Bacteroidota;c__Kryptonia;o__;f__;g__;s__	46.8532
AG-P_GH1_9485_54	GH1	ATGGCTGACTTAAAATTACCTAAAGATTTTATTTTCGGAACAGCAACAGCAGCTTATCAAATTGAAGGTGCTTATAACGAAGATGGAAAAGGGGAAAGCATCTGGGATCGATTTACTCACACTTCAGGTAAAATTATAAATAATGATACCGGAGATATTGCTTGCGATCATTACCACCGATACCAGGAAGATGTAGAATTGATGAGCGAACTAAAACTTGATGCTTATAGGTTTTCTATAAGCTGGTCAAGAATTTTACCAGAAGGTAAAAAGAATATTAATCAAAAAGGAATAGATTTTTACAACAAACTGATTGATAAATTACTTTCAAAAAATATTATACCATTTATTACTTTATATCATTGGGATTTACCACAAAAATTAGAAGACATAGGCGGG…	TGCmsp_mb_bin.9_TGC_000000000008	1	2397.96	0	1	1	1329	TGCmsp_mb_bin.9	d__Bacteria;p__Bacteroidota;c__Kryptonia;o__;f__;g__;s__	46.8532
AG-P_CE7_908_23	CE7	ATGTTTTTTGATTTATCTTTAGAAAAATTGCAAGAATATTTACCTGAAAGAAATGAACCATCTGATTTTGATTCTTTTTGGTATAATGCAATAGAAGAAACCAATAAAATACAATTAACTTATAAATTTGAAAAGAAAAACTTTGGTTTAAAACTTGTTGATACTTATGATGTAACCTATTCTGGTTATAAAGGACAGAGTATAAAGGGTTGGTTAATTATTCCGAAAAATATTTCTGATAAAGTACCTTGTGTAGTAGAATTTCTTGGTTATGGTGGAGGAAGATCTTTTCCTACAGATTGGTTGCTTTGGGCTAGTTGTGGTTATGCTCATTTTATTATGGATACACGGGGTCAGGGTTCTTCGTGGTCACCTGGGGATACTCCAGATTTAGAAGAA…	TGCmsp_mb_bin.9_TGC_000000000008	0.999	1748.75	0	1	1	972	TGCmsp_mb_bin.9	d__Bacteria;p__Bacteroidota;c__Kryptonia;o__;f__;g__;s__	46.8532
AG-P_CE1-DOC_48507_4	CE1-DOC	ATGTTTTTGAAAAAAGTTTTTAAAAAGGGCTTGTGTTGTATTTTGTCGAGTATCATGGTTCTCAGCACGGCGGCTACTATTAATCTGTCGGTATTTGCAGCAGGTGAGAAAATTTATAAACCACTTCCGAATGAGTACAAGTCGATTAGTTCAAAGCAAGGTACTATTGAAAGGTTAAGTTACACTTGGGGTAATGCTACTAAAAATTTTTACGTCTATCTTCCATACGGATATAACCAGTCTGATACTTCTAAAAAGTATAACGTTGTATATCTGATGCATGGTGGCGGTGAAGATGAGACATTATTATTCGGCGGACCAGGTCAGAACAAGGAATTAAAGGTAATAATCGATAACATGATTGCAAAGGGAGATATTGAACCGGCTATATTTGTTACA…	TGCmsp_mb_bin.66_TGC_000000000595	0.702	293.432	2.3e-77	0.5747	252	951	TGCmsp_mb_bin.66	d__Bacteria;p__Firmicutes_A;c__Clostridia;o__Lachnospirales;f__Lachnospiraceae;g__Herbinix;s__	0.487962
AG-P_GH5_12_49005_2	GH5	ATGGGGAATGCCCCCGCGCTGCTCGGCGAATTCGGCCTTCCCTTCGACCTCAACGGCCGCAGGGCATACCGCACGGGCAACTTCAGGGTGCACCAGCGCGCGCTTTCCTCATACTACGAGGCGCTCGATGCCAATCTTCTGAGCGCGACGCTCTGGAACTATACTCCCGACAACACGCATGCGCAGGGCGACGGCTGGAACGGAGANNNNNNNNNNNNNNNNNNNNNNNNNNNNNNNNNNNNNNNNNNNNNNNNNNNNNNNNNNNNNNNNNNNNNNNNNNNNNNNNNNNNNNNNNNNNNNNNNNNNNNNNNNNNNNNNNNNNNNNNNNNNGCGGGGCAGATTCGTCCTCGAATATATGCCGGACTTTTCGGTCGCGGCGCCTTCGGAAGTGTTCGTGCC…	TGC_msp_maxbin.010_TGC_000000000004	0.961	886.74	0	0.622	331	873	TGC_msp_maxbin.010	d__Bacteria;p__Spirochaetota;c__Spirochaetia;o__Treponematales;f__UBA8932;g__UBA8932;s__	62.4572
AG-P_GH5_12_48526_2	GH5	ATGGAAAACCNNNNNNNNNNNNNNNNNNNNNNNNNNNNNNNNNNNNNNNNNNNNNNNNNNNNNNNNAGCAGCAAGGTGCCCGCGCTTCCGGACGGACGCACACACAATACGGAAGGCTTCTATGAAGGGGAAAATGTATCGTTCGTGGGGCGGCCTTTCCCGCTCGGCGAGGCGGACGGGCATTTCTCGAGGCTGGCGCGCTGGGGACAGAATTTTGTGCGCCTCGTGGTGACCTGGGAGGCGATCGAACACGGCGGGCCCGGCCTGTACGAC	TGC_msp_maxbin.010_TGC_000000000004	1	374.584	1.76e-102	0.7582	67	273	TGC_msp_maxbin.010	d__Bacteria;p__Spirochaetota;c__Spirochaetia;o__Treponematales;f__UBA8932;g__UBA8932;s__	62.4572
AG-P_GH43_17_46626_1	GH43	ATGGGAATGTCTCGACGGGACTTTCTTTGTGGAAGACGGGCGGCCCTGGCTTATCTTTTCGCACGAGTGGGTGCAGGTCAACGACGGCGAAATCTGGGCGGTCCCCCTGTCGCCGGACCTTGGCCGGGCAGAAGGAAAACCGACGCTGCTGTTCCGCGGCTCCGCGGGGCCCTGGACAAAAGGCTTGTTGCGGCGGGNNNNNNNNNNNNNTTTGTATATCGGGCGGACCAGGGGAATCTATTTCTGCTGTGGTCGAGCATCGCCCGGTCGGGATACGCCCTCGGAGTGGCCCGATCCGAATCGGGTCGGATCGAGGGCCCGTGGATGCAGCAGGCGAAACCGCTTCTGGAAGCGGGCCGGGGGCACGGCATGATTTTTCAGGCCTTTGATGGCAGGGCC…	TGC_msp_maxbin.010_TGC_000000000010	0.92	771.325	0	0.9959	1	484	TGC_msp_maxbin.010	d__Bacteria;p__Spirochaetota;c__Spirochaetia;o__Treponematales;f__UBA8932;g__UBA8932;s__	62.4572
AG-P_GH43_17_21219_1	GH43	ATGAAAAGAGATGCAATCGCGATTCGGGATCCTTTTGTGCTCGCAGTGCAGGAAGAAAAAAAATACTATCTCTACGGGACCACTGATCCCGATCCCTGGAAAGAGCCGGGGATCGGCTTCGACGTCTATGCAAGTTCCGATCTGGAACACTGGGAGGGGCCGCATCCCGCGTTCCGCCCCGGGGCCGGTTTCTGGGGGACGCACAACTTCTGGGCGCCGGAAGTGTACCGGTAC	TGC_msp_maxbin.010_TGC_000000000010	0.996	417.864	1.38e-115	1	1	234	TGC_msp_maxbin.010	d__Bacteria;p__Spirochaetota;c__Spirochaetia;o__Treponematales;f__UBA8932;g__UBA8932;s__	62.4572
AG-P_GH3_44013_1	GH3	ATAGGAGAGGAGGCCAGGGCAGAGGGAGTGGGCGTGGTCCTGGGGCCGGCCGTCAACATAAAGCGGAGCCCGCTCTGCGGTCGCAACTTCGAGTANTTCTCCGAAGACCCCTTCCTCGCGGGGGAGCTGGCGAAAGGCTATATCAAGGGTTTGCAGTCGAGGGGAGTCGGAGCGTCAATAAAGCACTTC	TGC_msp_maxbin.010_TGC_000000000035	0.995	338.516	8.36e-92	1	1	189	TGC_msp_maxbin.010	d__Bacteria;p__Spirochaetota;c__Spirochaetia;o__Treponematales;f__UBA8932;g__UBA8932;s__	62.4572
AG-P_GH28_31300_1	GH28	ATCGACCAGCCTTCCGGCGGCGGAGGCAGAGAGATGCAATTTCTGCGGCCGCCCCTCGTCCAATTCTTCCGATGCTCGGATATAGGCATCGAAGGCCTGACATTCCGGAATTCGCCGTTCTGGACCATCCACCCCGTATTCTCAGACCACATAGTCATCCGCGACATTTTTGTACAAAATCCTCCGGACGCCCCCAACACCGACGGCATCGACATCGACTCATGCACGGACATCAGG	TGC_msp_maxbin.010_TGC_000000000017	0.992	419.668	4.02e-116	1	1	237	TGC_msp_maxbin.010	d__Bacteria;p__Spirochaetota;c__Spirochaetia;o__Treponematales;f__UBA8932;g__UBA8932;s__	62.4572
AG-P_GH2_35546_1	GH2	ATGGAGAACGACATCCTGAAAATCAAGGCGATGGGCTACAATGGCGCCCGAATCCATGAAAAAATCGAAAGCCCCTATTTCCAGTACCTCTGCGACAAAATAGGGATATTCACCAGCTTCGAGATGCCGTCATTCTATATGCCCTCAAAAGCGGCCTTCAGCGCATACGAGCGGGAGCTCAGAGAGCTCATCGAGAGGGACTCCGGCCATCCGTCGTGTATCTTCAGAATACTGTTCAACGAAACATGGGGAATCTGGGGAATGTACGGCAAGCGGTCCAAAACGAGAAAATTTGTGCTGCACATGATCGAG	TGC_msp_maxbin.010_TGC_000000000004	0.997	558.527	8.65e-158	1	1	312	TGC_msp_maxbin.010	d__Bacteria;p__Spirochaetota;c__Spirochaetia;o__Treponematales;f__UBA8932;g__UBA8932;s__	62.4572
AG-P_GH105_50073_2	GH105	ATGGGCAATCCCCTGGATACAATCGACCCATCCGAACTCGAACGGACAATAGACCTCCTCGTCGGGAGGACTTTCAGCATGGATTTCCGCTGGGACTGGCCCGGAGGCGTGGCGTTCTACGGCATCGGCAGAGCNNNNNNNNNNAGTACATGGAAGGCCTCGCCTCCTGGGTGGACGAATACCTCGATCTGGGGCTGCCTCCCTTCATGGTGA	TGC_msp_maxbin.010_TGC_000000000035	0.889	311.466	1.33e-83	1	1	213	TGC_msp_maxbin.010	d__Bacteria;p__Spirochaetota;c__Spirochaetia;o__Treponematales;f__UBA8932;g__UBA8932;s__	62.4572
AG-P_GH105_21869_1	GH105	CCTGAACGTATCGACGATGTGTGCAGGCAGTTCCTCGCGGTGCAGTCCGGCATGAAGCACGAGGCCAGCGGACTCTATTATCATGCCAGAGACGAGGGGAGGACATCGAAGTGGGCGCACCCGCAGACCGGCTGTTCGCCGCACGTGTGGGGCAGGGCGGTCGGCTGGCTGGGCATGGCGCTCGTCGATGCCCTCGACTGGATTCCGCCCGGACACAGCCGGCGCGCGCGGATAGTGGGCATGCTGGCCGAGCTCCTCGACGCGGTGGTTCGCGCGCAGCGGGCGTCGGGGCTCTGGCTGCAGGTCGCCGATGAGCCTTCCCGCTCCGGTAATTACGAGGAGACATCCGCATCCGCGATGTTTGCCTATGCGCTGTACAAGGGCTCG	TGC_msp_maxbin.010_TGC_000000000017	0.992	684.763	0	1	1	387	TGC_msp_maxbin.010	d__Bacteria;p__Spirochaetota;c__Spirochaetia;o__Treponematales;f__UBA8932;g__UBA8932;s__	62.4572
AG-P_GH97-GH28_48426_9	GH97-GH28	ATGAATTGTATTAAAACTATACTTGTTCTTACCATTGTCAGTTTATTTTACCTTAGTGTTGCATGTCTGTCTGCAAAACCTGTTCCAATAAAACCAGAGTTTGTTGTCAGCAGTCCTGATAACCAACTCAAGGTAAATATATCATTGCAAAAGGGTAGCCTGTTTTACAAAGTGTTTTACAAAGGAGAAATCGTACTTGAGGATTCTCCTTTAGGACTTATCACTAGCACGGGAGATTTCAGTAAGGATATGGAATTTATTAACTCAAAAAATGAGGCGGTTGATGAAACCTACACACTTGAACGTGCGAAAAAAAGTAAATTTCATTATAAGGCTAATCAGTTGATATGTACACTCTCAAATACAAAAGACCAACAGATGGAACTTATTTTTAATGTA…	TG_msp_maxbin.028_TG_000000000266	1	6217.5	0	1	1	3447	TG_msp_maxbin.028	d__Bacteria;p__Bacteroidota;c__Bacteroidia;o__Bacteroidales;f__Paludibacteraceae;g__;s__	60.6605
AG-P_GH67_31487_8	GH67	ATGAGCAAAAAAAACATATTCATTTTTTCATTTATCATACTTTCAGTCTTTGCCATTCAGGCAGAAGACGGACACGATTTGTGGTTGCGGGGAAAAGGAACGAATCCCGTGAATGTGATTTGCGCCAAAAAATCACCAACGCTCAGCATTGCAATCAAGGAATTGCAGCAAGGTTGGCAAGGAAATGCAAATGAAAAAATAGAACTTGTCGTTAAATCCTCCGATAAGGCAATTAGGGACGATGGCTTTAGAATTGGTAAAAATAGTATTCAAGCCAATTCGGATATTGGAATTCTTTACGGAGTTTATGATTTGTTACGAAGGCAGCAAACAGGAGAGAATATTCACGAAGAAGTTTGCAATCCTTCTTATGAGCGACGGATTTTGAATCATTGGGAC…	TG_msp_maxbin.028_TG_000000002354	1	3755.9	0	1	1	2082	TG_msp_maxbin.028	d__Bacteria;p__Bacteroidota;c__Bacteroidia;o__Bacteroidales;f__Paludibacteraceae;g__;s__	60.6605
AG-P_GH53_46048_9	GH53	TTGAAAAATAATAATATTACTCCCGAATGGGTGCAAGTTGGCAACGAAACCTCCGATGGAATGCTTTGGGAAGATGGTAGAATTTCCAAAAACCCACAAAACTACGCCGAGTTGAACAATGCGGGATATGATGCCGTAAAATCTGTTTTCCCCAATGCCAAAGTAATCGTTCATTTACCCAATGGCTACAGCAACAGTTTGTACCGTTGGTTTTTCGATACGTTAAAGAATTATGACGGGAAATGGGATGTCATTGGCATGTCGGTTTATCCTTATTGGTACACGACTAAAAACGACTGGCAAAATTGTAATAGAGATTGTTTCAACAACATGAACGACATGGTGAATCGATATGGTAAAGAAGTTATGATAGTGGAATGCGGCATGCAATGGGATGTT…	TG_msp_maxbin.028_TG_000000000266	1	1483.66	0	1	1	822	TG_msp_maxbin.028	d__Bacteria;p__Bacteroidota;c__Bacteroidia;o__Bacteroidales;f__Paludibacteraceae;g__;s__	60.6605
AG-P_GH53_46048_8	GH53	ATGAAAGCACATACAAAAAATTTTTATTCCCCAAATTTTGAGAAAATAATTTGCTTATTCCTTCTACTGATTGGATTTTTCTCAAAAACTTTTTCCCAGGACTTCGCCAAAGGAGCTGATGTAAGCTGGGTAACGCAAATGGAAGCTGCGGGTAAAAAATTCTACACTTCCGAAGGTGTAGAAACGGAATGCATGGCTTTACTGAAAAGTTTGGGAATGAATACCGTTCGGCTGCGTGTATGGGTCAATCCGAGCGATGGATGGTGCAATGCTCAGGATGTGCTCGTAAAGGCATTGCGAGCCCGAAATTTGGGGATGCGCATCATGATAGATTTTCATTATAGCGATACTTGGGCTGACCCTGGGAAACAAACCAAACCTGCAGCATGGTCCAACCTT…	TG_msp_maxbin.028_TG_000000000266	0.996	818.212	0	1	1	459	TG_msp_maxbin.028	d__Bacteria;p__Bacteroidota;c__Bacteroidia;o__Bacteroidales;f__Paludibacteraceae;g__;s__	60.6605
AG-P_GH51_44628_8	GH51	ATGAAAAAAAGTCTCATTATTCCATTATTAATGATTTCTGCTACTATTTTTTCACAACAGAAATCAATCATGCGAATTTATCCCGAAAAAAGTGAACACATCATTCCGAAAGAAATCTACGGGCAGTTTGCTGAACATTTGGGAAGATGTATTTATGGTGGTATATGGGTTGGAAAAAATTCGTCCATTCCCAATATCAATGGTTATCGCAAGGATGTGTTTGAAGCAATAAAAGAACTTCAGGTTCCGGTTATACGTTGGCCAGGTGGCTGTTTTGCCGATGAATACCATTGGATGGATGGAATTGGACCACAAGAGCAGCGTCCAAAACTTGTGAATAATAATTGGGGAGGAACTGTTGAAGACAACAGTTTTGGTACACACGAATTCCTGAATTTT…	TG_msp_maxbin.028_TG_000000000018	1	2787.49	0	1	1	1545	TG_msp_maxbin.028	d__Bacteria;p__Bacteroidota;c__Bacteroidia;o__Bacteroidales;f__Paludibacteraceae;g__;s__	60.6605
AG-P_GH5_4_46352_6	GH5	ATGATGTACAGATTAAAAATTATTCTTGTTCTTTTCATGCTTTCCTTATTATCATCTGTGGGATGTAGCGATAAGGAAAAAATTTCAGAAGAAATTCCAGTTCCTGAATTAACGGTTAATCCTTTAACGCTGGAATTTTCTGCTGAAGGAGGAGAAAAAACTCTTTCAATTTATAGTAATACAAATTGGCAAATTAATTTTTTAACTTCAGGATGGGTGAGGCCTTCCCTCACTACCTCCAGTGGCAATGTTGTGGTTAAAGTTACTGCCGATCCGAATGAAAACAGAGAAAGAAGAGAGACAACATTCACCATAAAAGCAGCTGGTGTAGAAAATGTGGTGGTTACTATCACTCAAGCCGGGAAAGACTCTACCGGAGAACCTGAAGAACCTGAAATT…	TG_msp_maxbin.028_TG_000000000496	1	2727.98	0	1	1	1512	TG_msp_maxbin.028	d__Bacteria;p__Bacteroidota;c__Bacteroidia;o__Bacteroidales;f__Paludibacteraceae;g__;s__	60.6605
AG-P_GH5_25_10326_2	GH5	ATGAAAACATTCAATATTTCCTTGTGTTTTTTTACAATTTCTATTTTAATTAGTTGCGCCAAATCAAATTCAGAACCTGCTCCTGAAAAACATTGGGCAACTGCCACAGAAATGAATCAGCGACTGGGACGCGGGATAAACATCGGCAACACGTTTGAAGCCGATCAGTCGTGGCAGTCGCCTTTCGATGCAGACGATTTCAGGAAAATTGCCGAATTGGGATTTACGCATGTTCGTGTGCCAATCAAATGGGAAAGAGACGACCGCAGCATGAGCACACCACCCTACACCATTTACCCTGAATTTCTGAATACGATAAAATCGGTTGTTGACGCTGCATTGAAAAACAAATTGCACATTATTATCAATATGCACCATCATAACGACCTAATGGCCGAT…	TG_msp_maxbin.028_TG_000000000470	1	1916.46	0	1	1	1062	TG_msp_maxbin.028	d__Bacteria;p__Bacteroidota;c__Bacteroidia;o__Bacteroidales;f__Paludibacteraceae;g__;s__	60.6605
AG-P_GH5_2_45722_3	GH5	ATGTTACCTGAAATGATGAAATATCGCAAACAAATATCGACATTGATTTTTTCATTTTTCTTGATGGGCTGTTTCGCAGCGCCAAAAAATTCGCCGGTTGCTCTCAATGGACAATTGAAAGTTTCAGGAACGCAACTTTGCAATGAAAAAGGAGAACCGGTGATACTTCGTGGCGTGAGTTTGGGTTGGCACAACCTTTGGCCACGATTCTACAACAAAAAAACAGTAAAATGGCTTGCCAACGATTGGCATTGTAACGTCATTCGTGCAGCGATGGGAGTGCAAATTGAGGACAACTATTGCGAAAATCCACAATTTGCATTGCAATGCATTACGCCGGTAATTGAAGGTGCTATTGAAAATGGTATTTATGTAATTATCGATTTTCACGCGCACCAT…	TG_msp_maxbin.028_TG_000000000470	1	1792.03	0	1	1	993	TG_msp_maxbin.028	d__Bacteria;p__Bacteroidota;c__Bacteroidia;o__Bacteroidales;f__Paludibacteraceae;g__;s__	60.6605
AG-P_GH5_13_2430_4	GH5	ATGAGCAAGAAATTGAATATCATTTTTTTAATGTTGGTATTGCTGTTTCCATTGCAGGCAGCAAAAACATTACCTGCTAAACAGTCCGTTTGGACAAAAGAAAAAGCCAATGCATGGTATGCTTCACAGCCGTGGTTGAGCGGATGCGATTATATCCCAGCTTCAGCCATTAATCAGGTTGAAATGTGGGCAAAAGATACGTATGATGCCGCAACGATTGATAAAGAATTGGGTTGGGCTGAAGAATTGGGTTTCAATACCATGCGAGTTTTCTTGAGCAGCGAAGTTTGGAAAGACGATCCGGCAGGTTTGAAAAAAAGGATGGACAACTTTCTTTCCATTTGCGACAAGCACCACATTCGTCCCATGTTCGTATTTTTCGACGATTGCTGGAACGAA…	TG_msp_maxbin.028_TG_000000000147	1	3891.15	0	1	1	2157	TG_msp_maxbin.028	d__Bacteria;p__Bacteroidota;c__Bacteroidia;o__Bacteroidales;f__Paludibacteraceae;g__;s__	60.6605
AG-P_GH43_31_49104_6	GH43	ATGAGGTTTAGGAATGTTATATTGTTGAGTCTGGTTCTTTTGTCCTGTGGAAATGGTGCAATTGATGATCAGGAAACACAAAAAATACTGGTTCCACTTGCCGATCCATATATTTTGCTGTATGAAAGGATGTATTATGCTTACGGAACTGGAGCGGAAAATGGCATCGAAGTGATGACTTCATCTGACCTCAAAACATGGAAACGTATGGCCAATACTCCGAGTGGACTTGCGCTTTACAAGGATGATTCGTATGGAGAAAAATGGTTTTGGGCACCGGAAGTGTATTATGTAAATGGAAAATTTTACATGTATTATTCGGCTGAAGAACATATTTGCGTAGCTGTTTCTGATTCACCTTTGGGACCGTTTCGACAAACAGAGGAAAAACCCATGTTA…	TG_msp_maxbin.028_TG_000000000147	1	1732.52	0	1	1	960	TG_msp_maxbin.028	d__Bacteria;p__Bacteroidota;c__Bacteroidia;o__Bacteroidales;f__Paludibacteraceae;g__;s__	60.6605
AG-P_GH43_3_2430_3	GH43	ATGAAACGTACGCTCGGAATAATATTCTTTACATTGCTTTTTATTTCCTGCAAAGGAAGTGAAGTAATTATTCACGAAAATGGGAATGAAAATACGTACAAAAACCCTGTAATTCCTCGCAGTTTACCTGATCCAACGGTGTTGAAAGCTGCAGATGGTAATTTTTATCTTTACGCAACGGAAGATATCCGTAATGTTCCTATTTTTCGTTCCTCCGATTTGGTAAACTGGAATTTTTTAGGAACCGCTTTTACCGACCAAACCCGACCGACATTTGTTTCGGGTGGTGGTATTTGGGCACCAGATATCAACTATATCAATGGAAAATATGTACTTTATTATGCTATGTCGGTTTGGGGTGGCGAATGGGGTTGTGGAATTGGCGTAGCTACTGCTGAT…	TG_msp_maxbin.028_TG_000000000147	1	1813.67	0	1	1	1005	TG_msp_maxbin.028	d__Bacteria;p__Bacteroidota;c__Bacteroidia;o__Bacteroidales;f__Paludibacteraceae;g__;s__	60.6605
AG-P_GH43_18_48426_10	GH43	ATGCATATTGTTTTGAAAAATAGCGCATTAACAGTGGTTATATTTTTATTATTGACTTCGTGTACTGCAAAGAAAGCCTATATATTTTCATATTTCATAGGGAATGGAGAAGATGGGTTACATCTTGCTTACAGTGAAGATGGTTACCATTGGACCAATCTGTCAGAGGAATCTTTCTTAACGCCTGTTCTGAGTAATGATAAACTGATGCGTGATCCTTGTATTATTATCGGTGGCGACGGCAGGTTTCATATGGTATGGACTGTCAGCTGGACAGAGAATGGAATTGGTTATGCTTCATCAGACGATCTGATTCACTGGTCGGAACAGCAGTTTATACCTGTTATGGCACATGAGGGTAAAGTACGCAACTGTTGGGCTCCTGAAATTACTTATGAT…	TG_msp_maxbin.028_TG_000000000266	1	1694.65	0	1	1	939	TG_msp_maxbin.028	d__Bacteria;p__Bacteroidota;c__Bacteroidia;o__Bacteroidales;f__Paludibacteraceae;g__;s__	60.6605
AG-P_GH43_10_46352_13	GH43	ATGAAAAGTGTGCTCGGAATTTTTGAAATGACACCTGATGGAATTCAGGCACTTACCGAAAGCCGCCTGATTTTCGATGGTCATCCCAATAATCCAACGGTAGAAGGTCCGAAATTCTACAAAAGGAACAATTATTATTATATTTTAGCTCCTGCCGGCGGAGTAAAACCCGGCTGGCAACTGGCTTTGCGTTCGAAGAATATTTATGGCCCTTACGAGTCTAAAATTGTCCTTTCACAAGGTAAAACCGAGATCAACGGACCGCATCAGGGAGCATGGATTGATACTCCGGACGGAAAAGAAAACTGGTTCATTCATTTTCAGGATAAATATGCGTATGGCAGGGTCGTTTGGCTGGAACCGCTTCAATGGATTAACGACTGGCCAGTGATTGGAGAA…	TG_msp_maxbin.028_TG_000000000496	1	2035.49	0	1	1	1128	TG_msp_maxbin.028	d__Bacteria;p__Bacteroidota;c__Bacteroidia;o__Bacteroidales;f__Paludibacteraceae;g__;s__	60.6605
AG-P_GH43_1_31487_3	GH43	ATGAAAAAGGCAAGATATCTAATTAACGAACCAGACGTCTATATGGCAGATCCTTCGGCACATGTATTTAACGGAAAAATTTATATTTATCCTTCGCACGATATTGATGCGGGCATTCCGGAAAATGATAACGGCGACCATTTTGATATGCGCGATTATCACGTTTTTTCAATGGATTCCATTGATGGTGAAGTAACAGATCACGGAGTCATTCTCGATGTGAAAAGTATTCCTTGGGCAGGTCGTCAACTTTGGGATTCGGACGTTGCTTACAAAAACGGGAAATATTACCTTTATTTTTCGCTGAAAGATAAAAATAACGTTTTTCACATTGGCGTAGCCGTAAGTGATAAGCCTGAAGGACCATTTATTCCGGAAGATCATCCCATCAACGGAAGT…	TG_msp_maxbin.028_TG_000000002354	1	1764.98	0	1	1	978	TG_msp_maxbin.028	d__Bacteria;p__Bacteroidota;c__Bacteroidia;o__Bacteroidales;f__Paludibacteraceae;g__;s__	60.6605
AG-P_GH3_46830_18	GH3	GATCCTCGTTTCTCCCGTCAATATGAAGGATTTGGAGAAGATCCTTATTTGGCTTCCATAATGGGAAGGCAAACAATAAAAGGTTATGAAGGAATTACAGACAGCATTTGGCATAGAGAAAAAATAGCTGCCTGTGCTAAACATTTTTTGGGTTATTCGGTTCCTTTTTCGGGGAAAGATCGTACACCCGCCTATATTCCCGATCATATTCTCAAAGAATATCATTTACCTTCATTTAAAGCTGCCATCGATGAAGGAGTAGAGTCAGTCATGATCAATTCCGGTATTATTAATGGAGTGTCGGTACACGCCAACTACAATATTATTACCAAATTACTCAAAGAAGAACTGGGATTTCAGGGCGTCGTGGTAAGCGACTGGATGGACATTATCAATCTC…	TG_msp_maxbin.028_TG_000000000018	1	3171.61	0	1	1	1758	TG_msp_maxbin.028	d__Bacteria;p__Bacteroidota;c__Bacteroidia;o__Bacteroidales;f__Paludibacteraceae;g__;s__	60.6605
AG-P_GH3_46050_8	GH3	ATGAAAAACTATCTTTCCTCAATGGTAATATTTTCCTTCATATTTATGAGTTGCAATTCTGCAGCTCAAATTTCTACTGCTGACAAAAAAATAGATGCTAAAGTCGATTCAGTTTTAAAATTGATGACTTTGGACGAGAAAATTGGTCAAATGGTACTCTATACCAGTGGTTGGGATGTTACCGGTCCAACATTAAAGAGCGATTATATAGACGATATACGCAGTGGTAAATGTGGCAACATATTCAACGCACATACCGTTGAATATGTACGCAAACTTCAAAAAATTGCCGTAGAAGAATCACGGTTAGGTATTCCGTTGTTGTTTGGTTACGATGTCATTCATGGGCACAAAACTATTTTTCCCATTTCGTTGGGAGAATCGGCTTCATGGGATTTA…	TG_msp_maxbin.028_TG_000000000342	1	4021	0	1	1	2229	TG_msp_maxbin.028	d__Bacteria;p__Bacteroidota;c__Bacteroidia;o__Bacteroidales;f__Paludibacteraceae;g__;s__	60.6605
AG-P_GH3_45722_5	GH3	ATGAAAAAAATATTTATTTCCGTCGTTAGTTTAATTTTGGCAATGAATGCAAATGTGGACGCTCAAAAAACCGTCCCCTTGTATCAGAATCCAAAAGCAACCGTGGAAGAACGTGTAAACGATTTGCTTTCGCGAATGACACTCGCTGAAAAAATCGGGCAAATGAATCAGTTTGTCGGCATTGAACATATCAAAACTGCCGAAGCTAATCTTACGGCCGAACAACTAAAAAACAATACTGCAAGCGCTTTTTATCCCGGATTTTCGACCACTGATTTGGAAAACCTGACAAAAGAAGGTCTGGTTGGCTCGTTTCTTCATGTTTTAACTATTCAGGAAGCCAATTATCTTCAGTCGCTGGCTATGCAAAGCCGATTGAAAATTCCTGTCATTTTTGGT…	TG_msp_maxbin.028_TG_000000000595	1	3463.75	0	0.8322	388	2307	TG_msp_maxbin.028	d__Bacteria;p__Bacteroidota;c__Bacteroidia;o__Bacteroidales;f__Paludibacteraceae;g__;s__	60.6605
AG-P_GH3_44628_9	GH3	ATGAACAAGAAAATTTTAAAGTTTTTTGCTCTGTTATTGTTAATGATAGCTACAATACAGACACAAGCTCAAAAATCTATTTCGAAAGAAGATATTCAGGAGCAAAAAATTCAGAAATTAATTAAAAAAATGACATTGCAGGAGAAAGTAAGTCTTCTGCATGGAAACTCCAAGTTTTACGTTTCCGGAATAAAACGTTTAGGTATTCCTGAATGGGCTTTATCTGATGGTCCGCATGGTGTGCGTGCTGAAATGAATCGCCATGACTGGAATTATGCTGGATGGACAAATGATTCGTCAACCTGTTTTCCTCCAGGAACCGCTTTAGCTGCTTCATGGAATCCAAAACTTGCTTATGAACGAGGACTGGTGTTGGGAGAAGAAGCTCGTTATCGTAAA…	TG_msp_maxbin.028_TG_000000000018	1	3941.65	0	1	1	2187	TG_msp_maxbin.028	d__Bacteria;p__Bacteroidota;c__Bacteroidia;o__Bacteroidales;f__Paludibacteraceae;g__;s__	60.6605
AG-P_GH3_44628_10	GH3	CGTTACTGGATGGTGGCATCGTTGATGAAACATTTTCTTTCGAACAGTAACGAAAATGGACGAACATTTACTTCTTCCAATTATGATGAAGTTCTTTTCAGAGATTATTATTCCTATCCCTTCTTTAAAGGTGTTACAGAAGGTGGTTCGCGTGCTTTTATGGCTGCCTACAATGCTTATAACGGAATTCCCTGTGCAGTTCATCCAATTTTGAAAAATATTACCATTAAAGAATGGGGACAAGATGGCATCATTTCCACCGATGGAGGAGGCTTAAGAACGTTGGTAACTGATCACAAATATTTCAAAACACTTGAAGAAGCCGCAGCAGAGTGTATTCATACAGGTATTAACATGTTTCTGGACGACTACAAAGAAGCCGTCAAAAAGGCTTTAAAG…	TG_msp_maxbin.028_TG_000000000018	1	2879.46	0	1	1	1596	TG_msp_maxbin.028	d__Bacteria;p__Bacteroidota;c__Bacteroidia;o__Bacteroidales;f__Paludibacteraceae;g__;s__	60.6605
AG-P_GH3_3961_3	GH3	ATGAAAAAAATCAATTTGCTTTTTATCGTGTTCTCTTTGGTTGCAGTAATGAATGCTCAAAATAAGCCTGCAACCCCGCAATTGGGCAAAGACAGCTTAAAGGAAGTCATTAAAGCCATGACTCTGGAAGACAAAATTTACATGGTCATGGGTTTAGGTGAAGACTCTTGGAAAAATCCAGCTACTGGACCTAAAACCGTTTTGCTTTCTGGTGCTGCGGGTCGTACATGGGATATTCCTCGATTGGGGATTACTCCAGCTGTTTTAACCGATGGACCTGCCGGTTTACGAATTGAACCCAGGCAGGAAGGGTTCTCTCATCTTTTCTATTGTACGGCATTCCCAACGGCAACAGTTTTAGCTTCTACGTGGAACACTTCACTGGTAGAAGAAGTTGGA…	TG_msp_maxbin.028_TG_000000000470	1	3003.9	0	1	1	1665	TG_msp_maxbin.028	d__Bacteria;p__Bacteroidota;c__Bacteroidia;o__Bacteroidales;f__Paludibacteraceae;g__;s__	60.6605
AG-P_GH3_31487_2	GH3	ATGGAATGGCTGAATAGAAAAAAATTTCCCAATCGTAAAATTTTTAATTCCGTTTTTATTGTGAAAAAATCAAATCTAATCTTTCTATTTTTTACATTTTCTCTTGTTTTTTCGTTTCATTCACAGGCTGTTGAACCTTATTTGAATACGTCGTTAACTTTTGAAGAACGAGCAAACGATTTGCTTTCGCGGTTGACATTGGAAGAAAAAGTCAGTTTGATGCAAAACAATTCGCCGGCCATCGAGCGATTGGGGATACCGGCTTACAACTGGTGGAACGAATGCCTGCATGGCGTGGCACGTTCGGGATTGGCAACCGTCTTTCCGCAAGCAATCGGGATGGCTGCCATGTGGGATGCCGACGAAATGTTCGATATTGCTACAGCGATTTCCGACGAA…	TG_msp_maxbin.028_TG_000000002354	1	4875.79	0	1	1	2703	TG_msp_maxbin.028	d__Bacteria;p__Bacteroidota;c__Bacteroidia;o__Bacteroidales;f__Paludibacteraceae;g__;s__	60.6605
AG-P_GH28_48426_11	GH28	ATGATACGATTAAATTTACGTTTACTCACATTAATTTTCATCTTTGTCAGTATTTTTTTTACTGAGGGATGTAAAGATGCAGAAGTAACCAACAATGGTATAAAGGGCGTTTCAGTAAGTGCAAAAAATCTTACAATACGTATAGGGGATAGTTGTCAGGTCTTTGCTTCTATATATCCACAAATATCCGGAAGCAACCAAATCAGATGGTCAGTGGAAAACCCGGCAATAGCTACTGTTGAAGATAAAGGAACGCATAACAGTATAAGTATGGCAACGATTACTGCTGAAGCATTAGGCAAAGTTGTTGTTGTTGCCGAATCGGTGTCCGATAGTACTAAAAAAGCTATTATAACCGTCGATGTGATTGAGTTCACTTTTGATGATTTGGCAAAAGGA…	TG_msp_maxbin.028_TG_000000000266	1	3258.17	0	1	1	1806	TG_msp_maxbin.028	d__Bacteria;p__Bacteroidota;c__Bacteroidia;o__Bacteroidales;f__Paludibacteraceae;g__;s__	60.6605
AG-P_GH26_49373_7	GH26	ATGAAAAAATATCGCTTTCTAATAGTTGTGATAATGCTCTCATTTATCAGTATCAATGGTTTTTCACAACAATCAGATATAAAAACCATAAATCTGAGTGAGAGAATAAAAACATTAACTCTCCAAACCCAAAATCTTCTCAAAAATCTGAAAGTCATTTCAGAAAAAGGATTCATGTTTGGCCATCAGGACGATCCATTGTATGGAATTGGTTGGGAAGGAGATGACGGACGTTCGGATGTGAAAAGTGTTGTTGGCGACTATCCGGCCGTGATGGGGTTCGATTTGGGAAGAATTGAGCTCGGAAACGAAAAAAATATCGACAATGTATCATTTGAGAAAATCCGTCAGGAAATTATTCGTCAATACCAACGTGGCGGAATGATTACAATGAGTTGG…	TG_msp_maxbin.028_TG_000000000470	1	2057.13	0	1	1	1140	TG_msp_maxbin.028	d__Bacteria;p__Bacteroidota;c__Bacteroidia;o__Bacteroidales;f__Paludibacteraceae;g__;s__	60.6605
AG-P_GH26_49373_6	GH26	ATGTTCGATAGAATGACTAACTATCATCATTTGGATAACCTGATCTGGGTGTGGACTTCCGAAGGGAATGATGCCGACTGGTATCCGGGGGATGAATACGTTGATATTGTAGGACGGGATTTGTATCCGACAACCAATATTCACGATTCGCAATGGACGGAATTCAATAAAGTGAAAGCTATCGTTTCAAGCAGAAAAATGATTGCACTTTCGGAATGTGGCGGTATTCCCGATCCTGATTTAATGTTCCAAAAAGGTGATACTTGGCTTTGGTTTATGCCATGGTATGGTAATTATACGCGAGATGATTCTCAAAATGGTGCTGCCTATTGGCGAACCGTAATGAATAATTCTCACGTTATAACTCGTGATCAAATGCCTGACTTAAAATAA	TG_msp_maxbin.028_TG_000000000470	1	710.01	0	1	1	393	TG_msp_maxbin.028	d__Bacteria;p__Bacteroidota;c__Bacteroidia;o__Bacteroidales;f__Paludibacteraceae;g__;s__	60.6605
AG-P_GH26_49373_5	GH26	ATGTCAAATAATAATAAACTTTCATTTCTTAGACATCCTCTTTTTTATTGCATCTTCGGAATATTTATTTATCATAAAAAAATGGTCTGTAGAAATTTTGCTGTCATACATTGTAATTTTATTATTCTATTAGTCTTAATATTTTTTTATTCCTGTAAAAACTCAAATGACAGTATTTCTGAAATTTCTGCTCCTATATTTATTTCGTCCACTCCTGAAAATGGTGAAACAAATGTTTCAATCTATACTAAGGAAATTGTTCTGATTTTTGATGTTAATGTAACATTAAAAACTCCTTATAATATTACCTTAAATGGAAATACATTAACTGATATTCGGCCGGGAATTCAAAAAGATTTACAGATTATTTTACCGGAATTGAAAGAAGGGACAATTTAC…	TG_msp_maxbin.028_TG_000000000470	1	1687.44	0	0.8755	1	935	TG_msp_maxbin.028	d__Bacteria;p__Bacteroidota;c__Bacteroidia;o__Bacteroidales;f__Paludibacteraceae;g__;s__	60.6605
AG-P_GH2-CBM32_48927_3	GH2-CBM32	ATGATTGCAAAGCAAGATCACAACGATCGGTTATATAAATCATGTTCCAATCAGGACGGATTGTCAGGAAGCGGATGGTGGGGAAATCAGCCACCAAAACATCATTTTGAAACTTCCGGTAGCAATTTGGCATGGAATGATCCTCCTTATCCTTATGGTCCGGATTATGGTTACGGTTTTCGAACCGAAATAGGAACGGCAACTTTTCCGGCTTATGAAAGTGTCATCAAATTTATGCCTCAAGATCAGTTGTGGCCTTTGCCAACAGATGAGCAACTGAAAAATGATGACAATACAATTTATAACAAGCACTTTTTTGGGAAAGAGGCTTCAAATGCCAATCCGGTAAATTATAAAAGATCGGTTAACACCGAATTTGGAGAATCTGCAAACTTGCAG…	TG_msp_maxbin.028_TG_000000000166	1	2928.15	0	1	1	1623	TG_msp_maxbin.028	d__Bacteria;p__Bacteroidota;c__Bacteroidia;o__Bacteroidales;f__Paludibacteraceae;g__;s__	60.6605
AG-P_GH2_49033_3	GH2	ATGAAAAAAATAACTTTTGTTTTATGTTTACTGGTAGCAATTTTTTCGAATGGGCAGAAAATAAATAATATTGAACTGAATGATGGTTGGCAATTTTCACAAAATGGAAAGAACGAATGGCAAGAAGCACAAGTTCCCGGGTCCGTACAACAAGATTTGATTCGTTACAATATTTTGCCCGACCCTTATTTTGGTACAAATGAAAACTTGGTACAATGGCCAGAAAACGAAAATTGGGATTTCAGAAAAACATTCAATTTAACAGAAAAAGAACTTCAATTTGAAGATGCCATTCTGACATTTGAAGGATTGGATACCCATGCCGATGTTTTTCTGAATGGTTCAAAAATTCTCCATGCTCAAAACATGTTTATTGGATACAAAGTGCCCGTCAAAGAG…	TG_msp_maxbin.028_TG_000000002354	1	2401.57	0	0.9224	1	1331	TG_msp_maxbin.028	d__Bacteria;p__Bacteroidota;c__Bacteroidia;o__Bacteroidales;f__Paludibacteraceae;g__;s__	60.6605
AG-P_GH2_49033_2	GH2	ATGAAAAATTTTCGAGAAGGTTATAACAAAACTTTCCGCAAATTGATTCCGGAATTGGTTCAGCAATATGATGGCACACGCAATTACATTCAAAGTTCTCCGGACTCTGCCAACTGGGTAAATACTGAAAGTTTAAGATTTGGAGATGCTCACTATTGGGGTTTGTGGCACGGACGTGAACCTTTTGAAATACTGAACGAACGCATTCCCCGATTCATGAGTGAATTTGGATTCCAATCTTTCCCCGAAATGAAAACCATAAGAACTTTTGCTTCTGAAAAGGATTTGGATATTAATTCTGACGTAATGAAAATTCATCAGAAAAGTGGCATTGGAAATGAAGTAATAAAAAGATACATGCAGATGTATTATCACACACCAAAAAACTTTGAAGATTTT…	TG_msp_maxbin.028_TG_000000002354	1	2067.95	0	1	1	1146	TG_msp_maxbin.028	d__Bacteria;p__Bacteroidota;c__Bacteroidia;o__Bacteroidales;f__Paludibacteraceae;g__;s__	60.6605
AG-P_GH2_48927_4	GH2	ATGAAAAAAATAAATCTCTTTTTTGCGTTTCTTTTTGTTTTTCTACTGAATGAAATTCAAGCGCAAACGTCAATAGTATCCTTGAATAGTTCTAATCCGAACATTGTTTGGGAAATAAAGCCTCAAGCTGAGGTCAATTTTTCCGGTAATCAGATTTCTGTTCCCGGCTTTCAGTTTGGAGATTATGTAAAAGGAATTGTTCCCGGAGTTGTTTTTACTTCGTATGTGGCGGCAGGGAAAGAGAAAGATCCAAATTTCTCGGACAATATTTATAAAGTTGACGAAACATTTTACAATCGTCCCTTTTGGTATCGAACTGAATTTGAAGTACCTGCTTCTTATAAGAAAGGGCAAAGAATCTGGATAAATTTCGATGGAACGAATCGCTTTGCAGATTTT…	TG_msp_maxbin.028_TG_000000000166	0.981	2212.22	0	0.8903	1	1274	TG_msp_maxbin.028	d__Bacteria;p__Bacteroidota;c__Bacteroidia;o__Bacteroidales;f__Paludibacteraceae;g__;s__	60.6605
AG-P_GH2_2430_1	GH2	CCTGAATCTGAAGCAAACTATCGTAAGGAATGGAAAGAGATTATCGATTTTCTGTATTCTTATCCTTGTGTGGGTGTTTGGGTTCCTTTTAATGAAGCATGGGGTCAATTTAAAACGAAAGAAATTGCAGAATGGACAAAACTTTACGATCCTTCCCGTTTAGTCAATCCTGCAAGTGGAGGCAATCATTATCCTGTGGGTGATATATTGGATTTGCACAACTATCCACAACCTGCGCTGTATTTATATGATGGGCAACGTGCAACAGTTTTAGGAGAATTTGGCGGAATTGGCTGGGCTGTAAAGGGACATTTGTGGGAACCTGATCGCAATTGGGGATACGTTCAATTTAACAGTGCCAAAGAAGTTACGGATGAATATGTGAAATATGCCGAACAA…	TG_msp_maxbin.028_TG_000000000147	1	1023.8	0	1	1	567	TG_msp_maxbin.028	d__Bacteria;p__Bacteroidota;c__Bacteroidia;o__Bacteroidales;f__Paludibacteraceae;g__;s__	60.6605
AG-P_GH2_17116_1	GH2	GAAGTCTGGATCAACGGTCATTACTTGGGAAAACGTCCTTACGGCTACATTTCTTTCCGCTACGAACTGACACCATTTCTGAAATTCGGGCAAAAAAATGTAATTGCTGTTCGCGTGGACAATTCCCAACAGCCGAATTCCCGTTGGTATTCCGGCTCGGGAATCTATCGCAACGTTTGGCTGACAATAACCGAACCCGTTCACGTCGATTTGTGGGGAACGTATGTTACCACGCCCGAAATAACCGAAAATGATGCTACGATAAATATCCAAACTTCTGTGAGAAATGAAAGTGCAGAAAATCGTGAAGTGAAAATTCTTCAAATACTGTTGAATCAAGAAGGGAAGAGAATTGCCAAAAACGAAACTTCCATTAAAATCGATCCCGATACAGTTTCT…	TG_msp_maxbin.028_TG_000000000018	1	3874.92	0	1	1	2148	TG_msp_maxbin.028	d__Bacteria;p__Bacteroidota;c__Bacteroidia;o__Bacteroidales;f__Paludibacteraceae;g__;s__	60.6605
AG-P_GH2_12639_1	GH2	CTTCCCGATAACAGTCAGGCTAATTTAACTATTCAAGCAAACATAAACAACACTACGGATCAACCTATTTCGGGAACATTGATCGGGACAATTATGCCGGGAAACATTCAGTTCTCTAAAACGATAGAAGTTGCAGCAAATCAATCTTTATTGACCAACATAAATAAAGATGAATTTGCACAATTAACTGTAAATAATCCACTTCTGTGGTGGCCAAGAGGATATGGAAATCAAAATCTTTATACTTTGAGTTTAGAATTCAATTTGAACAATGAAATTTCAGATGTTCAATCTGTTACTTTTGGCATCAGAAAATATGAATATAAAAACGAAAATGGTGCCTTTACCTTGTATATTAATAATTCAAAAATCTTAGTCAGAGGTGGAAACTGGGGAATG…	TG_msp_maxbin.028_TG_000000000166	1	942.645	0	1	1	522	TG_msp_maxbin.028	d__Bacteria;p__Bacteroidota;c__Bacteroidia;o__Bacteroidales;f__Paludibacteraceae;g__;s__	60.6605
AG-P_GH16_50045_4	GH16	ATGAACCGGGTAAAAACAATATTAATCGTCATAATAGTATTTGTAAGTTTTTCTGTATTTTCGCAATCAAAGAAAGGTTACAAACTTGTATGGCAGGACAATTTCAGTGGAAAGACTATCGATTCCACTTCGTGGACTCATGAAGTGGCAAAACCAGGTTGGGTAAATAATGAAAAACAACGTTACACAAATGGTGAAAATGTGGAGCAGAAAAAAGGCAAGTTAATTCTTACAGCACGTTTTAACGAAAATGAATATACCTCAGCGCGTTTAATTACCGAGAATAAACGTATCTTTACCTACGGAATTATGGAAATTAAAGCAAAATTACCTCCCGGAAAAGGTACGTGGCCGGCATTATGGATGCTCGGAAATAATATTGATCAGGTCGGTTGGCCA…	TG_msp_maxbin.028_TG_000000000147	1	1397.09	0	1	1	774	TG_msp_maxbin.028	d__Bacteria;p__Bacteroidota;c__Bacteroidia;o__Bacteroidales;f__Paludibacteraceae;g__;s__	60.6605
AG-P_GH16_46192_3	GH16	ATGGCTCTATTTGGGAAAAAGTTTTTTAGAAAAATCACTCCTACCGGTAAATTTGAAAAGGGTGAAAATGAACGCATTCAGTCGATGGAACGCTACAACGAAATTGGAAGATCGGCTGAGCTTGCAGAGTACAAACAGTTATCCAAAGTAATCAGTTCTCCAAAATTTCAGGAAAACAAAAAAATCCTGAAAAACAGAAAGTACAAGGATACGGAAGAATACCGACTGAATTCGGAGTACAAAAAACTTCAAAATTCCCGTTCACTGCAACAATACTTCAAAACGTCGGAATCAAAAGAACTAAATGATTTTTTGAAGTTCAAGGAAACTCCCGATTATCTCGATTTAGGGCACCGGAAAAAGGTAAAAGCTTCGGAAAAATTAAAAAAGTTCAAACAA…	TG_msp_maxbin.028_TG_000000000575	1	2387.14	0	1	1	1323	TG_msp_maxbin.028	d__Bacteria;p__Bacteroidota;c__Bacteroidia;o__Bacteroidales;f__Paludibacteraceae;g__;s__	60.6605
AG-P_GH16_13804_1	GH16	ATGGGAAAATCGCTACTTACATTTTTATTTTATTTGTGTTTTTTAATGGCAAGTTGCAGTAACAATGCTCCAACAGTGTTATCTGAAGATATTCAGATACAGTTGTTGCCTTCTTCCTTAAACTTTGATTATGGAACATCCGAACAAATAATTCAAATTACGTCTAATGCAGATTTTACTGTCTTTTCCGATCAGACATGGTGTAGTGTTTCTTCTTCAACCATTAATAAAGGAATGGATTCGTTAAAAATTTCGGTTACCGAAAATTCGACGAATGCCAAACGTAAAGCAATTATAACTTTCAAATCTGGTAACTATGAAAAAAAATATACTGTTAATCAGGATTGTCATTTGTTGGTAAATACGCCTGAAGGTTATCGTTTGGTTTGGCAGGATGAG…	TG_msp_maxbin.028_TG_000000000496	1	1992.21	0	1	1	1104	TG_msp_maxbin.028	d__Bacteria;p__Bacteroidota;c__Bacteroidia;o__Bacteroidales;f__Paludibacteraceae;g__;s__	60.6605
AG-P_GH115_31487_9	GH115	CAAGAGATTAAAATCATTGTGGGCACACTTGATAAAAGCAAGTATATTGACCAACTAATCAACAAAGGGATTATTCATAAAAACGATTTATCCGATAAACGAGAAAAATTTATTATCCAAACCGTAAAGCAACCTTTCGAAGGAATAGACGAAGCTTTGGTTATTGCAGGCAGCGATAAGCGAGGAACGGTTTATGGAATTTACGAACTTTCACGGCAAATAGGCGTTTCGCCGTGGTATTACTGGGCGGATGTTCCTATTCGGAAATCGGAAAATATTTATATCAAACGTGGAGTTTACACTGCCGGTGAACCGGCTGTTGCCTATCGCGGTATTTTTCTCAACGACGAAGAACCTGCTTTGGGAGGTTGGACAAGAGCCACATTCGGTGGTTTTAAT…	TG_msp_maxbin.028_TG_000000002354	1	4075.1	0	1	1	2259	TG_msp_maxbin.028	d__Bacteria;p__Bacteroidota;c__Bacteroidia;o__Bacteroidales;f__Paludibacteraceae;g__;s__	60.6605
AG-P_GH11_31487_4	GH11	ATGAATTTATTCAAAAACAGGTATATTTCGAGATTTTTCATTGTTCCTTTGTCCTTGCTTTTATTTGAAATGCAATTTCTGGAGGCACAAACAGTTACTACCAATCAGCAAGGAACGAACAACGGATATTTCTATTCCTTTTGGAATGCAGGAGGTGGTTCGGTTGTGATGACTTTGGGCAGCGGGGGCAATTATAGTGTAACATGGAATAATTGCAACAATTTCACGTGTGGTAAAGGCTGGAGAACCGGATCAAACAGATCGGTCAACTTTTCCGGCACTTTCGATGGAGGAAGCAATGGATATTTGGCACTTTACGGATGGACCAAAAATGATTTGATTGAATATTATGTGGTCGAAAATTATGGAGCATGGACGCCTCCTGGCGGATCGCCGTTG…	TG_msp_maxbin.028_TG_000000002354	1	1678.42	0	1	1	930	TG_msp_maxbin.028	d__Bacteria;p__Bacteroidota;c__Bacteroidia;o__Bacteroidales;f__Paludibacteraceae;g__;s__	60.6605
AG-P_GH10-CBM4_49033_7	GH10-CBM4	ATGAAGAAAATTATGAAAGCTAAAATATTTAAATATAGATACATTTTTTTACAATTTATTACTCTTTTAGGGGTAATGAATAGCTTGAATTCATGTTATGATGATAAAATGAAATGGGGACGTGATCCGTCTTATGGCGAAATCAGTTCAGCAGAACTTCCATTGGCTTTACAAGAGAAGATTTCGCGATATGATGTTTTAAAAGCTTATACTGATATGGTTTTAGGTATCGGAATAGATCTGACCTCGTATATGGAGAATGAGACCTATCGTAACATAGTGAATCAGAATTTCGATGAAATTACGGTAGGATATAACATGAAACATGGAGCAATGGTCAATTCCAGCGGACAACTGAATTTCACCCAAGTAGATGCCTTAATCAACGAATTAAAAGAA…	TG_msp_maxbin.028_TG_000000002354	1	4118.38	0	1	1	2283	TG_msp_maxbin.028	d__Bacteria;p__Bacteroidota;c__Bacteroidia;o__Bacteroidales;f__Paludibacteraceae;g__;s__	60.6605
AG-P_GH10_31487_5	GH10	ATGAAACTGAAATCGCATTACTTTGTAATATCTCTTCTTATTACAATTTTATTGGCTGATTGCATGGCAGGAGAACGCAAATCGGAAAATTCGCTCAAAGACGCTTTAAAAGGGAAATTTTTAATTGGAGTCGCCATGAATGCGAATCAAATTACCGGAAAAGATACGGCCGGAGTGAGATTAATCAAGCAACATTTCAATTCGATTACTCCTGAGAATTGTATGAAAAGTGAAATTTTGCAACCCGAGGAGGGGAAATTTGATTTTACCTTGGCAGACCAATACGTTGATTTTGGACAAAAAAACAATATGTTTATCGTCGGACACACACTTATCTGGCATTCGCAGGCACCGAAATGGTTTTTTGTGGATAAAGACGGGAAAGACGTTTCACGCGAT…	TG_msp_maxbin.028_TG_000000002354	1	2051.72	0	1	1	1137	TG_msp_maxbin.028	d__Bacteria;p__Bacteroidota;c__Bacteroidia;o__Bacteroidales;f__Paludibacteraceae;g__;s__	60.6605
AG-P_CE4_34287_4	CE4	ATGAATTGTCAGTTACCTACTGTATTGCGTCCGCTGATAGGAAGAAACTATTTGTGGAGAAAAAATTCTTCGGAAAAAGTTGTTTATCTGACTTTTGATGATGGACCGGTGCCTGAGGTTACGCCTCAGGTACTCAGTGTACTTGATGATTTTAATATTAAAGCTACTTTTTTCTGTGTGGGCGACAATGTGAACAAATATCCGGAACTGTACCGAGAAATTCTTTTGAAGGGACACAGTGTTGGGAATCACACTTTTCACCATTTAAACGGATTTAAAGTAGAACATGAACAATATCTGAATGATGTGGAACAGGCTTCGCAGCTGATCGATAGCCGGTTGTTTCGTCCACCTTATGGGAAACTTACCCGCAGGGAGAAAAAAATATTGGAACAGAAA…	TG_msp_maxbin.028_TG_000000000266	1	1099.54	0	1	1	609	TG_msp_maxbin.028	d__Bacteria;p__Bacteroidota;c__Bacteroidia;o__Bacteroidales;f__Paludibacteraceae;g__;s__	60.6605
AG-P_CE12-GH43_10_46352_14	CE12-GH43	ATGAATATTAAAAGTAAAATTCTTGTTCTTCTTTGTTTGAGTGCATTGTTCCTTTCATTCAAGACTCGTCCCATTCATGTGTTTATGGCCGGCGACAGCACCATGGCAAATAAACTGTTTTATAAAAGTGTAACCGATTCATTTACAGGCGAAGTTACTTATGAAAAGTTTTTAGAACGTGGATGGGGTCAATTGTTGCCGGAGTATTTTACCGATCATGTAATTATACGCAATTTTGCTCAAAATGGACGAAGTACACGAACTTTTATTTCAGAAGGTTGGTGGAATAAGCTGATTTCTGAAGTTCAAAAGGGCGATTATGTTGTCATTCAGTTTGGACACAACGATGGAGCAAAAAATAAACCCGATCGATATACTTCGCCCGAAGATTATCGAACC…	TG_msp_maxbin.028_TG_000000000496	1	2060.73	0	0.9129	1	1142	TG_msp_maxbin.028	d__Bacteria;p__Bacteroidota;c__Bacteroidia;o__Bacteroidales;f__Paludibacteraceae;g__;s__	60.6605
AG-P_CBM67-GH78_48446_9	CBM67-GH78	ATGATAATGAAAAAGTGTTTTTATATTATAGCTTTGCTCATTTGTTTTTTATTTTCAGGATTCGATTTTGTTTATTCTGCTGAAGTGGATCGGGAATGGAATTCACTTTGGATTGGACCAGAAAATGATAAAGGAACTGAATATGGTGTTTATTATTTTCGTAAAGGTATTGTCATTAAAGAAAAACCTCTATCTTTTAAAGTTCATGTTTCTGCCGACAATCGTTACAAGTTGTATATTAACGGAAAGATTGTTTCTATGGGTCCGGCACGTAGTGATACATACTTTTGGAATTATGAAACAGTGGATATTGCACCTTATTTGGTATCGGGGAAAAATTGTATAGCAGCATTGGTTTGGAATGAAGCTGAATATCGTCCTGAGGCGCAAATCAGCATA…	TG_msp_maxbin.028_TG_000000000166	1	4248.22	0	1	1	2355	TG_msp_maxbin.028	d__Bacteria;p__Bacteroidota;c__Bacteroidia;o__Bacteroidales;f__Paludibacteraceae;g__;s__	60.6605
AG-P_GH9_46074_21	GH9	ATGAGACTAGTTCTTATAATATCATTTCTTGCATCATTCGTTGTTTTGTCGTGCGGCAACCGCGAAATTGAATGGATAAGGATTAACCAACTCGGATACAGGACTGATGATATTAAGATTGCAGTGTTTACAGGCATGAAAGAAAAAGGACTGAAGTCATTCAGTTTGGTCGATGTCGTATCAGGTAAGACAGTCTTTGTGAACAACGACCCTGTGAAAACCACTCCTCTCAGACCGTTCGGGGCCTGTTACCGCCTCAATTTTTCGGAAGTAAAAACGGAAGGGACTTACAGGATTGTGGCAGGAGATGCTGTTTCTCCCGATTTCAGGATTGCCGATGATATTTATGACGGAACGGCTGATTTCCTCCTTAATTATATGCGTCAGCAAAGATGTGGC…	TG_msp_maxbin.024_TG_000000000073	1	3198.66	0	1	1	1773	TG_msp_maxbin.024	d__Bacteria;p__Bacteroidota;c__Bacteroidia;o__Bacteroidales;f__vadinHA17;g__LD21;s__	70.7751
AG-P_GH78_49632_3	GH78	TTGCTTAGAAAGAGCTTCATGATCAATAAGGATGTGGCTTCGGCACGTGCATTTGTAACCGGACTCGGTTATTTCGAATTCTACGCGAATGGAGAAAAAGTCGGCAATGATGTACTCGTTCCCAACATAACACTTTACGGGAGACGCGATGACATCGGGTCTATAGGCATCATGACCGGCAACAATTTCAGCGAATACAGGGTGATGTACATGTCGTATGATATTACCCGGCATCTGAGGAAGGGTGAAAATGTTCTGGGAGCATTTCTTGGAAACGGTTTTTACAATCCGGCAAGCTACTGGTGCCAGGGATACGGGAGCCCGCGGTTTCTCGGACAGATTTATATCAGATATACCGACGGCACTGAAGATATAATCGCCAGCAATAACAGCTGGAAG…	TG_msp_maxbin.024_TG_000000000593	0.99	2744.21	0	1	1	1554	TG_msp_maxbin.024	d__Bacteria;p__Bacteroidota;c__Bacteroidia;o__Bacteroidales;f__vadinHA17;g__LD21;s__	70.7751
AG-P_GH78_49632_2	GH78	ATGGGGGTTCCGGATGATCAGAGAAAGAAGGTTGTGGCTGCCCTGGAGGCGGATATCCATGCAGCGGGCGATCATCTCGATACAGGGATTTTCGGAACCCAGTTTTTCTTCGAGGTGCTTTCGGAAAATGGTCTTCATGATCTGGCAGCGAAAGTAATGAGTCAGCGCACACAGCCATCGTACGGATGGTGGATCGGCCAGGGAGCAACGACGACATGGGAGCAGTGGGACGGCACTAATTCACGCAATCATCCGATGTTCGGAGGAGGGATATCCTGGTTTTACAGGAAGCTGGCAGGCATGAATGCCGATCCTGATTATCCCGGTTACAAGAACATAATTTTCAGGCCGCAGCCTGCAGAAGACATCGATAATGCATCATATTCAAACCTCACACCG…	TG_msp_maxbin.024_TG_000000000593	1	1142.82	0	1	1	633	TG_msp_maxbin.024	d__Bacteria;p__Bacteroidota;c__Bacteroidia;o__Bacteroidales;f__vadinHA17;g__LD21;s__	70.7751
AG-P_GH78_49031_2	GH78	ATGAAAATAATCTGGATGTTGATATTTCTGATTCTGCTGTCTCCGGAAAATAAAAACCAGGAGAAAGATCCGCCTGAGGGGCTCATGGTCGAATTTATCAGAAGACCGGCTTATGCCGTTATCAATGACTCGAAGCCTGAATTCACCTGGATAGTTCCTGAAAAGGCCGGGAGGCAGACCGCATACCAGATATTGCTCGCCTCAACACCTGATATTCTTGCAAGAGATGAGGCTGACCTCTGGAACAGCAATAAAAGAATAAGCTCACGGTCTTCCGAAATTGAATATGCAGGAGGAAATCTTTCAGACAACACCAGGTATTTCTGGAAAGTGAGGATATGGGACCAAAACGGGGATCCTTCGAAATGGTCTGATATACAGTCTTTCAGGACAGGCATT…	TG_msp_maxbin.024_TG_000000001553	1	3950.66	0	1	1	2190	TG_msp_maxbin.024	d__Bacteria;p__Bacteroidota;c__Bacteroidia;o__Bacteroidales;f__vadinHA17;g__LD21;s__	70.7751
AG-P_GH78_47357_17	GH78	ATGCTGAAATATACACTTCGCTGCCTTAGCCTGGGCGGCTATCTTGTCGATTGTCCACAGATAGAACGGCTTGGTTATGGAGGCGATGGCAATGCATCGACACTTACGGCTCAGACAATGTTCGACCTGGCACCTCTTTATTCAAACTGGCTCCAGGCATGGTATGATTGCATTCGTGATGACGGAGGGATGCCTCACACCGCCCCTAATCCCTATCCGGCAGGCGGAGGACCTTTCTGGTGCGGATTCATTATCACTGCAAGCTGGCAGACATACAGAAACTACGGCGATGCGAGGATCCTTGAAAGAAATTATCCGGCGATGAAAAAATGGCTTGGATATGCAGCCATGTATTCGCGAAACGGAATTCTTGAAAGATGGCCCGATACCGATTACAGG…	TG_msp_maxbin.024_TG_000000000934	1	2305.99	0	1	1	1278	TG_msp_maxbin.024	d__Bacteria;p__Bacteroidota;c__Bacteroidia;o__Bacteroidales;f__vadinHA17;g__LD21;s__	70.7751
AG-P_GH78_47218_9	GH78	ATGTGTTTCAGAAGGCTTTTTCTTTCACTCTCAGTATTATTCTGCATCTATCCTGTAGTATTTCCGCAGGAAAAATGTTCACCTTCAAATCTCAGGTGTGAATATCTTGTGAATCCACTGGGCATTGATTCACGGACACCGAGATTAAGCTGGCTTATTAACGACATCCGTCAGGGTGCCGTTCAGACAGCTTACAGAGTAGTTGCAGGTACTGATTCTGTTGCAGTATCCAACGGATCGGGAGATTTTTGGGATTCAGGGAAAATTGGTTCAGACAGAATGCTCGTTACATATTCAGGCAAGGAGCTTGAACCTTTTACAAAATATTTCTGGAGTGTCGAAGTCTGGGATAAGGACGGTGCTAAATCTATTCCTGTTACAGCCTCATTTGAAACCGGA…	TG_msp_maxbin.024_TG_000000002812	1	4888.42	0	1	1	2712	TG_msp_maxbin.024	d__Bacteria;p__Bacteroidota;c__Bacteroidia;o__Bacteroidales;f__vadinHA17;g__LD21;s__	70.7751
AG-P_GH78_46727_3	GH78	ATGAAATCAGCAAAACTCTTTCTCCTTCTGGTGTTTATCCCTGCAATTTTACAATCGCAGGACCTGACTTTATATGATCTCACCTGTGAACACAGGACAAATCCTCTGGGAATTGACGCCCTTCAGCCGCGGTTGTCCTGGAAAATAAGGAGCACTGGCAACAATGTCATGCAAACCGCATATTCGATAAGGGTCTCTACCGATCAGAATTTTTCCCGATCGGGTATCGTCTGGAGTACGGGCAAGGTTGCTTCAGGCGAATCGGTACTTGTTTCATACCAGGGAAAGGACCTGAAGCCCGGACAGAGATATTACTGGCAGGNAATGGTCTGGGACAACAGGGGAAAGTCCTCAAGATGGAGTGAAACTGCTTTCTGGGAGGCAGGGTTGCTTAATCAG…	TG_msp_maxbin.024_TG_000000009144	0.999	4965.96	0	1	1	2757	TG_msp_maxbin.024	d__Bacteria;p__Bacteroidota;c__Bacteroidia;o__Bacteroidales;f__vadinHA17;g__LD21;s__	70.7751
AG-P_GH51_51317_6	GH51	ATGAGAAAATCTCTGCTTTTCATCTCAGTTTTTTTCCTGCTTTTCCCGTTCTGTGCAAACGGACAGAAGGAAAATTCTGCAGCTGTCAACCAGCTTGTAGTGATTGCCAATAATCCGGGTCCGGTTATCAGCAAAGACATCTATGGGCATTTCTCGGAACACCTGGGAAGGTGCATCTACGAAGGAATCTGGGTTGGAATTGATTCAAAGATCCCCAATACCTATGGCATAAGGAATGATGTTCTTTTTGCTCTCCGTGAAATGAAAATACCTAACCTCCGGTGGCCGGGAGGCTGTTTCGCCGATACTTACCACTGGAAAGACGGAATAGGACCACAGTCAAAAAGGGCTTCAATTGTAAACACACACTGGGGCGGTGTCACTGAGGATAATTCATTC…	TG_msp_maxbin.024_TG_000000004200	1	2830.77	0	1	1	1569	TG_msp_maxbin.024	d__Bacteria;p__Bacteroidota;c__Bacteroidia;o__Bacteroidales;f__vadinHA17;g__LD21;s__	70.7751
AG-P_GH51_45872_14	GH51	ATGAAATGCCTTAAATACTTCTTACTCTGCGTGATTATTGCAAGTCTGGTCGATATAAAACTGGCAGCTCAGCAACCTGCTGTGATAAAAATTGATTTCGACCGGCAGATTGGTATGATTGACCCAAACATATACAGTGCATTTGTTGAACCGATAAGAACTACGGTCTACGGAAGCATTTATGACCCGAAGTCGCCTTTTGCCGATGAAAACGGTTTTCGAAAAGATTTCATCGATCTTGTTAAAGATCTAAACATACGAAGTGTAAGATGGCCGGGTGGAAATTTCGTGTCAGGTTACAACTGGGAAGATGGCATTGGCCCGAAAGATAAAAGGCCCGCAAAGAGGGATCTGGCCTGGAACCAGATTGAGACCAACCAGATGGGAACAGATGAATAT…	TG_msp_maxbin.024_TG_000000001809	1	2727.98	0	1	1	1512	TG_msp_maxbin.024	d__Bacteria;p__Bacteroidota;c__Bacteroidia;o__Bacteroidales;f__vadinHA17;g__LD21;s__	70.7751
AG-P_GH5_36_45426_104	GH5	ATGAACATGGAAACGAAAAAGTTCGGACGCCGTGAATTTATAAGAAATTCGTCACTTGCAGCTGCAGCAATAAGCCTTTCGGGTACAAAAGCGCTGTCCTCTCCCCTTCCTGCAGTTAAAAACAAACTTCCCAGATGGAAAGGATTTAATCTCCTTGATTTCTTCTCCCCTCAGCCTCCGAGGGATCCGTCTTCATCAGGGACCACGGAAGATGATCTGAAGTGGATGGCCGACTGGGGTTTCGACTTTGTAAGGATCCCGATGGCATATCCAAGGTATCTTTCATTCGACCGGACAAGGGATATCCGGAAGGACGAGGTCTGTAATTTCAATCCGGCTGCCCTTGAGGAGGTCGACAGGATCATAAACCTTGCAAACAAATACAATCTTCATGTCAGC…	TG_msp_maxbin.024_TG_000000000182	1	2111.23	0	1	1	1170	TG_msp_maxbin.024	d__Bacteria;p__Bacteroidota;c__Bacteroidia;o__Bacteroidales;f__vadinHA17;g__LD21;s__	70.7751
AG-P_GH43_24_45426_117	GH43	ATGAGAAAGATTCTTGCTACATCGTTTCTGATTTTTATCGTAATCGGCGCTTCGGCACAGAATAATACCTCAATTAAACCAGGTGATTTATGGCCCGACACCGAAGGGAAACATATTAATGCTCATGGCGGAGGAATTCTTTTCCATAACGGCATATATTACTGGTTCGGCGAAAGCCGTCCGGTAAAAGGAGAAAAAGACAGGACGAATTACGGGGTGGGATGTTATTCCTCAAAGGACCTGATGAACTGGAAAAACGAAGGGCTGGCGCTGCGGGTGATAAATGATACATCGAGTCTGTTACAGCCGGGATGCGTGATCGAACGCCCGAAAGTCATCTACAACAACAAGACAAAAAAATTTGTGATGTGGTTCCATCACGAGCTTAAAGGACAGGGC…	TG_msp_maxbin.024_TG_000000000182	1	3296.04	0	1	1	1827	TG_msp_maxbin.024	d__Bacteria;p__Bacteroidota;c__Bacteroidia;o__Bacteroidales;f__vadinHA17;g__LD21;s__	70.7751
AG-P_GH3_49452_7	GH3	ATGCTGTACTCCTTATTTCAGGTCGCGGCTCATAATACGGCAGGCAGTAAGGCGCCTGGCATCCCTCAGTTGTTGATTTTCAATAAATTTATTAAATTTAGGTTTCAAAATCATCATATTATGAAACGACGGTATTATTCAATAGCATTTCTCCTGCTGGTATTCCTCCAGGTGAAAGCCCAGACCGACAGGCAGATGGATACCTTCATCGACAAGCTGATGTCGCAGATGACGCCGGACGAAAAAATCGGGCAGTTAAACCTTCCTGTATCAAGTAGTTTTATTGCCGGTGAGAAGAAAGACGGTGAACTTAGTCCGCTCGAACAAAGAATAGCCAGAGGAGAGATTGGCGGCCTTTTCGGTATGAAAGGGGCGAAACAGATAAGGGAAAAACAACAG…	TG_msp_maxbin.024_TG_000000000220	1	4388.88	0	1	1	2433	TG_msp_maxbin.024	d__Bacteria;p__Bacteroidota;c__Bacteroidia;o__Bacteroidales;f__vadinHA17;g__LD21;s__	70.7751
AG-P_GH3_48564_62	GH3	ATGAAATCACTCCGGAATTCCTTTTTCAGTCTTATCATTTCACTTTTCTTTTCAGGCTTATGTCAGGCATTTTCGCAGTTTTCCGATCCGCCGTTCATAAAATATCTGAACCACCCCTGGGTTGATTCGGTGATGAAATCACTAAGCCGCGACCAGCGTATTGCGCAGTGCATGTGGGTGGCAGCCTATTCAAACAGGGATATTGCCCATGAGGTGGAGATATCAGACCTTATCCGGAAGTTCGGCCCGGGAGGACTTATCTTTTTCCAGGGGACTCCCGGGAAGCAGGCTGAGCTTACAAATTATTATCAACAAATATCTCAGGTCCCGTTGATCATTTCCATGGATGCTGAATGGGGCCCCGGTATGAGGCTCCAGAACGTTGAAAAATTCCCTTAT…	TG_msp_maxbin.024_TG_000000000088	1	5330.24	0	1	1	2955	TG_msp_maxbin.024	d__Bacteria;p__Bacteroidota;c__Bacteroidia;o__Bacteroidales;f__vadinHA17;g__LD21;s__	70.7751
AG-P_GH3_47742_8	GH3	GTGAGCCGCGGCCCGCTTAAACCAAGTTTACAGGGAAAAACGACTCTGAAGGATAATATGGAAATGATAATCAATGCCGGCGTTGACCAGATGGGAAGTGAAACAGATAACGACCTGGTTCTCGACCTTGTGAAAGAAGGGAAGATTTCAGAACAGAGAATAAATCAGGCAGCATCAAGGATACTTCAATGGCACTTCAAACTGGGGCTTTTTGAAAATCCTTATGTCGATCCTGAAGCAGCCGTAAAGATTGTCCGGAGTGATAAAAACCAGAAATTAGGATATCAGGCTCAACTCGAATCAATNGTCCTGCTTACAAATGACGGTGTGCTTCCTGCAAAGGAAAATATCAGGATTTTTGTAGACGGGATTGACAGGGAGCTGGCAGCAAAATATGCC…	TG_msp_maxbin.024_TG_000000001474	0.999	1696.45	0	1	1	942	TG_msp_maxbin.024	d__Bacteria;p__Bacteroidota;c__Bacteroidia;o__Bacteroidales;f__vadinHA17;g__LD21;s__	70.7751
AG-P_GH3_47742_7	GH3	ATGAAAACAAGCCGACACCTATTATCAATTTTTAAGTTCNTCTTATTAGCTGGAATCATTATCTCATGTACTGATAATTCGGATCAGAAAGTGCAACCGGTACTTGGGACACGATCTGTACAGATTATTAAGGAAAAAGGTCTGCAATTCAAGGATCTGAACAAAAATGGGAAACTCGACAAATATGAAGACTGGAGATTATCTGATGACGAAAGGATTGCAGATCTTGTCGGTCAGATGACACTTGAAGAGAAGGTTGGTTTAATGTTCCATCCCAATATTGCAGTCCCTGCTGACGGAATTGTAAAATACGATTTCACTGATGAGGAGAAAGCTGCTATTGCCAATGCCGCCAATGAACAATATGCAGGACCAATTGGTCCGGGAGGACAGGGGCCG…	TG_msp_maxbin.024_TG_000000001474	0.998	1853.35	0	0.8767	1	1031	TG_msp_maxbin.024	d__Bacteria;p__Bacteroidota;c__Bacteroidia;o__Bacteroidales;f__vadinHA17;g__LD21;s__	70.7751
AG-P_GH3_47218_8	GH3	ATGAAAAAGGGCCTGACATTATCTGTGATAATCTTGTTCAGTATGGGCTTAACTGCAATTGCCCAGCAGCATGAAACAATATATCCATTCCGCAATCCTTCACTGGCGGTTGAGGACAGAGTTGCTGACCTTATTTCAAGAATGACACTTAAGGAGAAAGCCGATCAGCTTCTGTATACTGCTCCGGCTATCCCAAGGCTGGGGATTCCGTCATATAACTGGTGGAATGAGGCGCTTCACGGAGTTGCAAGAGCCGGTTATGCAACTGTATTCCCTCAATCTATCACCATTGCCAATTCATGGGATGAAGGACTGATGTTCAATGTTGCCAGTGCCATTTCAGATGAGGCAAGGGCAAAATACCATGAATTTCAGAGAAGAGGCAAAACAGGCATCTAC…	TG_msp_maxbin.024_TG_000000002812	0.992	4731.52	0	1	1	2670	TG_msp_maxbin.024	d__Bacteria;p__Bacteroidota;c__Bacteroidia;o__Bacteroidales;f__vadinHA17;g__LD21;s__	70.7751
AG-P_GH3_47100_4	GH3	ATGAATCGTAAAATTCTTGTTGCTGCAACCTGTAGCCTCTTTCTTATCAGTTGTTCGGGATACAGGGTTCACAAATCTGCATTGCTGGGATATGATGCTGAAATTGACAGAATCATATCTCAGATGACAATCGAAGAAAAGGTAAATATGCTCCATGGAAAACATATGTTTACTTCAGCCGGAGTGGAAAGACTCGGTATTGCCGACATGATATATACCGACGGGCCCTTCGGTATACGCGAAGAAATGGAACCCGACAGCTGGAATCCGCTTGGATGGGAAAACGACAGGGCAACCTTCTTCCCCACAGGATCAGCACTTGCGGCCACCTGGAGCCCTGAACTTGCTTATTCATACGGTACTGCCATTGCCAGGGAGGCCCGGCTTCGCGGGAAAGAT…	TG_msp_maxbin.024_TG_000000000073	1	4102.15	0	1	1	2274	TG_msp_maxbin.024	d__Bacteria;p__Bacteroidota;c__Bacteroidia;o__Bacteroidales;f__vadinHA17;g__LD21;s__	70.7751
AG-P_GH3_45872_18	GH3	ATGAAAAAAACAGCAAAAGTGCCGTATAAGGATCCCTCACTTCCGATCAGGAAAAGAGTTAAAGACCTGATGGGAAGAATGACCCTTGAGGAAAAATGTGCCCAGCTGATGGGCCTATGGAACGGAGGAGTTGAAGATTTCAAGCCTGAGGTCTTCAGTGACCCGGCGAAGATGAAGGAGCTCTTCGGTCTCGGATGCCACTCGGTCCATCCCGCTCCCTTACGCATAAAGGAAACTGTCAGGATGCGCAACGCCATTCAGAAGTATCTTGTTGAGGAGACCCGTCTCGGCATCCCGGCCCTCTTCGTTGACGAAGGCCAGCACGGGATGATGAGGCCCGAAGCCACAGTTTTCCCTCAGGCAATAGGGCTGGCATGTTCATGGGACATGGGCCTCTTT…	TG_msp_maxbin.024_TG_000000001809	1	4102.15	0	1	1	2274	TG_msp_maxbin.024	d__Bacteria;p__Bacteroidota;c__Bacteroidia;o__Bacteroidales;f__vadinHA17;g__LD21;s__	70.7751
AG-P_GH3_45872_15	GH3	ATGAAAATCAAACAACACAAAATATCAGTATTAGCTGCATTTTCTATCCTGCTAATGGCTTTTATGCCGGGTGGCGAAAAAACAAAAAGACCAATATACCTGAATCCTTCATATTCATTCAAAGAAAGGGCTGCCGACCTGGTTTCGAGAATGACACCCGAAGAGAAACAAAGCCAGTTGGGAAATACAATGATGCCCATCCCCCGTTTGGGAGTGAATCATTATGATGTATGGGGCGAAGCACTTCATGGAATTATGGGCAGGAACAACAACAGCGGAATGACAGCAACTTCTTTCCCAAACAGTGTGGCAGTTGGCGCCACATGGGACCCTGAGCTGATAAAACGTGAAACAAAAGTAATTTCTGACGAAGCCCGGGGGTTTAATCACGACGTTATT…	TG_msp_maxbin.024_TG_000000001809	1	6877.53	0	1	1	3813	TG_msp_maxbin.024	d__Bacteria;p__Bacteroidota;c__Bacteroidia;o__Bacteroidales;f__vadinHA17;g__LD21;s__	70.7751
AG-P_GH3_45831_1	GH3	ATGACCAGACTTATCAGCCTGCCGTTAATGTTATTTGTTTGTATTGGGGCATCGGCACAATCTTATCCTTTCCGCGACAAAAACCTCCCTGAAGATGTCAGGATAAAGAACCTTATTTCTCTGATGACACTTGATGAAAAGATCTCCTGCCTTTCACCGCGACTGGCAGTCCCGAGACTTGGCATAAAAGGAACAATGACAATAGAAGGATTGCATGGGCTCGCATACAGCGGTCCTGCCAACTGGGCCGTGAAAGGGCCCAAAGCTTCGCCGACAACCACTTTCCCCCAGGCTATCGGCCTTGCCCAGATGTGGGACCCTGAGCTCCTGAAAAGGGTGGCAGACTGGCAGGCCACTGAAGCAAGATACCTTGCCCAGAACCAGCGTTTCGGAACATCC…	TG_msp_maxbin.024_TG_000000004457	1	3901.97	0	1	1	2163	TG_msp_maxbin.024	d__Bacteria;p__Bacteroidota;c__Bacteroidia;o__Bacteroidales;f__vadinHA17;g__LD21;s__	70.7751
AG-P_GH3_45426_44	GH3	ATGAAAAAAAGAATCACTTTCACTTTTTTGTTTATATCAGCTTTTCTTGCAGTAAATGCCCAGAATGCTGTCAAAATTCTTCCTCAGCTTGGGAAGGCACCGATCAGCAAGGTTATTTCTTCCATGAATCTCGAGGAGAAAGCCGCATTAGTGGTTGGAATGGGAATGCGGATGCCCGGAGCACCTCCTTCTGCAGATCCTTCCGGACCGGCTCAGCAGGCCGGTCCTGTTATCGGACAAACACAGGACATTGTTCCGGGGGCTGCTGGTACCACTTACCCGATACCGCGCCTGGGAATACCATCAATTGTGGTTGCAGATGGCCCGGCCGGATTAAGGATAAGTCCGACAAGACAGGGGAATAATGCCACTTATTACTGTACAGCTTTTCCCGTCGCA…	TG_msp_maxbin.024_TG_000000000182	1	4345.6	0	1	1	2409	TG_msp_maxbin.024	d__Bacteria;p__Bacteroidota;c__Bacteroidia;o__Bacteroidales;f__vadinHA17;g__LD21;s__	70.7751
AG-P_GH3_45426_43	GH3	ATGAAAACTTGTATAAGAAATTTCACAAAGGCGTCATTGATTGTACTTTTTATTGTCTTAACAACGGGATGCACACGAAAATGGAGTGAAGAAACTGGCAGCGGATATAACCTTGTCCATAATAAGGATGGCATGACACTAGGTTATTCCCCGGCTTCAGGTGTGAAAATATTAACAGTCAACGGGCTGGCATTCAAGGATTTGAACAAGAACGGGAAGCTTGATCCCTATGAAGACTGGCGGCTTTCATTTGACGAAAGGGCACGTAACCTGGCATCCCTGCTTTCTGTTGAACAGATAGCGGGCCTTATGTTATACAGCAGCCATCAGTCAATACCTTCAGCAGGAGGTGGCCGAATGGGCGGAGGCACTTACGGAGGAAAGCCTTTTGCCGAAAGC…	TG_msp_maxbin.024_TG_000000000182	1	4210.35	0	1	1	2334	TG_msp_maxbin.024	d__Bacteria;p__Bacteroidota;c__Bacteroidia;o__Bacteroidales;f__vadinHA17;g__LD21;s__	70.7751
AG-P_GH28_46325_4	GH28	ATGAAACCTCAGAAGACCGTCCTTCTACTCATCCTCTCGATGTCAGTCCACCTCCTAACAGCCAAAGACTACAATGCCTCAATGTTCGGCATAAAATCGAACGGCACCACCCTGAACACAAATTCTATCCAGAAAGGGATAGACTTCATAAGTGAGAACGGCGGTGGAAGACTGGTTTTTTATGTAGGAAGATACCTTACAGGAACAATTTACCTGAAATCGAACGTCACAATACAGCTTGAGGAAGGGGCCATACTTGTCGGATCTGACAATCCTCTCGATTATCAGATGAACAAAAACTGGACCGCACTGATATTCGCCCTTGATCAGCAGAACATCGGCATAACAGGCAAGGGGGTGATCGACGGCCGCGGATTTGAGGTGGCTACAAACCTTGTT…	TG_msp_maxbin.024_TG_000000003246	1	2663.06	0	1	1	1476	TG_msp_maxbin.024	d__Bacteria;p__Bacteroidota;c__Bacteroidia;o__Bacteroidales;f__vadinHA17;g__LD21;s__	70.7751
AG-P_GH2_50105_6	GH2	ATGAGTACAACCGGATTTTATCGTCGCATGTTGCCAACAGTAATACTGATCTTTATCACTGTGGCAATTTCGGGCCAGCCGGAGGGCCGTTCGGTGCAAAACTTCAACGATGGCTGGAAATTCCATAAAGGAGATATCCCTGACGGCCCGAAAACCGGTCTCGACGATTCGCAATGGCGTGCTATCTGTCTGCCTCATGACTGGAGCATAGAAGGACCTTTCAGCAGGGAGAACTACAGCTGCACAGGATATCTGCCGGGAGGCACAGGATGGTACCGCAAATCATTTGTCGTCCCTGAAAATGAAGCCGGAAGAAAGGTTTTCATCTGTTTTGACGGCGTCTACAATAACAGTGAAGTCTGGATCAACGGTAACCTGCTCGGCAAAAGGCCAAATGGA…	TG_msp_maxbin.024_TG_000000001359	1	4410.52	0	1	1	2445	TG_msp_maxbin.024	d__Bacteria;p__Bacteroidota;c__Bacteroidia;o__Bacteroidales;f__vadinHA17;g__LD21;s__	70.7751
AG-P_GH2_48730_1	GH2	CTTACGGATATGATACTTCGCGACAGGAATCATCCGAGTATAATAATGTGGAGCATTGGCAACGAAATTCATGAGAGGGAGGATTCTACACGGATAAGGATATGCAGACAACTGGCAGAGCATGTGAGAAATCTCGATAATACCAGGGCTGTTACCCAGGCAGTAACAGGAGTATTTTACCCCGACGGTTGGGAATCGACCGCTCCGGTGTTCGAAGAAATGGATGTTTGCGGTTATAATTACAGTCCTGAAAAATTTGAACAGGACCATCAGATGTACCCTGACCGCATTATGTATACCTCCGAATCATTCCCAAAGGACATTTTTGATTACTGGAAAGCGGTGGAAGATCTTCCCTGGGTCATAGGTGATTTTGTCTGGACGGCTTTTGATTATCTC…	TG_msp_maxbin.024_TG_000000001474	1	2300.58	0	1	1	1275	TG_msp_maxbin.024	d__Bacteria;p__Bacteroidota;c__Bacteroidia;o__Bacteroidales;f__vadinHA17;g__LD21;s__	70.7751
AG-P_GH2_48153_4	GH2	ATGAACGTGCCGAGAAGAGTACCAATACCACCGAACGCCATACCGATATATTCTGNNNNNNNNNNNNNNNNNCCGATGTATGCAAGGATAGAAAATATCGAGGAATATGCGAAAGATCCAAAAAACGACAGACCCCTTATCTTATGCGAATATGCACATTCGATGGGCAATTCCACGGGGAACCTTCAGGATTACTGGGACGTAATAGAGAAATACCCCAGGCTTCAGGGCGGTTTTATATGGGACTGGGTCGATCAGGGGATACTTGTTACTGATCCTGAAGGCGAGAAATACTGGGCCTATGGAGGCGACTTCGGACCGGAAGGCATAAAAAGCGACGGCAATTTCTGCATAAATGGAATTACATGGCCTGACAGAACCGGAAAACCGGGATTAAAT…	TG_msp_maxbin.024_TG_000000001507	0.989	3032.75	0	1	1	1722	TG_msp_maxbin.024	d__Bacteria;p__Bacteroidota;c__Bacteroidia;o__Bacteroidales;f__vadinHA17;g__LD21;s__	70.7751
AG-P_GH2_47635_13	GH2	ATGAAAAAGTTTATGATTCTCCCGGCTCTCCTGCTTCAGGTAATGACACTTGCTGCCCAGAGTATCGGGGATTGGGAAAATCCCGCTGTTTTCCGTGTCAACAACCAACAGGCCCATGCAACACTTATGCCTTTTGCTGATAAGGCATCGGCTCTTACATTCGACAAGTCGAATTCATTATTTTACAAATCACTAAACGGGACCTGGCGTTTCAGGTACCTCATGAATCCTTCCCGGACCCCTCAGGATTTTCCCGCTGACTCGATAAGCGAATCGCGATGGACAAGCATAACGGTACCGGGAAACTGGCAGTTGCAGGGGAATTTCGATCCTCCCGTTTTTGCAAACATAAAACATCCCTTCAGGGCCAATCCTCCGCACGTGCCTCGGGATTATAAC…	TG_msp_maxbin.024_TG_000000000220	0.997	3209.48	0	1	1	1794	TG_msp_maxbin.024	d__Bacteria;p__Bacteroidota;c__Bacteroidia;o__Bacteroidales;f__vadinHA17;g__LD21;s__	70.7751
AG-P_GH2_47550_8	GH2	ATGAAAAGGCTGTTACTGACAATCATCCTCAATCTTGGCATCATGGCATTTCCGTTTTCCCAGAAGAAACCTTTTCTTTCGGATATCTATTCTTACATCGAAAACACGTCTGTTTATGAGCTGAACCAGGAAGATGGACATGTGCCCGTTGTTCCTTACGAGAACTCCGCTGATGCTTTTGTGAACAACCTTGACAAAAGTCCATGGTATCTGTCACTCAACGGGATATGGAAGTTTCATTATTCAGATACCCCGGAAGGAATTCCGTCAGGTTTCTTTGCCCCGGGGTATAAAGATAATGGTTGGGATACTATCGGTATTCCTTCCAACTGGGAGATGAAAGGATACGGTGATCCTCTTTTCAGGAATGTGACAACTCCCTTCAGACCCGATCCTCCG…	TG_msp_maxbin.024_TG_000000000073	1	6790.97	0	1	1	3765	TG_msp_maxbin.024	d__Bacteria;p__Bacteroidota;c__Bacteroidia;o__Bacteroidales;f__vadinHA17;g__LD21;s__	70.7751
AG-P_GH2_47550_4	GH2	ATGAAACGATCAGCATCGCTGCCGGCAGTGTTCATATTGCTTTTAATCATGATCCCGGCGTTTTTATCTGCTCAGCATTCACCACGTTCCCGTGAACCGTTCAATGCCGGATGGAAGTTCATCAGATTCTTCAATGCATCAACTGATGTGGCGGCTTTTGATAAAGAACCGGCGGGACTTGAGTTGCCGGAGGTAAGCGATCAAGGCTGGCGCACTCTCGATCTGCCCCACGACTGGGCTATTGAGGGACCTTTCAGCGACACCCTTGAAAACAATACCGGGCTCCTGCCATGGAAAGGGATAGGATGGTACAGAAAACATTTCAGGCTGGATGAAAATGACAAAGGGAAAAGGATATATATCGATTTTGATGGCGCCATGGCATATTCTNNNNNNNNN…	TG_msp_maxbin.024_TG_000000000073	0.98	4489.87	0	1	1	2598	TG_msp_maxbin.024	d__Bacteria;p__Bacteroidota;c__Bacteroidia;o__Bacteroidales;f__vadinHA17;g__LD21;s__	70.7751
AG-P_GH2_47218_13	GH2	ATGAAAAATCTCACATTGGTAATTTCATCGCTTTTTTTCCTTTTCTCTGTTACAGGGGCAGCAAATGCACAGGTGGCCTCTATAAGAGACTCCCTTGGAGGGGCTCCGGTACCGGCCGAGATTGAGGACCCTGAATGTTTTGCAATTAACCGGGAACCCGCCCATGCCACTTTAATGCCTTATGCCGATCTTAATGAGGCTCTTGCCGCAAACCGACATGTTTCTGCATATTGCAGAAGCCTTAACGGCATGTGGAAATTCAACTGGGTTTCATGGCCGCAGGCCCGGCCTGTCGAATTTTACAAACCTTCCTACGATGTCACTTCATGGAAGGAAATACCGGTTCCATCAAACTGGCAGATACTTGGTTACGGGACTCCTTATTACAGGAACCTGGGA…	TG_msp_maxbin.024_TG_000000002812	1	5725.18	0	1	1	3174	TG_msp_maxbin.024	d__Bacteria;p__Bacteroidota;c__Bacteroidia;o__Bacteroidales;f__vadinHA17;g__LD21;s__	70.7751
AG-P_GH2_47131_7	GH2	ATGAAGAAGATTATTTGTCTGAAGCTACTGGCCCTTTTAATTGCCGCCCCGGTTACTGTTGCGCAGAAAAACCCTGTAAAACAGGTGAAACTTGCTGATTTTGCCCTCCAGTCTTCAGCTGTTGTCAAGGCCTCCGGCGAAGAGATTTCATCTCCCGGCTACAAAACAGATGTTTACTGGTTCCCTGTAAAGGTGCCTTCAACTGTCCTCACCGGACTTGTTGCCAACAAGGTATATCCTGACCCCTATGTCGGCATGAATAATATGCTGATACCAGACGCATCCGACGAATTCAACAAAAAGTATGATCTTGAAAAGTTCAGTTTCCTTCCCGGTGAACCCAATCCATGGAAGAAACCATTCTGGTACAGGACCCGGTTTTCTGTTCCGGCCTCTGAC…	TG_msp_maxbin.024_TG_000000000220	1	5011.04	0	1	1	2778	TG_msp_maxbin.024	d__Bacteria;p__Bacteroidota;c__Bacteroidia;o__Bacteroidales;f__vadinHA17;g__LD21;s__	70.7751
AG-P_GH2_46701_1	GH2	CTTCTGAAAGCCAGTGGTTTCAATGCTGTAAGATGTTCACATAATCCTCCCTCCCCTGCTTTTCTTGATGCCTGCGATCGTCTTGGCATGCTCGTAATGGATGAAGCATTCGACATGTGGAGCGACCCGAAGAATCCGAATGATTATCATCTCTGGTTCGATGATTGGTGGAAAAAAGACATTGAGAACATGGTGCTGCGAGACAGGAACCATCCTTCAATAATAATGTGGAGCATAGGGAATGAGATCCCAGGCAGGCAAAGGCCCGAAGTTGTTGAAACGGCTGCAAAACTCGCCGGCTGTGTCAGAAAGCTTGACCCGACACGTCCTGTCACTTCCGCAGTGAACGACCTGAAACCTTATCAGGATGCATATTTTGCCACTCTTGATATTGCAGGT…	TG_msp_maxbin.024_TG_000000012182	1	2516.99	0	1	1	1395	TG_msp_maxbin.024	d__Bacteria;p__Bacteroidota;c__Bacteroidia;o__Bacteroidales;f__vadinHA17;g__LD21;s__	70.7751
AG-P_GH2_45911_6	GH2	GTGTGGGTGAAAAAGGAGGTTAAGCAAATTGAAAAGGATTTATTTCAATACTATTCTCACATGAAAAAGATCTTGATACTTTTAATTGTATTTGCCGGATGTAAAGGTGAGCCCGGGGAAATCAGAGAACATTTGTCACTTGCCGGTGAATGGGAGTTCAGAATTGATTCGCTTGATCAGGGAGTAAAGGAAGAATGGTATAAGAAGGAATTTTCAGAGGCTGTCAGGCTCCCGGGATCAATGGCGGAAAACGGCAAGGGATATGATGTATCGGTAAATACCGATTGGACAGGCGATATAATAGACAAGTCTTATTTCGTCGAAGAGCGTTATAAAAAGTACAGGCAGGAGGGTAATATAAAAATCCCATTCTGGCTTAAGCCTGAGAAATACTATAAG…	TG_msp_maxbin.024_TG_000000001451	1	5232.86	0	1	1	2901	TG_msp_maxbin.024	d__Bacteria;p__Bacteroidota;c__Bacteroidia;o__Bacteroidales;f__vadinHA17;g__LD21;s__	70.7751
AG-P_GH16_49208_36	GH16	ATGTCCCTTAAACAGCCCGTAATGATTTTAAACAATCCGGAAATTATGAAACTGCGATTAATAATGCTCCTTTTCATCATTCTCCAGACCGGGATCCTCGTGTCCTGCAGCGATAAGAGCAATGAAAGGGCCCCTCAATTACTTTTCAGCCAAGAACTTACAGTGGCTGAAGACGACCCCGACGGAATGATAAGCATACCAGTCTATCTTTCCGGCGAATCAGCTGAAACAGTCACCATTGACTATTCGACGGCCGACAGCACCGCCCTCGCCGGACGGGATTATACTGCCGTTGCATCGGGGAAAATCATCTTTCAGCCCGGACAGCTGGCTGCTGAGATCCCGCTTGAGATAAAAGCGGATACCAATGTAAAGCAGGACGTTTATCTGAATATAAGA…	TG_msp_maxbin.024_TG_000000000721	1	2089.59	0	1	1	1158	TG_msp_maxbin.024	d__Bacteria;p__Bacteroidota;c__Bacteroidia;o__Bacteroidales;f__vadinHA17;g__LD21;s__	70.7751
AG-P_GH16_49150_29	GH16	ATGCCCTATATGAAAAAGTCCTGTTTGATTTTTCTGGTATTGATGCTCTGGTCATGCGGCCAGAACCGCCAAAAAGACTGGCAGCTTGTATGGTCCGACGAATTCAACTACTCCGGATTGCCTGATCCATCAAACTGGTCGTACGAGACAGGTTTCGTGAGGAATAATGAGCTTCAGTATTATACATCGGGGCGGACAGAGAATTCTGTAGTTGACGGGGAGAATCTGATGATCATCGGAAGGAAGGAGACCTATGATTCGGCCGGTTATACTTCAGCAAGCCTGACAACCGATGGCAAACACAGCTGGACCTATGGCAAGGTTGAAGCCAGAATGAAGCTTCCAAAAGGTCAGGGGATGTGGCCCGCATTCTGGATGCTTGGCCAGAATATACATCAG…	TG_msp_maxbin.024_TG_000000001703	0.975	1095.93	0	1	1	642	TG_msp_maxbin.024	d__Bacteria;p__Bacteroidota;c__Bacteroidia;o__Bacteroidales;f__vadinHA17;g__LD21;s__	70.7751
AG-P_GH141_49006_3	GH141	ATGCCAGTCAGGGCCGAAGGGCACAAATTTTATGTCTCACCCGCGGGAAATGATTCCGGCGCCGGGACAATTGACAAACCTTTAGGGACCCTGGCTGCAGCCGTTGCCAGAGCAGGGGAATACAGGAAGCAAAATAATCCCGGATCTCCGGTCGAGATAATCGCGCTTCCGGGGGAGTATTTCCTGATGCAGCCTCTGATGCTCCGGCCTGAAGATTCCGGCACAATAACGGCTCCCCTGATCATAAGAGGCGACAGTTCAGGGAAGGCAATATTCCGGGGAGGAATACCCGTTACAGGCTGGGAGATAGCCGGTGAAAAACTGTGGAAGACATTTATACCACAGGTCGCATATTATAATTCTTATTTTGAACAGCTGTACGTAAACGGGAAAAGGGCA…	TG_msp_maxbin.024_TG_000000002792	1	3718.03	0	1	1	2061	TG_msp_maxbin.024	d__Bacteria;p__Bacteroidota;c__Bacteroidia;o__Bacteroidales;f__vadinHA17;g__LD21;s__	70.7751
AG-P_GH127_51317_5	GH127	ATGAGAAAATCGTTGCCTCTTTCTTTATTCATTGTCTTCAGTCTCTTACTGGCACTGTGTTCAAAAACGCCGTCGGCCGACTATCCCATACGTCCGGTTCCGTTTACTTCAGTAAAGCTGACAGATAACTTCTGGGCACCCAGGATCAGGAAAAATGCCGAGGTGACAATTCCTATCGCTTTTTCTTACTGCGAGTCTTCGGGCCGGGTGAAGAACTTTGAAATAGCCGGGGGACTTGATACCGGGTCCTTCAGAACAATTTATCCGTTTGATGATTCTGATGTTTTCAAAATAATTGAAGGCGCAAGCTATTCACTGCAAACATATCCCGATCCCCGACTTGAAGGATATCTCGATACCCTCATTTGGAAAATAGGTCTGGCACAGGAAGATGATGGT…	TG_msp_maxbin.024_TG_000000004200	1	3588.19	0	1	1	1989	TG_msp_maxbin.024	d__Bacteria;p__Bacteroidota;c__Bacteroidia;o__Bacteroidales;f__vadinHA17;g__LD21;s__	70.7751
AG-P_GH106_51327_32	GH106	ATGCATTATNNNNNNCTGGTCAGATGTTCGGGATCAGGAAAAAGCATCGATCTGGAAGCCGGATTTCAGAATCCTCCTGAAAGTGCAAGACCACGCGTATGGTGGCACTGGATGAATGGCAATGTAACCAGGGAGGGCATCAGGGCCGATCTTGAATGGATGCATCGTATAGGTATAGCCGGATTTCAGAATTTTGATGCGGGGCTTGCTTCTCCACAGATTGTTGCAAAGCGGCTCATTTACATGACACCTGAATGGAAAGACGCCTTTCTCTTTACAACAAAACTGGCTGACTCGCTTGGCCTTGAAATGGCTATTGCCGGATCTCCGGGCTGGAGCGAAAGCGGAGGCCCGTGGGTTACCCCTGCTCAGGCCATGAAAAAACTGGTCTGGAGTGAA…	TG_msp_maxbin.024_TG_000000000193	0.986	5647.63	0	1	1	3231	TG_msp_maxbin.024	d__Bacteria;p__Bacteroidota;c__Bacteroidia;o__Bacteroidales;f__vadinHA17;g__LD21;s__	70.7751
AG-P_GH106_47719_2	GH106	ATGAAGTATTCAGTCCGTTTCCGCCAGGGATGTCTTGCAGCCATCCTACTGTTAATCATTTCACAATCTTCCTGTAAAAAGGAAATTGCGTCTGAAGTAAAGATCAATGATTATCAGTCGCTTGCAGAAGGTTTTAAATCACCTGCTGCAGAATATACAACATCTCCGTTCTTTGTATGGAATTATAAGATCTCGAAACCTGAAATCGATAATTTCCTTCAGGAATTCAAGACTCAGGGAAGCAGCCAGGTGTTTGTACATCCCCGTCCGGGACTAATAACCGAATATCTTTCAGATGAATGGTTCGATCTTTTCGGTTATACCGTTCGGAAAGGCAAAGAGCTTGGAATGAAAATCTGGATTTACGATGAGAATTCCTATCCAAGCGGTTTTGCAGGC…	TG_msp_maxbin.024_TG_000000000182	1	5654.85	0	1	1	3135	TG_msp_maxbin.024	d__Bacteria;p__Bacteroidota;c__Bacteroidia;o__Bacteroidales;f__vadinHA17;g__LD21;s__	70.7751
AG-P_GH106_45426_103	GH106	ATGTATAAAAGTTTAACAATTCTTATACTTCTTGTATGTCAGGCCGTGTCCGCACAACAGATCCAATGGCCTTCAATAACAAAAGAGAATAAGCCATGGACGCGCTGGTGGTGGCCGGGAAGCATAGTTACCAAACCCGATCTTACGGCGGCCATGGAGCTTTACCGGGATGCGGGTCTCGGAGGTATGGAAATTGCTGTTATCTACGGCGTAAAAGGCTATGAGGACAGGTTCATAAACTATCTTTCTCCCGGGTGGATGGAAATGTTCACACATACCCTTAAAGAGGCAGGCAGGCTTGATATGGGAATAGACCTGGCAAATGCATCAGGCTGGCCATTCGGCGGACCATGGGTCGAACCCGATGATGCATGCAGGAACATCAATTATAAAACATGG…	TG_msp_maxbin.024_TG_000000000182	1	5124.66	0	1	1	2841	TG_msp_maxbin.024	d__Bacteria;p__Bacteroidota;c__Bacteroidia;o__Bacteroidales;f__vadinHA17;g__LD21;s__	70.7751
AG-P_GH105_45426_113	GH105	ATGTCGGCCATGGTACTTGCCAACCAATACTTCATGCAGCTTTGGCCCGATGTCGGGAAGACGATAATTACCGAAAGGGAAAGACCCAGCAACATCTGGACCCGCGGTACCTATTATGAAGGACTGATGGCCCTTTACAAGCTGAATCCCGATCCGGCATATCTCGATTATGCCGTAAAATGGGGCGAATTTCATAAATGGGGACTTCGAAACGGTATAACTACCCGAAACGGGGATGATCAATGCTGCGGACAAACGTATATCGACCTTTACCTTCTTGATCCTTCGAAAGAGGAAAGGATAAGGGATATAAAGGCCTGTATCGACAATATGATCGCTACCGATAAAATTGACGACTGGAGCTGGATAGATGCCATCCATATGTCGATGCCTGTTTTT…	TG_msp_maxbin.024_TG_000000000182	1	1878.59	0	1	1	1041	TG_msp_maxbin.024	d__Bacteria;p__Bacteroidota;c__Bacteroidia;o__Bacteroidales;f__vadinHA17;g__LD21;s__	70.7751
AG-P_GH105_45426_100	GH105	ATGAAAAGAAACCTGACTGTATTGCTGATCGCTGTGATATTCACAACTGATGCTGCAATTTCACAGAATAGCCTTCAAAAAATCACGGATACCAACACCCCGCTTCATGCCCTGCAGCCTGATTATCCCGTTCCTTACGGGGCACCTGATCAGAAAGAGATAATTGCAACAATCGACAGGTTGTTCAATTACATTGATGCTTCAACACCTCCCGTGATTAAGGATTCGAAGACCGGAGCCGTGATCGCTGACCTGTCGAAGCTTACCGGTGATGCCGTCTTTGAGCCCGGCGTCTTCAGGCTTGTCAGCTACGAATGGGGAGTGGCATACGGTGCAATGCTTTCTGCCTATGAGATAACCGGGGATACAAAATATAAAGAATATACTCTTAAACGAATC…	TG_msp_maxbin.024_TG_000000000182	1	2489.94	0	1	1	1380	TG_msp_maxbin.024	d__Bacteria;p__Bacteroidota;c__Bacteroidia;o__Bacteroidales;f__vadinHA17;g__LD21;s__	70.7751
AG-P_GH10_45872_19	GH10	ATGAAAGCAAAAATGAAAAAGATGCTAATACCGGCGGTTACAGCCACATTGATGCTTCTCTCAGCATGTGCCAACGATAAGATCAGCCTTCGAAAGGCCTATGAGGGTCACTTCCTGATTGGAACAGCCATGAACAGGATACAGGTCTCCGGGGCTGACCCAAGGGCCATGCCCTTCATTGTTAAGCATTTCAACTCCGTAACAGCAGAAAATGACATGAAATGGGAACGGATTCATCCGGAACCTGGAAGATACGATTTCAGCGTGGCCGACAGCATAGTTGACTTCGCGGAGCGAAACAACATTAAGGTCATCGGCCATGTACTCGTTTGGCACTCACAGACACCCGCCTGGGTCTTCCAGGACTCTCTCGGCAATCCACTGACACGAGACGCTCTC…	TG_msp_maxbin.024_TG_000000001809	1	2040.9	0	1	1	1131	TG_msp_maxbin.024	d__Bacteria;p__Bacteroidota;c__Bacteroidia;o__Bacteroidales;f__vadinHA17;g__LD21;s__	70.7751
AG-P_CE7_49540_33	CE7	ATGAAAAACTATTCTGACAAAATAAATCAAGAGCCCATGAAAAGACCTTTTCCCATTTTTGCAACAATAATCCTGTCTTTGTTTTCCGTCGTTCTGCAGGCCCAGTTGCCGGAGCAGCTTATTAAGATTGTTGTGTCTCCGGATCATGAAAACTGGCAATATAATTCCGGAGAAAAAGCGAATTTCACTGTTCAGGTATTCTGCCATATGAATTATCTGAAGGGTGCAAAAGCCTGGTATGAAGTCGGCCCTGAAAAGCTTGATCCTTTTAAAAAAGACTCTCTGATCCTTGATGGTAAGCCTTTCAAAATTGATGCCGGAACACTTAAGTCTCCCGGATTCCTGAGATGCATTGTAACAGTAGAATATGAGGGGAAGAAATACAGAGGGCTCGCGACT…	TG_msp_maxbin.024_TG_000000000304	1	2408.78	0	1	1	1335	TG_msp_maxbin.024	d__Bacteria;p__Bacteroidota;c__Bacteroidia;o__Bacteroidales;f__vadinHA17;g__LD21;s__	70.7751
AG-P_CE4_45731_20	CE4	ATGAATTCGATCTGGGGCAATTTCCGCCGACTGAACACAGTGACCGGATGGATCATTTTTGCTGTTTCTTCAAGTGTATATCTTCTTACACTTGAACCGACGGTAAGTTTCTGGGATTGCGGAGAATTCATTCTTTCCTCTTTCAGGCTTCAGGTGGGTCATCCTCCCGGGGCGCCTCTTTTCCTGATGATAGGGAGAATTGCCACATTATTTGCAGGTGGCGACACATCGAAGGTGGCGCTGATGATGAATGCGTTTTCGGCCCTGTCAAGCGGTTTTGCCATAATGTTCCTGTTCTGGACGATCACACACCTGGTCAGAAAGTTTTATGCCGGAAAGGAAGAGGTGGCATCCCATCAGGTTCCTGCCATACTCGGCAGTGGAATCATCGGGGCCCTG…	TG_msp_maxbin.024_TG_000000001359	1	5447.46	0	0.8211	1	3020	TG_msp_maxbin.024	d__Bacteria;p__Bacteroidota;c__Bacteroidia;o__Bacteroidales;f__vadinHA17;g__LD21;s__	70.7751
AG-P_CE15_47399_1	CE15	ATGGATGAAAAATTTGATACTTTTATAATTAACATGACAACCATAAAACAACATGAGATGAAAAGGTTCCCGTTATTAAATGTATTTGCCACACTTATTCTGTTAAGCTTGTTTTCTTCATCAATGTCACAACCGGCTCAGGGATGGAAGGCTGATCCCGCCACCGTTGAGAGGCTTTCTAAAAGCCAGCCTGATATTAATTACCAGGAAGACATTGTTCCTCATTTTAAACTGCCTGAGGTTTTGACTGATTCAAAAGGCCGCAGGATTAAGAATTCATATTCGTGGGAATCTGAAAGGCGGCAGGAGGTGCTTGAACTTTTCAGACAAAATGTTTACGGAAGAGTTCCATCCACTCCATATACAAAGGACTTCAGGGTGGTGAATGAAGACAGGAAC…	TG_msp_maxbin.024_TG_000000000304	0.998	2120.24	0	1	1	1179	TG_msp_maxbin.024	d__Bacteria;p__Bacteroidota;c__Bacteroidia;o__Bacteroidales;f__vadinHA17;g__LD21;s__	70.7751
AG-P_CE1_50011_8	CE1	ATGAAAAAACTTCTGTTGTNTTCACTATTGGCTTTTTTTGCATTTAGTTTTCCATCCTACCCGCAACAGGCGCTTTTCGGTGGAACAAATATCATTTCTCCCGAAGTGAATCCCGACAATACTGTGACCTTCCGCTTCCAGGCCCCTGATGCCAGGGAGGTAAAAATCACAGGCGACTGGATGCCGGCCCAGGGCTGGACTCCCGGTTCAGAGGCAATGAAAAAGGACGAAAAAGGCATATGGACGTATACAACTGCAGCCCTTCCATCCGATCTTTACAGCTATTCGTTTATTGCCGACGGGATTAAATGTACCGACCCCAATAATGTTTATCTCATCAGGGATGTGGCTTCTGTTACAAATGTTTTCATCACTGGCGGAGGGAAGGGAGATCTTTAC…	TG_msp_maxbin.024_TG_000000002197	0.999	2113.03	0	1	1	1173	TG_msp_maxbin.024	d__Bacteria;p__Bacteroidota;c__Bacteroidia;o__Bacteroidales;f__vadinHA17;g__LD21;s__	70.7751
AG-P_CE1_49208_40	CE1	ATGAAAAAGAAACTACTCTTGTCAATCATCTGCCTCTCGGTATTTGCTGTGTCTTTCTCACAGGAACTGGCAAATTTCAGGCGGACACCAATCGTTTCTCCCGAGATAGGTGAGAAAAACGTTACCTTCAGGTTCAGGGCTCCCCAGGCAAAGCTGGTGCGGATCTACGGGTCATGGATGAAAAGCTATGATTCTTCCCTGAATATGAACAAGGATACAGCCGGATTGTGGATTCTGACAATCCCGAAACCCGAGCCTGAGCTTTATACCTACAATTTTATTGTCGACGGTCTTGTTGTTAATGATCCGGCCAACGTATTCCTGCAAAGGGACGGCACCCGTTACCTCAGCGTGCTTCTTGTACCGGGCGAAAAGACAGAAAATTATTTCGAGGCTGAC…	TG_msp_maxbin.024_TG_000000000721	1	2046.31	0	1	1	1134	TG_msp_maxbin.024	d__Bacteria;p__Bacteroidota;c__Bacteroidia;o__Bacteroidales;f__vadinHA17;g__LD21;s__	70.7751
AG-P_CE1_49208_39	CE1	ATGAAAAATTTCTTTTTATCAGCAATAATATGCCTGTCATTCTTCACGGGGATTTCTGCCCAGGAGCTTGCAAATTTCGCCGGACGTCAGCCTGTCATTTCTCCTGAGATGGGTCTCAACCAGATCACTTTCAGAATATCGGCTCCATATGCCGATACAGTTAAGCTTTACGGATCGTGGATGAAGGATTTCAGGTCGAGCGTAAGCCTTACGATGGGAGAGAACGGCCTCTGGTCTGTGTCCGTTCCTTCCCCTTCGCCTGAACTTTATACATATAACTTCATTGTTGACGGCATAAGTGTCAACGACCCGAACAATGTATTGATGCAAAGGGACGGGACCAGATACCTGAGCGTTCTTCTTGTTCCCGGTGAAGCAACGGCCAATTATTTTGAGGCT…	TG_msp_maxbin.024_TG_000000000721	1	2067.95	0	1	1	1146	TG_msp_maxbin.024	d__Bacteria;p__Bacteroidota;c__Bacteroidia;o__Bacteroidales;f__vadinHA17;g__LD21;s__	70.7751
AG-P_CE1_47131_27	CE1	ATGAAAAATCTGCTTAAGTCGTTTTCAGCCATCATACTGATGCTGACCGCATACGGTAATTCCATGGCACAGCAGGCTCATGTAAACCTCGACTGGGCGCCTCAGAAAAACACACAAGATCTGGTACCTTTTGGGGCCGGTGTAATATCTCCCGAGGTCAATGACAACCATATGGTAACCTTCAGGGTAAAAGCGCCTGAAGCAAATTCTGTAATGCTTTCCGGCAGTGTCCTCCCGGAACTCAAAGCCGACAAGCCGATACCCTTCATAAAAGGGCCGGAAGGTGTATGGACCCTTACTGTCGGTCCCATGACACCGGAAATATATTATTACAAACTGATAATTGACGGGGTGAGTGTCGATGATCCGGCAAACACCCTTACAGGATTTGCGGGTCAG…	TG_msp_maxbin.024_TG_000000000220	1	2111.23	0	1	1	1170	TG_msp_maxbin.024	d__Bacteria;p__Bacteroidota;c__Bacteroidia;o__Bacteroidales;f__vadinHA17;g__LD21;s__	70.7751
AG-P_CE1_45872_17	CE1	ATGAAAAACATACTGATTGCTTTATTAACATCATTGGTATTTACCGGAAGTTTTTGTTTTGCACAAACCAGTCCTTCAGAAGTCAAAGAAGATTTTAAACCCTCGACCCTGAACCAGCCCGGTAAAGAGTATCCCATGGTAAACTCTCAGGGTTATGCCCGTTTCCGTGTTGAGGCTCCCGATGCCCAGAGTGTAACAGTCAGTCTCGGACCTGGCAGCCGTGGAGGAACAAAGCTTACCAAAGGAACTGATTCTGTTTGGGTTGGAACCACGGAAGGACCGATAGATGAAGGCTTTCATTACTATCGCCTGACAGTTGATGGCGGAGTTTTTAACGACCCGGGAACTTTGAATTTTTACGGTTCTACACGATGGGAGAGCGGAATTGAGATTCCGGCC…	TG_msp_maxbin.024_TG_000000001809	1	2024.67	0	1	1	1122	TG_msp_maxbin.024	d__Bacteria;p__Bacteroidota;c__Bacteroidia;o__Bacteroidales;f__vadinHA17;g__LD21;s__	70.7751
AG-P_CE1_45872_16	CE1	ATGAAAAGACAATTTCTGATTTTTTTACTGCCGGTTTTGCTTACAGGAGGAGTATGTTTTGCACAGTCACAGACTAATGTAATTGAAGATTTTAAACCTTCTGTTTTGAATCAACCCGGGAAGGAATATCCGAAGGTAAACTCCGAAGGCCGGGTTCGTGCCCGGATTTCAGCACCTGAAGCTCACAGGGTACAGTTGGACATAAGTGCTGTAAAATACGACCTGGTGAAAGATGACAAAGGTGTATGGACAGGAGAATCAGCACCTCAGGACGAAGGCTTCCACTACTACCAGCTCTGGATTGACGGTGCTGCAGTGCCGGATCCCGGCAGCTTGTATTTTTATGGCGCCAGCCGTTGGGGCAGTGGTGTAGAAATACCGGCAAAAGACCAGGATTTC…	TG_msp_maxbin.024_TG_000000001809	1	2095	0	1	1	1161	TG_msp_maxbin.024	d__Bacteria;p__Bacteroidota;c__Bacteroidia;o__Bacteroidales;f__vadinHA17;g__LD21;s__	70.7751
AG-P_CE1_45032_7	CE1	ATGAAAAAAGCATTTCTTATTCTGTTATCGATGACCCTTACGTTATCTGCGGTCAGTCAGAACGGAAAGGTGATGGATAACCTTTCCATGACAAGCAAGATCCTTAAGATGGAAAGGAAATATGCAATTTATCTCCCCCCCGATTATGAAACGTCGCAGAGAAGTTATCCCGTTCTTTATCTTCTTCATGGTGCCGGTGACGACCAGACCGGATGGGTACAGTTCGGCGAGATCCTGAATATTGCCGGCAAGGCGATAAATGAAGGGAAGGCCACTCCCATGATAGTTGTAATGCCTGATGCAAACACAGGGAAAAGAGGATATGTGAATGGCATTAAGGGCGACTGGAGATATGAGGATTTCTTTTTTGAAGAATTCATGCCATTCATCGAAAAGGCT…	TG_msp_maxbin.024_TG_000000006208	1	1559.4	0	1	1	864	TG_msp_maxbin.024	d__Bacteria;p__Bacteroidota;c__Bacteroidia;o__Bacteroidales;f__vadinHA17;g__LD21;s__	70.7751
AG-P_CBM32-GH2_48564_60	CBM32-GH2	ATGAGACCAATCCTTGTAAACCATGTTTTAAAAACGGCATCGTTTTTATTTTTCTTCTTAACCATTCTGTCATGTTCCGGTAAAAAGGATTTATCATCTGTTCTTCTGCTGGATAAGGACTGGATGATACAATCTTCACAGAAGACAAGTATGAAAGGCGAGGAACTTTCAATGACTTCTGATAATATCAGCGGTTGGTATTCAGCCGAAGTGCCTTCGACAGTCTTTGGCTGTCTTGTAAAACAAGGGGTTTACAAGGATGTTTTTTTCGGGAAAAACCTTGAAAAGATCGATCCGGCAGAGTTCCAGTGCTCATGGTGGTACAGAAAGAGTTTTGCTGTGACAAATAATGAGAGCACTGCTTACTATCTCGATTTTGACGGGATCATTTATCGCGCA…	TG_msp_maxbin.024_TG_000000000088	1	4767.59	0	1	1	2643	TG_msp_maxbin.024	d__Bacteria;p__Bacteroidota;c__Bacteroidia;o__Bacteroidales;f__vadinHA17;g__LD21;s__	70.7751
AG-P_CBM32-GH2_46325_2	CBM32-GH2	ATGAAAAGAAATATCAGGCCGATCCTGATTGCTGCAATTCTTCTGATTATAAGCTTGTACATTGATACTCCTGCCAGTGCGGCAAAAATAACGCTCAGAAATAACTGGTCGATCCAGTCCTCGAAAGAGGTTAATGTGAGCGGAAGCGTTTTGTCCGCCGTATCATGGAAACCTGAGCATTGGTATCCGTCAACTGTTCCGTCGACAGTATTCGGCACCCTTGTAGAAAACAAGGTATACCCCGATCCCTATTTCGGTACAAACATTCTGAATGTCCCTGGTTATATTGCCCGGAGGGGAGGCGAGATCCCTGACGACAGTCCGTTTAAATCCTCCTGGTGGTACAGAACTACTTTTACACTCCCTGCTGATTTTAAAGGACAGAATACCTGGATCAAA…	TG_msp_maxbin.024_TG_000000003246	1	4670.21	0	1	1	2589	TG_msp_maxbin.024	d__Bacteria;p__Bacteroidota;c__Bacteroidia;o__Bacteroidales;f__vadinHA17;g__LD21;s__	70.7751
AG-P_CBM16-GH51_47218_4	CBM16-GH51	ATGAAAAAATCCGCATTTGCTTTCTTTATCCTGCTTGCAGGATGCAGCATACAAAATCCGACAGACCAGGCTCATCAATACGGAGTTATTCAGAACCCTTCGGCAGAAATGACTGACGGATCCCTTGTTCAGGGATGGTCGAGTGATCCAAGGGCCAGAAATGCAGTTCAGTTTTATGATAATGTGGCCCAGGATGGCACTAAAAGTCTCTATTTAAAGGCCGACAGGTTTGCCAATGGCCGCTGGTCGTCAAAAGTGCTGCTTAAGCCATGGTCGAGATACAGATTCACAGGATGGATTAAAACCGAAAATATAGTTGCAGAAAATGGTAAAGGTGCCGGTTTCAGGATGGACGGCATTAAGCATGAATCGTCGGGGTTTACCGGGACCAACGACTGG…	TG_msp_maxbin.024_TG_000000002812	1	4242.81	0	1	1	2352	TG_msp_maxbin.024	d__Bacteria;p__Bacteroidota;c__Bacteroidia;o__Bacteroidales;f__vadinHA17;g__LD21;s__	70.7751
AG-P_PL9_48383_1	PL9	ATGAGAAAAAAGGTCTTCGGAGTTATACTTACCCTTGTTTTAATACTGAACCTGTGTATCGCAGCTTCGACTAATGTAACAGCGGCAGGAAATACCTGGTATGTTGCCACTACCGGCAACGACAGTACCGGTGACGGCAGCTCAGGCAACCCCTGGGCTACCATTCAACATGCCATCGATACGGCTACTGCCGGCGATAACGTCTTTGTAACCGATGGAACATATACTGAAAATATAAATGTAGATAAAAGCTTGAAAATTCAATCG	TG_msp_maxbin.023_TG_000000004014	1	482.786	4.6e-135	1	1	267	TG_msp_maxbin.023	d__Bacteria;p__Chloroflexota;c__Dehalococcoidia;o__Dehalococcoidales;f__UBA5627;g__UBA5627;s__	74.5933
AG-P_GH43_33_47374_3	GH43	ATGAAGAAAATTTTTATATTGCTTGCCGCCGCCGTGATGTGTGCCTGCGCCCTCGCGGGCTGCAGAAAATCGGGCGAGCCGATTCCCCTGACGTACTACGACCAGATGACGGAGGGACAGGATTACAACAGGACGCTGTTTTACCGTAACGATCTGCCGGTCCATTCCGCCGACCCGAGTATCATATATATCACGGAGGGCGGGGAAGAGGGTTATTTCTATCTGTACGCCACCAGCGACTTATTGGCCTGCCGGGGCATAATGGCATGGCGCTCCCGCGACATGAACAACTGGGAGGCGGTAGGTGTGGTGTTCAAGCCCGAGGCGGGCTCCTGGGGCATGAGCAGCATCTGGGCGCCGCAAATATTATACGATGAGGCCGACGGCACGTATTACCTG…	TG_msp_maxbin.023_TG_000000001977	1	1460.21	0	0.8561	1	809	TG_msp_maxbin.023	d__Bacteria;p__Chloroflexota;c__Dehalococcoidia;o__Dehalococcoidales;f__UBA5627;g__UBA5627;s__	74.5933
AG-P_CE15_50452_22	CE15	ATGAGCATATTCGGTGCTTTTACCGATACGAGGGAGAAATGGGAAAACGGCGGACGCGGCGAGGTTTTGAAGCTGTTCGAAAAAAATGTTTACGGTGAACGCCCCGCTGAGCTGAAAACTGTTAAAATGGAATATATCGTAAAGTCGGAATTACAGGATGGCGACTATATCCGCCGCGATATGGAAATGCGGTATAAGGATTTTTCCGCGCGGTTCTTCCTGTTCATGCCCGCTTCCGGCGTGCGTTCCGGGACGTTCATAAACGTGATGACGCTTATGATAGCGGATAAGAACAAATTCTTTCCCCGGATGGATTGCGGAGCCTTCCCGCTATCGCACATTATTGAGAGAGGCTTTTCCGCGGCCGTGCTCATTGCCGACGACGTGGCAATGGATGTG…	TG_msp_maxbin.023_TG_000000004522	1	1878.59	0	1	1	1041	TG_msp_maxbin.023	d__Bacteria;p__Chloroflexota;c__Dehalococcoidia;o__Dehalococcoidales;f__UBA5627;g__UBA5627;s__	74.5933
AG-P_GT84-GH94_48574_196	GT84-GH94	ATGACTTATTATATTATCGGCATACTGGCGGGGCTGCTGCTGCTGACAGCCTTGTCCGCGCCCCGCAAAAAACCGCTCAGACAAGAACTGAAAACCTTATCCGATGAGGATTTTGCAGAAGGGATACGCAACCTTGCGCGTGAGAACAGAATTATAGAGCGCGGAGAGGGTCTGAATATCCGTTCCGCCATACCCGAACTTGAACGAACCAACCGTATGATATCAAAAAAGGTTCGCCGTGAGCAAGCCCTGACCGAAGGTGAAAAATGGTATTATGACAATATCAATTATGTCAAACGTTTTGCATTCCATTACGGAGGAAGGGTGTTTTCCAGATTGCCCCGCTCCGAGGGCGGCGTCCGCATACTTACATTGGCACGGTACATCGTCTGCAATTCT…	TG_msp_maxbin.014_TG_000000000189	1	13306.5	0	1	1	7380	TG_msp_maxbin.014	d__Bacteria;p__Firmicutes_A;c__Clostridia;o__4C28d-15;f__DTU072;g__Firm-09;s__Firm-09 sp001604065	121.65
AG-P_GH5_54_50889_8	GH5	ATGAAAAAAGAGTTTGCTTTCATCATCCTGTTATTCTTTTTCTTTTCCGTCATGGGTATGCCCGGCTGCAAGCCCAAAAATGGTGGATCCGAAATTTATGATTCCCTTCCCGAAGCGCCGGGATATCTCACGGCAATCGATGAGGATCTGTATACCGCAAAGGAAAACGGAACAAAGCTTCTTTTGAAGGGAGTCAACGCGGGCGGATGGCTTATCACGGAGGATTGGATGTGCCCTACGGGAGAAGACAGCATGTATGAATTATGGGACGGACTCGCTGCCGAGCTTGGAGAAGAAAAGGCCGAAGAACTGCTGAATTTCTATCGCGATAACTGGTGGACGGAAGAGGATTTTGACAATTGCAAGGCGGCAGGCTGCAATGTCATCCGCCTGCCGTTC…	TG_msp_maxbin.014_TG_000000001806	1	2262.71	0	1	1	1254	TG_msp_maxbin.014	d__Bacteria;p__Firmicutes_A;c__Clostridia;o__4C28d-15;f__DTU072;g__Firm-09;s__Firm-09 sp001604065	121.65
AG-P_GH3_48576_61	GH3	ATGGATCAAAATATAGAAAGACTCCTCGGCGAATTGACGCTGGAGGAGAAAGCCGCGCTATGTTCGGGCATCAGTTCCTGGGAAACCACGCCGATCAAGCGTCTGGGCATTCCGTCGGCATTTGTTGCGGATGGCCCGCACGGGATTCGCAAAGAGAAACAAAGAGCCTCCCTCGGCAATATCTTCCAAGAGAGCATCCCCTCCACCTGTTTCCCGCCCGCCTGCACGCTTGCGGCAACCTGGAACAAAGAACTTGTTTATGCCGTCGGACGCGCCATCGGTGAAGAAGCTCTGGAGCAGGAGGTCGACACCGTTTTGGGACCCGGCATCAATATAAAAAGAAATCCGCTTTGCGGCAGAAATTTTGAGTATTTCAGCGAAGACCCGTATCTTACCGGC…	TG_msp_maxbin.014_TG_000000000916	1	4437.57	0	1	1	2460	TG_msp_maxbin.014	d__Bacteria;p__Firmicutes_A;c__Clostridia;o__4C28d-15;f__DTU072;g__Firm-09;s__Firm-09 sp001604065	121.65
AG-P_GH3_48576_60	GH3	ATGGATATCCAGGAAAGAATCAATCGGCTGATAGCAGAGATGAGCTTGCAGGAAAAAGCGCTTCTTTGTTCGGGCCGGAAGTTCTGGTTCACCAGAGGCATCAGAAGCCGCGGAATAGAGCCATATATGGTTACGGACGGGCCGCACGGCCTGCGTAAGCAAAAAGCAGGCGGAAGCATCAATGACAGCGTCAACGCGACATGTTTTCCCTGCGCCTGTACGATGGCGAGCACATGGGACCCCGAACTTGTGCGCGGCGTCGGTGAGCGCATTGCGGGAGAAGCAAAACAGGAAGGTGTAGGAATTGTATTGGGTCCCGGCGCAAACATTAAAAGAAGTCCGCTCTGCGGCAGAAATTTCGAATATTATTCCGAAGATCCGTATCTGAGCGGAACGCTT…	TG_msp_maxbin.014_TG_000000000916	1	4442.98	0	1	1	2463	TG_msp_maxbin.014	d__Bacteria;p__Firmicutes_A;c__Clostridia;o__4C28d-15;f__DTU072;g__Firm-09;s__Firm-09 sp001604065	121.65
AG-P_GH2_48582_97	GH2	ATGATTTACCAACTTAATAAAAAGAATTACCGGCACTTCAGAACAATAGAAGACAACAAATTGCCGGGCAGGGCGTATTTTATTCCTTTTTCGAGCGAGCTCAAAGCCGCCTCAACAAGCATCATCAACAGAAGGTATGCCTCGGACAAAGTCAGGTGTCTTAATGGTGTCTGGGATTTCGCTTATTATGCCGATCCCCGCAGGCTGCCCAAAAAACTGGATACTTCTTCTGTTGTGTTCGACAGGATTGAGGTGCCTTCCTGCTGGCAGAACCTCGGCTATGAGCCGCCCTTTTATACGAATGCAGACTATCCTTTTCGCCCCGCGCCTCCCAAGGTGCCGGAAAACGAAGCGGCAGGGGAATACAAAGAAGATATCAACGGTATCCGCTATGCCTGC…	TG_msp_maxbin.014_TG_000000000233	1	5595.34	0	1	1	3102	TG_msp_maxbin.014	d__Bacteria;p__Firmicutes_A;c__Clostridia;o__4C28d-15;f__DTU072;g__Firm-09;s__Firm-09 sp001604065	121.65
AG-P_GH2_48574_243	GH2	ATGAAAAATTTCTGGCGCAAGCCCAAAATATACAATGTCAATACGGTAGAGAGATATGCTTCCGGATTTCCCATGGAGCAGAACGGCAAATATAAAATACACAATCTGAATGGCAGTTGGAAGTTCCGTTTTTGTGACAGCGTCAAGCAGATTCCTGCGGGATTTGAGCAGCCCGGAGCAGAATTGCAGGGCTTTGTCAATCTGGATGTCCCTTCCGAATGGCAAATCAAAGGTTACGATATTCCCATTTATTCCAACATTGCCTACCCTTATGCGCTCTCCAGCGTATTTCTGCCTGCGGTGCCGCACGTGAAAAAGAACAAAAATTCCGTCGGTTGTTATGTACGGTATTTTAATGTCCCTTCGCTTCACGACAATATCCATATCAATTTTGCCGGC…	TG_msp_maxbin.014_TG_000000000189	1	5492.54	0	1	1	3045	TG_msp_maxbin.014	d__Bacteria;p__Firmicutes_A;c__Clostridia;o__4C28d-15;f__DTU072;g__Firm-09;s__Firm-09 sp001604065	121.65
AG-P_GH2_48574_204	GH2	ATGATCCGGACGATCCCGCTCAGACAGTTCGACTTCAGACTGCTTTATTCCACGGAAGGCGATTTTGAGTATGACAATCAACAGTCTGAAGCGCAGATAACCCAATCTGTTGTTGTACCGCACACCTGGAACACCTCGGTGCAGCGCAATTATATCGGCAAGGCTTCTTATACAACGGTTTTCGAGATGGAAAAGGTTTATTATAAAACCGAAATCCGTTTCGGCGCTGTCAACCGCTTTGCAGAAATCTATTTGAACAAAACTCTTGTGGCAAAGCACAACAGCGGCTATACACCTTTTGTCGTCGATGTTACCTCTTTCGTCGGGCTAGGGAGCAATACCCTGGAAGTGATATGTTCCAACGAATATTCCGAAGAAACGCTTCCGTACAGGAGTTTT…	TG_msp_maxbin.014_TG_000000000189	1	2982.25	0	1	1	1653	TG_msp_maxbin.014	d__Bacteria;p__Firmicutes_A;c__Clostridia;o__4C28d-15;f__DTU072;g__Firm-09;s__Firm-09 sp001604065	121.65
AG-P_GH2_47871_14	GH2	GTGGAATTTGATTTGAATGGAAGTTGGCGCTTCCGGCAATGCGGGGACGACAAGTGGTTGCCCGCTGTTGTTCCCGGCTGCAATTATCTCGATCTCATGAGAAACGGCGTCATCCCGGATCCCTTTATCGGCACCAATGAAAAAGATGTTTATTGGGTTGCTCTCAAAGATTGGGAATACAGCAAGAATTTTGATCTTCCGGAGGGACTGGACACATACGACAAAGTATATTTGTGCTGCAGGGGCCTGGATACCATCTGTGATGTGTTTTTTAATGGCAAATTGATTGGCAAGGGGAAGAACGCGCACCTCCGATACGAATTCAACATAAAACCATATCTGAAACCGGGAAATAACGAGATTCTGATTCGCTTCTTCTCGCCTGTTCTGTATGTACGT…	TG_msp_maxbin.014_TG_000000001412	1	4599.88	0	1	1	2550	TG_msp_maxbin.014	d__Bacteria;p__Firmicutes_A;c__Clostridia;o__4C28d-15;f__DTU072;g__Firm-09;s__Firm-09 sp001604065	121.65
AG-P_GH2_45665_50	GH2	ATGATATTCAGTATGGCAACCATATACAGGGAAGAACACCCGCGACCCAACTTCATACGGCCGGACTGGCTGTCACTTAACGGATGCTGGGATTTTGAAATCGCAGACGATTCTCCACGGAATTTTTCTTCTTATCTTGACGGCAGCCCGTATAAGGGGACGATTGAGGTTCCCTTTGCGCCGCAGGCTCCGCTTTCGGGAATAGGCAGGAACGAAAATCTTAAAAGCGTTTGGTACCGCAGGTCTTTTTTTCTTGACGAAAAAACCAGGTCGGCAACAGTGCTTCTGAACTTCGGCGCGGTCGATTACCGTGCGGAGGTTTATGTCAACGGCAAACCAGCGGGTACGCACATCGGAGGATATACTCCTTTCACCATAGACATCACCGCCCTTGTTCAT…	TG_msp_maxbin.014_TG_000000001115	1	3052.59	0	1	1	1692	TG_msp_maxbin.014	d__Bacteria;p__Firmicutes_A;c__Clostridia;o__4C28d-15;f__DTU072;g__Firm-09;s__Firm-09 sp001604065	121.65
AG-P_GH2_44708_101	GH2	ATGAATCAAACCGTACAATTATATACCGCCTTCGGCGAAACCATGGATCGCAAAAAACCCCTTCCGGAATACCCCCGTCCGCAGCTTGTGCGCGACAGTTATCTTAACCTGAACGGAGAATGGGATTACGCCATCCTGAAAAAAGAAGAGAAGCTGACAGAATATCAAGGAAAAATCCTTGTGCCGTTTTCTCCGGAATGCGCCTTAAGCGGGGTAAACCGTCAGGTTTTGCCGGAAGATGTTCTTTATTACCGTACGGTTTTCACCTTGCCTCAGGGGTTCAAAAAAGATATTGTGCTTCTTCATTTCGGCGCCGTCGATTATGCCGCAAACATTTTCATCAACGGTAAGAAAGCGGGATTCCATAAAGGCGGATATTTCCCGTTCACATTGGATATC…	TG_msp_maxbin.014_TG_000000000123	1	3144.56	0	1	1	1743	TG_msp_maxbin.014	d__Bacteria;p__Firmicutes_A;c__Clostridia;o__4C28d-15;f__DTU072;g__Firm-09;s__Firm-09 sp001604065	121.65
AG-P_GH106_44788_48	GH106	ATGCTTTACGAAAAAAACAAGCAATCAAGCCTATCGCCCTCGCTGTTTGCGAACCCCACAGCCGAATACCGCGGCGCGCCCTTCTGGGCATGGAACTGTGCGCTGGATATCCCGGAAGCGCTCCGTCAGGCGGGCATTTTTAAGGAAATGGGCTTCGGAGGCTACCATATGCACGTCCGTACAGGACTGTCAACCCCCTATCTCGGTGAAGAATATAATGCTTGCATCAGGGCTTGCACGGATTATGCCCGGGATAACCAAATGCTTGCATGGCTCTATGATGAGGATCGCTGGCCATCCGGATATGCGGGCGGACTTGCAACCAAAGAAAAACGCTTCCGAGAACGATACCTTTATTTTACAACGCAGACGCTCCGTGACAAACCTGTATCGGACAAT…	TG_msp_maxbin.014_TG_000000000248	0.995	2214.02	0	1	1	1242	TG_msp_maxbin.014	d__Bacteria;p__Firmicutes_A;c__Clostridia;o__4C28d-15;f__DTU072;g__Firm-09;s__Firm-09 sp001604065	121.65
AG-P_GH106_44788_47	GH106	ATGCGCGGCGAAGCAAAACGCGATTATCCCGCATCCATCCAATATCAATCGCCGTGGTACAAGCGATTTTCTATTGTGGAAGACCACTTCGCACGAATCAATACCGCCATGACCAGAGGCAAGCCTCTCACCGAAATCGCTGTCATCCATCCGATTGAAAGTTATTGGATGCAATATGGCCCTTCCGACAAAACGCTATGCGCCCGGCTTTTTGCCGACAAACGCTTTGCCGATATCACCGGCTGGCTTCTGCGCAACGGACTGGATTTCGATTACATCGCAGAGTCCCTTTTGCCGTCTCTCAACGAAAAAGGCGGTTTCCCCCTGATCGTCGGAGAAATGCAGTACAAAACCGTTATCGTTCCCGATTGTCTTACCTTGCGGTCATCCACCTTGGAG…	TG_msp_maxbin.014_TG_000000000248	1	3306.86	0	1	1	1833	TG_msp_maxbin.014	d__Bacteria;p__Firmicutes_A;c__Clostridia;o__4C28d-15;f__DTU072;g__Firm-09;s__Firm-09 sp001604065	121.65
AG-P_GH105_48582_19	GH105	ATGAAGAAAATATTGGATTTGTGCGATTATCTTGTCAAGGTATGGATACCAGAAGAAAAGCGATGGGGCTGGGGTGAGGGGCTTTTTGCCTATGCATTGACCAGACTGGACTCTTATCTTGGCGAAGACAGATATTATCCTTTTGTCAAACGGTACATTGACCGGCATGTGGCGCATACGCCAGAAATCAACAGTTCGGACACTGCCGCACCCGGTCTCGCCTCTTACTTCCTCCAAAGAAAAACAGGCGATGTACGTTATAAGGCTCTGACAGATAAGGTTATCAACTACATCAAGAATACGGACAAAATCATCGAAGACCTTCCGAATCATTTCGGGACAAGCAAGGATGCAAAGGATTATCCCTTTTCTGTATGGGTGGACAGCCTGATGATGTTC…	TG_msp_maxbin.014_TG_000000000233	1	1900.23	0	1	1	1053	TG_msp_maxbin.014	d__Bacteria;p__Firmicutes_A;c__Clostridia;o__4C28d-15;f__DTU072;g__Firm-09;s__Firm-09 sp001604065	121.65
AG-P_GH105_47925_18	GH105	ATGAGTTTAGAAAGAGCAATCAAGCTGGCTGACTACGTTACGGCAACGCGAGCGCCCGAGATGCGCTGGACATGGGGACAGGGACTTCTTGGGGGAGCGCTTTATGATCTGGATGCTTATTGCGGCACAGACAGATACACAACCTTTCTGAAAGGTTTTTGTGATTATTATGTCAAACATCCACCCAAGGTTGAATCTGCGGATACTTCTGCGCCTGCCCTGATCACGTATGCGATGCAAAAAAAGACAGGCAGCTTTGCTTATAAACAGTTAACAGATAGGGTGCTGCATTATATCAAATACGAACCGAGACTGATAGGTGGCACAGTCAACCATCATGGTCACAGTTTTATAGGCAAATTGTATCCCAAGTCGCTGTGGGTGGACAGTCTGATGATG…	TG_msp_maxbin.014_TG_000000003725	1	1927.28	0	1	1	1068	TG_msp_maxbin.014	d__Bacteria;p__Firmicutes_A;c__Clostridia;o__4C28d-15;f__DTU072;g__Firm-09;s__Firm-09 sp001604065	121.65
AG-P_CE4_50204_10	CE4	ATGTTTGTGGTAGTCAGAAAAAAAACTGTAATCATAGCGACGGTACTGATTGTTGTGATTGCAACGTTATCCGTTCTTGTGGGAAGCGAATCGGTTGCCGCCTCGGCAAAGAATACCAGACTTCTGCCGATCTATTCGGTGCAGACGGATGAAAAAAAAGTAGCCTTGACATTTGATGCGGCATGGGGAGCGGACAAAACGGAGCAGATCATGGATGAACTGGAGAAATACGGATACAAGGGGACATTCTTTTTGGTAGGATTCTGGATTGATAAATACCCTGAGATGGTCAAAGAAATCCATGAAAGGGGACATCTCATCGGCAATCACAGCACCAATCATCTTCATATGTCAAAACTTTCTGAAGCCGAAATCAAGGAAGAAATTTCTGTCACCTCT…	TG_msp_maxbin.014_TG_000000004344	1	1386.27	0	1	1	768	TG_msp_maxbin.014	d__Bacteria;p__Firmicutes_A;c__Clostridia;o__4C28d-15;f__DTU072;g__Firm-09;s__Firm-09 sp001604065	121.65
AG-P_CE4_48574_161	CE4	ATGAAACTCAATAAAGAGAGCGTCTTCGTTCATTTCACATCGAACCTCATAATCCTTGCCGTTGTTTCGCTGCTTATAGCGGGCGTGTATTTTTCGGAAGAAAGCGCCACGGTATCCGTAAACGGCAAAGCAATATACAAAGGCGATACAAAGGAACCCCGCGTCTCACTGATGATCAACGTCTATTGGGGAACCGAGTACATAGAGCCGATGCTGGATGTTCTGGACGCTTACGGCGTCCGAACAACCTTTTTTATCGGCGGAAGCTGGGCGGCAAAAAATAACGAACTTGTCAAAGAAATCGCCGCACGCGGACACGAACTCGGCAACCACGGCTATCTGCATCTGGATGCAGGAAAGCTGAGCCTGGAGCGCAACAAGCAGGAAATCGAACTGACC…	TG_msp_maxbin.014_TG_000000000189	1	1299.71	0	1	1	720	TG_msp_maxbin.014	d__Bacteria;p__Firmicutes_A;c__Clostridia;o__4C28d-15;f__DTU072;g__Firm-09;s__Firm-09 sp001604065	121.65
AG-P_CBM67-GH78_44708_3	CBM67-GH78	ATGCTTGCAATCCAACATATCCGTACAGAAAACAGACCCGGCTCGCCTGTTACCGACAATCCGGCCCCCCGGTTTTCTTTTGCTTTGCAAAGCGACAGGCAGGACGTCATACTTGCTTATGTGCGCGCTGTTGTCCTCTTGGAAGGCAAAGAAATCTGGGACAGCGGCAAAATAAAAGGCGGAGAATGCCGCATAACGTACGGCGGCAAAAAGCTGTCGCCGTTTACCGCATACGAGGTCCGGCTGGAAGCCGGCGACAATACAGGTGATTCTGCAGAGGCATGTGCAAGCTTCAGTACCGGCAGGCTTGGGTTGCCTTGGGAGGCTGTTTGGATATCCGATCCAGGCTATTTGCCCGAACATAAAAAATCCCCCGTCCCCATGAGCTTCAGAAGAACG…	TG_msp_maxbin.014_TG_000000000123	1	4659.39	0	1	1	2583	TG_msp_maxbin.014	d__Bacteria;p__Firmicutes_A;c__Clostridia;o__4C28d-15;f__DTU072;g__Firm-09;s__Firm-09 sp001604065	121.65
AG-P_PL1_48972_17	PL1	TTGAAGCGACTATTGACCTTACTCTTGGTTTTCTGTAACTGTCTGACGCATCTATTTCCTCAAAATAAAACTCTTTCCTTCCCCGGTGCTGAAGGAAGCGGTCGTTTCGCCAAAGGCGGTCGCGGCGGCACGGTTTACGAAGTGACCAATCTCAATAATAGTGGCCCAGGTTCGCTCGTGGACGCTGTTAGTCAGTCCTACCGCACGGTCGTTTTCCGCGTGTCGGGCACCATCGAACTGGGTGATGTCATTTTGCGGCCTAAGTCCTACGTGACGATTGCGGGGCAGACTGCGCCTGGCGACGGGATTTGTATCAAGGGGCGGATCTATGTCAACGGCAACCACATCGTGATTCGCTATTTACGGGTGCGCGTAGATGCCGGTGCCGCCAATTCTTCC…	TG_msp_maxbin.012_TG_000000000275	0.999	2946.19	0	1	1	1638	TG_msp_maxbin.012	d__Bacteria;p__Marinisomatota;c__UBA2242;o__UBA2242;f__UBA2242;g__UBA2242;s__	144.631
AG-P_PL1_48972_10	PL1	ATGCCTAATATCCTGCGTAATAGTTGCAGCAGCCTGCTTCTCTGCTGCTACCTGTTTGTCCAATCTCTGCAAGCCCAAACCCCTGCCAGCAGCTTATGGCAACTGACTGCCGATCAAAATCCCACCGTCACTGGCGATTTAGTGGCAATCCCGCAGACATTAAGCAACCTGCAAATCAAATATCAAGATGGCGTGCAGCGCAGCAGTCCGTCTGGTGTGCCTGCCGGCACCTGGCCAGGCGAGGCCAACGAAAATTCCACCCGTTATCTGCAATTTGCCGTAACGCCGAGTGCCGGCCACAGTTTGACGATAAACGTGATTTCTTTGTATTTATATGTCAACTCTGGTTCGAACATGCGGGCTAATATCTACTATTCGACTGATCCCAGTTTTGGAACA…	TG_msp_maxbin.012_TG_000000000275	1	5211.22	0	1	1	2889	TG_msp_maxbin.012	d__Bacteria;p__Marinisomatota;c__UBA2242;o__UBA2242;f__UBA2242;g__UBA2242;s__	144.631
AG-P_PL1_48971_19	PL1	ATGCCTAATATCCTGCGTAATAGTTGCAGCAGCCTGCTTCTCTGCTGCTACCTGTTTGTCCAATCTCTGCAAGCCCAAACCCCTGCCAGCAGCTTATGGCAACTGACTGCCGATCAAAATCCCACCGTCACTGGCGATTTAGTGGCAATCCCGCAGACATTAAGCAACCTGCAAATCAAATATCAAGATGGCGTGCAGCGCAGCAGTCCGTCTGGTGTGCCTGCCGGCACCTGGCCAGGCGAGGCCAACGAAAATTCCACCCGTTATCTGCAATTTGCCGTAACGCCGAGTGCCGGCCACAGTTTGACGATAAACGTGATTTCTTTGTATTTATATGTCAACTCTGGTTCGAACATGCGGGCTAATATCTACTATTCGACTGATCCCAGTTTTGGAACA…	TG_msp_maxbin.012_TG_000000000275	1	5211.22	0	1	1	2889	TG_msp_maxbin.012	d__Bacteria;p__Marinisomatota;c__UBA2242;o__UBA2242;f__UBA2242;g__UBA2242;s__	144.631
AG-P_PL1_48971_12	PL1	TTGAAGCGACTATTGACCTTACTCTTGGTTTTCTGTAACTGTCTGACGCATCTATTTCCTCAAAATAAAACTCTTTCCTTCCCCGGTGCTGAAGGAAGCGGTCGTTTCGCCAAAGGCGGTCGCGGCGGCACGGTTTACGAAGTGACCAATCTCAATAATAGTGGCCCAGGTTCGCTCGTGGACGCTGTTAGTCAGTCCTACCGCACGGTCGTTTTCCGCGTGTCGGGCACCATCGAACTGGGTGATGTCATTTTGCGGCCTAAGTCCTACGTGACGATTGCGGGGCAGACTGCGCCTGGCGACGGGATTTGTATCAAGGGGCGGATCTATGTCAACGGCAACCACATCGTGATTCGCTATTTACGGGTGCGCGTAGATGCCGGTGCCGCCAATTCTTCC…	TG_msp_maxbin.012_TG_000000000275	0.999	2946.19	0	1	1	1638	TG_msp_maxbin.012	d__Bacteria;p__Marinisomatota;c__UBA2242;o__UBA2242;f__UBA2242;g__UBA2242;s__	144.631
AG-P_PL1_45927_47	PL1	ATGCCTAATATCCTGCGTAATAGTTGCAGCAGCCTGCTTCTCTGCTGCTACCTGTTTGTCCAATCTCTGCAAGCCCAAACCCCTGCCAGCAGCTTATGGCAACTGACTGCCGATCAAAATCCCACCGTCACTGGCGATTTAGTGGCAATCCCGCAGACATTAAGCAACCTGCAAATCAAATATCAAGATGGCGTGCAGCGCAGCAGTCCGTCTGGTGTGCCTGCCGGCACCTGGCCAGGCGAGGCCAACGAAAATTCCACCCGTTATCTGCAATTTGCCGTAACGCCGAGTGCCGGCCACAGTTTGACGATAAACGTGATTTCTTTGTATTTATATGTCAACTCTGGTTCGAACATGCGGGCTAATATCTACTATTCGACTGATCCCAGTTTTGGAACA…	TG_msp_maxbin.012_TG_000000000275	1	5211.22	0	1	1	2889	TG_msp_maxbin.012	d__Bacteria;p__Marinisomatota;c__UBA2242;o__UBA2242;f__UBA2242;g__UBA2242;s__	144.631
AG-P_PL1_45927_40	PL1	TTGAAGCGACTATTGACCTTACTCTTGGTTTTCTGTAACTGTCTGACGCATCTATTTCCTCAAAATAAAACTCTTTCCTTCCCCGGTGCTGAAGGAAGCGGTCGTTTCGCCAAAGGCGGTCGCGGCGGCACGGTTTACGAAGTGACCAATCTCAATAATAGTGGCCCAGGTTCGCTCGTGGACGCTGTTAGTCAGTCCTACCGCACGGTCGTTTTCCGCGTGTCGGGCACCATCGAACTGGGTGATGTCATTTTGCGGCCTAAGTCCTACGTGACGATTGCGGGGCAGACTGCGCCTGGCGACGGGATTTGTATCAAGGGGCGGATCTATGTCAACGGCAACCACATCGTGATTCGCTATTTACGGGTGCGCGTAGATGCCGGTGCCGCCAATTCTTCC…	TG_msp_maxbin.012_TG_000000000275	0.999	2946.19	0	1	1	1638	TG_msp_maxbin.012	d__Bacteria;p__Marinisomatota;c__UBA2242;o__UBA2242;f__UBA2242;g__UBA2242;s__	144.631
AG-P_GH94_50678_292	GH94	ATGAGGTACGGCTATTTTGATAATGCCAACCGTGAATATGTCATTGAACGACCCGATGTGCCTGTTTCGTGGACCAATTATTTAGGGCTAAAAGACCTCTGTACGGTCATTTCCCACAACGCTGGCGGCTATACTTTTTATAAGTCCCCAGAGCATCACCGCATTACCCGCTTCCGCCCCAACGGCGTTCCACTGGATCGACCAGGGCATTATGTTTATATCCGCGATGATGAAACCGGCGAGTACTGGTCTGTGTCCTGGCAGCCGGTCGGGAAGGACCTGAGCCAGGCGCACTACACCTGCCGGCACGGTCTGTCCTACTCTAAGTTTCAGTGTGAGTACCGGGGGATTTTTGCCGAGCAGCTCCTGTTCATTCCCCTGGATGACGCTGTCGAGCTC…	TG_msp_maxbin.012_TG_000000000024	1	4325.76	0	1	1	2400	TG_msp_maxbin.012	d__Bacteria;p__Marinisomatota;c__UBA2242;o__UBA2242;f__UBA2242;g__UBA2242;s__	144.631
AG-P_GH8_48208_9	GH8	ATGGGTCTCAGGGCAACCTCAAAGCGCATGTTAATCGCCATTTTAATCTCAGGCGTGCTAGTAGTTAGGAGTACTTCAGCTTTAGTAACATCGACTGCCGGTGCCTATTATACCCAATCCTATCCCAATCTTTTTGGCCAGCTATTGGGCAAAAGTGAAGCAGAAGTATTTGAGCGAGTGCAATCTATCTTCAACCAACTGTTTTATGGCGATGATAAAACCCAACGAGTTTACTATCCTGTCGCACCGGATATGGCTTATATCGAGGACATAGAATACAACGATATCCGGACCGAAGGCATGTCTTACGGCATGATGATCGCCGTACAGCTCGACAAAAAAGCAGAATTCGACCGTCTATGGAAATGGTCCAAGACCTACATGCAACATCAAAGCGGG…	TG_msp_maxbin.012_TG_000000000275	1	2289.76	0	1	1	1269	TG_msp_maxbin.012	d__Bacteria;p__Marinisomatota;c__UBA2242;o__UBA2242;f__UBA2242;g__UBA2242;s__	144.631
AG-P_GH51_50678_296	GH51	ATGCCCACAAGATTTACCTTGGCGCTCATTTGCTTATTGTCGCATACGCTGTTGGCCCAAACGACCGAAAACCGCATCGTCGTAGATGTTGCCGCCGGTAAGCACACGATTAGCCGGCACATTTATGGTCATTTTGCCGAACATCTGGGGCGCTGCATCTATGACGGTATTTGGGTCGGCGAAAATTCGCCCATTCCCAACTACAGGGGCTTTCGCAGTGATGTGGTGGCAGCTCTCCAGGAAATTGCGGTGCCCAACATCCGCTGGCCTGGCGGCTGCTTTGCCGATGAGTACCACTGGCTGAACGGCATTGGTCCGCGTGCCAATCGACCACTGACGATCAATTCGACCTGGGGTGGAGTAATCGAAGACAACAGCTTCGGTACACATGAATTTTTG…	TG_msp_maxbin.012_TG_000000000024	0.999	2825.36	0	1	1	1569	TG_msp_maxbin.012	d__Bacteria;p__Marinisomatota;c__UBA2242;o__UBA2242;f__UBA2242;g__UBA2242;s__	144.631
AG-P_GH5_46-CBM6_45501_222	GH5	ATGAAAAAAATCTCCCTCATGGTGCTAATCCTGCTGGGTTCTCTCGGCTATGCCCAGTTTTTTAGCACTTTAGGCTTCGAAATTGTCGATCCCCAGGGCAAGCCCTATTTCCTCAAAGGCTATGGACTGGGAGGCTGGCTGGTACCGGAAGGTTATATGTTAAAAATGCCGGGATTTGGTTCACCCAGCTCCATCCGTGCCCAGATCATCGATGTCATCGGCAATGCCAACGCCGAGTTGTTCTTCCGCGAATACCGCCAAAATTATGTGACCGAAAAAGATATCGCCCTGATTGCCGAGTGGGGCTTTAACTCCCTGCGTCTGCCGTTTCACTATCAGTTCTTCTCGCCAATTGATTCACCCGGGGTTTTTATCCAGGACGGTTTCCAGATTATCGAT…	TG_msp_maxbin.012_TG_000000004944	1	3555.73	0	1	1	1971	TG_msp_maxbin.012	d__Bacteria;p__Marinisomatota;c__UBA2242;o__UBA2242;f__UBA2242;g__UBA2242;s__	144.631
AG-P_GH5_25_45501_223	GH5	ATGCTAAAGTCGATTGGGAGAGCGCGAAAAGAGGCGCTGGTTTATAGTCTGGGGGTGATTTGGGGGTTAGCGTTCGTAGCTTGTTCCAATGAGCCCGATACTAAGACCGTCCAGGATGATGAAATGGAGAGCATTTTTCAAGCCAACCAGCTGCTGAGTCCAGGCATTAACCTAGGCAATGCTCTTGAGGCGCCCAGCGAAGGCGAATGGGGAGTAATTATCAAGGATGAATATTTCCAGTTAATCAAAGCCGCTGGCTTCAACTCGGTTCGCATTCCGATCCGCTGGTCAGCCCATGCTTTAGCCGAGGCGCCGTATACCATCGAGACTGCCTTCCTACAACGTGTCAAGCATGTGGTTGATGTGGCGCTTGCCCAGGGGCTGGTAGTAGTGATAAAT…	TG_msp_maxbin.012_TG_000000004944	1	1932.69	0	1	1	1071	TG_msp_maxbin.012	d__Bacteria;p__Marinisomatota;c__UBA2242;o__UBA2242;f__UBA2242;g__UBA2242;s__	144.631
AG-P_GH5_19_48817_2	GH5	ATGTCATTGTTTAAAGATCAAAATGGGCAGGCGATTTTCATCCTGGGTGTGAACTATTGGCCCGCCAGTAGCGGTTTAAATATGTGGACGGAGTGGCATCCCGAGGAATTGATTGAGGATATCAGGCGGATGAAAGGGCTGGGGTTGAACTGTTGTCGTTTTTTCCTTTTCCTGCCCGCTTTTATGCCCACTGCGGAGCGGGTTGAGCCCCTCCAACTTGAGCGGCTCGGCTTTTTCTTGCAGGAATGTGAAAAGCACCAGCTCTACACTCTGCCGACTTTTATTGTGGGGCACATGTCTGGCGAGGATTGGGATGTTGCCTGGCGAGGTGATGCTAATTTTATCATTGATGAGCGGGTGATAGAAATTACCCGGCGATATATTACCACAGTCGTTCAA…	TG_msp_maxbin.012_TG_000000000048	1	3631.47	0	1	1	2013	TG_msp_maxbin.012	d__Bacteria;p__Marinisomatota;c__UBA2242;o__UBA2242;f__UBA2242;g__UBA2242;s__	144.631
AG-P_GH43_15-CBM6_48208_3	GH43	ATGGCAGTCACTCTGGGACGCTCGCCGAGCTTCCAGACTTTCATGAATCCGGTAATCCCCGGCGATCACCCCGATTGTACTTTGACCCGCGTAGGTAAGGACTTCTATACAACTGGCTCGTCCTTCAACGTCACTCCGGTCATTTTCCATTCGACTGATTTAGTCCACTGGGAAGCCATTGCTCAACCCGTGAGTGCCGCCTGGTCGGGCTACGGCGACGAACCTGGAGGAGGCTGCTGGGGTGGCCACATGGTATTTTACAACGGTAACTACTGGCATTTCTTCTCACGGGCGAATGTGATGTACTACGTCAAGGCGCCCAATCCAAAAGGTCCCTGGGGAACACCTGTAAAAATCAACGTTCCTACTACGCTTCCCTATAGTCTCGGTTATGATAAC…	TG_msp_maxbin.012_TG_000000000275	1	3999.35	0	1	1	2217	TG_msp_maxbin.012	d__Bacteria;p__Marinisomatota;c__UBA2242;o__UBA2242;f__UBA2242;g__UBA2242;s__	144.631
AG-P_GH43_10_48972_13	GH43	TTGTTTTTTAATGGTGTCGCCTTAGGATTACCAGGCGGTCACCAGGATACGCTTTATACCAATCCCATCATTTTTGGTGACTATTCTGATCCCGATGTCATTCGCTGGGAAGAGGCTTACTATTTGATTTCTTCTTCGTTCAATATGGTTCCCGGGATTCCCATCTTACGTTCTTACGACTTAGTTAACTGGCAGATACTTGGGCATGCGGTGCAGCGACTACCTGACCCGCTTTACGACCTACCCCAGCCGGGTAAGGGTATCTGGGCACCAGCTATCCGGCAACATCGAGGCGTATTCTATATCTTTTACGGCGATCCCGACTTGGGAATTTTCGTCGTTGAATCCAACTCTCCTGAAGGTCCGTGGGAACCACCTCAACTGATTAAAGCCGCCCAA…	TG_msp_maxbin.012_TG_000000000275	1	2836.18	0	1	1	1572	TG_msp_maxbin.012	d__Bacteria;p__Marinisomatota;c__UBA2242;o__UBA2242;f__UBA2242;g__UBA2242;s__	144.631
AG-P_GH43_10_48971_16	GH43	TTGTTTTTTAATGGTGTCGCCTTAGGATTACCAGGCGGTCACCAGGATACGCTTTATACCAATCCCATCATTTTTGGTGACTATTCTGATCCCGATGTCATTCGCTGGGAAGAGGCTTACTATTTGATTTCTTCTTCGTTCAATATGGTTCCCGGGATTCCCATCTTACGTTCTTACGACTTAGTTAACTGGCAGATACTTGGGCATGCGGTGCAGCGACTACCTGACCCGCTTTACGACCTACCCCAGCCGGGTAAGGGTATCTGGGCACCAGCTATCCGGCAACATCGAGGCGTATTCTATATCTTTTACGGCGATCCCGACTTGGGAATTTTCGTCGTTGAATCCAACTCTCCTGAAGGTCCGTGGGAACCACCTCAACTGATTAAAGCCGCCCAA…	TG_msp_maxbin.012_TG_000000000275	1	2836.18	0	1	1	1572	TG_msp_maxbin.012	d__Bacteria;p__Marinisomatota;c__UBA2242;o__UBA2242;f__UBA2242;g__UBA2242;s__	144.631
AG-P_GH43_10_45927_44	GH43	TTGTTTTTTAATGGTGTCGCCTTAGGATTACCAGGCGGTCACCAGGATACGCTTTATACCAATCCCATCATTTTTGGTGACTATTCTGATCCCGATGTCATTCGCTGGGAAGAGGCTTACTATTTGATTTCTTCTTCGTTCAATATGGTTCCCGGGATTCCCATCTTACGTTCTTACGACTTAGTTAACTGGCAGATACTTGGGCATGCGGTGCAGCGACTACCTGACCCGCTTTACGACCTACCCCAGCCGGGTAAGGGTATCTGGGCACCAGCTATCCGGCAACATCGAGGCGTATTCTATATCTTTTACGGCGATCCCGACTTGGGAATTTTCGTCGTTGAATCCAACTCTCCTGAAGGTCCGTGGGAACCACCTCAACTGATTAAAGCCGCCCAA…	TG_msp_maxbin.012_TG_000000000275	1	2836.18	0	1	1	1572	TG_msp_maxbin.012	d__Bacteria;p__Marinisomatota;c__UBA2242;o__UBA2242;f__UBA2242;g__UBA2242;s__	144.631
AG-P_GH3_49727_130	GH3	ATGCGCATAATCGAAAAGACAATTCAGCGCGAGAAAGTCAGCCCCAATGCCACCCATAAATATCAAAACCCTGAACTGCCAATTCCACTCCGCATCGCCGACCTCCTGCGGCGCATGACCATCGAAGAAAAAGTCGCCCAGCTGCTCTGCATCTGGCAACAGAAAAATATTCTGTTATTCGACCTCAAGGGCAACCTTGACCTCGCTAATCTGAGGAAAAACTTCCCCCACGGCTTAGGACAAATCGCCCGGCTAAGTGATTCTGCCGGAGGGAAAAGTCCGGCTGAAATGGCAGAGCTTGCCAATGCCATTCAAAAATTTTTCACAGAAGAGACGCGGTTAGGCATTCCGGTAATCTTTCATGAAGAATGCCTCCATGGGCTAGTCGCGCAAGACGCC…	TG_msp_maxbin.012_TG_000000008404	1	4194.12	0	1	1	2325	TG_msp_maxbin.012	d__Bacteria;p__Marinisomatota;c__UBA2242;o__UBA2242;f__UBA2242;g__UBA2242;s__	144.631
AG-P_GH3_45501_220	GH3	ATGCGACCAATTTTTCGTACCGTATTATCAATCCTCGTTGCCTGCAGTTTTGTGGCGGGACAATCCACAAGCAATATCGAGGCAAAAATTGATTCGCTACTCCAAAAAATGACCTTCGCTGAAAAAATCGGCCAGTTGAACCAACTCAGCGGCCGCAGTGCCCGGCACGAAGAAATGATTCGTAAAGGCGCCCTTGGCTCGCTGTTAAATGTTATTGGAGCAGAAGAAACCAACCAACTGCAAGCCATTGCTATCAAAGAATCACGTCTGGGGATTCCATTGATCTTCGGATTGGACGTAATCCATGGCTATCGTACGATTTTCCCGATTCCCTTAGCCTGCGCCGCCAGCTGGGACACAGCCCTGATTCGCCAGGCTGCCCATATTGCCGCCCGGGAA…	TG_msp_maxbin.012_TG_000000002952	0.999	3023.73	0	0.7667	1	1679	TG_msp_maxbin.012	d__Bacteria;p__Marinisomatota;c__UBA2242;o__UBA2242;f__UBA2242;g__UBA2242;s__	144.631
AG-P_GH28_48972_8	GH28	ATGACAACTATAGGGGCAAATATGAAAACCGCAGTTGCTACAATTATCTTTGCCTTACTATTCACGGCCACAAATATTTTAAGCCAGACGATTGATTATGGCACGCTTCAAGCCGAGGTCCAAAATCACTTATGTGATTTACCCTTCGAAAGTTTCCAGATTGATTTGCCCCAGATCCCCACTCGGACCTATAATATCTGCGATTTCGGCGCTCGTGGCGATGGACACACCCTCAACACTGACGCTATTAATCAAGCAATTGCTAAATGTGCCGCTGCCGGTGGTGGGACCGTCCTGATTCCTGCCGGACTGTGGTTAACCGGTCCAATCGTCATGCAAAGTAAAGTTAATCTGCATCTTGCCCGCGGCGCAATTGTCACCTTCAGCCGGCAGCGAGAG…	TG_msp_maxbin.012_TG_000000000275	0.998	3048.98	0	1	1	1698	TG_msp_maxbin.012	d__Bacteria;p__Marinisomatota;c__UBA2242;o__UBA2242;f__UBA2242;g__UBA2242;s__	144.631
AG-P_GH28_48971_21	GH28	ATGACAACTATAGGGGCAAATATGAAAACCGCAGTTGCTACAATTATCTTTGCCTTACTATTCACGGCCACAAATATTTTAAGCCAGACGATTGATTATGGCACGCTTCAAGCCGAGGTCCAAAATCACTTATGTGATTTACCCTTCGAAAGTTTCCAGATTGATTTGCCCCAGATCCCCACTCGGACCTATAATATCTGCGATTTCGGCGCTCGTGGCGATGGACACACCCTCAACACTGACGCTATTAATCAAGCAATTGCTAAATGTGCCGCTGCCGGTGGTGGGACCGTCCTGATTCCTGCCGGACTGTGGTTAACCGGTCCAATCGTCATGCAAAGTAAAGTTAATCTGCATCTTGCCCGCGGCGCAATTGTCACCTTCAGCCGGCAGCGAGAG…	TG_msp_maxbin.012_TG_000000000275	0.998	3048.98	0	1	1	1698	TG_msp_maxbin.012	d__Bacteria;p__Marinisomatota;c__UBA2242;o__UBA2242;f__UBA2242;g__UBA2242;s__	144.631
AG-P_GH28_45927_49	GH28	ATGACAACTATAGGGGCAAATATGAAAACCGCAGTTGCTACAATTATCTTTGCCTTACTATTCACGGCCACAAATATTTTAAGCCAGACGATTGATTATGGCACGCTTCAAGCCGAGGTCCAAAATCACTTATGTGATTTACCCTTCGAAAGTTTCCAGATTGATTTGCCCCAGATCCCCACTCGGACCTATAATATCTGCGATTTCGGCGCTCGTGGCGATGGACACACCCTCAACACTGACGCTATTAATCAAGCAATTGCTAAATGTGCCGCTGCCGGTGGTGGGACCGTCCTGATTCCTGCCGGACTGTGGTTAACCGGTCCAATCGTCATGCAAAGTAAAGTTAATCTGCATCTTGCCCGCGGCGCAATTGTCACCTTCAGCCGGCAGCGAGAG…	TG_msp_maxbin.012_TG_000000000275	0.998	3048.98	0	1	1	1698	TG_msp_maxbin.012	d__Bacteria;p__Marinisomatota;c__UBA2242;o__UBA2242;f__UBA2242;g__UBA2242;s__	144.631
AG-P_GH28_45501_233	GH28	ATGCAATTTAATCCATTTTTCAGAGCGACACGGAAGCAACAAGGCTGGTCATTGTACCTGTTAATCGGTCTTACGCTCCTGCTTTCCGTACCATCATATGCTGAGCAAGGCTGGGAACAGTTGCCCCAGATTCTGACGCAAATCGTTCAGCCCCAATTCCCAGAGCGCGATTTTGTCATCACTGCTTATGGAGCAGTCGGTGATGGCAAGGTCGACAATACCGTGGCATTTCGGGCGGCAATCGCCGCCTGTCATCAAGCTGGTGGCGGTCGCGTAGTTGTCCCAGCCGGAGTTTATTTGACTGGGGCTATCCACCTAAAAAGCAATGTCAATTTGCATCTCGCTAAAGGGGCCACGATTCTCTTTAGTCGGGATCACGCAAAATACCTCCCGGTCGTC…	TG_msp_maxbin.012_TG_000000004944	1	2554.86	0	1	1	1416	TG_msp_maxbin.012	d__Bacteria;p__Marinisomatota;c__UBA2242;o__UBA2242;f__UBA2242;g__UBA2242;s__	144.631
AG-P_GH2_48208_2	GH2	GTGAATAGGAAAGTTCGCACTATCAACCTAAGTAAGCTCCAAGTAAGGCCAAATGCTTTTGGCAAACTAACTACCGGTTGGATTGTGATTTACCTTTCGGTCTTCGCAAGCTTCAACGCCCTTTTTGCACAAAATCAAACTCCTCAACCCAGGCCTAAGCTACGTGAGCGGATTTCATTCAACGCAAATTGGAAGTTTTATAAATACGATTCATCCTCAAAAGCCGATGACCTCATTTACAATGTTCGTCCCATAGTAAATAACTACAACGGTCAAAAACCTGCCGACGCCCAGCCAACTACCGGCGAATCTATCCAGACGATTCAAGCGATCCTTAAACCCTGGATTTTGCCAACTGGTAATGATTACATCAACGATCCAAATAAGTATTATCAACGT…	TG_msp_maxbin.012_TG_000000000275	1	5054.33	0	1	1	2802	TG_msp_maxbin.012	d__Bacteria;p__Marinisomatota;c__UBA2242;o__UBA2242;f__UBA2242;g__UBA2242;s__	144.631
AG-P_GH16-CBM57_45501_219	GH16-CBM57	TTGTTAAAAAATAGAGCAGCTTTCCAAAAGACTCTCTTGATCCTGGTACTGTCCCACAGCAACCTATCACTAATAGCTAAAGATTATAAAGGCGCTGAGCTACGCACCTACACGGCATATACCTACGGTCGCTTCGAGGTCAATTACCGCGCCTCTTTTGGTGCCGGCCAAACCTCGACCTTCTTCACCTATCACGAGCTCAGTGGCGGCCTAGATGACTGGAACGAAATCGACATCGAAATGCTCGGGCGCTATTCCGACGATATCCAGTTTAATACTATCACCTCTGGGCAGACCAATCACGTCCATCACCAGTTTCTGCCTTTCGACCCGACAGCTGATTATCACACCTACGCCATCGAATGGACCCCTGAATATGTCGCCTGGTTTGTGGACAAT…	TG_msp_maxbin.012_TG_000000002952	1	3285.22	0	1	1	1821	TG_msp_maxbin.012	d__Bacteria;p__Marinisomatota;c__UBA2242;o__UBA2242;f__UBA2242;g__UBA2242;s__	144.631
AG-P_GH16_45501_221	GH16	ATGCCCAAATTATATTTTTATCTCGCCGGGGCTCTGCTTGCCCTAAACCTACTTGTGACTTGTCATGAACCAAGTAAAGCCCCCGAAGACGAGTCACCTCAGGATACTATCCGCGGGCCTGTCAATTACCAGCTGGTCTGGCACGATGAGTTTAACGATTCGACCCTCGATTTGAACAAATGGAATTTTGAAGTCAACGCCCACGGCGGGGGTAACAACGAGCTGCAATATTATACCGATCGACCACTCAATTGCTACCTCAGAAACGGCGTCTTAGTCATCCAAGCCCTCCAAGAACAATATACCGGTCCAGATGGCACCCGCGACTATACCTCCGCCCGTATCAATACTCGCCTCAAGGGTGACTGGAAGTATGGTTGGTTCGAAATCCGGGCTAAA…	TG_msp_maxbin.012_TG_000000004944	1	1559.4	0	1	1	864	TG_msp_maxbin.012	d__Bacteria;p__Marinisomatota;c__UBA2242;o__UBA2242;f__UBA2242;g__UBA2242;s__	144.631
AG-P_GH115_48208_10	GH115	ATGCCGCTGACCTTACACCAAACAATTGGGGTAAATTTGACCAAGCTTACCCTTAGCGTCCTGTTGTTGTCACTAGTCTCGCCAACTAACGCCTCTATCCATAGTCCGGCTTATGTAGTCAGCCAAAAAACCGCTGATCAGTTCCCTCTGACGGTAAATAACACCACTGTGCCGCTATACATAAGCTCCCAGGACTACGCCGGAGTCCTGCGGGTCGCACGCCTGCTGCAAGCAGATTTTGGCTGCGTTACCGGTAATCAGCCCTCCATCATTCTCGATAAAACTCCCGATCAAAAAAATGTGGTCATTATTGGTACGCTCGGCAAGAACCCATTAATCGAAAGCTTGATTAAAAAACGTAAAATCGAGGTCAAGGACCTGGTCGGTAAGTGGGAAACC…	TG_msp_maxbin.012_TG_000000000275	1	5281.55	0	1	1	2928	TG_msp_maxbin.012	d__Bacteria;p__Marinisomatota;c__UBA2242;o__UBA2242;f__UBA2242;g__UBA2242;s__	144.631
AG-P_GH105_48208_12	GH105	ATGGTTCATCTGGTGGCTGATGGAATTCTCCAGAAAGGCAATTTCGGCTTCATTGATATTATTACTGCTAGACGTTACGAATCGCCAATGGCAGCGCCACCCACAGCCCACCTGAATCTAACTAGCACCTACAACGATTGGCGTTACTGGAGTGGCGTGATTAACCTTGCCCTGTGGGAAGCAGGCGAATACCTCCACGAACCAACCTATACTCAATTTGTCTCGCGTAATATTGCCTTTGCCTTTGATAACCATGCCTATTTTCAGGCCAAGTATCAAAAAGAGAATAAATGGGAGTATCCTTTCGGGCAATTTTTCCTTATGGAAGAGTTGGACGATTGTGGCGCAATGGGGGCTAGTGTAATCGAAGTCGCCCAACGAGACCCCCAGCAACGCTAT…	TG_msp_maxbin.012_TG_000000000275	1	2084.18	0	1	1	1155	TG_msp_maxbin.012	d__Bacteria;p__Marinisomatota;c__UBA2242;o__UBA2242;f__UBA2242;g__UBA2242;s__	144.631
AG-P_GH105_45501_234	GH105	ATGAAACACCTGCTATTTATTTTAATAATCGGATTAAATGCTCTGCGGTCGCCCTGGAAGACTATGGGCGCCGAATCTACCAAACCACTCACCCCGCAGGAGTGGTCGATCCAGATGGCCGAAGCGCTCATCAAACGACACCCAGCCCCATGGACCCTGGATGAAGGAAATCCAAACCGCTGGGAATACACTTATGGGCTGATGTTTAAAGCCTTACTCGAGATTTGGAAAATCACCGAAAACCCGAAATATTTCGAGTATGTCGAAAAATACTATGACAATTACGTTGACGATAGCGGTCAGATTAGAACCTATCGTCTGGAAGAATACAATATCGACCGTATCAATCCCGGTAAGCCTCTCTTCAAACTGTTTGAAGTGACTGGTAAGGAGAAATAT…	TG_msp_maxbin.012_TG_000000004944	1	2181.56	0	1	1	1209	TG_msp_maxbin.012	d__Bacteria;p__Marinisomatota;c__UBA2242;o__UBA2242;f__UBA2242;g__UBA2242;s__	144.631
AG-P_GH10_48208_7	GH10	ATGGAAAGGATTTACTTTAAAAGTATGGCATGCATTTTTGATTTGCTAACCCCCAAAACTACGATGAGATTATTAATTCTAACACTCTGGTTCCTACCCTCGGCTCTCTTCGGACAGCTGGCCAGTGGTAAATCCAAATTTTTGGGCAATGTGATCGATTCCTACATCCGTACCAACACTTTTAAAAAATATTGGAACCAGGTAACCCCTGGCAATGCCGGCAAATGGGGTAGCGTCGAAGGCTCCCGCGATGCCTATTCCTGGAGCACCTTAGACAACATCTACAACTACGCCGTTAATTACGGTTTGTTATATAAACATCATACCCTAATCTGGGGTCAACAGCAGCCAGGCTGGATTTCAAGCCTCGATTCGGCCACCCAGCGGGAAGAAATCGAA…	TG_msp_maxbin.012_TG_000000000275	1	2906.51	0	1	1	1611	TG_msp_maxbin.012	d__Bacteria;p__Marinisomatota;c__UBA2242;o__UBA2242;f__UBA2242;g__UBA2242;s__	144.631
AG-P_GH10_48208_5	GH10	ATGATTCGCAAAATCAGTCCCCACATCGCCCTGCTAATTATCCTACTCTCAGGAATTGGTCAGCTATCTGCCCAAAGCGATACTATCGAAACCAACGTCCCGGCGCTGAAAGATGTTTTCGCCAGAGATTTCTATATTGGTTGCCTACTCTCCTATCCTCACATCGGATTTCCAACCGATCCCTACGTACCGGGGCAGGGTGCCATCGTAGCTCCCAATGGCGGTTATCTAATCAAATTCCACATGAACAGCATGTCACCGGGTAATAATATGAAACCGCAATATACGGTCGATATCACAGCTAGCGCAACAGCATATAACAACGCCGCACCGGCTGATAAAGATTATGCCAATACTCATCCAGTCGTCCGTTTTAATGGTAACCTGATTGCGCAGCTC…	TG_msp_maxbin.012_TG_000000000275	1	3063.41	0	1	1	1698	TG_msp_maxbin.012	d__Bacteria;p__Marinisomatota;c__UBA2242;o__UBA2242;f__UBA2242;g__UBA2242;s__	144.631
AG-P_CE8_48972_9	CE8	ATGCAAATTGCAGGACCTTATCGCCAAAAGATTCATCCGGTCCTAATGAACCTGTTGATGCTGGTATTAATCTGGGGCAACCTCCGAGCCCAGAATGTTAAAATTATCACCGTTGATGCCAGCGGCAAAGGCCAGTACCGCTCCCTGACGGCAGCACTCCAAAGCCTACCCCTTGATGCTCGCGACATCACAATCTTCCTTAAAAAAGGGGTCTACGAGGAAAAAATCCTCATTCGGCAAAGCGGTATCACCATCCGCGGCGAAGATCGCGACGCTACCATCATTCGCTATAATCAGTTACGCAGCGCCTGGGAAGCCAATAAAGATTCTATCGGTCCGGCGGTTGTCAATATCTACGGCGATGATCTCACTTTTGAAAACCTGACCATTGCCAACACC…	TG_msp_maxbin.012_TG_000000000275	1	1824.49	0	1	1	1011	TG_msp_maxbin.012	d__Bacteria;p__Marinisomatota;c__UBA2242;o__UBA2242;f__UBA2242;g__UBA2242;s__	144.631
AG-P_CE8_48972_11	CE8	ATGCAGCACAAAACTATGCTGGCAATGCTGGTAATTTGTGGTTTGATCGGCAGCCTGAGCCATGCTCAGACACCGGCTTTCGTGAATTGGAAATGTGCGCCACCGGATAGTCAAAAGGTTTCTGCCATTGGTGGCAATCTGTTGGGCTTACCCGAAATAGGCGCGCCGGGATTTGAGGTCCGTGATTACACCTCCGGCCCGGGGCCGGATCAGCGCTGGTGGCCCATCAATAATACCTGGCTACCTGCCAGTGGACCTACTGATACGCTCTGGGTACAATTTGCGGTCTATCCTGAAGCTTATCATAAGTTCCATGCTGACAGCATCACGCTCTACATGGGCGCCAAAGGGACTGGCAATCTAAGGGCAAAAGTTTTTTACGCCACCACCGCGGCTTTT…	TG_msp_maxbin.012_TG_000000000275	1	5443.85	0	1	1	3018	TG_msp_maxbin.012	d__Bacteria;p__Marinisomatota;c__UBA2242;o__UBA2242;f__UBA2242;g__UBA2242;s__	144.631
AG-P_CE8_48971_20	CE8	ATGCAAATTGCAGGACCTTATCGCCAAAAGATTCATCCGGTCCTAATGAACCTGTTGATGCTGGTATTAATCTGGGGCAACCTCCGAGCCCAGAATGTTAAAATTATCACCGTTGATGCCAGCGGCAAAGGCCAGTACCGCTCCCTGACGGCAGCACTCCAAAGCCTACCCCTTGATGCTCGCGACATCACAATCTTCCTTAAAAAAGGGGTCTACGAGGAAAAAATCCTCATTCGGCAAAGCGGTATCACCATCCGCGGCGAAGATCGCGACGCTACCATCATTCGCTATAATCAGTTACGCAGCGCCTGGGAAGCCAATAAAGATTCTATCGGTCCGGCGGTTGTCAATATCTACGGCGATGATCTCACTTTTGAAAACCTGACCATTGCCAACACC…	TG_msp_maxbin.012_TG_000000000275	1	1824.49	0	1	1	1011	TG_msp_maxbin.012	d__Bacteria;p__Marinisomatota;c__UBA2242;o__UBA2242;f__UBA2242;g__UBA2242;s__	144.631
AG-P_CE8_48971_18	CE8	ATGCAGCACAAAACTATGCTGGCAATGCTGGTAATTTGTGGTTTGATCGGCAGCCTGAGCCATGCTCAGACACCGGCTTTCGTGAATTGGAAATGTGCGCCACCGGATAGTCAAAAGGTTTCTGCCATTGGTGGCAATCTGTTGGGCTTACCCGAAATAGGCGCGCCGGGATTTGAGGTCCGTGATTACACCTCCGGCCCGGGGCCGGATCAGCGCTGGTGGCCCATCAATAATACCTGGCTACCTGCCAGTGGACCTACTGATACGCTCTGGGTACAATTTGCGGTCTATCCTGAAGCTTATCATAAGTTCCATGCTGACAGCATCACGCTCTACATGGGCGCCAAAGGGACTGGCAATCTAAGGGCAAAAGTTTTTTACGCCACCACCGCGGCTTTT…	TG_msp_maxbin.012_TG_000000000275	1	5443.85	0	1	1	3018	TG_msp_maxbin.012	d__Bacteria;p__Marinisomatota;c__UBA2242;o__UBA2242;f__UBA2242;g__UBA2242;s__	144.631
AG-P_CE8_45927_48	CE8	ATGCAAATTGCAGGACCTTATCGCCAAAAGATTCATCCGGTCCTAATGAACCTGTTGATGCTGGTATTAATCTGGGGCAACCTCCGAGCCCAGAATGTTAAAATTATCACCGTTGATGCCAGCGGCAAAGGCCAGTACCGCTCCCTGACGGCAGCACTCCAAAGCCTACCCCTTGATGCTCGCGACATCACAATCTTCCTTAAAAAAGGGGTCTACGAGGAAAAAATCCTCATTCGGCAAAGCGGTATCACCATCCGCGGCGAAGATCGCGACGCTACCATCATTCGCTATAATCAGTTACGCAGCGCCTGGGAAGCCAATAAAGATTCTATCGGTCCGGCGGTTGTCAATATCTACGGCGATGATCTCACTTTTGAAAACCTGACCATTGCCAACACC…	TG_msp_maxbin.012_TG_000000000275	1	1824.49	0	1	1	1011	TG_msp_maxbin.012	d__Bacteria;p__Marinisomatota;c__UBA2242;o__UBA2242;f__UBA2242;g__UBA2242;s__	144.631
AG-P_CE8_45927_46	CE8	ATGCAGCACAAAACTATGCTGGCAATGCTGGTAATTTGTGGTTTGATCGGCAGCCTGAGCCATGCTCAGACACCGGCTTTCGTGAATTGGAAATGTGCGCCACCGGATAGTCAAAAGGTTTCTGCCATTGGTGGCAATCTGTTGGGCTTACCCGAAATAGGCGCGCCGGGATTTGAGGTCCGTGATTACACCTCCGGCCCGGGGCCGGATCAGCGCTGGTGGCCCATCAATAATACCTGGCTACCTGCCAGTGGACCTACTGATACGCTCTGGGTACAATTTGCGGTCTATCCTGAAGCTTATCATAAGTTCCATGCTGACAGCATCACGCTCTACATGGGCGCCAAAGGGACTGGCAATCTAAGGGCAAAAGTTTTTTACGCCACCACCGCGGCTTTT…	TG_msp_maxbin.012_TG_000000000275	1	5443.85	0	1	1	3018	TG_msp_maxbin.012	d__Bacteria;p__Marinisomatota;c__UBA2242;o__UBA2242;f__UBA2242;g__UBA2242;s__	144.631
AG-P_CE7_47008_5	CE7	ATGGCTAATCCGCGTCTTGCGCTTAGGTTATGCTTTATTATTGTCCTTTCTGGATACGCAATGGGCCAAAATCTGGTCGAATTGAGGTGGAAATTCCAGCCGGGTGATAATTTGGAGTGGGCTAAGCCCGAATTTGATGACACCGGCTGGCCTCTACTGATTACCGGCCGGACCTGGGAGCAGCAAGGCTATGCGCAGCTGGATGGTTTTGCCTGGTATCGTACTTCCGTCGTAATTCCTTCTACTTTAAAAGCTGAAGCCACCAAACGTGGTGGCTTTAGCTTGCGTCTCGGGCGCATTGATGATTCCGATGCCACTTATTTCAATGGTGAACTGATTGGACAATCAGGTGATTTCCCGCCAAATTACCTTTGTGCCTATAGTACCGATCGCAACTAC…	TG_msp_maxbin.012_TG_000000000284	1	3139.15	0	1	1	1740	TG_msp_maxbin.012	d__Bacteria;p__Marinisomatota;c__UBA2242;o__UBA2242;f__UBA2242;g__UBA2242;s__	144.631
AG-P_CE4_47009_9	CE4	ATGAGAAAAGTCTTTCTACTAATCACCATTGCAAGTCTCTTAGCTTCCGGGCTTGCCCAGTCACCTTATGTATATTCCCACGGCGCGATAATCAGAGGCAATCCCAGTCAAAAATGTCTCGCGCTGGTTTTCACTGGCGGTGATTACAACGATGGTGGTTGGCATATCCGCCGGGTGCTCAAGCAGACTCAGACTCCAGCGACTTTTTTCTTCACAGGTGACTTCTATCGACAAAAGTCAAATCGGAAGCTTATTCGGACTCTGCTCCGCGACGGGCACTACCTCGGCGCCCACTCTGACAAACATCTGCTGTATTGCGCCTGGGAGCAGCGTGATTCCCTCCTGGTGACCAAAACCGAATTCATCCAGGATTTACAAGCCAATTACCAGATTATGGCT…	TG_msp_maxbin.012_TG_000000002404	1	1397.09	0	1	1	774	TG_msp_maxbin.012	d__Bacteria;p__Marinisomatota;c__UBA2242;o__UBA2242;f__UBA2242;g__UBA2242;s__	144.631
AG-P_CE4_47007_131	CE4	TTGGCGCTGAACCGAAATCAGGTATTGGTTTATCACAAAATCGATTTCCAGCGTGAAATTGGGATAACCTTTGTAAATCCCCACAAATTTCAGCAACAAGTCGAATTTTTTAGGCGCCAATCATTTGAGTTAGTTACACTAAACGAGCTTTATCCTTCTGGCAATCAAAGAGGAATTGCTTTGACCTTCGATGATGGCTACGAAGACATTTACCAATACGCTTATCCAATTTTAGCTCAATATGGTCTTAAAGCCACCATATTTCTCATCAGCGGATTTATTGGTAAGCAAAATCGCTGGGATGTCAATCTTGGGGGAATCAGATTTAGACATCTCAATCGAGAACAAATCAGAGAACTTGTTAAGGCGGGGTGGGAGATGGGTTCTCATACAGTTAGC…	TG_msp_maxbin.012_TG_000000000071	1	1391.68	0	1	1	771	TG_msp_maxbin.012	d__Bacteria;p__Marinisomatota;c__UBA2242;o__UBA2242;f__UBA2242;g__UBA2242;s__	144.631
AG-P_CE12_48972_12	CE12	ATGCGCTCGAAGCTGCGCTATTTTACTATCAGTGGTCTGATACTTGCGACTACGCTACTAATCTGGGCAGTCGGGGAGCGACCTACCATCCATTTGTGCGGCGATTCTACGATGGCTGATAAACCGCTGAATGATAATCCCGAACGGGGCTGGGGCCAGCTGTTGCCGCTATTTTTCCGACGCGATATTCAAATAATCAATTACGCCCGCAATGGTCGCAGCACTAAGAGCTTCATCAACGAAGGGCTATGGGCCCGTGTAATTAATAACCTCAAGCCAGGTGATTATGTTTTCATCCAGTTCGGACACAACGATGCTAAGAGCAGCGACACCACCCGCTACGCTGAAGCCCACACTACATATCGGGCAAACTTGATAAAGTTCATCACGGAATCCCGC…	TG_msp_maxbin.012_TG_000000000275	1	2700.93	0	1	1	1497	TG_msp_maxbin.012	d__Bacteria;p__Marinisomatota;c__UBA2242;o__UBA2242;f__UBA2242;g__UBA2242;s__	144.631
AG-P_CE12_48971_17	CE12	ATGCGCTCGAAGCTGCGCTATTTTACTATCAGTGGTCTGATACTTGCGACTACGCTACTAATCTGGGCAGTCGGGGAGCGACCTACCATCCATTTGTGCGGCGATTCTACGATGGCTGATAAACCGCTGAATGATAATCCCGAACGGGGCTGGGGCCAGCTGTTGCCGCTATTTTTCCGACGCGATATTCAAATAATCAATTACGCCCGCAATGGTCGCAGCACTAAGAGCTTCATCAACGAAGGGCTATGGGCCCGTGTAATTAATAACCTCAAGCCAGGTGATTATGTTTTCATCCAGTTCGGACACAACGATGCTAAGAGCAGCGACACCACCCGCTACGCTGAAGCCCACACTACATATCGGGCAAACTTGATAAAGTTCATCACGGAATCCCGC…	TG_msp_maxbin.012_TG_000000000275	1	2700.93	0	1	1	1497	TG_msp_maxbin.012	d__Bacteria;p__Marinisomatota;c__UBA2242;o__UBA2242;f__UBA2242;g__UBA2242;s__	144.631
AG-P_CE12_45927_45	CE12	ATGCGCTCGAAGCTGCGCTATTTTACTATCAGTGGTCTGATACTTGCGACTACGCTACTAATCTGGGCAGTCGGGGAGCGACCTACCATCCATTTGTGCGGCGATTCTACGATGGCTGATAAACCGCTGAATGATAATCCCGAACGGGGCTGGGGCCAGCTGTTGCCGCTATTTTTCCGACGCGATATTCAAATAATCAATTACGCCCGCAATGGTCGCAGCACTAAGAGCTTCATCAACGAAGGGCTATGGGCCCGTGTAATTAATAACCTCAAGCCAGGTGATTATGTTTTCATCCAGTTCGGACACAACGATGCTAAGAGCAGCGACACCACCCGCTACGCTGAAGCCCACACTACATATCGGGCAAACTTGATAAAGTTCATCACGGAATCCCGC…	TG_msp_maxbin.012_TG_000000000275	1	2700.93	0	1	1	1497	TG_msp_maxbin.012	d__Bacteria;p__Marinisomatota;c__UBA2242;o__UBA2242;f__UBA2242;g__UBA2242;s__	144.631
AG-P_CBM35-PL1_50678_295	CBM35-PL1	ATGAAACTAAGCTTAGCCATGGCGCTTGGCGTGATTTGCTCAGTTAGGTCAATTTTTGCCCAGGATACCCTTATTATCCAGGAAAATGCCCTTGGGCAGTGCACCTACGACGGAGTGATAGTCACATCCTCCTCTTCAATTACCGGCTGGACTGGCCCGGGTTTTATTGACGCGGCCAGCGGCATCGGCACAACCATTAGCTGGGAAATCTGGGTGCCACAGGCCGGCGAATATCAGTTTACCTGGCGCTATGCCTTCGGTGGTACAGCCACTAATTATCGCGATGGTCGTCTAATTGTAGATGGTAATCCGGTCATCGACACGGTTTATTTTACTTATACTTCCACCTGGAGCAACTGGCAGGTTTTGTCACCGGTGATTGTGCACCTTACCGCCGGT…	TG_msp_maxbin.012_TG_000000000024	0.999	3438.51	0	1	1	1911	TG_msp_maxbin.012	d__Bacteria;p__Marinisomatota;c__UBA2242;o__UBA2242;f__UBA2242;g__UBA2242;s__	144.631
AG-P_CBM20-CE1_47010_15	CBM20-CE1	ATGAGCTTTATTTGTGGATTGATAATCTCTATCCTAACAACTACCCTGTGGGCTGAGCGGCATTGCTCGGTTACATTTCGAGTACGGACAGCCAATTTGCCTGCAAAGGCAACGGTTTACATTACTGGCAATCAGCGGCAATTGGGCAACTGGCAACCAGCTAAAATAGCCCTCCAACCCATCGGTGCAAATATTTATTCCCGCACTTTCCAATTCCCTCAGAACACCCACCTTGAATATAAATTCACCCTCGGAAGTTGGGCGACTGAAGCCTGTGGTCCAGATGGTAAAGTTCAATCCAATTTCCAGCTTGACCTTGATCGGGATACAATAATTGAGTATTCTTTTGAGCATTGGGGACGCCAAAAAATTCCAATCGATTCGTTGAAAACCTGTGGC…	TG_msp_maxbin.012_TG_000000000099	0.99	1254.63	0	0.6209	1	706	TG_msp_maxbin.012	d__Bacteria;p__Marinisomatota;c__UBA2242;o__UBA2242;f__UBA2242;g__UBA2242;s__	144.631
AG-P_GH16_50964_12	GH16	ATGAAAAAAGCAATTTTTATTTTTTTAATGATATGTTCATCAATAATTTATGCCCAAACATTATGTGAAGGTCAAAAAGTTATAGCTACAGAGAATTTTAATCAGTGTAATACTGATCCTTGGGTACTTGTATTTGAAGATAATTTTAATGGAAATAGTTTAGATTTATCTAAGTGGTCTTATGGATGGAGAATTCTTTATTGTAATAATGAACAACAGTACTACACGAGTGGTGATAATATTGAGGTTAGTAATGGAACTCTAAAACTTATCGCAAAAGAGGAAACCATTTATGCAAGAGCAGTGGATTGGTTGCCTGATGATGAAATATTGTATTGTGATGATGCAAATAGAGGTCAAAATGCTCGATATTTTTATTATACATCCGGCAATATTCAA…	TG_msp_maxbin.005_TG_000000003376	1	2733.39	0	1	1	1515	TG_msp_maxbin.005	d__Bacteria;p__Bacteroidota;c__Bacteroidia;o__Bacteroidales;f__DTU049;g__DTU049;s__	243.513
AG-P_GH16_49884_6	GH16	ATGAAAAAAATAATTATGAAACGTGCTATGTTATTTTTAATTTATTTTAATATTTCAATTTTTTCTTGGTCACAAGAAATTGATACTAATCAATTTACAACTTTCAAAGCTTATTTAGACAAAAAAAATTGTGAAAGAGCCACAATACCATTAAATAATGATATATTTAATAATCAAAATTGTTTTAAATACTCTGATACATTCATTTTAGTTTTAGAAGATTATTTTAACGATAATATATTAGATACTAATATATGGCTCCAACATTTCCCTTGGGGACATGAGCTTAATGAATGTCCTGATGTGTATTTTTTAAATGATAATGTAAAAATAGAAAATGGTATATTAAAACTTATTGCTAAAAGAGAACCAGGTTATTATGAATCTTGGCAATGGGAT…	TG_msp_maxbin.005_TG_000000018816	1	3388.01	0	1	1	1878	TG_msp_maxbin.005	d__Bacteria;p__Bacteroidota;c__Bacteroidia;o__Bacteroidales;f__DTU049;g__DTU049;s__	243.513
AG-P_GH16_49863_3	GH16	ATGAAAAAAATAATTATGAAACGTGCTATGTTATTTTTAATTTATTTTAATATTTCAATTTTTTCTTGGTCACAAGAAATTGATACTAATCAATTTACAACTTTCAAAGCTTATTTAGACAAAAAAAATTGTGAAAGAGCCACAATACCATTAAATAATGATATATTTAATAATCAAAATTGTTTTAAATACTCTGATACATTCATTTTAGTTTTAGAAGATTATTTTAACGATAATATATTAGATACTAATATATGGCTCCAACATTTCCCTTGGGGACATGAGCTTAATGAATGTCCTGATGTGTATTTTTTAAATGATAATGTAAAAATAGAAAATGGTATATTAAAACTTATTGCTAAAAGAGAACCAGGTTATTATGAATCTTGGCAATGGGAT…	TG_msp_maxbin.005_TG_000000018816	1	3388.01	0	1	1	1878	TG_msp_maxbin.005	d__Bacteria;p__Bacteroidota;c__Bacteroidia;o__Bacteroidales;f__DTU049;g__DTU049;s__	243.513
AG-P_GH16_48199_5	GH16	ATGAAAAAAATAATTATGAAACGTGCTATGTTATTTTTAATTTATTTTAATATTTCAATTTTTTCTTGGTCACAAGAAATTGATACTAATCAATTTACAACTTTCAAAGCTTATTTAGACAAAAAAAATTGTGAAAGAGCCACAATACCATTAAATAATGATATATTTAATAATCAAAATTGTTTTAAATACTCTGATACATTCATTTTAGTTTTAGAAGATTATTTTAACGATAATATATTAGATACTAATATATGGCTCCAACATTTCCCTTGGGGACATGAGCTTAATGAATGTCCTGATGTGTATTTTTTAAATGATAATGTAAAAATAGAAAATGGTATATTAAAACTTATTGCTAAAAGAGAACCAGGTTATTATGAATCTTGGCAATGGGAT…	TG_msp_maxbin.005_TG_000000018816	1	3388.01	0	1	1	1878	TG_msp_maxbin.005	d__Bacteria;p__Bacteroidota;c__Bacteroidia;o__Bacteroidales;f__DTU049;g__DTU049;s__	243.513
AG-P_CE4_47994_2	CE4	ATGATAACTCATATTAAAACAAATGAAAAAATAATATTTTTGACAATAGATGATGCTCCTACCTCTGAATCTACACCACAGACTTTAGAAATTTTAAAATATTATAATGTAAAAGCAACTTTTTTTTGCATTGGAAAAAACATAATAGAAAATCAAAATATTTTTGAAAAAATTTTAAAAGATGAACACTCTATAGCCAATCATTCCTTTTCTCATCAAAATGGATGGAGGACAAATACAAAAAGATATATTTCTGATGTTAATAAAGGGAAATCATTGACAAATAGTAATATTTTTCGTCCACCATATGGTAAAATTTCTCCACTACAATATTTATTTTTGTATAAAAAAAATAGAATAGTTCTATGGACTATGATGGTTTACGATTTTGATAAAAAA…	TG_msp_maxbin.005_TG_000000124489	1	1040.03	0	1	1	576	TG_msp_maxbin.005	d__Bacteria;p__Bacteroidota;c__Bacteroidia;o__Bacteroidales;f__DTU049;g__DTU049;s__	243.513
AG-P_CE4_47993_1	CE4	ATGATAACTCATATTAAAACAAATGAAAAAATAATATTTTTGACAATAGATGATGCTCCTACCTCTGAATCTACACCACAGACTTTAGAAATTTTAAAATATTATAATGTAAAAGCAACTTTTTTTTGCATTGGAAAAAACATAATAGAAAATCAAAATATTTTTGAAAAAATTTTAAAAGATGAACACTCTATAGCCAATCATTCCTTTTCTCATCAAAATGGATGGAGGACAAATACAAAAAGATATATTTCTGATGTTAATAAAGGGAAATCATTGACAAATAGTAATATTTTTCGTCCACCATATGGTAAAATTTCTCCACTACAATATTTATTTTTGTATAAAAAAAATAGAATAGTTCTATGGACTATGATGGTTTACGATTTTGATAAAAAA…	TG_msp_maxbin.005_TG_000000124489	1	1040.03	0	1	1	576	TG_msp_maxbin.005	d__Bacteria;p__Bacteroidota;c__Bacteroidia;o__Bacteroidales;f__DTU049;g__DTU049;s__	243.513
AG-P_CE4_47992_1	CE4	ATGATAACTCATATTAAAACAAATGAAAAAATAATATTTTTGACAATAGATGATGCTCCTACCTCTGAATCTACACCACAGACTTTAGAAATTTTAAAATATTATAATGTAAAAGCAACTTTTTTTTGCATTGGAAAAAACATAATAGAAAATCAAAATATTTTTGAAAAAATTTTAAAAGATGAACACTCTATAGCCAATCATTCCTTTTCTCATCAAAATGGATGGAGGACAAATACAAAAAGATATATTTCTGATGTTAATAAAGGGAAATCATTGACAAATAGTAATATTTTTCGTCCACCATATGGTAAAATTTCTCCACTACAATATTTATTTTTGTATAAAAAAAATAGAATAGTTCTATGGACTATGATGGTTTACGATTTTGATAAAAAA…	TG_msp_maxbin.005_TG_000000124489	1	1040.03	0	1	1	576	TG_msp_maxbin.005	d__Bacteria;p__Bacteroidota;c__Bacteroidia;o__Bacteroidales;f__DTU049;g__DTU049;s__	243.513
AG-P_CE4_45716_3	CE4	ATGATAACTCATATTAAAACAAATGAAAAAATAATATTTTTGACAATAGATGATGCTCCTACCTCTGAATCTACACCACAGACTTTAGAAATTTTAAAATATTATAATGTAAAAGCAACTTTTTTTTGCATTGGAAAAAACATAATAGAAAATCAAAATATTTTTGAAAAAATTTTAAAAGATGAACACTCTATAGCCAATCATTCCTTTTCTCATCAAAATGGATGGAGGACAAATACAAAAAGATATATTTCTGATGTTAATAAAGGGAAATCATTGACAAATAGTAATATTTTTCGTCCACCATATGGTAAAATTTCTCCACTACAATATTTATTTTTGTATAAAAAAAATAGAATAGTTCTATGGACTATGATGGTTTACGATTTTGATAAAAAA…	TG_msp_maxbin.005_TG_000000124489	1	1040.03	0	1	1	576	TG_msp_maxbin.005	d__Bacteria;p__Bacteroidota;c__Bacteroidia;o__Bacteroidales;f__DTU049;g__DTU049;s__	243.513
AG-P_CE4_49521_3	CE4	ATGAAGCGTTACCTGCCCGCGAGGCTCGTCCCGATACTGCTCTATCACCGCCTTGGGGCGATCGACCGCCCGTCGCGCTCCTATCTGGATCCGCGACTTTTCGAGAAGCAGCTCGAACTGATGAGAAGGGGGGGATACACGGCGGTCGGGCTTGCGTCCCTTGCGGAGGATTTGCGCGCGGGGGCGCGGATTCCGCGCCGGAGGATAGCCATCACGTTCGACGACGGCTGGCGGGACACCTATCTCGATGCGTTTCCCATTCTGCGCCGCCTCCGGATCCCGGCGACGGTGTTTCTCGTATCCGGCAGGATCGGGATGAAGGAGTACGTTCGATGGGAGGAGATACGAGAGATGCGGATGGCGGGGATATCGTTCGGCGCGCACACGGTGAGCCATCCG…	TG_idbaud_maxbin.022_TG_000000011786	1	1315.94	0	1	1	729	TG_idbaud_maxbin.022	d__Bacteria;p__UBP3;c__UBA1439;o__UBA1439;f__UBA1439;g__UBA1439;s__	93.164
Genes with no Blast match in MAGS
AG-P_CE4_38088_102	CE4	ATGAATACCAGTTTAATTTTAGCGTACCATAGAGTGCTTCCTGATGAAATGGCTCGTTTGAGACGTCCCCTGGCAGTTAGTACAGAGCAATTCGAGAAACAGTTACAATGGTTAATAGAGCGGGGCTTGCATAGTTTGACATTATCAGAATATTCGGATATTTATTTATCGACAAAAAGAAAACCAGACGGTTGTTTCGTAATTACATTTGATGATGGCTATCGTGATAATTATTATTATGCATTTCCAATTTTAAAAAAATACAATGTAAAAGCGACCATCTTTTTGATTACTGAATCATTGTTCAATCCAACCGTAGTAAATCTTAAGTATAAGCCGGATATACATAATGTCGCAGAAATGGATAACATTATCACTTTGGAACAAATGAAAGAAATG…
AG-P_CE1_48235_1	CE1	ATGAATGCACTGGTTTTAACTTTCGTAAGCATTCTAAAACATGATTACACATTCGGAGTGCATATGATTAAAGAGAAGTATTATTCAACAACAACAAATGTAGATAGATTTTGTAATGTATATTTGCCTGATAATTACACTCTGAAAAGAAAATACAATGTCTTGTACGTTTTGCACGGTGTCGGCGGAACTGAGGATGAGTGGTTGGAAAATGGCTCGCCAATAGAAATTATGAGTCAGCTATACAAAGATAATCTAGTTGAGCCAATGATTATTGTATTTCCGAACGGTCGTGCAATGAATCCTGATTCAGTTCCTCAAGATGTTTTTGGTCAAGTTTATCAATTAGCATTTGAGAGATTTGAAGATGATTTGTTGCATGATTTGATTCCATTTATT…
AG-P_GH5_2_49338_5	GH5_2	ATGGTAAAGAATGCTTTTCGAAATGTTATATCGGCAGTTATTATCCTGGGTGCATTATTTTGTGCTTTTGCCCTCACACCTGTAGAAAAGCATGGATGGCTTAGAACTGAAGGAGGATATCTTTTAAATGAAAAAGGGAACATCGTTCAATTAAAAGGTATGAGCTTCTTCTGGAGCAGGGCCGATTGGTATCAAGGCGCAAGCATGGACTATTTTTACAGTAAAGCTACTGTCGATTTTCTGGTGGATAGCTGGAAATGTAGCGTGTTACGAGTGGCTTACGCTTGTGATGGAGGAAACTGCCAGGGATGGAGTCAGGTAAAAACTGTAATCGACGCAGCCCTGGCCAAAGGAATTTATGTAATTATCGACTGGCATGCTCATGATGCACATTCTCAT…
AG-P_GH5_2_49338_8	GH5_2	ATGCAGACACCTGTTCAAAAACACGGAAAATTATCGACCAGTGGTCCATACCTTCTTAACCAGCATGGAAGAATTGTTCAATTAAGGGGGATGAGTTTTTACTGGAGCAATCCTTTCTGGGGGGGAACCAGATTTTACACCAGAGACTGGGTTAAGTTTCTCCGGCATGAGTGGAAATGTACTGTAGTAAGAGCTGCTTATGACAGAAACGAAGAAAACGATAACGGATGGAATGAAGTCAAAACCGTAATCGATGCGGCGATTGCGGAAGGTATTTATGTGATAATTGACTGGCATTCTCACACCGCTCACAATCAGCAGGCCGCAGCAGTCGATTTTTTCACTAATCAAGCCAAAATATATAAAAATACTCCCAATGTAATCTTTGAAATTTACAAT…
AG-P_GH5_2_51084_4	GH5_2	ATGGTAAAGAATGCTTTTCGAAATGTTATATCGGCAGTTATTATCCTGGGTGCATTATTTTGTGCTTTTGCCCTCACACCTGTAGAAAAGCATGGATGGCTTAGAACTGAAGGAGGATATCTTTTAAATGAAAAAGGGAACATCGTTCAATTAAAAGGTATGAGCTTCTTCTGGAGCAGGGCCGATTGGTATCAAGGCGCAAGCATGGACTATTTTTACAGTAAAGCTACTGTCGATTTTCTGGTGGATAGCTGGAAATGTAGCGTGTTACGAGTGGCTTACGCTTGTGATGGAGGAAACTGCCAGGGATGGAGTCAGGTAAAAACTGTAATCGACGCAGCCCTGGCCAAAGGAATTTATGTAATTATCGACTGGCATGCTCATGATGCACATTCTCAT…
AG-P_GH5_2_51084_7	GH5_2	ATGCAGACACCTGTTCAAAAACACGGAAAATTATCGACCAGTGGTCCATACCTTCTTAACCAGCATGGAAGAATTGTTCAATTAAGGGGGATGAGTTTTTACTGGAGCAATCCTTTCTGGGGGGGAACCAGATTTTACACCAGAGACTGGGTTAAGTTTCTCCGGCATGAGTGGAAATGTACTGTAGTAAGAGCTGCTTATGACAGAAACGAAGAAAACGATAACGGATGGAATGAAGTCAAAACCGTAATCGATGCGGCGATTGCGGAAGGTATTTATGTGATAATTGACTGGCATTCTCACACCGCTCACAATCAGCAGGCCGCAGCAGTCGATTTTTTCACTAATCAAGCCAAAATATATAAAAATACTCCCAATGTAATCTTTGAAATTTACAAT…
AG-P_GH5_2_51085_3	GH5_2	ATGCAGACACCTGTTCAAAAACACGGAAAATTATCGACCAGTGGTCCATACCTTCTTAACCAGCATGGAAGAATTGTTCAATTAAGGGGGATGAGTTTTTACTGGAGCAATCCTTTCTGGGGGGGAACCAGATTTTACACCAGAGACTGGGTTAAGTTTCTCCGGCATGAGTGGAAATGTACTGTAGTAAGAGCTGCTTATGACAGAAACGAAGAAAACGATAACGGATGGAATGAAGTCAAAACCGTAATCGATGCGGCGATTGCGGAAGGTATTTATGTGATAATTGACTGGCATTCTCACACCGCTCACAATCAGCAGGCCGCAGCAGTCGATTTTTTCACTAATCAAGCCAAAATATATAAAAATACTCCCAATGTAATCTTTGAAATTTACAAT…
AG-P_GH5_2_51085_6	GH5_2	ATGGTAAAGAATGCTTTTCGAAATGTTATATCGGCAGTTATTATCCTGGGTGCATTATTTTGTGCTTTTGCCCTCACACCTGTAGAAAAGCATGGATGGCTTAGAACTGAAGGAGGATATCTTTTAAATGAAAAAGGGAACATCGTTCAATTAAAAGGTATGAGCTTCTTCTGGAGCAGGGCCGATTGGTATCAAGGCGCAAGCATGGACTATTTTTACAGTAAAGCTACTGTCGATTTTCTGGTGGATAGCTGGAAATGTAGCGTGTTACGAGTGGCTTACGCTTGTGATGGAGGAAACTGCCAGGGATGGAGTCAGGTAAAAACTGTAATCGACGCAGCCCTGGCCAAAGGAATTTATGTAATTATCGACTGGCATGCTCATGATGCACATTCTCAT…
AG-P_GH2_47245_3	GH2	ATGCTTGATATCAAATGTTTAACAGACTTAAAATCCATAACAAAAGGCACAATGCCTCTAAGAAATTATTATATACCTTATGAAAGCGAAGAAGCTTGTCTTCGTAAAGATGAAAGATATAATAAAAGATTTCTTTCCCTTAACGGCATATGGGATTTTAATTATTATGAGAATATTGAGGATGCAGACATAAATAATATAACATATAATAACAAAATAGAAGTGCCTTCATGCACGCAGCTGCAAGGCTTTGACTCTCCTCATTATACAAATGTTCCATACCCCTTTCCCTATGACCCTCCGAACATTTTAAAAAGCAATCCTTGCTTTGCTTACCATAGAAAATTTGAAATTACAAATTGCAAATCAAAAACCTACATTAATTTTTTAGGTGTTGAC…
AG-P_GH9_49338_4	GH9	ATGAAAAAGTTATACTCGATATCTCTGGTTTTATTTATGACCTTTCAGGTATTCTCGCAAGATTATCAAAGCTTACATAATTTGCTTATCAAGTTTTATGGGTACCAAAGGGCAGGTCTTAAAAGTGGAAACTGCTATAATCTGAATCCAGGTTATCAGGCAGGATATCATAAAAATGATAATTATAATGGCAAACAACTCGATGCTGGCTGGTACGACGCTGGTGATTATATAAAATTCGGAATGAATCTGGGATATGCAGTTTATTGTCTTCTCAAGGGATATGATTTATTCCCCAGTGCTTACGATGACAAATATAAATGGGACCATTCCAGCGGAGCTGATAATATTCCTGACATTCTAAATCAGGTAAAATTTGCTACTGATTACCTGATAAAG…
AG-P_GH9_51084_3	GH9	ATGAAAAAGTTATACTCGATATCTCTGGTTTTATTTATGACCTTTCAGGTATTCTCGCAAGATTATCAAAGCTTACATAATTTGCTTATCAAGTTTTATGGGTACCAAAGGGCAGGTCTTAAAAGTGGAAACTGCTATAATCTGAATCCAGGTTATCAGGCAGGATATCATAAAAATGATAATTATAATGGCAAACAACTCGATGCTGGCTGGTACGACGCTGGTGATTATATAAAATTCGGAATGAATCTGGGATATGCAGTTTATTGTCTTCTCAAGGGATATGATTTATTCCCCAGTGCTTACGATGACAAATATAAATGGGACCATTCCAGCGGAGCTGATAATATTCCTGACATTCTAAATCAGGTAAAATTTGCTACTGATTACCTGATAAAG…
AG-P_GH9_51085_7	GH9	ATGAAAAAGTTATACTCGATATCTCTGGTTTTATTTATGACCTTTCAGGTATTCTCGCAAGATTATCAAAGCTTACATAATTTGCTTATCAAGTTTTATGGGTACCAAAGGGCAGGTCTTAAAAGTGGAAACTGCTATAATCTGAATCCAGGTTATCAGGCAGGATATCATAAAAATGATAATTATAATGGCAAACAACTCGATGCTGGCTGGTACGACGCTGGTGATTATATAAAATTCGGAATGAATCTGGGATATGCAGTTTATTGTCTTCTCAAGGGATATGATTTATTCCCCAGTGCTTACGATGACAAATATAAATGGGACCATTCCAGCGGAGCTGATAATATTCCTGACATTCTAAATCAGGTAAAATTTGCTACTGATTACCTGATAAAG…
AG-P_PL9_49616_21	PL9	GTGAATAAAAACTTTATATTGAAAAAGCTTTTTTTTATACCATTTCTAATAATTAACTCTTTAGTTTCAGCCAAAACATTTTATGTTTCACCTGCAGGAAATGATGGCAATTCAGGATCATTATCGGCACCGTGGAAATCTCTGAATTTTGCTTTTAATCAGCTAACATCAGGAGATACATTGTATGTAAGAGGCGGTACCTATTATAACTGGGGTTACAGACCTGCCTATGCATCGTCAATCTATGTAAATGATATCGACGGAACCNNNNNNNNNNNNNNNNNNNGTAATAACCCTGTCTGCGTTTTAAACTATCCTGGCGAGAAACCGGTTTTGGATGCTTATACTTCAGACAATTCTGTCAGTGAGGGATTGACCCTTGTTAATTGCAGCGGCTGG…
